# Supplementary material for: Artificial intelligence-powered discovery of small molecules inhibiting CTLA-4 in cancer
Source: BJC Rep. Author manuscript; Available in PMC 2024 Feb 4. (PMC10838660; doi:10.1038/s44276-023-00035-5)
Supplement: Raw Data [file NIHMS1961340-supplement-Raw_Data.zip]

Archive with 317 entries (274 files):
- RAWData/
- __MACOSX/._RAWData
- RAWData/.DS_Store
- __MACOSX/RAWData/._.DS_Store
- RAWData/AlphaLisa Compounds First Round.xlsx
- __MACOSX/RAWData/._AlphaLisa Compounds First Round.xlsx
- RAWData/Figure 6/
- __MACOSX/RAWData/._Figure 6
- RAWData/Figure 1/
- __MACOSX/RAWData/._Figure 1
- RAWData/Supplementary Table S2.xlsx
- __MACOSX/RAWData/._Supplementary Table S2.xlsx
- RAWData/Figure 4/
- __MACOSX/RAWData/._Figure 4
- RAWData/Figure 3/
- __MACOSX/RAWData/._Figure 3
- RAWData/Figure 2/
- __MACOSX/RAWData/._Figure 2
- RAWData/Figure 5/
- __MACOSX/RAWData/._Figure 5
- RAWData/Supplementary Table S1 .xlsx
- __MACOSX/RAWData/._Supplementary Table S1 .xlsx
- RAWData/Figure 6/.DS_Store
- __MACOSX/RAWData/Figure 6/._.DS_Store
- RAWData/Figure 6/Figure 6f/
- __MACOSX/RAWData/Figure 6/._Figure 6f
- RAWData/Figure 6/Figure 6a/
- __MACOSX/RAWData/Figure 6/._Figure 6a
- RAWData/Figure 6/Figure 6g/
- __MACOSX/RAWData/Figure 6/._Figure 6g
- RAWData/Figure 6/Figure 6 merged add f,g.tif
- __MACOSX/RAWData/Figure 6/._Figure 6 merged add f,g.tif
- RAWData/Figure 6/Figure 6b/
- __MACOSX/RAWData/Figure 6/._Figure 6b
- RAWData/Figure 6/Figure 6e/
- __MACOSX/RAWData/Figure 6/._Figure 6e
- RAWData/Figure 6/Figure 6d/
- __MACOSX/RAWData/Figure 6/._Figure 6d
- RAWData/Figure 6/Figure 6c/
- __MACOSX/RAWData/Figure 6/._Figure 6c
- RAWData/Figure 1/Figure 1h/
- __MACOSX/RAWData/Figure 1/._Figure 1h
- RAWData/Figure 1/Figure 1f/
- __MACOSX/RAWData/Figure 1/._Figure 1f
- RAWData/Figure 1/Figure 1a/
- __MACOSX/RAWData/Figure 1/._Figure 1a
- RAWData/Figure 1/Figure 1g/
- __MACOSX/RAWData/Figure 1/._Figure 1g
- RAWData/Figure 1/Figure 1i/
- __MACOSX/RAWData/Figure 1/._Figure 1i
- RAWData/Figure 1/.DS_Store
- __MACOSX/RAWData/Figure 1/._.DS_Store
- RAWData/Figure 1/Figure 1b/
- __MACOSX/RAWData/Figure 1/._Figure 1b
- RAWData/Figure 1/Figure 1e/
- __MACOSX/RAWData/Figure 1/._Figure 1e
- RAWData/Figure 1/Figure 1d/
- __MACOSX/RAWData/Figure 1/._Figure 1d
- RAWData/Figure 1/Figure 1c/
- __MACOSX/RAWData/Figure 1/._Figure 1c
- RAWData/Figure 4/Figure 4e/
- RAWData/Figure 4/Figure 4b/
- __MACOSX/RAWData/Figure 4/._Figure 4b
- RAWData/Figure 4/Figure 4c/
- __MACOSX/RAWData/Figure 4/._Figure 4c
- RAWData/Figure 4/Figure 4d/
- __MACOSX/RAWData/Figure 4/._Figure 4d
- RAWData/Figure 4/Figure 4.TIF
- __MACOSX/RAWData/Figure 4/._Figure 4.TIF
- RAWData/Figure 4/.DS_Store
- __MACOSX/RAWData/Figure 4/._.DS_Store
- RAWData/Figure 4/Figure 4a/
- __MACOSX/RAWData/Figure 4/._Figure 4a
- RAWData/Figure 3/Figure 3e/
- __MACOSX/RAWData/Figure 3/._Figure 3e
- RAWData/Figure 3/Figure 3b/
- __MACOSX/RAWData/Figure 3/._Figure 3b
- RAWData/Figure 3/Figure 3c/
- __MACOSX/RAWData/Figure 3/._Figure 3c
- RAWData/Figure 3/Figure 3d/
- __MACOSX/RAWData/Figure 3/._Figure 3d
- RAWData/Figure 3/Figure 3a/
- __MACOSX/RAWData/Figure 3/._Figure 3a
- RAWData/Figure 3/Figure 3f/
- __MACOSX/RAWData/Figure 3/._Figure 3f
- RAWData/Figure 3/Figure 3 merged.tif
- __MACOSX/RAWData/Figure 3/._Figure 3 merged.tif
- RAWData/Figure 2/.DS_Store
- __MACOSX/RAWData/Figure 2/._.DS_Store
- RAWData/Figure 2/2a/
- __MACOSX/RAWData/Figure 2/._2a
- RAWData/Figure 2/2b-d/
- __MACOSX/RAWData/Figure 2/._2b-d
- RAWData/Figure 5/.DS_Store
- __MACOSX/RAWData/Figure 5/._.DS_Store
- RAWData/Figure 5/Figure 5a/
- RAWData/Figure 5/Figure 5f/
- RAWData/Figure 5/Figure 5c/
- RAWData/Figure 5/Figure 5d/
- RAWData/Figure 5/Figure 5e/
- RAWData/Figure 5/Figure 5b/
- RAWData/Figure 6/Figure 6f/Figure 7f.xlsx
- __MACOSX/RAWData/Figure 6/Figure 6f/._Figure 7f.xlsx
- RAWData/Figure 6/Figure 6f/Figure 7f.pzfx
- __MACOSX/RAWData/Figure 6/Figure 6f/._Figure 7f.pzfx
- RAWData/Figure 6/Figure 6a/D11.2.xlsx
- __MACOSX/RAWData/Figure 6/Figure 6a/._D11.2.xlsx
- RAWData/Figure 6/Figure 6a/D7.1.xlsx
- __MACOSX/RAWData/Figure 6/Figure 6a/._D7.1.xlsx
- RAWData/Figure 6/Figure 6a/B10.1.xlsx
- __MACOSX/RAWData/Figure 6/Figure 6a/._B10.1.xlsx
- RAWData/Figure 6/Figure 6a/.DS_Store
- __MACOSX/RAWData/Figure 6/Figure 6a/._.DS_Store
- RAWData/Figure 6/Figure 6a/D11.3.xlsx
- __MACOSX/RAWData/Figure 6/Figure 6a/._D11.3.xlsx
- RAWData/Figure 6/Figure 6a/Figure 7a.xlsx
- __MACOSX/RAWData/Figure 6/Figure 6a/._Figure 7a.xlsx
- RAWData/Figure 6/Figure 6a/rawest data navid r data 2nd screening.xlsx
- __MACOSX/RAWData/Figure 6/Figure 6a/._rawest data navid r data 2nd screening.xlsx
- RAWData/Figure 6/Figure 6a/A6.1.xlsx
- __MACOSX/RAWData/Figure 6/Figure 6a/._A6.1.xlsx
- RAWData/Figure 6/Figure 6a/Optimized Chemical Structures/
- __MACOSX/RAWData/Figure 6/Figure 6a/._Optimized Chemical Structures
- RAWData/Figure 6/Figure 6a/Figure 7a.pzfx
- __MACOSX/RAWData/Figure 6/Figure 6a/._Figure 7a.pzfx
- RAWData/Figure 6/Figure 6a/A9.1.xlsx
- __MACOSX/RAWData/Figure 6/Figure 6a/._A9.1.xlsx
- RAWData/Figure 6/Figure 6a/D11.1.xlsx
- __MACOSX/RAWData/Figure 6/Figure 6a/._D11.1.xlsx
- RAWData/Figure 6/Figure 6a/B10.2.xlsx
- __MACOSX/RAWData/Figure 6/Figure 6a/._B10.2.xlsx
- RAWData/Figure 6/Figure 6g/Figure 7g.xlsx
- __MACOSX/RAWData/Figure 6/Figure 6g/._Figure 7g.xlsx
- RAWData/Figure 6/Figure 6g/Figure 7g.pzfx
- __MACOSX/RAWData/Figure 6/Figure 6g/._Figure 7g.pzfx
- RAWData/Figure 6/Figure 6b/Figure 7b.pzfx
- __MACOSX/RAWData/Figure 6/Figure 6b/._Figure 7b.pzfx
- RAWData/Figure 6/Figure 6b/Figure 7b.xlsx
- __MACOSX/RAWData/Figure 6/Figure 6b/._Figure 7b.xlsx
- RAWData/Figure 6/Figure 6e/Figure 7e.pzfx
- __MACOSX/RAWData/Figure 6/Figure 6e/._Figure 7e.pzfx
- RAWData/Figure 6/Figure 6e/Figure 7e.xlsx
- __MACOSX/RAWData/Figure 6/Figure 6e/._Figure 7e.xlsx
- RAWData/Figure 6/Figure 6d/Figure 7d.pzfx
- __MACOSX/RAWData/Figure 6/Figure 6d/._Figure 7d.pzfx
- RAWData/Figure 6/Figure 6d/Figure 7d.xlsx
- __MACOSX/RAWData/Figure 6/Figure 6d/._Figure 7d.xlsx
- RAWData/Figure 6/Figure 6c/Figure 7c.pzfx
- __MACOSX/RAWData/Figure 6/Figure 6c/._Figure 7c.pzfx
- RAWData/Figure 6/Figure 6c/Figure 7c.xlsx
- __MACOSX/RAWData/Figure 6/Figure 6c/._Figure 7c.xlsx
- RAWData/Figure 1/Figure 1h/Figure 1h.pzfx
- __MACOSX/RAWData/Figure 1/Figure 1h/._Figure 1h.pzfx
- RAWData/Figure 1/Figure 1h/Figure 1h.xlsx
- __MACOSX/RAWData/Figure 1/Figure 1h/._Figure 1h.xlsx
- RAWData/Figure 1/Figure 1f/Figure 1f chemical structure.TIF
- __MACOSX/RAWData/Figure 1/Figure 1f/._Figure 1f chemical structure.TIF
- RAWData/Figure 1/Figure 1f/Figure 1f.xlsx
- __MACOSX/RAWData/Figure 1/Figure 1f/._Figure 1f.xlsx
- RAWData/Figure 1/Figure 1f/Figure 1f.pzfx
- __MACOSX/RAWData/Figure 1/Figure 1f/._Figure 1f.pzfx
- RAWData/Figure 1/Figure 1a/.DS_Store
- __MACOSX/RAWData/Figure 1/Figure 1a/._.DS_Store
- RAWData/Figure 1/Figure 1a/Figure 1a.png
- __MACOSX/RAWData/Figure 1/Figure 1a/._Figure 1a.png
- RAWData/Figure 1/Figure 1g/Figure 1g ppt.pptx
- __MACOSX/RAWData/Figure 1/Figure 1g/._Figure 1g ppt.pptx
- RAWData/Figure 1/Figure 1g/Figure 1g.png
- __MACOSX/RAWData/Figure 1/Figure 1g/._Figure 1g.png
- RAWData/Figure 1/Figure 1i/B10 and A6 Creative Biolabs-CBLX073021-2A-SPR-Project report.pdf
- __MACOSX/RAWData/Figure 1/Figure 1i/._B10 and A6 Creative Biolabs-CBLX073021-2A-SPR-Project report.pdf
- RAWData/Figure 1/Figure 1i/Figure 1i A9.png
- __MACOSX/RAWData/Figure 1/Figure 1i/._Figure 1i A9.png
- RAWData/Figure 1/Figure 1i/Figure 1i.pdf
- __MACOSX/RAWData/Figure 1/Figure 1i/._Figure 1i.pdf
- RAWData/Figure 1/Figure 1i/Figure 1i.xlsx
- __MACOSX/RAWData/Figure 1/Figure 1i/._Figure 1i.xlsx
- RAWData/Figure 1/Figure 1i/Figure 1i D11.png
- __MACOSX/RAWData/Figure 1/Figure 1i/._Figure 1i D11.png
- RAWData/Figure 1/Figure 1i/D11, A9 D7 CBLU102020-1B2-SPR-Project report.pdf
- __MACOSX/RAWData/Figure 1/Figure 1i/._D11, A9 D7 CBLU102020-1B2-SPR-Project report.pdf
- RAWData/Figure 1/Figure 1b/Figure 1b.pzfx
- __MACOSX/RAWData/Figure 1/Figure 1b/._Figure 1b.pzfx
- RAWData/Figure 1/Figure 1b/Figure 1b chemical structure.TIF
- __MACOSX/RAWData/Figure 1/Figure 1b/._Figure 1b chemical structure.TIF
- RAWData/Figure 1/Figure 1b/Figure 1b.xlsx
- __MACOSX/RAWData/Figure 1/Figure 1b/._Figure 1b.xlsx
- RAWData/Figure 1/Figure 1e/Figure 1e.pzfx
- __MACOSX/RAWData/Figure 1/Figure 1e/._Figure 1e.pzfx
- RAWData/Figure 1/Figure 1e/Figure 1e chemical structure.TIF
- __MACOSX/RAWData/Figure 1/Figure 1e/._Figure 1e chemical structure.TIF
- RAWData/Figure 1/Figure 1e/Figure 1e.xlsx
- __MACOSX/RAWData/Figure 1/Figure 1e/._Figure 1e.xlsx
- RAWData/Figure 1/Figure 1d/Figure 1d chemical structure.TIF
- __MACOSX/RAWData/Figure 1/Figure 1d/._Figure 1d chemical structure.TIF
- RAWData/Figure 1/Figure 1d/Figure 1d.pzfx
- __MACOSX/RAWData/Figure 1/Figure 1d/._Figure 1d.pzfx
- RAWData/Figure 1/Figure 1d/Figure 1d.xlsx
- __MACOSX/RAWData/Figure 1/Figure 1d/._Figure 1d.xlsx
- RAWData/Figure 1/Figure 1c/Figure 1c chemical structure.TIF
- __MACOSX/RAWData/Figure 1/Figure 1c/._Figure 1c chemical structure.TIF
- RAWData/Figure 1/Figure 1c/Figure 1c.pzfx
- __MACOSX/RAWData/Figure 1/Figure 1c/._Figure 1c.pzfx
- RAWData/Figure 1/Figure 1c/Figure 1c.xlsx
- __MACOSX/RAWData/Figure 1/Figure 1c/._Figure 1c.xlsx
- RAWData/Figure 4/Figure 4e/Figure 4e.pzfx
- __MACOSX/RAWData/Figure 4/Figure 4e/._Figure 4e.pzfx
- RAWData/Figure 4/Figure 4e/.DS_Store
- __MACOSX/RAWData/Figure 4/Figure 4e/._.DS_Store
- RAWData/Figure 4/Figure 4e/Figure 4e.xlsx
- __MACOSX/RAWData/Figure 4/Figure 4e/._Figure 4e.xlsx
- RAWData/Figure 4/Figure 4b/Figure 4b.pzfx
- __MACOSX/RAWData/Figure 4/Figure 4b/._Figure 4b.pzfx
- RAWData/Figure 4/Figure 4b/Figure 4b.xlsx
- __MACOSX/RAWData/Figure 4/Figure 4b/._Figure 4b.xlsx
- RAWData/Figure 4/Figure 4c/humanized CTLA-4 Ipilimumab only.pzfx
- __MACOSX/RAWData/Figure 4/Figure 4c/._humanized CTLA-4 Ipilimumab only.pzfx
- RAWData/Figure 4/Figure 4c/Figure 4c.xlsx
- __MACOSX/RAWData/Figure 4/Figure 4c/._Figure 4c.xlsx
- RAWData/Figure 4/Figure 4d/Figure 4d.pzfx
- __MACOSX/RAWData/Figure 4/Figure 4d/._Figure 4d.pzfx
- RAWData/Figure 4/Figure 4d/Figure 4d.xlsx
- __MACOSX/RAWData/Figure 4/Figure 4d/._Figure 4d.xlsx
- RAWData/Figure 4/Figure 4a/TNNI3.pdf
- __MACOSX/RAWData/Figure 4/Figure 4a/._TNNI3.pdf
- RAWData/Figure 4/Figure 4a/Figure 4a.xlsx
- __MACOSX/RAWData/Figure 4/Figure 4a/._Figure 4a.xlsx
- RAWData/Figure 4/Figure 4a/Figure 4a.pzfx
- __MACOSX/RAWData/Figure 4/Figure 4a/._Figure 4a.pzfx
- RAWData/Figure 3/Figure 3e/Figure 3e.pzfx
- __MACOSX/RAWData/Figure 3/Figure 3e/._Figure 3e.pzfx
- RAWData/Figure 3/Figure 3e/Figure 3e.xlsx
- __MACOSX/RAWData/Figure 3/Figure 3e/._Figure 3e.xlsx
- RAWData/Figure 3/Figure 3b/Figure 3b.pzfx
- __MACOSX/RAWData/Figure 3/Figure 3b/._Figure 3b.pzfx
- RAWData/Figure 3/Figure 3b/Figure 3b.xlsx
- __MACOSX/RAWData/Figure 3/Figure 3b/._Figure 3b.xlsx
- RAWData/Figure 3/Figure 3c/Figure 3c.pzfx
- __MACOSX/RAWData/Figure 3/Figure 3c/._Figure 3c.pzfx
- RAWData/Figure 3/Figure 3c/Figure 3c.xlsx
- __MACOSX/RAWData/Figure 3/Figure 3c/._Figure 3c.xlsx
- RAWData/Figure 3/Figure 3d/Figure 3d.pzfx
- __MACOSX/RAWData/Figure 3/Figure 3d/._Figure 3d.pzfx
- RAWData/Figure 3/Figure 3d/Figure 3d.xlsx
- __MACOSX/RAWData/Figure 3/Figure 3d/._Figure 3d.xlsx
- RAWData/Figure 3/Figure 3a/Figure 3a.xlsx
- __MACOSX/RAWData/Figure 3/Figure 3a/._Figure 3a.xlsx
- RAWData/Figure 3/Figure 3a/Figure 3a.pzfx
- __MACOSX/RAWData/Figure 3/Figure 3a/._Figure 3a.pzfx
- RAWData/Figure 3/Figure 3f/Figure 3f.xlsx
- __MACOSX/RAWData/Figure 3/Figure 3f/._Figure 3f.xlsx
- RAWData/Figure 3/Figure 3f/Figure 3f.pzfx
- __MACOSX/RAWData/Figure 3/Figure 3f/._Figure 3f.pzfx
- RAWData/Figure 2/2a/.DS_Store
- __MACOSX/RAWData/Figure 2/2a/._.DS_Store
- RAWData/Figure 2/2a/Figure 2a.xlsx
- __MACOSX/RAWData/Figure 2/2a/._Figure 2a.xlsx
- RAWData/Figure 2/2a/Figure 2a.pzfx
- __MACOSX/RAWData/Figure 2/2a/._Figure 2a.pzfx
- RAWData/Figure 2/2a/IFN gamma.pdf
- __MACOSX/RAWData/Figure 2/2a/._IFN gamma.pdf
- RAWData/Figure 2/2b-d/Figure 2b-d.pptx
- __MACOSX/RAWData/Figure 2/2b-d/._Figure 2b-d.pptx
- RAWData/Figure 5/Figure 5a/.DS_Store
- __MACOSX/RAWData/Figure 5/Figure 5a/._.DS_Store
- RAWData/Figure 5/Figure 5a/Figure 5a.xlsx
- __MACOSX/RAWData/Figure 5/Figure 5a/._Figure 5a.xlsx
- RAWData/Figure 5/Figure 5a/Figure 5a.pdf
- __MACOSX/RAWData/Figure 5/Figure 5a/._Figure 5a.pdf
- RAWData/Figure 5/Figure 5a/Figure 5a.pzfx
- __MACOSX/RAWData/Figure 5/Figure 5a/._Figure 5a.pzfx
- RAWData/Figure 5/Figure 5f/.DS_Store
- __MACOSX/RAWData/Figure 5/Figure 5f/._.DS_Store
- RAWData/Figure 5/Figure 5f/Figure 5f.pdf
- __MACOSX/RAWData/Figure 5/Figure 5f/._Figure 5f.pdf
- RAWData/Figure 5/Figure 5f/Figure 5f.csv
- __MACOSX/RAWData/Figure 5/Figure 5f/._Figure 5f.csv
- RAWData/Figure 5/Figure 5f/Figure 5f.tiff
- __MACOSX/RAWData/Figure 5/Figure 5f/._Figure 5f.tiff
- RAWData/Figure 5/Figure 5c/Figure 5c.pptx
- __MACOSX/RAWData/Figure 5/Figure 5c/._Figure 5c.pptx
- RAWData/Figure 5/Figure 5c/Figure 5c.xlsx
- __MACOSX/RAWData/Figure 5/Figure 5c/._Figure 5c.xlsx
- RAWData/Figure 5/Figure 5d/Figure 5d.pptx
- __MACOSX/RAWData/Figure 5/Figure 5d/._Figure 5d.pptx
- RAWData/Figure 5/Figure 5d/Figure 5d.xlsx
- __MACOSX/RAWData/Figure 5/Figure 5d/._Figure 5d.xlsx
- RAWData/Figure 5/Figure 5e/Figure 5e.tif
- __MACOSX/RAWData/Figure 5/Figure 5e/._Figure 5e.tif
- RAWData/Figure 5/Figure 5e/Figure 5e subimmune populations from TCR.tif
- __MACOSX/RAWData/Figure 5/Figure 5e/._Figure 5e subimmune populations from TCR.tif
- RAWData/Figure 5/Figure 5e/Figure 5e.csv
- __MACOSX/RAWData/Figure 5/Figure 5e/._Figure 5e.csv
- RAWData/Figure 5/Figure 5b/Figure 6b supplementary.pdf
- __MACOSX/RAWData/Figure 5/Figure 5b/._Figure 6b supplementary.pdf
- RAWData/Figure 5/Figure 5b/Figure 6b reclustering.pdf
- __MACOSX/RAWData/Figure 5/Figure 5b/._Figure 6b reclustering.pdf
- RAWData/Figure 5/Figure 5b/Figure 6b supplementary b.pdf
- __MACOSX/RAWData/Figure 5/Figure 5b/._Figure 6b supplementary b.pdf
- RAWData/Figure 5/Figure 5b/Figure 6b 5 colors groups.tiff
[truncated: 17 more entries]
