# Supplementary material for: Artificial intelligence-powered discovery of small molecules inhibiting CTLA-4 in cancer
Source: BJC Rep. Author manuscript; Available in PMC 2024 Feb 4. (PMC10838660; doi:10.1038/s44276-023-00035-5)
Supplement: Raw Data [file NIHMS1961340-supplement-Raw_Data.zip › RAWData/AlphaLisa Compounds First Round.xlsx]

## Sheet: Sheet1
D7						D7.1
Concentrations (nM)						Concentrations (nM)
125000	50236	44517	44593			25000	142519	138605	118484
41700	90288	82992	83353			12500	251161	242174	205713
13900	440933	379430	402610			6250	470668	449920	368638
4600	549385	457387	498693			3125	529321	502721	428032
1500	679953	557916	617557			1562	689662	662872	546896
510	853708	671137	742311			781	997462	956346	798988
170	801572	654379	717497			390	1060827	1004891	837349
57	753635	605910	666767			195	961248	918498	764180
19	721069	572261	644423
6.3	710600	576954	628748			D11.1					D11.2
2.1	783237	645924	701081			Concentrations (nM)					Concentrations (nM)
						25000	66576	66063	57114		25000	69122	78527	83543
D11						12500	73644	68647	61446		12500	78888	87913	92378
Concentrations (nM)						6250	108471	98876	90497		6250	88711	99237	102467
125000	59014	52668	56468			3125	164920	143545	129162		3125	130112	146338	143260
41700	149226	123975	129846			1562	202103	176035	160683		1562	199576	215878	212230
13900	133646	107426	119244			781	224751	193553	184775		781	359613	374870	352374
4600	355224	294462	324615			390	234460	202540	193116		390	572660	612712	528998
1500	483455	380342	422997			195	210064	183502	173546		195	590330	592306	511898
510	505476	409032	446101			97	271453	237595	229425		97	570038	569981	489573
170	597379	478952	516933			D11.3
57	492765	408519	437798			Concentrations (nM)
19	425923	347168	374452			25000	58159	59185	54986
6.3	459629	372666	404282			12500	86203	87362	88293
2.11	600723	489763	530195			6250	146034	146034	133342
						3125	321366	305558	279680
						1562	338751	340537	299307
						781	667546	650313	563426
						390	810122	780273	660155
						195	1128296	1064019	879130
B10						B10.1					B10.2
Concentrations (nM)						Concentrations (nM)					Concentrations (nM)
125000	127718	119358	106343			25000	62225	57988	50920		25000	33763	32452	27968
41700	276659	239001	217816			12500	163894	138795	112119		12500	126141	104120	91219
13900	574921	492119	449844			6250	134786	112708	89129		6250	195966	164901	138377
4600	1156682	1002079	920132			3125	148485	125666	96995		3125	351291	305520	255854
1500	847362	757834	669655			1562	303601	265449	203205		1562	456988	406334	341126
510	798475	706268	646437			781	654930	569924	461453		781	485868	455981	374642
170	927466	824296	741095			390	640338	579386	483246		390	503937	459572	378214
57	872860	762451	703988			195	632681	576137	473309		195	497154	455525	378556
19	889029	796290	720955								97	465386	411559	337079
6.3	864728	761691	699960
2.11	859484	750994	683183
1	1284362	1291164	1304141
A6						A6.1
Concentrations (nM)						Concentrations (nM)
125000	61788	59204	55309			25000	25973	25783	24776
41700	116698	106077	98781			12500	79800	77444	66595
13900	239894	216942	199633			6250	65151	55613	44631
4600	458926	408804	375535			3125	85196	72903	59413
1500	656659	582559	525236			1562	164141	145540	120156
510	682176	603459	558258			781	422123	384294	306318
170	875843	761919	702107			390	447127	402458	323418
57	931057	808222	732583			195	481270	431927	338257
19	928150	812345	750424
6.3	883196	775105	702639
2.11	820458	716623	646836
A9						A9.1
Concentrations (nM)						Concentrations (nM)
125000	66994	59394	55328			25000	47785	43700	40375
41700	107464	101631	87096			12500	48944	43396	34181
13900	350854	311106	285741			6250	54872	48811	36423
4600	584231	527516	476672			3125	87419	73910	57133
1500	822928	702202	661143			1562	142063	120935	94392
510	777157	682290	635056			781	341506	294234	234346
170	901873	799786	722931			390	307534	259806	212876
57	873183	774782	700910
19	900030	803529	720841
6.3	944984	837216	763306
2.1	885419	777290	706914
