# Supplementary material for: Artificial intelligence-powered discovery of small molecules inhibiting CTLA-4 in cancer
Source: BJC Rep. Author manuscript; Available in PMC 2024 Feb 4. (PMC10838660; doi:10.1038/s44276-023-00035-5)
Supplement: Raw Data [file NIHMS1961340-supplement-Raw_Data.zip › RAWData/Supplementary Table S2.xlsx]

## Sheet: Sheet 1 - Diff_exp_NS_Test
Diff_exp_NS_Test
p_val	avg_log2FC	pct.1	pct.2	p_val_adj	cluster	gene
0	2.35385	0.891	0.303	0	Macrophages	Fn1
0	2.2065	0.39	0.062	0	Macrophages	Chil3
0	1.96053	0.99	0.449	0	Macrophages	Lyz2
0	1.91924	0.885	0.276	0	Macrophages	Tgfbi
0	1.73394	0.945	0.324	0	Macrophages	Fcgr2b
0	1.62596	0.97	0.377	0	Macrophages	Alox5ap
0	1.61548	0.952	0.514	0	Macrophages	Ifi30
0	1.57782	0.74	0.226	0	Macrophages	Ccr2
0	1.5469	0.981	0.506	0	Macrophages	Ctss
0	1.53741	0.955	0.47	0	Macrophages	Ctsc
0	1.5175	0.628	0.183	0	Macrophages	Apoc2
0	1.49411	0.793	0.215	0	Macrophages	Pilra
0	1.48286	0.692	0.167	0	Macrophages	Pid1
0	1.48071	0.708	0.315	0	Macrophages	AA467197
0	1.45523	0.968	0.563	0	Macrophages	Ifitm3
0	1.40425	0.809	0.273	0	Macrophages	Arg1
0	1.37888	0.98	0.711	0	Macrophages	Gpx1
0	1.36988	0.788	0.253	0	Macrophages	Ms4a6c
0	1.34687	0.844	0.325	0	Macrophages	Clec4n
0	1.31086	0.63	0.15	0	Macrophages	Spint1
0	1.30351	0.949	0.664	0	Macrophages	Crip1
0	1.26495	0.889	0.363	0	Macrophages	Ctsh
0	1.24816	0.655	0.17	0	Macrophages	Sirpb1c
0	1.24593	0.729	0.217	0	Macrophages	Pld4
0	1.24383	0.848	0.454	0	Macrophages	Pycard
0	1.24051	0.728	0.239	0	Macrophages	Thbs1
0	1.22614	0.759	0.261	0	Macrophages	Ms4a6d
0	1.20932	0.737	0.236	0	Macrophages	Cfp
0	1.18169	0.616	0.21	0	Macrophages	Mafb
0	1.15615	0.981	0.748	0	Macrophages	Prdx5
0	1.14981	0.548	0.132	0	Macrophages	Clec5a
0	1.14834	0.662	0.21	0	Macrophages	Cybb
0	1.14174	0.991	0.856	0	Macrophages	Cyba
0	1.14109	0.823	0.3	0	Macrophages	Il1b
0	1.13792	0.68	0.226	0	Macrophages	Itgam
0	1.13076	0.601	0.146	0	Macrophages	F10
0	1.1271	0.785	0.324	0	Macrophages	H2-DMa
0	1.12	0.481	0.101	0	Macrophages	Htra3
0	1.11751	0.902	0.405	0	Macrophages	Ccl6
0	1.08873	0.647	0.201	0	Macrophages	Fcgr1
0	1.08553	0.539	0.225	0	Macrophages	H2-DMb1
0	1.0695	0.995	0.661	0	Macrophages	Fcer1g
0	1.0671	0.671	0.228	0	Macrophages	Csf2ra
0	1.0549	0.702	0.314	0	Macrophages	Trf
0	1.05208	0.529	0.121	0	Macrophages	Pilrb2
0	1.02285	0.996	0.655	0	Macrophages	Tyrobp
0	1.0186	0.909	0.431	0	Macrophages	Fcgr3
0	1.01715	0.593	0.227	0	Macrophages	Lrp1
0	1.01384	0.662	0.206	0	Macrophages	Ccl9
0	1.00662	0.897	0.58	0	Macrophages	Capg
0	1.00159	0.712	0.266	0	Macrophages	Napsa
0	0.998013	0.674	0.224	0	Macrophages	Trem2
0	0.995031	0.477	0.114	0	Macrophages	Ltb4r1
0	0.994314	0.482	0.11	0	Macrophages	F11r
0	0.988476	0.358	0.112	0	Macrophages	Cxcl14
0	0.968032	0.705	0.3	0	Macrophages	Anxa3
0	0.966606	0.685	0.228	0	Macrophages	Csf1r
0	0.953719	0.942	0.671	0	Macrophages	Ucp2
0	0.952208	0.592	0.23	0	Macrophages	Ccrl2
0	0.949226	0.873	0.364	0	Macrophages	Cd14
0	0.945832	0.879	0.586	0	Macrophages	Aprt
0	0.941943	0.702	0.304	0	Macrophages	Gm2a
0	0.931088	0.864	0.463	0	Macrophages	Bcl2a1b
0	0.931044	0.557	0.182	0	Macrophages	Adssl1
0	0.93099	0.826	0.495	0	Macrophages	Fos
0	0.929602	0.77	0.291	0	Macrophages	Ly86
0	0.929578	0.759	0.393	0	Macrophages	S100a4
0	0.925274	0.474	0.131	0	Macrophages	Mgst1
0	0.923323	0.564	0.173	0	Macrophages	Msr1
0	0.916811	0.986	0.703	0	Macrophages	Cebpb
0	0.914535	0.695	0.327	0	Macrophages	Gngt2
0	0.912461	0.848	0.343	0	Macrophages	Spi1
0	0.909464	0.727	0.338	0	Macrophages	App
0	0.90827	0.718	0.265	0	Macrophages	Cd300c2
0	0.908046	0.473	0.127	0	Macrophages	Tbxas1
0	0.90198	0.285	0.047	0	Macrophages	Prtn3
0	0.901325	0.789	0.382	0	Macrophages	Unc93b1
0	0.900225	0.573	0.233	0	Macrophages	Ms4a4a
0	0.89152	0.828	0.522	0	Macrophages	Dbi
0	0.89094	0.762	0.433	0	Macrophages	Xbp1
0	0.890097	0.939	0.691	0	Macrophages	Npc2
0	0.888999	0.82	0.506	0	Macrophages	Erp29
0	0.882976	0.359	0.095	0	Macrophages	Slc8a1
0	0.881179	0.513	0.241	0	Macrophages	Trps1
0	0.876901	0.593	0.262	0	Macrophages	Prkcd
0	0.874399	0.971	0.657	0	Macrophages	Psap
0	0.868428	0.585	0.274	0	Macrophages	Ecm1
0	0.86794	0.872	0.562	0	Macrophages	Emp3
0	0.865694	0.985	0.688	0	Macrophages	Cst3
0	0.865005	0.925	0.622	0	Macrophages	Atox1
0	0.860105	0.513	0.251	0	Macrophages	Acly
0	0.857932	0.862	0.507	0	Macrophages	Cd9
0	0.853694	0.641	0.266	0	Macrophages	Dab2
0	0.853267	0.298	0.049	0	Macrophages	Gm9733
0	0.850488	0.49	0.133	0	Macrophages	Klra2
0	0.849611	0.469	0.116	0	Macrophages	Mcemp1
0	0.84091	0.341	0.081	0	Macrophages	Gm6377
0	0.840397	0.671	0.225	0	Macrophages	Cyp4f18
0	0.839262	0.705	0.335	0	Macrophages	Gsn
0	0.834291	0.918	0.536	0	Macrophages	Ctsz
0	0.832009	0.513	0.191	0	Macrophages	Cd86
0	0.825765	0.4	0.097	0	Macrophages	Cysltr1
0	0.820402	0.832	0.351	0	Macrophages	Cd68
0	0.818987	0.809	0.528	0	Macrophages	Tgfb1
0	0.816661	0.92	0.673	0	Macrophages	Pgam1
0	0.806826	0.598	0.208	0	Macrophages	Sirpa
0	0.803184	0.598	0.253	0	Macrophages	Irf5
0	0.792989	0.396	0.113	0	Macrophages	Clec4a3
0	0.789032	0.569	0.262	0	Macrophages	Atf3
0	0.788113	0.57	0.192	0	Macrophages	Lrrc25
0	0.777099	0.949	0.579	0	Macrophages	Ifitm2
0	0.777031	0.371	0.128	0	Macrophages	Adrb2
0	0.777013	0.881	0.583	0	Macrophages	Atp6v0b
0	0.773311	0.973	0.637	0	Macrophages	Lgals3
0	0.77316	0.979	0.829	0	Macrophages	Fxyd5
0	0.772415	0.576	0.334	0	Macrophages	Nr4a1
0	0.770019	0.592	0.213	0	Macrophages	Plbd1
0	0.76762	0.522	0.248	0	Macrophages	Rap2a
0	0.767222	0.844	0.401	0	Macrophages	Ier3
0	0.764175	0.507	0.175	0	Macrophages	C3ar1
0	0.763154	0.5	0.183	0	Macrophages	Osm
0	0.762087	0.499	0.15	0	Macrophages	Pygl
0	0.758872	0.811	0.561	0	Macrophages	Pitpna
0	0.758681	0.408	0.103	0	Macrophages	Rassf4
0	0.755871	0.72	0.386	0	Macrophages	Ncf4
0	0.75461	0.827	0.502	0	Macrophages	Ifi27l2a
0	0.754226	0.704	0.375	0	Macrophages	Picalm
0	0.750622	0.969	0.782	0	Macrophages	S100a11
0	0.750463	0.889	0.619	0	Macrophages	Eno1
0	0.750205	0.565	0.189	0	Macrophages	Gda
0	0.747798	0.307	0.084	0	Macrophages	Ltc4s
0	0.742533	0.451	0.134	0	Macrophages	Clec4a2
0	0.740472	0.851	0.439	0	Macrophages	Cd74
0	0.739332	0.93	0.727	0	Macrophages	Tspo
0	0.738262	0.79	0.516	0	Macrophages	Tmem14c
0	0.735375	0.713	0.366	0	Macrophages	Lyn
0	0.732395	0.857	0.548	0	Macrophages	Zfp36
0	0.723462	0.496	0.206	0	Macrophages	Smpdl3a
0	0.719856	0.614	0.33	0	Macrophages	Sh3bgrl
0	0.716679	0.836	0.394	0	Macrophages	Plaur
0	0.715679	0.278	0.053	0	Macrophages	F7
0	0.715123	0.759	0.481	0	Macrophages	Cmtm7
0	0.714605	0.667	0.335	0	Macrophages	Zeb2
0	0.70898	0.61	0.28	0	Macrophages	Slc16a3
0	0.70133	0.769	0.526	0	Macrophages	Tkt
0	0.696504	0.407	0.123	0	Macrophages	Naaa
0	0.695775	0.543	0.205	0	Macrophages	Ncf1
0	0.69458	0.413	0.127	0	Macrophages	Cd302
0	0.692612	0.321	0.113	0	Macrophages	Tcf7l2
0	0.692532	0.846	0.444	0	Macrophages	Lilrb4a
0	0.691428	0.596	0.214	0	Macrophages	Emilin2
0	0.691254	0.664	0.409	0	Macrophages	Rrbp1
0	0.691119	0.72	0.451	0	Macrophages	Itgb2
0	0.687629	0.351	0.082	0	Macrophages	Sirpb1a
0	0.687378	0.613	0.336	0	Macrophages	Chd9
0	0.684814	0.634	0.326	0	Macrophages	Asah1
0	0.682645	0.44	0.164	0	Macrophages	Bcl2a1d
0	0.681941	0.657	0.388	0	Macrophages	Irf2bp2
0	0.681503	0.374	0.107	0	Macrophages	Tlr2
0	0.680864	0.68	0.385	0	Macrophages	Hif1a
0	0.679195	0.399	0.121	0	Macrophages	Bcl2a1a
0	0.678678	0.875	0.569	0	Macrophages	Lamp1
0	0.677663	0.645	0.255	0	Macrophages	Ncf2
0	0.67605	0.392	0.181	0	Macrophages	Klf4
0	0.674935	0.675	0.424	0	Macrophages	Ciao2a
0	0.674881	0.972	0.758	0	Macrophages	Atp6v0c
0	0.674514	0.899	0.671	0	Macrophages	Anxa2
0	0.673239	0.427	0.183	0	Macrophages	Mcub
0	0.671917	0.897	0.501	0	Macrophages	Msrb1
0	0.671658	0.441	0.194	0	Macrophages	Acer3
0	0.670598	0.97	0.778	0	Macrophages	Gapdh
0	0.665096	0.876	0.63	0	Macrophages	Taldo1
0	0.664603	0.801	0.442	0	Macrophages	Grn
0	0.660369	0.523	0.202	0	Macrophages	Mpeg1
0	0.659739	0.603	0.31	0	Macrophages	Cyth4
0	0.659362	0.956	0.781	0	Macrophages	Pkm
0	0.657673	0.417	0.149	0	Macrophages	Lair1
0	0.657336	0.679	0.442	0	Macrophages	Lamtor4
0	0.652084	0.876	0.623	0	Macrophages	Pgk1
0	0.651925	0.407	0.18	0	Macrophages	Axl
0	0.651385	0.411	0.131	0	Macrophages	Fgr
0	0.649926	0.304	0.073	0	Macrophages	Dapk1
0	0.649511	0.901	0.681	0	Macrophages	Prelid1
0	0.643877	0.666	0.424	0	Macrophages	Gng10
0	0.643739	0.556	0.285	0	Macrophages	Orai1
0	0.642585	0.952	0.784	0	Macrophages	Arpc1b
0	0.642392	0.949	0.769	0	Macrophages	Sem1
0	0.641881	0.326	0.105	0	Macrophages	Gm34084
0	0.641235	0.387	0.125	0	Macrophages	Tnfsf13
0	0.639442	0.526	0.188	0	Macrophages	Csf2rb
0	0.637654	0.971	0.83	0	Macrophages	Aldoa
0	0.636182	0.371	0.11	0	Macrophages	Arhgap24
0	0.633612	0.412	0.125	0	Macrophages	Pirb
0	0.632063	0.626	0.246	0	Macrophages	C5ar1
0	0.630319	0.576	0.316	0	Macrophages	Pgd
0	0.629409	0.9	0.64	0	Macrophages	Tpi1
0	0.629299	0.455	0.157	0	Macrophages	Hck
0	0.628544	0.407	0.128	0	Macrophages	Hacd4
0	0.622001	0.482	0.166	0	Macrophages	Dok3
0	0.618242	0.492	0.252	0	Macrophages	Gusb
0	0.617389	0.805	0.575	0	Macrophages	Fam49b
0	0.613731	0.967	0.808	0	Macrophages	Mif
0	0.61278	0.849	0.603	0	Macrophages	Smdt1
0	0.612766	0.541	0.296	0	Macrophages	Man2b1
0	0.608867	0.471	0.239	0	Macrophages	Morrbid
0	0.608841	0.732	0.435	0	Macrophages	Ctsa
0	0.606901	0.336	0.096	0	Macrophages	Pilrb1
0	0.596554	0.408	0.129	0	Macrophages	P2ry6
0	0.59367	0.395	0.144	0	Macrophages	Fcgr4
0	0.592318	0.344	0.104	0	Macrophages	Aldh3b1
0	0.592023	0.261	0.069	0	Macrophages	Egr2
0	0.591434	0.523	0.233	0	Macrophages	Lst1
0	0.590699	0.669	0.42	0	Macrophages	Pold4
0	0.590685	0.494	0.244	0	Macrophages	Ccr5
0	0.589405	0.397	0.11	0	Macrophages	Sirpb1b
0	0.588184	0.473	0.224	0	Macrophages	Dok2
0	0.588043	0.623	0.34	0	Macrophages	Hexa
0	0.587861	0.972	0.801	0	Macrophages	Ly6e
0	0.586603	0.932	0.771	0	Macrophages	Gnai2
0	0.586596	0.343	0.099	0	Macrophages	Tifab
0	0.585084	0.561	0.298	0	Macrophages	Stx7
0	0.577109	0.63	0.355	0	Macrophages	Lamp2
0	0.574901	0.266	0.091	0	Macrophages	Gm36161
0	0.574131	0.509	0.279	0	Macrophages	Rnpep
0	0.569737	0.42	0.186	0	Macrophages	Itgb5
0	0.564896	0.361	0.117	0	Macrophages	Gm5150
0	0.563141	0.77	0.55	0	Macrophages	Ywhah
0	0.562989	0.426	0.193	0	Macrophages	Myadm
0	0.560182	0.691	0.393	0	Macrophages	Rnf130
0	0.558986	0.854	0.628	0	Macrophages	Ssr4
0	0.553318	0.664	0.253	0	Macrophages	Ccr1
0	0.552768	0.476	0.214	0	Macrophages	Plekho1
0	0.551195	0.283	0.087	0	Macrophages	Dock4
0	0.55093	0.363	0.125	0	Macrophages	Milr1
0	0.548765	0.559	0.168	0	Macrophages	Trem1
0	0.548514	0.654	0.392	0	Macrophages	Snx2
0	0.548263	0.798	0.56	0	Macrophages	Capza2
0	0.547202	0.307	0.11	0	Macrophages	Atrnl1
0	0.546991	0.605	0.349	0	Macrophages	Cnih4
0	0.544424	0.331	0.09	0	Macrophages	Nfam1
0	0.540844	0.357	0.135	0	Macrophages	Sdc3
0	0.535145	0.595	0.332	0	Macrophages	Nfil3
0	0.533424	0.304	0.11	0	Macrophages	Naip2
0	0.531321	0.515	0.267	0	Macrophages	Skap2
0	0.528523	0.37	0.157	0	Macrophages	Scimp
0	0.521776	0.625	0.379	0	Macrophages	Pnp
0	0.514955	0.997	0.963	0	Macrophages	Tmsb4x
0	0.514876	0.794	0.573	0	Macrophages	Gdi2
0	0.511045	0.741	0.399	0	Macrophages	Eif4ebp1
0	0.510044	0.707	0.453	0	Macrophages	Cd44
0	0.507079	0.408	0.181	0	Macrophages	Rab32
0	0.502393	0.779	0.493	0	Macrophages	CAAA01147332.1
0	0.492803	0.392	0.151	0	Macrophages	Tcn2
0	0.491895	0.293	0.108	0	Macrophages	Idh1
0	0.487312	0.951	0.738	0	Macrophages	Vim
0	0.48577	0.762	0.363	0	Macrophages	Cdkn1a
0	0.479694	0.27	0.065	0	Macrophages	Card9
0	0.478978	0.983	0.87	0	Macrophages	Sh3bgrl3
0	0.475559	0.357	0.126	0	Macrophages	Igsf6
0	0.470274	0.983	0.783	0	Macrophages	Cd52
0	0.461177	0.29	0.106	0	Macrophages	BC028528
0	0.457213	0.335	0.134	0	Macrophages	Tmem273
0	0.456701	0.96	0.815	0	Macrophages	Ldha
0	0.442776	0.929	0.784	0	Macrophages	Arpc2
0	0.44004	0.823	0.409	0	Macrophages	Ctsl
0	0.434539	0.744	0.353	0	Macrophages	Lgmn
0	0.431975	0.355	0.143	0	Macrophages	Fes
0	0.431747	0.968	0.84	0	Macrophages	Gng5
0	0.430468	0.871	0.687	0	Macrophages	Atp6v0e
0	0.428144	0.465	0.213	0	Macrophages	Gab2
0	0.427906	0.267	0.088	0	Macrophages	Slamf9
0	0.42741	0.262	0.072	0	Macrophages	C130050O18Rik
0	0.401645	0.252	0.079	0	Macrophages	March1
0	0.399299	0.73	0.387	0	Macrophages	Mt1
0	0.396825	0.313	0.111	0	Macrophages	Pkib
0	0.389382	0.878	0.399	0	Macrophages	Apoe
0	0.38488	0.339	0.129	0	Macrophages	Cd80
0	0.375399	0.864	0.63	0	Macrophages	Sdcbp
0	0.373855	0.303	0.086	0	Macrophages	Hp
0	0.291847	0.256	0.084	0	Macrophages	Bst1
0	0.290664	0.593	0.236	0	Macrophages	Cd300lf
0	0.283119	0.325	0.122	0	Macrophages	Cd33
0	0.278764	0.507	0.236	0	Macrophages	Aif1
0	0.27386	0.456	0.201	0	Macrophages	Il1r2
3.00039e-307	0.423157	0.86	0.684	9.68676e-303	Macrophages	Gpi1
6.45533e-307	0.473055	0.384	0.173	2.0841e-302	Macrophages	1600014C10Rik
1.26753e-304	0.252026	0.706	0.429	4.09224e-300	Macrophages	Tpd52
3.43005e-304	0.586347	0.613	0.386	1.10739e-299	Macrophages	Ptpn1
4.34686e-303	0.520745	0.632	0.388	1.40338e-298	Macrophages	Samhd1
1.98875e-302	0.453663	0.34	0.139	6.42068e-298	Macrophages	Ifi207
1.19296e-301	0.37444	0.318	0.129	3.85149e-297	Macrophages	Il13ra1
6.49742e-301	0.460887	0.812	0.58	2.09769e-296	Macrophages	Dusp1
1.18594e-300	0.445078	0.954	0.811	3.82879e-296	Macrophages	Calm1
1.37225e-300	0.497423	0.717	0.496	4.43032e-296	Macrophages	Timm10b
3.87806e-300	0.602465	0.413	0.206	1.25203e-295	Macrophages	Dleu2
9.42773e-299	0.415107	0.261	0.094	3.04374e-294	Macrophages	Mitf
1.71167e-296	0.490919	0.494	0.262	5.52612e-292	Macrophages	Vegfa
1.46129e-294	0.859257	0.418	0.206	4.71778e-290	Macrophages	Ms4a4c
3.33706e-294	0.387728	0.981	0.922	1.07737e-289	Macrophages	Actg1
2.20853e-291	0.463035	0.899	0.698	7.13023e-287	Macrophages	Tagln2
2.47876e-290	0.525278	0.657	0.437	8.00269e-286	Macrophages	Srsf9
9.08567e-288	0.529847	0.524	0.307	2.93331e-283	Macrophages	Vamp4
9.54369e-286	0.477024	0.912	0.684	3.08118e-281	Macrophages	S100a10
2.23107e-284	0.479056	0.422	0.216	7.20302e-280	Macrophages	Ptpn12
2.0887e-283	0.403087	0.976	0.875	6.74335e-279	Macrophages	Serf2
3.12532e-283	0.431822	0.4	0.193	1.00901e-278	Macrophages	Ifngr2
7.09147e-283	0.518081	0.558	0.341	2.28948e-278	Macrophages	Znhit1
1.04297e-281	0.393507	0.271	0.101	3.36723e-277	Macrophages	Socs2
2.55007e-281	0.520907	0.776	0.545	8.23291e-277	Macrophages	Rps27l
1.19665e-280	0.323693	0.379	0.169	3.8634e-276	Macrophages	Arrdc4
7.09389e-280	0.285868	0.384	0.167	2.29026e-275	Macrophages	Lpcat2
1.09101e-279	0.692878	0.581	0.323	3.52234e-275	Macrophages	H2-Ab1
2.34721e-279	0.38718	0.316	0.131	7.57796e-275	Macrophages	Dhrs3
1.29346e-278	0.656255	0.433	0.22	4.17592e-274	Macrophages	Sgk1
1.8787e-278	0.370935	0.816	0.6	6.06539e-274	Macrophages	Rhog
1.83598e-277	0.439155	0.351	0.159	5.92745e-273	Macrophages	Alas1
5.19594e-277	0.505129	0.456	0.251	1.67751e-272	Macrophages	Tcirg1
9.75427e-277	0.556675	0.431	0.225	3.14917e-272	Macrophages	Etv6
2.15317e-276	0.408286	0.64	0.382	6.95151e-272	Macrophages	Ptpn6
7.79558e-273	0.572345	0.445	0.249	2.5168e-268	Macrophages	Uck2
1.33562e-272	0.391105	0.679	0.469	4.31204e-268	Macrophages	Fam162a
1.34904e-271	0.368866	0.904	0.73	4.35538e-267	Macrophages	Clta
2.66117e-271	0.543798	0.385	0.193	8.59159e-267	Macrophages	Cers6
3.68092e-271	0.412443	0.396	0.189	1.18838e-266	Macrophages	AB124611
2.43959e-270	0.455298	0.504	0.29	7.87622e-266	Macrophages	Tnfrsf1a
3.72353e-270	0.438007	0.465	0.245	1.20214e-265	Macrophages	Vsir
2.28328e-269	0.461306	0.307	0.136	7.37159e-265	Macrophages	Adam15
4.11388e-268	0.520167	0.368	0.184	1.32816e-263	Macrophages	Ccdc86
2.51631e-267	0.312536	0.276	0.106	8.1239e-263	Macrophages	Arl11
1.32094e-266	0.464011	0.902	0.679	4.26466e-262	Macrophages	Laptm5
2.28377e-265	0.51824	0.625	0.418	7.37314e-261	Macrophages	Ndufb1-ps
5.2326e-264	0.39695	0.915	0.748	1.68934e-259	Macrophages	Tomm6
9.38205e-264	0.53571	0.481	0.281	3.02899e-259	Macrophages	Atp1a1
1.84502e-263	0.70254	0.491	0.276	5.95663e-259	Macrophages	Rgcc
7.51248e-263	0.417319	0.816	0.626	2.42541e-258	Macrophages	Arpc4
1.83261e-262	0.526956	0.495	0.268	5.9166e-258	Macrophages	Rgs2
3.46906e-260	0.436428	0.899	0.709	1.11999e-255	Macrophages	Cox6b1
4.36583e-256	0.576684	0.557	0.307	1.40951e-251	Macrophages	C1qb
1.11554e-255	0.484199	0.542	0.335	3.60152e-251	Macrophages	Twf2
3.86331e-255	0.494263	0.419	0.227	1.24727e-250	Macrophages	Ggh
2.20741e-254	0.291033	0.28	0.11	7.12662e-250	Macrophages	Csf2rb2
4.92561e-254	0.28926	0.65	0.384	1.59023e-249	Macrophages	Emb
4.93326e-254	0.404808	0.427	0.217	1.5927e-249	Macrophages	Nrros
2.29107e-253	0.506447	0.294	0.131	7.39673e-249	Macrophages	Rai14
9.16144e-253	0.417629	0.442	0.226	2.95777e-248	Macrophages	Cxcl16
1.80469e-251	0.432965	0.866	0.674	5.82644e-247	Macrophages	D8Ertd738e
1.31949e-250	0.312921	0.315	0.132	4.25997e-246	Macrophages	Cd300a
2.61268e-250	0.390751	0.783	0.575	8.43504e-246	Macrophages	Vamp8
5.20239e-250	0.453289	0.815	0.597	1.67959e-245	Macrophages	Uqcrb
1.08802e-249	0.375318	0.263	0.107	3.51267e-245	Macrophages	Sqor
1.43953e-249	0.493769	0.345	0.166	4.64751e-245	Macrophages	Creb5
8.21943e-249	0.366344	0.998	0.958	2.65364e-244	Macrophages	Actb
9.20647e-248	0.48375	0.693	0.488	2.97231e-243	Macrophages	Ccdc12
2.63069e-247	0.664031	0.684	0.439	8.4932e-243	Macrophages	Spp1
1.76867e-245	0.365445	0.936	0.793	5.71015e-241	Macrophages	Cdc42
1.70667e-242	0.516204	0.587	0.391	5.50997e-238	Macrophages	Svbp
5.99092e-242	0.395287	0.329	0.157	1.93417e-237	Macrophages	Ralb
1.75783e-240	0.444377	0.421	0.23	5.67515e-236	Macrophages	Gnaq
5.03209e-240	0.407544	0.429	0.23	1.62461e-235	Macrophages	Tgm2
1.58509e-239	0.388101	0.941	0.746	5.11747e-235	Macrophages	Nme2
3.97717e-239	0.46004	0.531	0.333	1.28403e-234	Macrophages	Atp6ap1
1.02575e-238	0.377412	0.294	0.13	3.31162e-234	Macrophages	Zfp608
3.42994e-238	0.478927	0.783	0.567	1.10735e-233	Macrophages	Mrpl52
2.16137e-237	0.458233	0.664	0.468	6.97797e-233	Macrophages	Rab5if
2.52614e-235	0.520298	0.352	0.179	8.15565e-231	Macrophages	Mgst3
6.82188e-235	0.52706	0.562	0.364	2.20244e-230	Macrophages	Flna
8.72413e-235	0.43961	0.473	0.264	2.81658e-230	Macrophages	Otulinl
1.98585e-232	0.270311	0.968	0.833	6.4113e-228	Macrophages	Itm2b
1.85794e-231	0.543457	0.407	0.232	5.99836e-227	Macrophages	Bri3bp
2.62072e-230	0.362032	0.409	0.21	8.461e-226	Macrophages	Tnfaip8l2
1.93568e-229	0.42125	0.759	0.566	6.24933e-225	Macrophages	Bax
2.28679e-229	0.526456	0.536	0.333	7.38291e-225	Macrophages	Socs3
5.48763e-229	0.411817	0.365	0.183	1.77168e-224	Macrophages	Sema4a
2.17756e-228	0.265961	0.293	0.125	7.03025e-224	Macrophages	Slc15a3
7.33008e-228	0.509972	0.48	0.295	2.36652e-223	Macrophages	Comt
8.9515e-225	0.478689	0.422	0.245	2.88999e-220	Macrophages	Lrpap1
2.0026e-224	0.434342	0.796	0.608	6.46539e-220	Macrophages	Scand1
3.15659e-224	0.296725	0.504	0.301	1.01911e-219	Macrophages	Creg1
5.17156e-224	0.30931	0.941	0.817	1.66964e-219	Macrophages	Arpc3
1.17976e-222	0.43535	0.401	0.223	3.80884e-218	Macrophages	Pdlim7
2.25059e-222	0.483745	0.403	0.228	7.26602e-218	Macrophages	Svil
1.54906e-221	0.513743	0.347	0.179	5.00114e-217	Macrophages	Dusp6
1.05304e-220	0.283022	0.277	0.118	3.39975e-216	Macrophages	Rbm47
2.32216e-220	0.427005	0.316	0.157	7.49708e-216	Macrophages	Plod3
5.97407e-218	0.390727	0.753	0.525	1.92873e-213	Macrophages	Cotl1
1.33372e-217	0.462422	0.703	0.519	4.30591e-213	Macrophages	Iqgap1
1.13638e-216	0.286204	0.574	0.355	3.66882e-212	Macrophages	Gsr
1.74901e-216	0.432925	0.423	0.243	5.64669e-212	Macrophages	Cyfip1
6.12225e-216	0.598609	0.51	0.285	1.97657e-211	Macrophages	Ccl2
2.56016e-215	0.389963	0.283	0.129	8.26547e-211	Macrophages	Tep1
2.2185e-214	0.474062	0.527	0.331	7.16243e-210	Macrophages	Runx1
1.15209e-213	0.30769	0.569	0.37	3.71952e-209	Macrophages	Atp6v1e1
3.21021e-211	0.432128	0.687	0.493	1.03642e-206	Macrophages	Uqcr11
9.98443e-210	0.391206	0.484	0.277	3.22347e-205	Macrophages	Lat2
2.94185e-209	0.432083	0.426	0.247	9.49777e-205	Macrophages	Flot1
3.61085e-209	0.424853	0.473	0.273	1.16576e-204	Macrophages	Fosb
4.13952e-208	0.365103	0.888	0.707	1.33644e-203	Macrophages	Cox5a
1.33313e-207	0.385423	0.748	0.541	4.304e-203	Macrophages	Atpif1
2.71203e-207	0.339924	0.533	0.329	8.75579e-203	Macrophages	Glrx
4.33527e-207	0.397697	0.256	0.106	1.39964e-202	Macrophages	Il1a
1.02683e-206	0.403712	0.714	0.513	3.31513e-202	Macrophages	Tmed10
4.32482e-206	0.439154	0.308	0.155	1.39627e-201	Macrophages	Agpat4
2.90795e-203	0.476118	0.462	0.282	9.38833e-199	Macrophages	S100a1
6.60062e-203	0.450318	0.479	0.304	2.13101e-198	Macrophages	Fam89b
7.70186e-203	0.273791	0.582	0.36	2.48654e-198	Macrophages	Pde4b
1.70894e-202	0.395877	0.324	0.163	5.51732e-198	Macrophages	Olfm1
2.70193e-202	0.433754	0.612	0.418	8.72317e-198	Macrophages	Atp2b1
1.0896e-201	0.322132	0.917	0.779	3.51778e-197	Macrophages	Rhoa
7.34765e-201	0.329245	0.26	0.114	2.37219e-196	Macrophages	Plcg2
3.94778e-200	0.43973	0.377	0.214	1.27454e-195	Macrophages	Ethe1
7.597e-200	0.33912	0.302	0.145	2.45269e-195	Macrophages	Prcp
1.06195e-199	0.530928	0.423	0.256	3.42851e-195	Macrophages	Aplp2
1.29136e-199	0.332983	0.494	0.305	4.16915e-195	Macrophages	Nfe2l2
3.22548e-199	0.447874	0.389	0.223	1.04135e-194	Macrophages	Adam10
1.06818e-198	0.466435	0.285	0.136	3.44861e-194	Macrophages	Tgfbr1
6.77118e-198	0.427019	0.343	0.186	2.18608e-193	Macrophages	Igsf8
1.94684e-195	0.371285	0.421	0.232	6.28539e-191	Macrophages	Il10ra
1.72034e-194	0.413344	0.278	0.136	5.55413e-190	Macrophages	Tmem205
2.1507e-194	0.321765	0.764	0.54	6.94352e-190	Macrophages	Prdx2
2.21158e-193	0.370809	0.424	0.24	7.14007e-189	Macrophages	Tm6sf1
4.39831e-193	0.436095	0.343	0.185	1.41999e-188	Macrophages	Gsap
3.90094e-192	0.383466	0.706	0.525	1.25942e-187	Macrophages	Ndufv3
5.11213e-192	0.359546	0.25	0.113	1.65045e-187	Macrophages	Dusp3
1.84412e-191	0.377107	0.758	0.556	5.95374e-187	Macrophages	Fkbp1a
2.76129e-191	0.475552	0.342	0.186	8.91482e-187	Macrophages	Crtc3
1.10967e-190	0.348171	0.474	0.284	3.58257e-186	Macrophages	Cndp2
1.26654e-190	0.386257	0.298	0.143	4.08904e-186	Macrophages	Nt5e
3.08428e-190	0.280679	0.826	0.637	9.95761e-186	Macrophages	Atp6v1g1
6.81115e-190	0.360885	0.423	0.248	2.19898e-185	Macrophages	Dstn
7.88749e-190	0.346175	0.857	0.681	2.54647e-185	Macrophages	Gnb2
2.03278e-189	0.328144	0.931	0.793	6.56282e-185	Macrophages	Myl12b
2.68249e-189	0.375574	0.46	0.272	8.66042e-185	Macrophages	Tubb6
4.83786e-189	0.379382	0.742	0.543	1.5619e-184	Macrophages	Ndufb8
1.10789e-188	0.429781	0.45	0.279	3.57683e-184	Macrophages	Tmem219
5.449e-187	0.37078	0.791	0.594	1.75921e-182	Macrophages	Pomp
3.40218e-186	0.294653	0.339	0.178	1.09839e-181	Macrophages	Plk3
4.93853e-185	0.258774	0.775	0.593	1.5944e-180	Macrophages	Akr1a1
1.74721e-183	0.371308	0.745	0.576	5.64085e-179	Macrophages	Cdk2ap2
1.84707e-183	0.395579	0.697	0.522	5.96325e-179	Macrophages	Lamtor2
7.56031e-183	0.375194	0.564	0.39	2.44085e-178	Macrophages	Iscu
7.19185e-180	0.409417	0.405	0.244	2.32189e-175	Macrophages	Sptlc2
1.28098e-179	0.337295	0.635	0.451	4.13565e-175	Macrophages	Chmp2a
7.60052e-179	0.406993	0.595	0.418	2.45383e-174	Macrophages	Tmem256
8.4775e-178	0.595508	0.491	0.291	2.73696e-173	Macrophages	H2-Aa
1.57515e-177	0.29405	0.254	0.116	5.08536e-173	Macrophages	Ptgs1
4.72759e-177	0.466931	0.382	0.225	1.5263e-172	Macrophages	Diaph2
6.58179e-177	0.346828	0.616	0.434	2.12493e-172	Macrophages	Tmbim4
6.86055e-177	0.272818	0.278	0.128	2.21493e-172	Macrophages	Cx3cr1
1.4302e-176	0.348192	0.841	0.666	4.61742e-172	Macrophages	H2afj
1.6609e-176	0.295286	0.689	0.506	5.36223e-172	Macrophages	Rnh1
2.419e-176	0.400072	0.569	0.398	7.80973e-172	Macrophages	Cmpk1
8.83954e-176	0.355552	0.814	0.635	2.85385e-171	Macrophages	Taf10
4.68929e-175	0.614072	0.415	0.264	1.51394e-170	Macrophages	Zfp622
9.76957e-175	0.293493	0.393	0.216	3.15411e-170	Macrophages	Sla
3.20391e-174	0.288797	0.599	0.418	1.03438e-169	Macrophages	Atp6v0d1
5.40748e-174	0.368922	0.804	0.614	1.7458e-169	Macrophages	Uqcrq
3.16495e-173	0.412162	0.409	0.248	1.0218e-168	Macrophages	Rara
1.52814e-171	0.262339	0.251	0.111	4.93361e-167	Macrophages	Mrc1
9.62686e-171	0.338234	0.829	0.66	3.10803e-166	Macrophages	Actr3
7.00246e-170	0.467209	0.331	0.177	2.26074e-165	Macrophages	Nupr1
1.38894e-169	0.325217	0.319	0.17	4.4842e-165	Macrophages	Furin
9.22288e-168	0.315954	0.729	0.553	2.97761e-163	Macrophages	Lsp1
3.94767e-166	0.313304	0.585	0.405	1.27451e-161	Macrophages	Ifnar2
6.39744e-166	0.440956	0.475	0.314	2.06541e-161	Macrophages	Mef2a
1.09301e-165	0.333775	0.79	0.603	3.52878e-161	Macrophages	Nedd8
1.55077e-165	0.308955	0.419	0.252	5.00665e-161	Macrophages	Necap2
2.57669e-164	0.373303	0.545	0.377	8.31885e-160	Macrophages	Trappc2l
3.19023e-164	0.353631	0.722	0.552	1.02997e-159	Macrophages	Cope
3.06983e-163	0.412672	0.395	0.243	9.91094e-159	Macrophages	Eno1b
6.98131e-163	0.318595	0.55	0.383	2.25392e-158	Macrophages	Syngr2
2.00631e-162	0.360292	0.815	0.622	6.47736e-158	Macrophages	Atp5g1
2.46885e-161	0.429713	0.481	0.324	7.9707e-157	Macrophages	Trappc6a
9.14917e-161	0.32774	0.673	0.503	2.95381e-156	Macrophages	Psmd8
6.5382e-159	0.345321	0.383	0.231	2.11086e-154	Macrophages	Anxa4
6.14312e-158	0.546179	0.305	0.165	1.98331e-153	Macrophages	Ass1
9.38563e-158	0.304887	0.668	0.498	3.03015e-153	Macrophages	Ap2s1
1.59065e-156	0.390062	0.36	0.206	5.13541e-152	Macrophages	Mmp14
2.11409e-156	0.309907	0.531	0.347	6.82536e-152	Macrophages	Fermt3
5.16018e-156	0.355284	0.371	0.223	1.66596e-151	Macrophages	Hmgcl
5.26813e-155	0.322217	0.277	0.146	1.70081e-150	Macrophages	5031439G07Rik
5.56245e-155	0.371135	0.443	0.29	1.79584e-150	Macrophages	Rab24
2.71574e-152	0.332324	0.382	0.233	8.76775e-148	Macrophages	Slc6a6
1.00381e-151	0.341194	0.601	0.439	3.24082e-147	Macrophages	Mpc1
1.01011e-150	0.315912	0.932	0.773	3.26114e-146	Macrophages	Rpl36al
9.42003e-149	0.309165	0.477	0.314	3.04126e-144	Macrophages	Cited2
1.54572e-148	0.333091	0.623	0.465	4.99034e-144	Macrophages	Capns1
5.31796e-148	0.341617	0.294	0.161	1.7169e-143	Macrophages	Ccdc71l
1.00627e-146	0.296958	0.444	0.287	3.24874e-142	Macrophages	B4galt1
1.60801e-146	0.300808	0.255	0.129	5.19147e-142	Macrophages	Evi2a
3.66085e-146	0.344055	0.492	0.339	1.1819e-141	Macrophages	Sod2
9.96925e-145	0.377456	0.304	0.174	3.21857e-140	Macrophages	Sigmar1
2.59939e-144	0.335602	0.651	0.49	8.39213e-140	Macrophages	Ndufa11
3.97646e-143	0.291847	0.942	0.796	1.2838e-138	Macrophages	Clic1
1.59039e-142	0.34475	0.595	0.434	5.13458e-138	Macrophages	Mrpl20
2.17337e-142	0.384242	0.325	0.186	7.01673e-138	Macrophages	Oas1a
2.53854e-139	0.381308	0.277	0.155	8.19568e-135	Macrophages	Ctnnbip1
1.47712e-138	0.356948	0.455	0.306	4.76887e-134	Macrophages	Mcts1
5.69264e-138	0.313417	0.658	0.49	1.83787e-133	Macrophages	Mrps21
1.10774e-137	0.328177	0.738	0.566	3.57634e-133	Macrophages	Atp5mpl
6.004e-137	0.277778	0.737	0.563	1.93839e-132	Macrophages	Mrpl33
8.06342e-136	0.276575	0.908	0.755	2.60328e-131	Macrophages	Atp5l
9.94003e-136	0.297041	0.303	0.168	3.20914e-131	Macrophages	Kdm7a
4.33723e-135	0.285879	0.514	0.338	1.40027e-130	Macrophages	Bin2
9.74069e-135	0.304887	0.698	0.527	3.14478e-130	Macrophages	Timm13
1.15649e-134	0.29513	0.423	0.278	3.73373e-130	Macrophages	Epn1
2.09109e-134	0.515812	0.444	0.272	6.75107e-130	Macrophages	H2-Eb1
2.97176e-134	0.312835	0.844	0.677	9.59432e-130	Macrophages	Gpx4
3.34588e-134	0.399745	0.314	0.19	1.08022e-129	Macrophages	Smn1
6.06206e-134	0.266539	0.484	0.331	1.95713e-129	Macrophages	Atp6ap2
6.27854e-134	0.33007	0.513	0.365	2.02703e-129	Macrophages	Mrpl17
1.30619e-133	0.339818	0.361	0.224	4.21704e-129	Macrophages	Ikbkb
6.52386e-133	0.308824	0.84	0.679	2.10623e-128	Macrophages	Sec61b
2.75243e-132	0.270876	0.316	0.176	8.88622e-128	Macrophages	Apobec1
9.16158e-132	0.341749	0.399	0.262	2.95782e-127	Macrophages	Tspan31
7.44284e-131	0.331283	0.438	0.295	2.40292e-126	Macrophages	Ap1s1
9.38288e-131	0.320393	0.323	0.19	3.02926e-126	Macrophages	Ptpre
4.4043e-130	0.346835	0.474	0.334	1.42193e-125	Macrophages	Mrpl36
4.66038e-129	0.267325	0.398	0.256	1.5046e-124	Macrophages	Pfkl
4.89446e-128	0.356845	0.411	0.275	1.58018e-123	Macrophages	Fam174a
5.03334e-128	0.34473	0.437	0.296	1.62501e-123	Macrophages	Tm2d2
5.34775e-128	0.287671	0.55	0.403	1.72652e-123	Macrophages	Rab14
1.03517e-127	0.306946	0.708	0.542	3.34204e-123	Macrophages	H2afy
1.21693e-127	0.299387	0.348	0.206	3.92886e-123	Macrophages	Abi3
7.11263e-127	0.293779	0.604	0.452	2.29631e-122	Macrophages	Tmem160
4.58632e-126	0.266288	0.85	0.687	1.48069e-121	Macrophages	Ubl5
8.29891e-126	0.265902	0.672	0.516	2.6793e-121	Macrophages	Lgals9
2.15088e-125	0.277502	0.937	0.791	6.94412e-121	Macrophages	Atp5e
3.60744e-125	0.307796	0.334	0.201	1.16466e-120	Macrophages	Zswim6
8.82216e-125	0.32388	0.566	0.422	2.84824e-120	Macrophages	Cops9
1.01128e-124	0.31271	0.421	0.285	3.26492e-120	Macrophages	Fuca1
1.26177e-123	0.329704	0.572	0.425	4.07363e-119	Macrophages	Lrrfip1
3.00292e-123	0.293307	0.527	0.374	9.69493e-119	Macrophages	Mrpl14
9.5073e-123	0.250899	0.75	0.593	3.06943e-118	Macrophages	Tmem50a
3.60116e-122	0.261202	0.935	0.726	1.16263e-117	Macrophages	Coro1a
4.08959e-122	0.449537	0.524	0.372	1.32032e-117	Macrophages	Hopx
1.62302e-121	0.297005	0.595	0.449	5.23993e-117	Macrophages	Tmem179b
1.8671e-121	0.257964	0.721	0.562	6.02792e-117	Macrophages	Brk1
2.61439e-121	0.252834	0.807	0.638	8.44057e-117	Macrophages	Prdx6
5.31748e-121	0.358265	0.478	0.341	1.71675e-116	Macrophages	Bola2
3.4273e-120	0.333995	0.315	0.184	1.1065e-115	Macrophages	Eps8
3.50311e-120	0.26594	0.726	0.564	1.13098e-115	Macrophages	Vdac2
6.96935e-120	0.253036	0.808	0.638	2.25005e-115	Macrophages	Slc25a5
2.48595e-119	0.286838	0.613	0.458	8.02588e-115	Macrophages	Ndufa8
5.24154e-119	0.258052	0.251	0.137	1.69223e-114	Macrophages	Tctex1d2
8.17569e-118	0.289459	0.585	0.441	2.63952e-113	Macrophages	H13
8.19632e-118	0.318337	0.275	0.158	2.64618e-113	Macrophages	Ehbp1l1
1.05272e-117	0.311554	0.422	0.29	3.3987e-113	Macrophages	Mapk3
2.50076e-117	0.293296	0.533	0.398	8.07369e-113	Macrophages	Coro1b
9.58017e-117	0.340506	0.426	0.297	3.09296e-112	Macrophages	Rgs19
1.94001e-116	0.271827	0.306	0.186	6.26333e-112	Macrophages	Snx10
7.25274e-116	0.268382	0.767	0.626	2.34155e-111	Macrophages	Msn
2.31895e-113	0.325742	0.313	0.185	7.48673e-109	Macrophages	Gpr171
5.58111e-113	0.296229	0.53	0.392	1.80186e-108	Macrophages	Ier3ip1
1.50991e-112	0.39669	0.48	0.351	4.87474e-108	Macrophages	Mycbp2
3.27407e-111	0.294127	0.399	0.272	1.05703e-106	Macrophages	Snx1
1.10493e-110	0.254018	0.547	0.407	3.56725e-106	Macrophages	M6pr
1.83723e-109	0.314168	0.483	0.353	5.93149e-105	Macrophages	Adprh
2.34842e-109	0.291843	0.533	0.385	7.58188e-105	Macrophages	Fkbp2
3.30621e-107	0.28242	0.291	0.176	1.06741e-102	Macrophages	Ccdc115
6.9325e-107	0.256634	0.751	0.591	2.23816e-102	Macrophages	Dynll1
1.0678e-105	0.29011	0.293	0.18	3.4474e-101	Macrophages	Ppt2
1.26831e-105	0.295398	0.447	0.32	4.09475e-101	Macrophages	Mydgf
1.87901e-105	0.289964	0.253	0.145	6.06638e-101	Macrophages	Rreb1
3.85642e-105	0.264918	0.582	0.445	1.24504e-100	Macrophages	Ywhab
7.41214e-105	0.272096	0.272	0.16	2.39301e-100	Macrophages	Tent5a
9.5293e-105	0.30708	0.326	0.211	3.07654e-100	Macrophages	Bad
3.85443e-104	0.341126	0.256	0.15	1.2444e-99	Macrophages	Ext1
4.25695e-104	0.507163	0.345	0.203	1.37436e-99	Macrophages	Ly6c2
2.70147e-103	0.263442	0.607	0.471	8.72168e-99	Macrophages	Ndufa1
1.30325e-101	0.26367	0.463	0.335	4.20755e-97	Macrophages	Mtpn
3.44667e-101	0.277416	0.37	0.249	1.11276e-96	Macrophages	Cklf
6.58289e-101	0.270027	0.725	0.562	2.12529e-96	Macrophages	Psmb5
2.39578e-99	0.276567	0.296	0.187	7.73478e-95	Macrophages	Cnpy3
7.54141e-98	0.294139	0.402	0.284	2.43474e-93	Macrophages	Rsu1
9.43354e-98	0.254419	0.622	0.485	3.04562e-93	Macrophages	Dctn3
1.76429e-97	0.268607	0.632	0.484	5.69602e-93	Macrophages	Ndufb6
2.18865e-97	0.250833	0.753	0.579	7.06607e-93	Macrophages	Spcs1
9.462e-97	0.256232	0.413	0.289	3.05481e-92	Macrophages	Cib1
3.45649e-96	0.265562	0.526	0.393	1.11593e-91	Macrophages	Hcfc1r1
4.9543e-96	0.250669	0.537	0.409	1.59949e-91	Macrophages	Ube2a
7.1417e-95	0.252002	0.9	0.733	2.3057e-90	Macrophages	Cox5b
7.90535e-93	0.286346	0.366	0.251	2.55224e-88	Macrophages	Colgalt1
1.71433e-91	0.281466	0.375	0.262	5.5347e-87	Macrophages	Trappc1
2.2368e-91	0.253916	0.686	0.544	7.22151e-87	Macrophages	Rap1a
8.96083e-91	0.254112	0.372	0.258	2.893e-86	Macrophages	Rnf13
1.77086e-90	0.295084	0.353	0.245	5.71721e-86	Macrophages	Tor1a
1.80732e-90	0.442159	0.607	0.463	5.83493e-86	Macrophages	Rgs1
6.03908e-90	0.26098	0.365	0.252	1.94972e-85	Macrophages	Mfsd1
1.05392e-89	0.287065	0.254	0.155	3.40258e-85	Macrophages	Sgms1
1.10881e-87	0.250916	0.452	0.336	3.57978e-83	Macrophages	Sft2d1
3.52339e-85	0.335386	0.275	0.175	1.13753e-80	Macrophages	Ahr
1.60543e-84	0.354694	0.392	0.279	5.18312e-80	Macrophages	Clic4
2.66328e-84	0.25086	0.255	0.154	8.5984e-80	Macrophages	Myof
1.89564e-83	0.280903	0.336	0.232	6.12006e-79	Macrophages	Elovl1
3.27328e-82	0.255497	0.326	0.221	1.05678e-77	Macrophages	Gsdmd
9.13383e-81	0.266782	0.308	0.208	2.94886e-76	Macrophages	2610001J05Rik
9.5258e-79	0.265657	0.289	0.192	3.0754e-74	Macrophages	Dram2
1.12885e-78	0.259627	0.376	0.272	3.64448e-74	Macrophages	Bnip2
6.94042e-73	0.283741	0.271	0.177	2.24072e-68	Macrophages	Tmem37
1.89545e-72	0.252631	0.308	0.209	6.11946e-68	Macrophages	Myo1e
4.61747e-70	0.257753	0.462	0.356	1.49075e-65	Macrophages	Cisd2
1.42237e-67	0.252004	0.347	0.254	4.59213e-63	Macrophages	Mia2
1.76973e-65	0.252503	0.339	0.249	5.71357e-61	Macrophages	Hsd17b12
5.14907e-64	0.25071	0.331	0.24	1.66238e-59	Macrophages	Got1
4.09411e-62	0.259731	0.336	0.249	1.32178e-57	Macrophages	Ptpmt1
1.01417e-59	0.258422	0.358	0.271	3.27423e-55	Macrophages	Pin4
2.08327e-56	0.280694	0.254	0.175	6.72582e-52	Macrophages	Gm26532
4.08351e-55	0.254895	0.376	0.286	1.31836e-50	Macrophages	Foxn3
3.0352e-54	0.252649	0.39	0.303	9.79913e-50	Macrophages	Med21
1.22154e-53	0.250323	0.318	0.24	3.94373e-49	Macrophages	Mpv17l2
1.26632e-52	0.253426	0.314	0.236	4.08832e-48	Macrophages	Tmco1
2.01494e-52	0.451725	0.377	0.291	6.50523e-48	Macrophages	Irf7
2.01775e-22	0.783818	0.434	0.399	6.5143e-18	Macrophages	Plac8
1.07359e-05	0.44738	0.363	0.348	0.346608	Macrophages	Ly6a
0	5.56401	0.346	0.035	0	CD4+ T cells	S100a9
0	5.01992	0.352	0.05	0	CD4+ T cells	S100a8
0	4.07548	0.278	0.037	0	CD4+ T cells	G0s2
0	2.90499	0.532	0.288	0	CD4+ T cells	Cxcl2
0	2.64336	0.309	0.11	0	CD4+ T cells	Cxcl3
0	2.62908	0.299	0.099	0	CD4+ T cells	Hcar2
0	2.42615	0.258	0.1	0	CD4+ T cells	Slpi
0	2.31983	0.396	0.209	0	CD4+ T cells	Wfdc17
0	2.2986	0.38	0.173	0	CD4+ T cells	Il1rn
0	2.26236	0.401	0.199	0	CD4+ T cells	Ccl3
0	1.81776	0.361	0.191	0	CD4+ T cells	Il1r2
0	1.76621	0.451	0.317	0	CD4+ T cells	Smox
0	1.75621	0.525	0.319	0	CD4+ T cells	Il1b
0	1.75227	0.344	0.172	0	CD4+ T cells	Clec4d
0	1.71026	0.476	0.258	0	CD4+ T cells	C1qa
0	1.63957	0.474	0.263	0	CD4+ T cells	C1qc
0	1.61756	0.55	0.344	0	CD4+ T cells	Basp1
0	1.57865	0.518	0.356	0	CD4+ T cells	Lilr4b
0	1.45762	0.489	0.288	0	CD4+ T cells	C1qb
0	1.44508	0.296	0.095	0	CD4+ T cells	Ms4a7
0	1.43017	0.668	0.516	0	CD4+ T cells	Msrb1
0	1.38556	0.571	0.387	0	CD4+ T cells	Cd14
0	1.33907	0.356	0.163	0	CD4+ T cells	Entpd1
0	1.30202	0.45	0.26	0	CD4+ T cells	Ccr1
0	1.2978	0.993	0.968	0	CD4+ T cells	Fth1
0	1.27231	0.701	0.581	0	CD4+ T cells	Litaf
0	1.23785	0.799	0.723	0	CD4+ T cells	Cebpb
0	1.23191	0.727	0.64	0	CD4+ T cells	Ctsb
0	1.11664	0.904	0.814	0	CD4+ T cells	Srgn
0	1.08588	0.374	0.19	0	CD4+ T cells	Marcks
0	1.07737	0.435	0.25	0	CD4+ T cells	C5ar1
0	1.05654	0.85	0.766	0	CD4+ T cells	Atp6v0c
0	1.05209	0.395	0.23	0	CD4+ T cells	Lst1
0	1.00572	0.512	0.322	0	CD4+ T cells	Cd63
0	0.875508	0.719	0.656	0	CD4+ T cells	Ctsd
0	0.859526	0.648	0.444	0	CD4+ T cells	Fcgr3
0	0.85721	0.884	0.827	0	CD4+ T cells	Gabarap
0	0.834986	0.974	0.93	0	CD4+ T cells	Ftl1
0	0.698391	0.858	0.646	0	CD4+ T cells	Tyrobp
0	0.665142	0.659	0.408	0	CD4+ T cells	Ccl6
0	0.594767	0.843	0.759	0	CD4+ T cells	Prdx5
2.86596e-301	1.83146	0.552	0.437	9.25274e-297	CD4+ T cells	Apoe
1.36179e-294	1.80604	0.373	0.209	4.39655e-290	CD4+ T cells	Ccl4
4.78489e-279	1.63628	0.558	0.429	1.5448e-274	CD4+ T cells	Ier3
1.74865e-277	1.83649	0.33	0.191	5.64553e-273	CD4+ T cells	Clec4e
2.47127e-270	0.946369	0.611	0.46	7.97849e-266	CD4+ T cells	Lilrb4a
4.8466e-248	1.18956	0.361	0.226	1.56473e-243	CD4+ T cells	Samsn1
1.96233e-247	1.302	0.508	0.382	6.33539e-243	CD4+ T cells	Plek
1.45544e-242	1.36488	0.71	0.698	4.6989e-238	CD4+ T cells	Mcl1
2.09389e-241	0.850502	0.686	0.656	6.76013e-237	CD4+ T cells	Sdcbp
1.09018e-240	1.16945	0.535	0.444	3.51965e-236	CD4+ T cells	Tpd52
6.42159e-236	1.28131	0.484	0.382	2.07321e-231	CD4+ T cells	Ninj1
3.29417e-233	0.828962	0.431	0.292	1.06352e-228	CD4+ T cells	Cd300c2
1.03244e-229	0.944567	0.374	0.237	3.33323e-225	CD4+ T cells	Aif1
1.93376e-228	1.62554	0.321	0.199	6.24313e-224	CD4+ T cells	Mxd1
2.99735e-228	1.32584	0.381	0.252	9.67695e-224	CD4+ T cells	Cd300lf
7.62556e-228	1.42693	0.353	0.234	2.46191e-223	CD4+ T cells	Selenop
1.26261e-225	1.81629	0.254	0.14	4.07632e-221	CD4+ T cells	Slc7a11
1.9798e-225	0.419077	0.859	0.653	6.39177e-221	CD4+ T cells	Fcer1g
4.19277e-224	0.595394	0.295	0.155	1.35364e-219	CD4+ T cells	Pf4
1.91386e-219	1.33264	0.375	0.259	6.17889e-215	CD4+ T cells	Ets2
1.39434e-214	0.702573	0.66	0.601	4.50163e-210	CD4+ T cells	Sat1
7.22536e-203	1.33098	0.715	0.662	2.33271e-198	CD4+ T cells	Cstb
3.87648e-197	0.654045	0.715	0.601	1.25152e-192	CD4+ T cells	Ifitm2
1.37488e-188	0.796938	0.282	0.167	4.4388e-184	CD4+ T cells	Lpcat2
2.20348e-184	0.537925	0.328	0.2	7.11395e-180	CD4+ T cells	Fabp5
2.94562e-181	0.67839	0.511	0.386	9.50994e-177	CD4+ T cells	Cd68
1.10808e-180	1.27187	0.608	0.573	3.57743e-176	CD4+ T cells	Grina
1.38251e-180	1.26123	0.531	0.452	4.46343e-176	CD4+ T cells	Plin2
4.30139e-177	0.692283	0.507	0.38	1.38871e-172	CD4+ T cells	Spi1
4.98539e-176	0.774558	0.711	0.718	1.60953e-171	CD4+ T cells	Ostf1
4.98166e-172	1.16814	0.317	0.209	1.60833e-167	CD4+ T cells	Pik3ap1
1.72726e-170	0.552785	0.506	0.359	5.57647e-166	CD4+ T cells	Clec4n
7.58836e-170	0.888243	0.454	0.338	2.4499e-165	CD4+ T cells	Trf
1.34918e-169	0.886506	0.385	0.282	4.35583e-165	CD4+ T cells	Pla2g7
1.98902e-166	1.33567	0.488	0.394	6.42157e-162	CD4+ T cells	Cdkn1a
1.72489e-161	2.00887	0.304	0.21	5.56882e-157	CD4+ T cells	Gadd45b
2.05994e-149	0.27584	0.357	0.238	6.65053e-145	CD4+ T cells	Hmox1
1.11981e-142	1.35615	0.527	0.478	3.6153e-138	CD4+ T cells	Card19
2.88037e-142	0.90531	0.283	0.184	9.29926e-138	CD4+ T cells	Sorl1
1.65564e-140	0.443409	0.63	0.488	5.34522e-136	CD4+ T cells	Lyz2
1.20042e-135	0.714723	0.631	0.631	3.87554e-131	CD4+ T cells	Rhog
1.00691e-129	0.631202	0.359	0.253	3.25082e-125	CD4+ T cells	Ms4a4a
6.54446e-123	1.00881	0.291	0.207	2.11288e-118	CD4+ T cells	Rab20
2.27787e-122	1.01816	0.651	0.667	7.3541e-118	CD4+ T cells	Pnrc1
1.26116e-120	0.520166	0.584	0.497	4.07167e-116	CD4+ T cells	Bcl2a1b
2.65569e-120	0.750931	0.57	0.551	8.57391e-116	CD4+ T cells	Efhd2
1.14665e-119	1.28162	0.287	0.2	3.70196e-115	CD4+ T cells	Trem1
4.9834e-118	0.889537	0.361	0.262	1.60889e-113	CD4+ T cells	Cyp4f18
3.92989e-116	1.1067	0.326	0.235	1.26876e-111	CD4+ T cells	Egr1
1.4469e-115	1.04008	0.626	0.609	4.67132e-111	CD4+ T cells	Dusp1
4.70385e-108	1.01372	0.443	0.396	1.51864e-103	CD4+ T cells	Lgmn
5.78192e-106	1.00048	0.322	0.253	1.86669e-101	CD4+ T cells	Snap23
9.42128e-106	0.390448	0.571	0.421	3.04166e-101	CD4+ T cells	Alox5ap
6.38794e-104	0.386187	0.794	0.849	2.06235e-99	CD4+ T cells	Arpc3
1.59022e-101	0.294484	0.474	0.625	5.13403e-97	CD4+ T cells	Hsp90aa1
9.27533e-94	0.777265	0.327	0.248	2.99454e-89	CD4+ T cells	Snx20
6.05324e-93	1.07464	0.259	0.188	1.95429e-88	CD4+ T cells	Lyst
1.71171e-92	1.72494	0.466	0.423	5.52624e-88	CD4+ T cells	Hilpda
2.75701e-92	1.18078	0.343	0.258	8.90101e-88	CD4+ T cells	Ccrl2
5.53758e-92	0.290918	0.976	0.984	1.78781e-87	CD4+ T cells	Gm42418
1.60482e-90	0.337964	0.857	0.848	5.18116e-86	CD4+ T cells	Fxyd5
3.6632e-89	0.836415	0.302	0.229	1.18266e-84	CD4+ T cells	Gab2
4.08245e-89	1.095	0.441	0.399	1.31802e-84	CD4+ T cells	Tmem189
5.74813e-85	0.295905	0.848	0.851	1.85578e-80	CD4+ T cells	Aldoa
6.59274e-85	0.873219	0.579	0.595	2.12846e-80	CD4+ T cells	Cox17
6.70586e-84	0.542112	0.303	0.225	2.16499e-79	CD4+ T cells	Lrrc25
1.04518e-79	0.402148	0.946	0.948	3.37436e-75	CD4+ T cells	Eif1
6.24691e-77	0.935455	0.29	0.22	2.01682e-72	CD4+ T cells	Slfn1
1.69828e-75	0.948528	0.322	0.271	5.48291e-71	CD4+ T cells	Rnf149
1.07516e-74	0.773512	0.479	0.468	3.47116e-70	CD4+ T cells	Adipor1
4.65337e-72	0.978283	0.278	0.209	1.50234e-67	CD4+ T cells	Osm
3.14173e-71	1.14119	0.488	0.445	1.01431e-66	CD4+ T cells	Plaur
1.25581e-70	0.569582	0.323	0.247	4.05438e-66	CD4+ T cells	Plbd1
1.37028e-70	0.710016	0.32	0.25	4.42395e-66	CD4+ T cells	Emilin2
2.31998e-70	0.95249	0.275	0.217	7.49005e-66	CD4+ T cells	Marcksl1
2.57232e-70	1.2078	0.348	0.287	8.30475e-66	CD4+ T cells	Ifitm1
8.16737e-67	0.587187	0.301	0.24	2.63684e-62	CD4+ T cells	Cxcl16
2.31047e-66	0.543516	0.825	0.839	7.45935e-62	CD4+ T cells	Ldha
9.5944e-66	0.962474	0.277	0.219	3.09755e-61	CD4+ T cells	Cd24a
1.06972e-64	0.916132	0.404	0.355	3.45359e-60	CD4+ T cells	Bnip3
1.523e-64	0.648396	0.356	0.294	4.917e-60	CD4+ T cells	Ncf2
2.92296e-63	0.487671	0.37	0.286	9.43677e-59	CD4+ T cells	Thbs1
5.04157e-63	0.602459	0.575	0.596	1.62767e-58	CD4+ T cells	Ctsz
2.24407e-61	0.477707	0.297	0.23	7.24499e-57	CD4+ T cells	Mpeg1
1.71276e-59	1.3067	0.289	0.249	5.52965e-55	CD4+ T cells	Tiparp
1.86914e-59	0.690263	0.281	0.232	6.03451e-55	CD4+ T cells	Ntpcr
5.2562e-58	0.569705	0.337	0.277	1.69696e-53	CD4+ T cells	Csf1r
6.48018e-58	0.631458	0.639	0.686	2.09213e-53	CD4+ T cells	Selenok
1.49173e-57	0.483579	0.31	0.247	4.81606e-53	CD4+ T cells	Sirpa
4.38642e-54	0.271729	0.715	0.776	1.41616e-49	CD4+ T cells	Hexb
3.74299e-52	0.374973	0.766	0.795	1.20842e-47	CD4+ T cells	Cmss1
2.61475e-51	0.822179	0.314	0.258	8.44171e-47	CD4+ T cells	Pglyrp1
5.01084e-50	0.611913	0.282	0.232	1.61775e-45	CD4+ T cells	Tnfrsf1b
6.08949e-50	0.48123	0.332	0.272	1.96599e-45	CD4+ T cells	Trem2
3.00349e-46	0.507767	0.635	0.675	9.69677e-42	CD4+ T cells	Atp6v1g1
2.08869e-45	0.550511	0.39	0.348	6.74334e-41	CD4+ T cells	Ly86
2.3946e-43	0.945116	0.287	0.247	7.73096e-39	CD4+ T cells	Tgm2
4.10953e-43	0.638023	0.755	0.851	1.32676e-38	CD4+ T cells	Malat1
4.74746e-43	0.52086	0.283	0.228	1.53272e-38	CD4+ T cells	Gda
1.01803e-42	0.905463	0.264	0.223	3.28672e-38	CD4+ T cells	Neat1
1.9432e-42	0.953233	0.299	0.266	6.27364e-38	CD4+ T cells	Csrnp1
5.55143e-42	0.654897	0.293	0.247	1.79228e-37	CD4+ T cells	Adam8
9.73656e-42	1.11671	0.277	0.239	3.14345e-37	CD4+ T cells	Cd274
2.68693e-41	0.843167	0.298	0.267	8.67476e-37	CD4+ T cells	Atp6v1a
6.36479e-41	0.548761	0.276	0.22	2.05487e-36	CD4+ T cells	Cd3e
1.32668e-40	0.250993	0.362	0.488	4.28318e-36	CD4+ T cells	Sap18
2.61818e-40	0.530111	0.274	0.222	8.45281e-36	CD4+ T cells	Csf2rb
3.90553e-40	0.511173	0.598	0.6	1.2609e-35	CD4+ T cells	Cd53
1.42181e-38	0.678844	0.531	0.557	4.59031e-34	CD4+ T cells	Map1lc3b
9.45942e-38	0.356012	0.333	0.276	3.05397e-33	CD4+ T cells	Itgam
3.0176e-37	0.727847	0.346	0.327	9.74234e-33	CD4+ T cells	Nfe2l2
5.09469e-37	0.656924	0.28	0.232	1.64482e-32	CD4+ T cells	Cd3g
3.92522e-36	1.01946	0.464	0.475	1.26726e-31	CD4+ T cells	Pim1
1.81215e-35	0.632395	0.572	0.553	5.85051e-31	CD4+ T cells	Cd9
2.09335e-35	1.10225	0.367	0.358	6.75838e-31	CD4+ T cells	Ppp1r15a
6.61774e-34	0.469858	0.499	0.486	2.13654e-29	CD4+ T cells	Gmfg
1.25069e-32	0.385355	0.591	0.639	4.03786e-28	CD4+ T cells	Atp6v0b
1.41486e-32	0.483328	0.696	0.75	4.56786e-28	CD4+ T cells	Btg1
3.61156e-32	0.528745	0.659	0.718	1.16599e-27	CD4+ T cells	Psap
7.74323e-32	1.14048	0.356	0.346	2.4999e-27	CD4+ T cells	Lmnb1
1.69171e-31	0.273982	0.189	0.264	5.4617e-27	CD4+ T cells	Elf2
7.11277e-31	0.769957	0.439	0.455	2.29636e-26	CD4+ T cells	Rab7
3.2701e-30	0.506901	0.487	0.493	1.05575e-25	CD4+ T cells	Ypel3
1.1691e-29	0.627015	0.66	0.713	3.77443e-25	CD4+ T cells	Ubc
2.88359e-29	0.740709	0.343	0.321	9.30967e-25	CD4+ T cells	Slc16a3
2.12296e-28	0.531014	0.268	0.229	6.85396e-24	CD4+ T cells	Syk
2.6535e-28	0.799969	0.307	0.282	8.56683e-24	CD4+ T cells	Irak2
8.85187e-28	0.566886	0.396	0.39	2.85783e-23	CD4+ T cells	Rbpj
3.81546e-27	0.52472	0.365	0.349	1.23182e-22	CD4+ T cells	Ftl1-ps1
5.09958e-26	0.279036	0.674	0.68	1.6464e-21	CD4+ T cells	Lcp1
5.65133e-25	0.354211	0.411	0.388	1.82453e-20	CD4+ T cells	App
6.07312e-24	0.844156	0.292	0.278	1.96071e-19	CD4+ T cells	Sik3
3.58372e-23	0.434185	0.262	0.228	1.157e-18	CD4+ T cells	Timp2
9.16893e-23	0.372616	0.657	0.734	2.96019e-18	CD4+ T cells	Atp6v0e
1.41995e-21	0.704459	0.476	0.495	4.58432e-17	CD4+ T cells	Cd44
1.81564e-21	0.666516	0.394	0.401	5.86179e-17	CD4+ T cells	Atp6v1e1
2.02771e-21	0.794037	0.344	0.336	6.54648e-17	CD4+ T cells	Chd7
2.31279e-21	0.350904	0.655	0.724	7.46686e-17	CD4+ T cells	Rac1
3.11494e-21	0.29135	0.69	0.715	1.00566e-16	CD4+ T cells	Pgam1
1.25756e-20	0.260223	0.199	0.264	4.06002e-16	CD4+ T cells	Rab6a
2.46319e-20	0.421181	0.619	0.682	7.9524e-16	CD4+ T cells	Taldo1
5.27637e-20	0.509164	0.454	0.449	1.70348e-15	CD4+ T cells	Slfn2
7.14783e-20	0.367815	0.3	0.385	2.30768e-15	CD4+ T cells	Socs3
1.03061e-19	0.863939	0.271	0.258	3.32732e-15	CD4+ T cells	Nfkbiz
3.26881e-18	0.317785	0.539	0.54	1.05534e-13	CD4+ T cells	Ctsc
5.59255e-18	0.540889	0.277	0.255	1.80555e-13	CD4+ T cells	Tmem176b
6.28848e-18	0.558734	0.561	0.619	2.03023e-13	CD4+ T cells	Bri3
7.19763e-18	0.314923	0.348	0.445	2.32375e-13	CD4+ T cells	Ap3s1
2.08272e-17	0.252612	0.253	0.326	6.72408e-13	CD4+ T cells	Ndfip2
2.88432e-17	0.268226	0.226	0.289	9.31203e-13	CD4+ T cells	Morrbid
3.33593e-17	0.274924	0.282	0.36	1.077e-12	CD4+ T cells	Kras
3.93168e-17	0.3799	0.372	0.476	1.26934e-12	CD4+ T cells	Tes
4.15889e-17	0.62213	0.363	0.369	1.3427e-12	CD4+ T cells	Ehd1
4.50527e-17	0.362195	0.294	0.269	1.45453e-12	CD4+ T cells	Vsir
9.02822e-17	0.378222	0.264	0.238	2.91476e-12	CD4+ T cells	Cd84
1.2657e-16	0.274971	0.386	0.486	4.08631e-12	CD4+ T cells	Eif5
1.41528e-16	1.19916	0.309	0.308	4.56923e-12	CD4+ T cells	Ero1l
3.53445e-16	0.301811	0.314	0.284	1.1411e-11	CD4+ T cells	Csf2ra
4.91427e-16	0.684453	0.356	0.365	1.58657e-11	CD4+ T cells	Mapkapk2
5.09562e-16	0.256574	0.199	0.259	1.64512e-11	CD4+ T cells	Gsk3a
1.58405e-15	0.423964	0.571	0.629	5.11411e-11	CD4+ T cells	Lamp1
8.33804e-15	0.254772	0.235	0.298	2.69194e-10	CD4+ T cells	Jmjd1c
1.79383e-14	0.64899	0.369	0.37	5.79137e-10	CD4+ T cells	Nfil3
8.58513e-14	0.432765	0.205	0.264	2.77171e-09	CD4+ T cells	Wsb1
2.51042e-13	0.333823	0.268	0.338	8.10488e-09	CD4+ T cells	Ddx6
3.20938e-13	0.49936	0.383	0.382	1.03615e-08	CD4+ T cells	Zeb2
5.01901e-13	0.592116	0.316	0.303	1.62039e-08	CD4+ T cells	Atf3
1.05959e-12	0.813985	0.283	0.285	3.42089e-08	CD4+ T cells	Ndel1
2.30459e-12	0.41946	0.341	0.339	7.44037e-08	CD4+ T cells	Rgs10
3.36837e-12	0.368984	0.616	0.695	1.08748e-07	CD4+ T cells	Chmp4b
3.92304e-12	0.475099	0.512	0.633	1.26655e-07	CD4+ T cells	Cdk2ap2
4.07004e-12	0.358871	0.551	0.625	1.31401e-07	CD4+ T cells	Vamp8
5.68901e-12	0.285447	0.208	0.26	1.8367e-07	CD4+ T cells	Reep3
1.05428e-11	0.272749	0.808	0.84	3.40374e-07	CD4+ T cells	Mif
2.10317e-11	0.379535	0.757	0.777	6.7901e-07	CD4+ T cells	Txn1
4.24027e-11	0.277363	0.663	0.789	1.36897e-06	CD4+ T cells	Clta
8.4383e-11	0.419209	0.542	0.586	2.7243e-06	CD4+ T cells	Ctss
1.05228e-10	0.337654	0.335	0.416	3.3973e-06	CD4+ T cells	Plgrkt
1.29659e-10	0.361462	0.268	0.248	4.18604e-06	CD4+ T cells	Ncf1
1.67208e-10	0.304317	0.253	0.233	5.39832e-06	CD4+ T cells	Jaml
2.47381e-10	0.915636	0.262	0.263	7.98669e-06	CD4+ T cells	Fbxl5
3.7054e-10	0.429439	0.263	0.323	1.19629e-05	CD4+ T cells	Rgcc
3.90279e-10	0.313145	0.65	0.688	1.26002e-05	CD4+ T cells	Tpi1
4.04666e-10	0.281954	0.236	0.291	1.30646e-05	CD4+ T cells	Pfkl
5.66009e-10	0.388043	0.929	0.939	1.82736e-05	CD4+ T cells	H3f3b
8.53116e-10	0.285609	0.302	0.374	2.75429e-05	CD4+ T cells	Nedd9
1.68255e-09	0.413786	0.758	0.887	5.43211e-05	CD4+ T cells	Itm2b
2.28155e-09	0.621876	0.293	0.299	7.36599e-05	CD4+ T cells	Snx18
4.16394e-09	0.285935	0.279	0.34	0.000134433	CD4+ T cells	Atg3
4.25426e-09	0.339575	0.374	0.355	0.000137349	CD4+ T cells	H2-Ab1
5.00761e-09	0.270486	0.221	0.271	0.000161671	CD4+ T cells	Gnaq
5.48458e-09	0.93679	0.367	0.393	0.00017707	CD4+ T cells	Gsr
3.20017e-08	0.567979	0.457	0.508	0.00103317	CD4+ T cells	Grn
3.87861e-08	0.33226	0.758	0.828	0.00125221	CD4+ T cells	S100a11
4.06633e-08	0.431388	0.24	0.297	0.00131281	CD4+ T cells	Ppp1r2
7.92059e-08	0.475983	0.444	0.49	0.00255716	CD4+ T cells	Ctsa
2.3056e-07	0.261813	0.708	0.796	0.00744365	CD4+ T cells	Tomm6
2.64359e-07	0.320678	0.233	0.281	0.00853484	CD4+ T cells	Bcl2l11
4.63004e-07	0.279921	0.324	0.395	0.0149481	CD4+ T cells	Hmox2
4.92406e-07	0.504721	0.406	0.428	0.0158973	CD4+ T cells	Picalm
5.56147e-07	0.53884	0.255	0.311	0.0179552	CD4+ T cells	Polr2a
9.9039e-07	0.339739	0.305	0.367	0.0319747	CD4+ T cells	1810026B05Rik
1.02016e-06	0.265371	0.326	0.397	0.0329358	CD4+ T cells	Cltc
2.03062e-06	0.391514	0.239	0.292	0.0655585	CD4+ T cells	Lasp1
2.29552e-06	0.302047	0.383	0.469	0.0741109	CD4+ T cells	Atp2b1
2.50569e-06	0.388193	0.447	0.544	0.0808963	CD4+ T cells	1810058I24Rik
3.08792e-06	0.339588	0.213	0.255	0.0996936	CD4+ T cells	Dnajc5
5.01105e-06	0.301174	0.58	0.663	0.161782	CD4+ T cells	Snx3
7.8441e-06	0.36243	0.293	0.355	0.253247	CD4+ T cells	Zfand3
8.84434e-06	0.310261	0.302	0.298	0.28554	CD4+ T cells	Lcp2
9.21749e-06	0.617095	0.277	0.335	0.297587	CD4+ T cells	Tra2a
1.1421e-05	0.393726	0.297	0.355	0.368728	CD4+ T cells	Pfkp
1.33471e-05	0.421019	0.365	0.374	0.43091	CD4+ T cells	Cd81
1.68062e-05	0.290246	0.724	0.829	0.542589	CD4+ T cells	Junb
1.90091e-05	0.549183	0.281	0.29	0.613709	CD4+ T cells	Fosl2
2.02239e-05	0.347471	0.521	0.601	0.652929	CD4+ T cells	Sqstm1
2.06993e-05	0.409632	0.247	0.296	0.668277	CD4+ T cells	Zfp292
2.3501e-05	0.514498	0.559	0.605	0.75873	CD4+ T cells	Zfp36
2.57019e-05	0.294916	0.38	0.459	0.829787	CD4+ T cells	Slc3a2
2.64857e-05	0.530812	0.393	0.431	0.85509	CD4+ T cells	Apbb1ip
3.16765e-05	0.467246	0.358	0.389	1	CD4+ T cells	Hexa
3.94757e-05	0.623597	0.242	0.252	1	CD4+ T cells	Vps4b
3.96783e-05	0.412081	0.273	0.271	1	CD4+ T cells	Sema4d
4.45166e-05	0.396201	0.333	0.332	1	CD4+ T cells	Acp5
8.53559e-05	0.393538	0.217	0.256	1	CD4+ T cells	Ptpn12
8.84337e-05	0.339536	0.238	0.282	1	CD4+ T cells	Scarb2
0.000120766	0.294335	0.291	0.337	1	CD4+ T cells	Dusp5
0.000125118	0.54388	0.435	0.523	1	CD4+ T cells	Fam162a
0.000137967	0.390778	0.224	0.266	1	CD4+ T cells	Nampt
0.000162009	0.663042	0.302	0.316	1	CD4+ T cells	Slc2a1
0.000220657	0.540192	0.267	0.324	1	CD4+ T cells	Osbpl9
0.000268873	0.570016	0.241	0.285	1	CD4+ T cells	P4ha1
0.000361308	0.35285	0.299	0.352	1	CD4+ T cells	Gm19951
0.000436174	0.254984	0.403	0.42	1	CD4+ T cells	Lyn
0.00095223	0.418581	0.295	0.35	1	CD4+ T cells	Atp6v1b2
0.00102566	0.41392	0.373	0.403	1	CD4+ T cells	Lamp2
0.00118398	0.382807	0.219	0.257	1	CD4+ T cells	Hnrnph2
0.00146628	0.351997	0.414	0.45	1	CD4+ T cells	Unc93b1
0.00178114	0.353829	0.348	0.362	1	CD4+ T cells	Glrx
0.00179497	0.448816	0.408	0.457	1	CD4+ T cells	Atp6v0d1
0.00253603	0.561762	0.348	0.359	1	CD4+ T cells	Isg15
0.00256381	0.568236	0.428	0.481	1	CD4+ T cells	Bnip3l
0.0026002	0.376952	0.266	0.272	1	CD4+ T cells	H2-DMb1
0.00265955	0.285497	0.302	0.339	1	CD4+ T cells	Mir142hg
0.00306846	0.629074	0.292	0.345	1	CD4+ T cells	Fndc3a
0	4.89899	0.68	0.063	0	Monocytes	Gzmc
0	4.33205	0.457	0.033	0	Monocytes	Gzma
0	3.00409	0.907	0.182	0	Monocytes	Gzmb
0	2.89071	0.792	0.113	0	Monocytes	Xcl1
0	2.68995	0.845	0.028	0	Monocytes	Ncr1
0	2.58148	0.929	0.219	0	Monocytes	Ctla2a
0	2.53739	0.949	0.215	0	Monocytes	Klrd1
0	2.48076	0.987	0.503	0	Monocytes	AW112010
0	2.38778	0.835	0.063	0	Monocytes	Klrb1c
0	2.22609	0.942	0.227	0	Monocytes	Ctsw
0	2.21329	0.982	0.26	0	Monocytes	Nkg7
0	2.1594	0.941	0.234	0	Monocytes	Il2rb
0	2.13216	0.385	0.062	0	Monocytes	Klra4
0	2.09589	0.833	0.112	0	Monocytes	Klre1
0	2.09129	0.677	0.13	0	Monocytes	Cd7
0	2.08539	0.479	0.014	0	Monocytes	Klra8
0	2.07544	0.455	0.043	0	Monocytes	Klra7
0	1.94225	0.804	0.12	0	Monocytes	Klrk1
0	1.93612	0.74	0.143	0	Monocytes	Serpinb9
0	1.89807	0.578	0.066	0	Monocytes	Prf1
0	1.88383	0.639	0.058	0	Monocytes	Klrb1b
0	1.83375	0.839	0.19	0	Monocytes	Cst7
0	1.82733	0.71	0.046	0	Monocytes	Car2
0	1.70843	0.798	0.358	0	Monocytes	Irf8
0	1.65428	0.818	0.255	0	Monocytes	Dusp2
0	1.65337	0.834	0.209	0	Monocytes	Sh2d2a
0	1.55451	0.562	0.095	0	Monocytes	Gem
0	1.53609	0.931	0.278	0	Monocytes	Ms4a4b
0	1.51765	0.662	0.113	0	Monocytes	Txk
0	1.47267	0.614	0.125	0	Monocytes	Serpinb6b
0	1.47112	0.712	0.215	0	Monocytes	Ugcg
0	1.46812	0.334	0.016	0	Monocytes	Klra9
0	1.41532	0.473	0.033	0	Monocytes	Klrb1a
0	1.41099	0.796	0.264	0	Monocytes	Tnfrsf9
0	1.39013	0.675	0.148	0	Monocytes	Ctla2b
0	1.37531	0.532	0.126	0	Monocytes	Klrc1
0	1.31931	0.836	0.255	0	Monocytes	Sept1
0	1.30871	0.504	0.032	0	Monocytes	Clnk
0	1.29489	0.774	0.302	0	Monocytes	Vps37b
0	1.28722	0.403	0.065	0	Monocytes	Nrgn
0	1.28585	0.438	0.034	0	Monocytes	Klri2
0	1.28439	0.712	0.242	0	Monocytes	Thy1
0	1.28216	0.495	0.095	0	Monocytes	Kcnq5
0	1.26818	0.873	0.277	0	Monocytes	Ptprcap
0	1.26299	0.515	0.067	0	Monocytes	Gm36723
0	1.25117	0.963	0.658	0	Monocytes	Shisa5
0	1.24997	0.928	0.509	0	Monocytes	Selplg
0	1.24066	0.467	0.136	0	Monocytes	Ern1
0	1.23315	0.694	0.202	0	Monocytes	Gimap5
0	1.2157	0.738	0.219	0	Monocytes	Gimap4
0	1.20726	0.524	0.139	0	Monocytes	Arsb
0	1.19923	0.763	0.261	0	Monocytes	Bcl2
0	1.18305	0.807	0.24	0	Monocytes	Skap1
0	1.14334	0.62	0.131	0	Monocytes	Tigit
0	1.13289	0.885	0.525	0	Monocytes	Ptprc
0	1.12537	0.89	0.462	0	Monocytes	Il2rg
0	1.12461	0.89	0.575	0	Monocytes	Ifngr1
0	1.11281	0.694	0.302	0	Monocytes	Evl
0	1.10513	0.749	0.31	0	Monocytes	Id2
0	1.09288	0.394	0.041	0	Monocytes	Styk1
0	1.08589	0.401	0.018	0	Monocytes	Klrb1f
0	1.08358	0.993	0.84	0	Monocytes	Tmsb10
0	1.0795	0.466	0.045	0	Monocytes	Emid1
0	1.06421	0.477	0.086	0	Monocytes	Tbx21
0	1.05907	0.415	0.058	0	Monocytes	Eomes
0	1.03627	0.868	0.442	0	Monocytes	Rgs1
0	1.0286	0.511	0.19	0	Monocytes	Ier5l
0	1.02648	0.741	0.237	0	Monocytes	Gimap6
0	1.02323	0.747	0.223	0	Monocytes	Pglyrp1
0	1.01556	0.526	0.118	0	Monocytes	Padi2
0	1.00855	0.756	0.235	0	Monocytes	Lck
0	1.00842	0.631	0.309	0	Monocytes	Dock8
0	0.991457	0.515	0.127	0	Monocytes	Serpina3g
0	0.985768	0.791	0.439	0	Monocytes	Mbnl1
0	0.981278	0.485	0.099	0	Monocytes	Sh2d1a
0	0.972298	0.544	0.207	0	Monocytes	Pik3r1
0	0.969526	0.743	0.396	0	Monocytes	B4galnt1
0	0.968972	0.556	0.166	0	Monocytes	Ppp3cc
0	0.948786	0.472	0.097	0	Monocytes	Gm19585
0	0.94342	0.476	0.104	0	Monocytes	Fasl
0	0.937691	0.429	0.107	0	Monocytes	Fhl2
0	0.937149	0.492	0.085	0	Monocytes	Trbc1
0	0.925278	0.389	0.088	0	Monocytes	Il12rb2
0	0.924353	0.509	0.138	0	Monocytes	Flt3l
0	0.923719	0.432	0.093	0	Monocytes	Cd160
0	0.920262	0.726	0.242	0	Monocytes	Gimap3
0	0.919755	0.803	0.453	0	Monocytes	Dennd4a
0	0.915972	0.554	0.173	0	Monocytes	Stat4
0	0.91126	0.35	0.032	0	Monocytes	Atp1b1
0	0.907941	0.719	0.42	0	Monocytes	Itgb1
0	0.903851	0.571	0.227	0	Monocytes	Plscr1
0	0.900852	0.611	0.294	0	Monocytes	Dusp5
0	0.894442	0.461	0.13	0	Monocytes	Chsy1
0	0.887012	0.473	0.117	0	Monocytes	Slamf7
0	0.883596	0.582	0.251	0	Monocytes	Acot7
0	0.876586	0.44	0.083	0	Monocytes	Lax1
0	0.872382	0.368	0.061	0	Monocytes	Itga1
0	0.86331	0.9	0.643	0	Monocytes	Grcc10
0	0.854349	0.589	0.2	0	Monocytes	Ptpn22
0	0.846538	0.365	0.075	0	Monocytes	Igflr1
0	0.845862	0.326	0.01	0	Monocytes	Trdv4
0	0.843278	0.593	0.194	0	Monocytes	Tbc1d10c
0	0.841425	0.362	0.051	0	Monocytes	Samd3
0	0.840134	0.989	0.895	0	Monocytes	Rps15a
0	0.839231	0.554	0.17	0	Monocytes	Gimap7
0	0.833441	0.467	0.122	0	Monocytes	Cd244a
0	0.816506	0.979	0.794	0	Monocytes	Cd52
0	0.815242	0.447	0.164	0	Monocytes	Mgat5
0	0.813961	0.567	0.273	0	Monocytes	Lta4h
0	0.811536	0.443	0.123	0	Monocytes	Gpr18
0	0.810895	0.789	0.501	0	Monocytes	Ubald2
0	0.803154	0.335	0.084	0	Monocytes	P2ry14
0	0.802444	0.682	0.318	0	Monocytes	Plaat3
0	0.800325	0.504	0.197	0	Monocytes	Chst12
0	0.799097	0.729	0.358	0	Monocytes	Hopx
0	0.794214	0.349	0.07	0	Monocytes	Sytl3
0	0.789817	0.874	0.622	0	Monocytes	Sub1
0	0.787877	0.98	0.873	0	Monocytes	Rps18
0	0.785675	0.38	0.058	0	Monocytes	Dapk2
0	0.785571	0.455	0.187	0	Monocytes	Fryl
0	0.784036	0.86	0.563	0	Monocytes	Ndfip1
0	0.783832	0.483	0.126	0	Monocytes	Spint2
0	0.781987	0.641	0.276	0	Monocytes	Prkch
0	0.778506	0.83	0.506	0	Monocytes	Cnn2
0	0.775344	0.616	0.274	0	Monocytes	Lat2
0	0.773817	0.989	0.91	0	Monocytes	Rps11
0	0.770621	0.51	0.182	0	Monocytes	Sept6
0	0.768468	0.924	0.721	0	Monocytes	Rpl22l1
0	0.762567	0.35	0.078	0	Monocytes	Ifitm10
0	0.761884	0.958	0.672	0	Monocytes	Rac2
0	0.761292	0.415	0.153	0	Monocytes	Camk2n1
0	0.75892	0.529	0.246	0	Monocytes	Esyt1
0	0.756067	0.976	0.857	0	Monocytes	Myl6
0	0.755945	0.485	0.192	0	Monocytes	Gramd1a
0	0.750055	0.989	0.837	0	Monocytes	H2-K1
0	0.748694	0.524	0.179	0	Monocytes	Acap1
0	0.747739	0.76	0.347	0	Monocytes	Hcst
0	0.747667	0.488	0.196	0	Monocytes	Magohb
0	0.745952	0.389	0.125	0	Monocytes	1700025G04Rik
0	0.744324	0.542	0.17	0	Monocytes	Gimap1
0	0.743554	0.525	0.186	0	Monocytes	Rinl
0	0.738239	0.698	0.425	0	Monocytes	Jak1
0	0.724947	0.989	0.894	0	Monocytes	Rpsa
0	0.723526	0.42	0.105	0	Monocytes	Rhof
0	0.72189	0.532	0.239	0	Monocytes	Bcl2l11
0	0.718792	0.989	0.907	0	Monocytes	Rps3
0	0.717152	0.551	0.234	0	Monocytes	Pdcd4
0	0.715659	0.512	0.197	0	Monocytes	Itgal
0	0.714306	0.504	0.199	0	Monocytes	Fgl2
0	0.71337	0.518	0.216	0	Monocytes	Inpp4b
0	0.713107	0.321	0.053	0	Monocytes	Itgb3
0	0.711175	0.32	0.075	0	Monocytes	Setbp1
0	0.709282	0.515	0.233	0	Monocytes	Pitpnc1
0	0.706967	0.521	0.172	0	Monocytes	Ablim1
0	0.704415	0.992	0.931	0	Monocytes	Eef1a1
0	0.703648	0.336	0.097	0	Monocytes	C1qtnf6
0	0.703367	0.587	0.31	0	Monocytes	Ubac2
0	0.69971	0.979	0.848	0	Monocytes	Rpl3
0	0.696674	0.713	0.38	0	Monocytes	H2-Q7
0	0.696622	0.54	0.221	0	Monocytes	Cblb
0	0.691531	0.563	0.266	0	Monocytes	Pld3
0	0.68888	0.348	0.071	0	Monocytes	Chn2
0	0.687499	0.369	0.117	0	Monocytes	Osbpl3
0	0.681509	0.699	0.36	0	Monocytes	Epsti1
0	0.679641	0.277	0.061	0	Monocytes	Spry2
0	0.677773	0.307	0.078	0	Monocytes	Cemip2
0	0.67199	0.877	0.64	0	Monocytes	Cd47
0	0.667996	0.484	0.151	0	Monocytes	Zap70
0	0.665819	0.991	0.916	0	Monocytes	Rps24
0	0.658307	0.488	0.191	0	Monocytes	D16Ertd472e
0	0.645247	0.519	0.237	0	Monocytes	Socs1
0	0.644789	0.557	0.276	0	Monocytes	Fli1
0	0.643225	0.382	0.152	0	Monocytes	Lrrk1
0	0.642934	0.393	0.114	0	Monocytes	Hsd11b1
0	0.639963	0.985	0.881	0	Monocytes	Rps23
0	0.639129	0.988	0.916	0	Monocytes	Rpl27a
0	0.638338	0.371	0.126	0	Monocytes	Itgax
0	0.63809	0.935	0.68	0	Monocytes	Ptpn18
0	0.637243	0.983	0.871	0	Monocytes	Rpl36
0	0.637174	0.771	0.348	0	Monocytes	Cd37
0	0.635518	0.464	0.142	0	Monocytes	Satb1
0	0.633447	0.99	0.903	0	Monocytes	Rps5
0	0.63303	0.4	0.155	0	Monocytes	Alad
0	0.631811	0.979	0.874	0	Monocytes	Rpl39
0	0.631789	0.33	0.066	0	Monocytes	Rab37
0	0.631495	0.981	0.864	0	Monocytes	Rpl10a
0	0.629671	0.523	0.245	0	Monocytes	Ptk2b
0	0.625341	0.992	0.931	0	Monocytes	Rpl9
0	0.625017	0.282	0.075	0	Monocytes	Rnf157
0	0.620799	0.877	0.63	0	Monocytes	Tle5
0	0.620296	0.99	0.914	0	Monocytes	Rps3a1
0	0.619913	0.369	0.12	0	Monocytes	Gimap9
0	0.617814	0.337	0.109	0	Monocytes	Tex2
0	0.615941	0.585	0.267	0	Monocytes	Anxa6
0	0.613195	0.986	0.89	0	Monocytes	Rpl32
0	0.612398	0.98	0.868	0	Monocytes	Rpl15
0	0.605666	0.966	0.87	0	Monocytes	Rpl10
0	0.604314	0.989	0.909	0	Monocytes	Rpl18
0	0.602492	0.303	0.057	0	Monocytes	Ppm1j
0	0.59339	0.282	0.031	0	Monocytes	Gm11714
0	0.592428	0.305	0.065	0	Monocytes	Mctp2
0	0.583634	0.987	0.896	0	Monocytes	Rpl21
0	0.583464	0.6	0.317	0	Monocytes	Apobec3
0	0.58047	0.992	0.936	0	Monocytes	Pfn1
0	0.574088	0.99	0.885	0	Monocytes	Rps4x
0	0.571432	0.949	0.796	0	Monocytes	Rpl38
0	0.569932	0.317	0.078	0	Monocytes	Cd96
0	0.569349	0.334	0.109	0	Monocytes	Sulf2
0	0.568483	0.988	0.9	0	Monocytes	Rps20
0	0.562463	0.995	0.93	0	Monocytes	Rpl13
0	0.561071	0.433	0.147	0	Monocytes	Ikzf3
0	0.557017	0.367	0.116	0	Monocytes	P2ry10
0	0.551824	0.37	0.139	0	Monocytes	Pkp3
0	0.551711	0.979	0.874	0	Monocytes	Rpl29
0	0.550213	0.968	0.864	0	Monocytes	Rpl17
0	0.542474	0.298	0.08	0	Monocytes	Spn
0	0.542327	0.269	0.037	0	Monocytes	Cxxc5
0	0.541098	0.974	0.853	0	Monocytes	Rpl6
0	0.538837	0.297	0.075	0	Monocytes	Card11
0	0.538553	0.334	0.088	0	Monocytes	Stk39
0	0.533097	0.327	0.092	0	Monocytes	Abcb9
0	0.525088	0.991	0.904	0	Monocytes	Rpl11
0	0.521419	0.331	0.095	0	Monocytes	Gimap8
0	0.521145	0.33	0.083	0	Monocytes	Tmem163
0	0.520552	0.317	0.104	0	Monocytes	Aoah
0	0.518932	0.312	0.094	0	Monocytes	Nup210
0	0.518263	0.981	0.902	0	Monocytes	Rpl37
0	0.517328	0.312	0.083	0	Monocytes	Sla2
0	0.51651	0.252	0.036	0	Monocytes	Pvrig
0	0.515034	0.983	0.879	0	Monocytes	Rpl27
0	0.508279	0.29	0.094	0	Monocytes	Sigirr
0	0.507008	0.985	0.895	0	Monocytes	Rps7
0	0.505843	0.383	0.142	0	Monocytes	Rasal3
0	0.500906	0.988	0.915	0	Monocytes	Rps13
0	0.497537	0.973	0.877	0	Monocytes	Rpl28
0	0.490935	0.312	0.088	0	Monocytes	Pecam1
0	0.487959	0.984	0.901	0	Monocytes	Rpl37a
0	0.485961	0.987	0.922	0	Monocytes	Rps16
0	0.485933	0.981	0.894	0	Monocytes	Rpl34
0	0.485376	0.986	0.907	0	Monocytes	Rps2
0	0.479456	0.987	0.924	0	Monocytes	Rpl23
0	0.478858	0.253	0.065	0	Monocytes	Gm33104
0	0.471387	0.994	0.938	0	Monocytes	Rpl18a
0	0.468656	0.986	0.913	0	Monocytes	Rpl30
0	0.462309	0.99	0.918	0	Monocytes	Rpl19
0	0.451367	0.303	0.082	0	Monocytes	Lag3
0	0.450268	0.581	0.223	0	Monocytes	Tnfrsf18
0	0.436833	0.987	0.9	0	Monocytes	Rpl8
0	0.43469	0.986	0.916	0	Monocytes	Rps10
0	0.421306	0.256	0.071	0	Monocytes	Tnik
0	0.37004	0.354	0.114	0	Monocytes	Pdcd1lg2
1.61315e-307	0.685308	0.589	0.32	5.20805e-303	Monocytes	Lgals3bp
1.68563e-305	0.557668	0.993	0.672	5.44204e-301	Monocytes	Tyrobp
2.8986e-304	0.579063	0.993	0.679	9.35813e-300	Monocytes	Fcer1g
1.71643e-302	0.492777	0.956	0.811	5.54148e-298	Monocytes	Rpl7
1.41373e-300	0.449121	0.976	0.876	4.56421e-296	Monocytes	Rpl24
3.668e-298	0.527664	0.272	0.086	1.18421e-293	Monocytes	Abcb1b
3.98302e-298	0.765584	0.458	0.215	1.28592e-293	Monocytes	Zbtb20
6.23877e-297	0.435868	0.333	0.115	2.01419e-292	Monocytes	Ppp1r16b
1.64498e-294	0.59943	0.554	0.265	5.3108e-290	Monocytes	H2-Q6
1.04101e-289	0.472923	0.353	0.129	3.36089e-285	Monocytes	Cyfip2
8.00606e-286	0.547809	0.336	0.129	2.58476e-281	Monocytes	Rgs3
1.53156e-284	0.430041	0.305	0.102	4.94464e-280	Monocytes	Prkcq
1.64089e-284	0.509354	0.959	0.842	5.29763e-280	Monocytes	Rpl35
3.07281e-282	0.544931	0.408	0.164	9.92055e-278	Monocytes	Sell
3.46755e-282	0.674475	0.414	0.188	1.1195e-277	Monocytes	Smyd3
7.15671e-280	0.440362	0.976	0.889	2.31054e-275	Monocytes	Rps26
2.1207e-278	0.569731	0.901	0.709	6.84668e-274	Monocytes	Rpl4
3.96815e-277	0.505968	0.937	0.771	1.28112e-272	Monocytes	Eef1b2
9.34902e-274	0.5069	0.349	0.136	3.01833e-269	Monocytes	Nabp1
1.58787e-273	0.611878	0.879	0.656	5.12645e-269	Monocytes	Reep5
1.19999e-272	0.570167	0.769	0.517	3.87417e-268	Monocytes	Sec11c
1.0486e-271	0.452843	0.962	0.834	3.38539e-267	Monocytes	Rpl22
8.56887e-270	0.612143	0.496	0.24	2.76646e-265	Monocytes	Neurl3
2.80241e-269	0.425496	0.277	0.091	9.04758e-265	Monocytes	Tcf7
2.95304e-268	0.465987	0.977	0.877	9.53388e-264	Monocytes	Sh3bgrl3
4.05435e-268	0.444838	0.299	0.106	1.30895e-263	Monocytes	Sesn3
2.81875e-267	0.463896	0.988	0.936	9.10033e-263	Monocytes	Rpl41
4.98746e-266	0.665455	0.526	0.268	1.6102e-261	Monocytes	Nr4a2
6.01724e-266	0.752861	0.474	0.236	1.94267e-261	Monocytes	Myc
3.63427e-265	0.48988	0.953	0.822	1.17332e-260	Monocytes	Naca
4.80312e-265	0.568486	0.611	0.336	1.55069e-260	Monocytes	Arhgap45
1.93399e-264	0.439143	0.309	0.112	6.24388e-260	Monocytes	Mfng
1.57197e-263	0.602969	0.492	0.249	5.07509e-259	Monocytes	Tut4
3.29565e-263	0.481861	0.953	0.803	1.064e-258	Monocytes	Rpl14
1.16958e-261	0.52966	0.904	0.675	3.77599e-257	Monocytes	Dad1
1.02423e-260	0.619177	0.478	0.244	3.30673e-256	Monocytes	Vgll4
1.91194e-259	0.704476	0.612	0.365	6.17269e-255	Monocytes	Stat3
1.69612e-258	0.585668	0.698	0.452	5.47594e-254	Monocytes	Dnajc15
2.93724e-257	0.398749	0.972	0.872	9.48289e-253	Monocytes	Rpl26
7.33896e-256	0.581652	0.705	0.448	2.36938e-251	Monocytes	Arl6ip5
1.3698e-251	0.398914	0.388	0.158	4.4224e-247	Monocytes	Ripor2
2.44838e-249	0.570144	0.439	0.204	7.90459e-245	Monocytes	Atp8b4
3.55598e-248	0.539643	0.913	0.732	1.14805e-243	Monocytes	Rpl12
1.93019e-247	0.540779	0.659	0.4	6.2316e-243	Monocytes	Akap13
8.76459e-245	0.505621	0.89	0.685	2.82965e-240	Monocytes	Psme1
2.06772e-244	0.575627	0.464	0.239	6.67563e-240	Monocytes	Slc1a5
1.71526e-243	0.622317	0.788	0.561	5.53773e-239	Monocytes	Nme1
1.42256e-242	0.472412	0.913	0.732	4.59273e-238	Monocytes	Eif3f
2.37584e-241	0.522719	0.752	0.506	7.67039e-237	Monocytes	Zyx
1.09506e-239	0.339972	0.968	0.876	3.53539e-235	Monocytes	Rps27
8.82246e-239	0.356844	0.253	0.082	2.84833e-234	Monocytes	Sidt1
1.93861e-238	0.422751	0.539	0.28	6.25881e-234	Monocytes	Ets1
2.17844e-237	0.550079	0.438	0.209	7.03308e-233	Monocytes	Fyn
3.05138e-237	0.446138	0.429	0.201	9.85137e-233	Monocytes	Rabgap1l
4.96525e-237	0.574262	0.463	0.232	1.60303e-232	Monocytes	Itgb7
9.42313e-237	0.737765	0.773	0.54	3.04226e-232	Monocytes	Zfp36l2
1.61315e-236	0.428244	0.272	0.095	5.20804e-232	Monocytes	Ccdc88c
2.89163e-236	0.504826	0.557	0.313	9.33563e-232	Monocytes	Arhgef1
3.36576e-234	0.577266	0.426	0.213	1.08663e-229	Monocytes	Tab2
5.35106e-233	0.49689	0.907	0.724	1.72759e-228	Monocytes	Rpl36a
1.84023e-231	0.579212	0.569	0.32	5.94118e-227	Monocytes	Malt1
9.63539e-231	0.497807	0.811	0.57	3.11079e-226	Monocytes	Gas5
5.60348e-230	0.492423	0.984	0.869	1.80908e-225	Monocytes	H2-D1
3.74278e-229	0.589182	0.62	0.386	1.20836e-224	Monocytes	Celf2
1.08118e-228	0.4604	0.304	0.123	3.49058e-224	Monocytes	Vcpkmt
9.50034e-228	0.452613	0.373	0.166	3.06718e-223	Monocytes	Rnaset2b
1.10713e-226	0.514916	0.722	0.473	3.57435e-222	Monocytes	Mdh1
3.37181e-226	0.461949	0.724	0.479	1.08859e-221	Monocytes	Leprotl1
3.14046e-221	0.495149	0.876	0.657	1.0139e-216	Monocytes	Gnas
1.87529e-219	0.575005	0.308	0.119	6.05437e-215	Monocytes	Gm2682
2.47371e-219	0.542085	0.617	0.394	7.98636e-215	Monocytes	Ech1
2.50149e-219	0.584869	0.753	0.526	8.07606e-215	Monocytes	Nop10
2.75236e-218	0.516246	0.831	0.601	8.886e-214	Monocytes	Krtcap2
3.57448e-218	0.543694	0.561	0.308	1.15402e-213	Monocytes	Tnfaip3
4.22075e-218	0.512925	0.709	0.476	1.36267e-213	Monocytes	Eif3e
1.99186e-217	0.524858	0.505	0.274	6.43072e-213	Monocytes	Ankrd44
2.5603e-217	0.537505	0.504	0.267	8.26592e-213	Monocytes	Runx3
1.29327e-216	0.361373	0.965	0.871	4.17531e-212	Monocytes	Rplp2
1.06318e-214	0.480129	0.281	0.114	3.43248e-210	Monocytes	Cant1
2.00099e-214	0.490895	0.348	0.155	6.4602e-210	Monocytes	Sipa1l1
2.09283e-214	0.365777	0.978	0.883	6.75671e-210	Monocytes	Rps19
9.08011e-214	0.518134	0.41	0.202	2.93151e-209	Monocytes	Ttc39b
9.44993e-213	0.493799	0.802	0.57	3.05091e-208	Monocytes	Serbp1
1.42362e-208	0.412821	0.868	0.667	4.59615e-204	Monocytes	Pabpc1
5.47559e-208	0.292393	0.99	0.951	1.76779e-203	Monocytes	Rps9
1.53588e-207	0.276238	0.253	0.09	4.95859e-203	Monocytes	St3gal6
1.81149e-207	0.475656	0.392	0.183	5.84839e-203	Monocytes	Gpr171
6.00615e-207	0.564504	0.786	0.571	1.93909e-202	Monocytes	Myh9
1.7695e-206	0.513915	0.928	0.775	5.71283e-202	Monocytes	Rpl13a
6.66406e-206	0.370178	0.988	0.914	2.15149e-201	Monocytes	Rplp0
2.63521e-205	0.471522	0.719	0.497	8.50778e-201	Monocytes	Arf6
4.24282e-205	0.400083	0.263	0.101	1.3698e-200	Monocytes	Zfp52
5.80637e-202	0.452849	0.877	0.661	1.87459e-197	Monocytes	Eif3h
4.59069e-198	0.316154	0.988	0.937	1.4821e-193	Monocytes	Rps27a
3.66776e-197	0.472684	0.442	0.237	1.18414e-192	Monocytes	H2-Ke6
1.82422e-196	0.447335	0.967	0.856	5.8895e-192	Monocytes	Rplp1
1.18337e-194	0.437282	0.487	0.257	3.82051e-190	Monocytes	Ccnd2
3.91338e-194	0.455129	0.295	0.127	1.26344e-189	Monocytes	Ugt1a7c
5.23722e-194	0.45646	0.851	0.621	1.69084e-189	Monocytes	Eef1d
3.57814e-192	0.331924	0.98	0.904	1.1552e-187	Monocytes	Rpl35a
1.34046e-191	0.501504	0.491	0.289	4.32766e-187	Monocytes	Ppm1g
1.53754e-191	0.350909	0.31	0.131	4.96393e-187	Monocytes	Traf3ip3
3.1349e-188	0.461339	0.252	0.1	1.0121e-183	Monocytes	Atp10a
2.93498e-186	0.416678	0.638	0.402	9.47558e-182	Monocytes	Bhlhe40
1.87799e-185	0.415339	0.286	0.117	6.06309e-181	Monocytes	Arap2
2.3418e-184	0.429556	0.388	0.196	7.56052e-180	Monocytes	Rin3
5.07913e-184	0.491177	0.515	0.308	1.6398e-179	Monocytes	Nfkb1
9.86949e-184	0.444305	0.912	0.741	3.18636e-179	Monocytes	Eef2
8.85681e-183	0.432564	0.928	0.781	2.85942e-178	Monocytes	Rps6
1.49015e-182	0.327086	0.325	0.149	4.81094e-178	Monocytes	Maff
3.9048e-181	0.279911	0.378	0.179	1.26066e-176	Monocytes	Ptp4a3
1.71428e-180	0.339224	0.948	0.692	5.53456e-176	Monocytes	S100a10
3.42555e-180	0.494012	0.947	0.821	1.10594e-175	Monocytes	Rps12
1.06355e-178	0.414386	0.402	0.206	3.43367e-174	Monocytes	Pde3b
1.55667e-178	0.318529	0.527	0.275	5.0257e-174	Monocytes	Ccr2
1.04112e-177	0.425261	0.65	0.402	3.36126e-173	Monocytes	Dock10
3.82241e-175	0.497486	0.379	0.194	1.23407e-170	Monocytes	Nfatc1
9.52133e-174	0.660964	0.617	0.401	3.07396e-169	Monocytes	Emb
1.40818e-173	0.392706	0.924	0.759	4.54632e-169	Monocytes	Rps21
9.74034e-173	0.421708	0.879	0.671	3.14467e-168	Monocytes	Cnbp
1.17587e-171	0.443089	0.358	0.183	3.79631e-167	Monocytes	Lpcat4
1.9454e-170	0.427276	0.732	0.515	6.28071e-166	Monocytes	Snrpd2
5.27413e-170	0.404052	0.292	0.128	1.70275e-165	Monocytes	Slc9a9
8.3646e-170	0.505878	0.409	0.23	2.70051e-165	Monocytes	Dnajc1
6.67702e-169	0.532911	0.404	0.205	2.15568e-164	Monocytes	Xist
4.09548e-167	0.422624	0.793	0.576	1.32223e-162	Monocytes	Ndufb11
1.52614e-166	0.449369	0.554	0.348	4.92716e-162	Monocytes	Prmt1
2.25201e-166	0.305567	0.959	0.853	7.27062e-162	Monocytes	Rps29
1.22668e-165	0.433633	0.712	0.503	3.96033e-161	Monocytes	S100a13
1.43668e-163	0.459623	0.628	0.396	4.63832e-159	Monocytes	Dock2
5.59889e-163	0.297831	0.282	0.119	1.8076e-158	Monocytes	Cd28
2.34789e-161	0.462496	0.422	0.241	7.58016e-157	Monocytes	Tiprl
7.15554e-161	0.414152	0.517	0.32	2.31017e-156	Monocytes	Bola3
2.33472e-160	0.471215	0.287	0.136	7.53764e-156	Monocytes	Rptor
7.05303e-160	0.443986	0.369	0.198	2.27707e-155	Monocytes	Pigp
1.14666e-159	0.391641	0.912	0.742	3.70199e-155	Monocytes	Atp5d
7.48895e-159	0.304057	0.986	0.894	2.41781e-154	Monocytes	B2m
3.59493e-158	0.368722	0.409	0.22	1.16062e-153	Monocytes	Sp110
6.20031e-158	0.410131	0.781	0.567	2.00177e-153	Monocytes	Eef1g
6.89249e-158	0.344905	0.959	0.856	2.22524e-153	Monocytes	Rps28
1.85023e-157	0.451155	0.749	0.548	5.97346e-153	Monocytes	Tgfb1
3.10037e-157	0.361009	0.978	0.885	1.00095e-152	Monocytes	Rps8
1.02041e-156	0.372119	0.708	0.484	3.29441e-152	Monocytes	Limd2
1.08022e-155	0.333736	0.526	0.312	3.48748e-151	Monocytes	Ifi47
2.31171e-155	0.41318	0.449	0.261	7.46336e-151	Monocytes	Tgfbr2
2.70465e-155	0.416746	0.4	0.226	8.73197e-151	Monocytes	Gatad2a
1.58377e-154	0.344928	0.262	0.115	5.11319e-150	Monocytes	Mical1
3.61521e-153	0.394811	0.471	0.28	1.16717e-148	Monocytes	Cirbp
2.69386e-152	0.278881	0.433	0.225	8.69712e-148	Monocytes	Tspan13
1.42237e-149	0.395557	0.401	0.229	4.59212e-145	Monocytes	Mri1
3.99772e-149	0.28779	0.724	0.517	1.29066e-144	Monocytes	Gabarapl2
5.80118e-149	0.477891	0.332	0.174	1.87291e-144	Monocytes	Ldlrad4
3.46466e-148	0.29104	0.272	0.12	1.11857e-143	Monocytes	Rcsd1
2.37401e-147	0.334781	0.906	0.718	7.66449e-143	Monocytes	Psmb8
2.38265e-147	0.437748	0.508	0.314	7.69238e-143	Monocytes	Cd82
5.99743e-147	0.424315	0.497	0.314	1.93627e-142	Monocytes	Cmc1
1.76686e-146	0.376237	0.514	0.327	5.70431e-142	Monocytes	Arpc5l
3.27729e-146	0.301097	0.307	0.141	1.05807e-141	Monocytes	Cd247
7.01747e-146	0.289612	0.359	0.186	2.26559e-141	Monocytes	Traf1
7.6659e-146	0.436691	0.593	0.391	2.47493e-141	Monocytes	Ccnd3
1.19484e-145	0.364694	0.697	0.492	3.85753e-141	Monocytes	Vps28
3.43447e-145	0.370717	0.407	0.236	1.10882e-140	Monocytes	Oip5os1
6.82304e-145	0.410286	0.664	0.459	2.20282e-140	Monocytes	Bcap31
1.20647e-144	0.324819	0.939	0.795	3.89509e-140	Monocytes	Pfdn5
4.31711e-144	0.444287	0.384	0.215	1.39378e-139	Monocytes	Utrn
1.36795e-143	0.397002	0.48	0.296	4.41643e-139	Monocytes	Unc119
1.94743e-140	0.272454	0.972	0.881	6.28727e-136	Monocytes	Rps14
1.4883e-139	0.409001	0.486	0.306	4.80498e-135	Monocytes	Slc50a1
1.92591e-139	0.342592	0.665	0.467	6.21778e-135	Monocytes	Vasp
1.40365e-138	0.358531	0.857	0.679	4.53167e-134	Monocytes	Rpl31
1.84928e-138	0.345363	0.599	0.387	5.97041e-134	Monocytes	Fyb
2.17666e-138	0.416968	0.273	0.133	7.02736e-134	Monocytes	Dennd4c
3.76616e-138	0.314735	0.515	0.309	1.21591e-133	Monocytes	Mir142hg
1.13899e-137	0.41275	0.316	0.166	3.67724e-133	Monocytes	Riok1
2.39396e-137	0.327424	0.894	0.73	7.72891e-133	Monocytes	Capzb
9.86301e-137	0.348081	0.365	0.199	3.18427e-132	Monocytes	Mob3a
1.21678e-135	0.306258	0.509	0.318	3.92839e-131	Monocytes	Rapgef6
1.86258e-135	0.45498	0.293	0.15	6.01333e-131	Monocytes	Gas7
2.40596e-135	0.308327	0.955	0.833	7.76763e-131	Monocytes	Rpl7a
2.43692e-135	0.388483	0.31	0.163	7.86759e-131	Monocytes	Mettl26
1.32299e-134	0.377448	0.303	0.157	4.27126e-130	Monocytes	Cetn2
1.508e-134	0.385878	0.337	0.179	4.86858e-130	Monocytes	Lrrc8c
7.98351e-134	0.383332	0.428	0.255	2.57748e-129	Monocytes	Itgav
1.25242e-133	0.410286	0.486	0.311	4.04345e-129	Monocytes	Lrp10
2.96794e-133	0.420659	0.395	0.231	9.58199e-129	Monocytes	Btg3
1.23851e-132	0.324688	0.805	0.594	3.99854e-128	Monocytes	H2-T23
1.25351e-132	0.369639	0.306	0.158	4.04696e-128	Monocytes	Mmd
7.87592e-132	0.367873	0.915	0.76	2.54274e-127	Monocytes	Rbm3
2.30416e-131	0.384268	0.38	0.213	7.43899e-127	Monocytes	Pde7a
5.98799e-131	0.35406	0.742	0.553	1.93322e-126	Monocytes	Sri
1.09396e-130	0.311579	0.353	0.191	3.53186e-126	Monocytes	Arid5a
1.13335e-130	0.439246	0.33	0.183	3.65901e-126	Monocytes	Sept11
2.28916e-130	0.385754	0.285	0.142	7.39054e-126	Monocytes	Rhoq
3.85697e-130	0.380642	0.703	0.502	1.24522e-125	Monocytes	Set
5.65189e-130	0.31555	0.884	0.709	1.82471e-125	Monocytes	Uqcrh
6.11142e-130	0.379294	0.534	0.351	1.97307e-125	Monocytes	Sept9
9.7205e-130	0.370172	0.837	0.652	3.13826e-125	Monocytes	Rpl5
9.88625e-130	0.351811	0.552	0.366	3.19177e-125	Monocytes	Saraf
1.21141e-129	0.290091	0.253	0.117	3.91104e-125	Monocytes	Ptpn7
3.85331e-129	1.45521	0.438	0.264	1.24404e-124	Monocytes	Ccl5
8.23543e-128	0.406415	0.272	0.135	2.65881e-123	Monocytes	Kif13b
1.48406e-127	0.32579	0.577	0.363	4.79128e-123	Monocytes	Cd48
2.61368e-127	0.36974	0.813	0.603	8.43828e-123	Monocytes	Trmt112
4.43786e-127	0.354019	0.259	0.126	1.43276e-122	Monocytes	Rbl2
9.42908e-127	0.340245	0.577	0.385	3.04418e-122	Monocytes	Rbbp4
9.75023e-127	0.371839	0.798	0.565	3.14786e-122	Monocytes	Ndufa4
1.15984e-125	0.376971	0.4	0.24	3.74454e-121	Monocytes	Rsbn1l
3.88097e-125	0.435154	0.371	0.221	1.25297e-120	Monocytes	Mfsd10
1.07699e-124	0.436526	0.387	0.228	3.47705e-120	Monocytes	Peak1
1.07869e-124	0.423291	0.493	0.323	3.48254e-120	Monocytes	Ppp1r12a
1.71164e-124	0.430284	0.392	0.227	5.52604e-120	Monocytes	Sptbn1
4.87561e-124	0.368018	0.367	0.213	1.57409e-119	Monocytes	Otulin
5.23159e-124	0.36341	0.678	0.496	1.68902e-119	Monocytes	Cuta
5.93244e-123	0.374368	0.572	0.402	1.91529e-118	Monocytes	Etfb
6.61288e-123	0.411375	0.391	0.236	2.13497e-118	Monocytes	Plekha2
7.77264e-123	0.421542	0.497	0.329	2.5094e-118	Monocytes	Stk24
8.84095e-123	0.375038	0.294	0.156	2.8543e-118	Monocytes	Prkacb
1.33838e-122	0.375864	0.733	0.544	4.32097e-118	Monocytes	Pdia3
1.47545e-122	0.418024	0.364	0.204	4.7635e-118	Monocytes	Prex1
3.30646e-122	0.263686	0.253	0.12	1.06749e-117	Monocytes	Sesn1
4.45843e-122	0.427028	0.402	0.244	1.4394e-117	Monocytes	Os9
5.16787e-122	0.351737	0.544	0.362	1.66845e-117	Monocytes	Polr2e
5.8559e-122	0.39742	0.661	0.488	1.89058e-117	Monocytes	Tln1
7.50183e-121	0.35855	0.427	0.267	2.42197e-116	Monocytes	Suclg1
1.05599e-120	0.341653	0.298	0.158	3.40926e-116	Monocytes	4930453N24Rik
1.44484e-120	0.348342	0.816	0.644	4.66468e-116	Monocytes	Ssr4
1.80922e-120	0.369911	0.363	0.212	5.84107e-116	Monocytes	Cr1l
1.54405e-119	0.280307	0.696	0.501	4.98498e-115	Monocytes	Psmb9
2.62928e-119	0.390717	0.426	0.272	8.48864e-115	Monocytes	Nucb1
5.90515e-119	0.299942	0.4	0.229	1.90648e-114	Monocytes	Cish
6.17464e-119	0.38296	0.575	0.4	1.99348e-114	Monocytes	Ociad1
6.54067e-119	0.326653	0.45	0.277	2.11165e-114	Monocytes	Arhgap9
9.64234e-119	0.345567	0.834	0.665	3.11303e-114	Monocytes	Cox7a2
1.47239e-118	0.422659	0.52	0.353	4.75361e-114	Monocytes	Macf1
2.16389e-118	0.367792	0.254	0.128	6.98611e-114	Monocytes	Camk2g
7.87785e-118	0.263172	0.37	0.207	2.54336e-113	Monocytes	Zdhhc18
5.26365e-117	0.343185	0.72	0.527	1.69937e-112	Monocytes	Hnrnpl
9.6913e-117	0.347387	0.724	0.55	3.12884e-112	Monocytes	Nsa2
1.14125e-116	0.371875	0.586	0.418	3.68452e-112	Monocytes	Sec11a
2.45022e-116	0.382237	0.353	0.203	7.91053e-112	Monocytes	Rbpms
3.98279e-116	0.323619	0.468	0.294	1.28584e-111	Monocytes	Mndal
4.33852e-116	0.375185	0.352	0.2	1.40069e-111	Monocytes	Mcm6
6.87081e-116	0.294156	0.549	0.358	2.21824e-111	Monocytes	Sp100
1.52906e-115	0.368351	0.531	0.356	4.93657e-111	Monocytes	Dnajc3
2.43156e-115	0.307991	0.68	0.504	7.8503e-111	Monocytes	Anp32a
4.06901e-115	0.33422	0.651	0.481	1.31368e-110	Monocytes	Micos13
5.17458e-115	0.314408	0.949	0.817	1.67061e-110	Monocytes	Btf3
8.50092e-115	0.342544	0.293	0.158	2.74452e-110	Monocytes	Arhgap18
1.30262e-114	0.25378	0.995	0.965	4.2055e-110	Monocytes	Tmsb4x
4.77586e-114	0.302262	0.926	0.8	1.54189e-109	Monocytes	Atp5e
3.95952e-113	0.329264	0.58	0.397	1.27833e-108	Monocytes	Rnf187
5.40514e-113	0.36212	0.59	0.422	1.74505e-108	Monocytes	Tmed5
8.9367e-113	0.360038	0.506	0.332	2.88521e-108	Monocytes	Npm3
2.7494e-112	0.340585	0.4	0.244	8.87643e-108	Monocytes	Rnf138
2.79269e-112	0.318894	0.358	0.206	9.01619e-108	Monocytes	Cdk17
1.05661e-111	0.319035	0.277	0.139	3.41125e-107	Monocytes	Klhl6
3.33969e-111	0.39416	0.285	0.153	1.07822e-106	Monocytes	Gstm1
8.13668e-111	0.314303	0.599	0.433	2.62693e-106	Monocytes	Cdc37
1.32955e-110	0.289407	0.702	0.523	4.29244e-106	Monocytes	Serinc3
3.6202e-110	0.275965	0.3	0.157	1.16878e-105	Monocytes	Sash3
4.28248e-110	0.400126	0.285	0.156	1.3826e-105	Monocytes	Rasa1
7.3113e-110	0.35741	0.408	0.258	2.36045e-105	Monocytes	Cox20
1.02201e-109	0.323181	0.503	0.331	3.29955e-105	Monocytes	Fkbp3
1.34334e-109	0.278305	0.28	0.144	4.33697e-105	Monocytes	Slc44a2
1.59686e-109	0.351887	0.308	0.171	5.15546e-105	Monocytes	Gnptg
2.46992e-109	0.359971	0.436	0.281	7.97413e-105	Monocytes	Zdhhc20
3.76817e-108	0.342725	0.584	0.417	1.21655e-103	Monocytes	Luc7l2
4.86015e-108	0.335775	0.705	0.527	1.5691e-103	Monocytes	Cycs
5.47023e-108	0.351126	0.396	0.248	1.76606e-103	Monocytes	Mta3
1.70109e-107	0.34776	0.524	0.36	5.49198e-103	Monocytes	Lnpep
2.14941e-107	0.343008	0.882	0.728	6.93937e-103	Monocytes	Rack1
4.70678e-107	0.289835	0.385	0.225	1.51958e-102	Monocytes	Myo1f
2.14256e-106	0.342796	0.811	0.647	6.91725e-102	Monocytes	Slc25a5
6.03909e-106	0.33005	0.452	0.273	1.94972e-101	Monocytes	Dut
1.04024e-105	0.313085	0.842	0.669	3.35841e-101	Monocytes	Ppp1ca
2.40776e-105	0.333788	0.389	0.232	7.77346e-101	Monocytes	Pik3cd
4.99027e-104	0.268968	0.597	0.412	1.61111e-99	Monocytes	H2-T22
5.6934e-104	0.262957	0.77	0.601	1.83811e-99	Monocytes	Fis1
7.20713e-104	0.26775	0.741	0.566	2.32682e-99	Monocytes	Srsf5
8.33343e-104	0.2846	0.948	0.803	2.69045e-99	Monocytes	Clic1
8.7924e-104	0.319066	0.309	0.177	2.83863e-99	Monocytes	Nudt14
9.20951e-104	0.442158	0.35	0.21	2.97329e-99	Monocytes	Myo1e
2.33484e-103	0.28594	0.837	0.643	7.53802e-99	Monocytes	Snrpg
3.91708e-103	0.301245	0.855	0.655	1.26463e-98	Monocytes	Ndufa13
4.10185e-103	0.322393	0.415	0.26	1.32428e-98	Monocytes	Peli1
4.76197e-103	0.335615	0.407	0.259	1.5374e-98	Monocytes	Rnf166
1.00285e-102	0.294872	0.515	0.332	3.23771e-98	Monocytes	Rbbp7
1.63211e-102	0.321402	0.298	0.168	5.26926e-98	Monocytes	3830406C13Rik
1.89834e-102	0.335198	0.331	0.196	6.12878e-98	Monocytes	Ppil2
6.57965e-102	0.314688	0.735	0.548	2.12424e-97	Monocytes	H2afy
7.08935e-102	0.282781	0.726	0.555	2.2888e-97	Monocytes	Uba52
8.10659e-102	0.370445	0.34	0.204	2.61721e-97	Monocytes	Tnfsf12
1.28562e-101	0.319611	0.318	0.181	4.15063e-97	Monocytes	Pdlim1
1.36979e-101	0.317902	0.521	0.365	4.42236e-97	Monocytes	Nsd3
3.21805e-101	0.325802	0.75	0.574	1.03895e-96	Monocytes	Rpl23a
3.68406e-101	0.253615	0.269	0.139	1.1894e-96	Monocytes	Akna
2.7645e-100	0.32242	0.482	0.326	8.92517e-96	Monocytes	Tap2
1.21606e-99	0.316424	0.531	0.366	3.92605e-95	Monocytes	Crlf2
3.29871e-99	0.318388	0.278	0.153	1.06499e-94	Monocytes	Tmem181a
3.91703e-99	0.317541	0.502	0.341	1.26461e-94	Monocytes	Eif4b
2.59051e-98	0.301053	0.387	0.23	8.36346e-94	Monocytes	Ikzf1
3.89508e-98	0.314262	0.663	0.488	1.25753e-93	Monocytes	Wdr83os
8.29103e-98	0.341893	0.379	0.242	2.67676e-93	Monocytes	Hadhb
1.08069e-97	0.314217	0.52	0.365	3.48901e-93	Monocytes	Emc10
1.36103e-97	0.282921	0.432	0.275	4.39408e-93	Monocytes	Bcl7c
1.98841e-97	0.325257	0.255	0.138	6.41958e-93	Monocytes	Ddx10
4.32379e-97	0.270034	0.812	0.644	1.39594e-92	Monocytes	Taf10
4.56727e-97	0.274926	0.758	0.585	1.47454e-92	Monocytes	Atp5a1
8.11374e-97	0.335611	0.363	0.226	2.61952e-92	Monocytes	Mdp1
9.24405e-97	0.311764	0.584	0.419	2.98444e-92	Monocytes	Gm11808
1.90677e-96	0.297588	0.91	0.69	6.15601e-92	Monocytes	Laptm5
2.23323e-96	0.295458	0.459	0.3	7.20998e-92	Monocytes	Tbrg1
1.74684e-95	0.31036	0.297	0.171	5.63966e-91	Monocytes	Auh
6.38471e-95	0.307566	0.584	0.427	2.0613e-90	Monocytes	Mrps16
8.11546e-95	0.305314	0.463	0.313	2.62008e-90	Monocytes	Timm17b
9.3237e-95	0.316258	0.301	0.176	3.01016e-90	Monocytes	Pdrg1
1.1654e-94	0.339224	0.648	0.481	3.76249e-90	Monocytes	Ncl
2.63614e-94	0.37293	0.359	0.226	8.51077e-90	Monocytes	Tcf12
6.8812e-94	0.286904	0.604	0.437	2.2216e-89	Monocytes	Phb2
7.13655e-94	0.280698	0.927	0.779	2.30404e-89	Monocytes	Atp5g2
8.35452e-94	0.346499	0.343	0.213	2.69726e-89	Monocytes	Ddx21
9.80746e-94	0.269899	0.926	0.755	3.16634e-89	Monocytes	Atp5h
2.23643e-93	0.285645	0.591	0.432	7.22032e-89	Monocytes	Sept7
2.49732e-93	0.28456	0.789	0.629	8.06259e-89	Monocytes	Atp5j
1.03052e-91	0.282748	0.734	0.553	3.32702e-87	Monocytes	Eif3i
1.37577e-91	0.282977	0.814	0.628	4.44168e-87	Monocytes	Snrpe
1.83984e-91	0.266863	0.755	0.586	5.93992e-87	Monocytes	Tma7
3.67616e-91	0.295474	0.34	0.21	1.18685e-86	Monocytes	Dcps
5.8161e-91	0.260172	0.417	0.276	1.87773e-86	Monocytes	Max
7.62249e-91	0.322987	0.653	0.449	2.46092e-86	Monocytes	Ahnak
9.11881e-91	0.311503	0.389	0.251	2.94401e-86	Monocytes	Rbck1
1.35863e-90	0.255967	0.499	0.339	4.38635e-86	Monocytes	Nedd9
3.10273e-90	0.306629	0.53	0.375	1.00172e-85	Monocytes	Cox16
1.96602e-89	0.250206	0.873	0.657	6.3473e-85	Monocytes	Lcp1
1.87733e-88	0.313035	0.36	0.228	6.06097e-84	Monocytes	Aim2
3.60783e-88	0.296152	0.501	0.35	1.16479e-83	Monocytes	Elf1
1.01352e-87	0.282181	0.615	0.459	3.27214e-83	Monocytes	Tmem160
2.43558e-87	0.275617	0.444	0.295	7.86325e-83	Monocytes	Slbp
5.18213e-87	0.285436	0.414	0.271	1.67305e-82	Monocytes	Lpxn
4.26807e-86	0.310492	0.349	0.222	1.37795e-81	Monocytes	B3gat3
5.05648e-86	0.258574	0.612	0.46	1.63248e-81	Monocytes	Capza1
7.89939e-86	0.30883	0.319	0.188	2.55032e-81	Monocytes	Lfng
8.97125e-86	0.280226	0.269	0.153	2.89637e-81	Monocytes	Mrtfa
1.05844e-85	0.280542	0.584	0.427	3.41717e-81	Monocytes	Rwdd1
1.47556e-85	0.274872	0.731	0.566	4.76383e-81	Monocytes	Csnk2b
2.9683e-85	0.26903	0.327	0.198	9.58317e-81	Monocytes	Grk6
3.7955e-85	0.275828	0.43	0.293	1.22538e-80	Monocytes	Acadl
3.18804e-84	0.253085	0.681	0.495	1.02926e-79	Monocytes	Psmb10
8.72214e-84	0.294351	0.39	0.26	2.81594e-79	Monocytes	Tmem126a
1.05283e-83	0.275026	0.328	0.202	3.39906e-79	Monocytes	Sipa1
2.60418e-83	0.3408	0.455	0.316	8.40758e-79	Monocytes	AU020206
4.56159e-83	0.263512	0.731	0.569	1.47271e-78	Monocytes	Abracl
8.54231e-83	0.269602	0.348	0.22	2.75789e-78	Monocytes	Slc38a1
9.52661e-83	0.273833	0.922	0.753	3.07566e-78	Monocytes	Atp5g3
1.50274e-82	0.310381	0.265	0.152	4.85159e-78	Monocytes	Aak1
1.67014e-82	0.307678	0.445	0.303	5.39205e-78	Monocytes	Clec2d
3.02093e-82	0.25955	0.291	0.173	9.75309e-78	Monocytes	Gatd3a
3.87802e-82	0.265636	0.782	0.616	1.25202e-77	Monocytes	Rps15
2.35421e-80	0.298625	0.554	0.398	7.60056e-76	Monocytes	C1qbp
2.9535e-80	0.305405	0.418	0.289	9.53537e-76	Monocytes	Commd7
2.98458e-80	0.266571	0.528	0.374	9.63572e-76	Monocytes	Snhg1
1.29255e-79	0.27803	0.839	0.671	4.173e-75	Monocytes	Rps17
2.89005e-79	0.276675	0.404	0.268	9.33051e-75	Monocytes	Ssrp1
3.30228e-79	0.280894	0.31	0.187	1.06614e-74	Monocytes	Coro2a
3.97663e-79	0.2702	0.358	0.231	1.28385e-74	Monocytes	Cab39
4.42854e-79	0.308863	0.345	0.225	1.42975e-74	Monocytes	Tpp2
4.56757e-79	0.302467	0.402	0.275	1.47464e-74	Monocytes	Rsl1d1
5.03062e-79	0.3056	0.457	0.325	1.62414e-74	Monocytes	Tmem30a
6.01096e-78	0.253979	0.397	0.252	1.94064e-73	Monocytes	Tm6sf1
8.59799e-78	0.296146	0.391	0.265	2.77586e-73	Monocytes	Pop5
1.85332e-77	0.28768	0.381	0.255	5.98346e-73	Monocytes	Borcs8
8.05272e-77	0.299003	0.406	0.273	2.59982e-72	Monocytes	Atp11b
1.55692e-76	0.280455	0.553	0.403	5.02652e-72	Monocytes	Tapbp
2.36916e-76	0.252749	0.545	0.403	7.64884e-72	Monocytes	Ube2v1
6.38583e-76	0.265881	0.451	0.31	2.06166e-71	Monocytes	Trp53
2.64547e-75	0.256209	0.644	0.492	8.54091e-71	Monocytes	Tmed9
1.73833e-74	0.254643	0.709	0.53	5.61221e-70	Monocytes	Snrpf
1.77846e-74	0.309817	0.419	0.291	5.74174e-70	Monocytes	Lpp
1.12401e-73	0.256408	0.368	0.241	3.62885e-69	Monocytes	Tacc1
4.1944e-73	0.26638	0.308	0.192	1.35416e-68	Monocytes	Dennd1b
5.70747e-73	0.27448	0.309	0.197	1.84266e-68	Monocytes	Ppie
6.06231e-73	0.272054	0.4	0.277	1.95722e-68	Monocytes	Scamp3
2.02726e-71	0.272019	0.28	0.171	6.54502e-67	Monocytes	Nosip
3.64398e-71	0.25953	0.261	0.156	1.17646e-66	Monocytes	St6galnac4
1.505e-70	0.259692	0.33	0.211	4.8589e-66	Monocytes	Znrf2
3.40367e-69	0.277965	0.411	0.288	1.09888e-64	Monocytes	Mrpl58
1.40943e-68	0.329243	0.309	0.201	4.55034e-64	Monocytes	AI506816
1.15443e-67	0.276548	0.435	0.313	3.72708e-63	Monocytes	Pdcd6ip
2.0645e-67	0.286897	0.357	0.242	6.66525e-63	Monocytes	Rfc2
6.36881e-67	0.290886	0.325	0.216	2.05617e-62	Monocytes	Acd
1.17885e-66	0.273157	0.362	0.248	3.80592e-62	Monocytes	Immp1l
5.77179e-66	0.250541	0.489	0.36	1.86342e-61	Monocytes	Fbl
9.32709e-66	0.256218	0.304	0.194	3.01125e-61	Monocytes	Sms
1.18396e-65	0.285151	0.357	0.244	3.82242e-61	Monocytes	Top2b
1.34525e-65	0.279571	0.558	0.424	4.34314e-61	Monocytes	Ankrd11
1.41907e-65	0.255491	0.444	0.319	4.58146e-61	Monocytes	Fam173a
1.2073e-64	0.289333	0.287	0.184	3.89777e-60	Monocytes	Kmt2a
1.3008e-64	0.271337	0.329	0.219	4.19964e-60	Monocytes	Exoc4
6.62539e-63	0.259803	0.343	0.22	2.13901e-58	Monocytes	Itga4
2.12034e-59	0.273976	0.31	0.209	6.84552e-55	Monocytes	Ccdc107
8.15817e-59	0.250034	0.267	0.171	2.63387e-54	Monocytes	Rcor1
1.59425e-58	0.266753	0.333	0.229	5.14703e-54	Monocytes	Ube3a
7.80711e-58	0.251002	0.434	0.318	2.52053e-53	Monocytes	Rpn1
8.92119e-58	0.251777	0.519	0.393	2.88021e-53	Monocytes	Prrc2c
8.01021e-57	0.282943	0.364	0.261	2.5861e-52	Monocytes	Syncrip
1.86649e-56	0.261891	0.314	0.212	6.02597e-52	Monocytes	4932438A13Rik
5.40836e-56	0.272491	0.272	0.179	1.74609e-51	Monocytes	Vps13a
7.85667e-56	0.253035	0.289	0.195	2.53653e-51	Monocytes	Sfxn1
2.28286e-55	0.253575	0.369	0.265	7.3702e-51	Monocytes	Dguok
3.92894e-54	0.257501	0.289	0.193	1.26846e-49	Monocytes	AC149090.1
4.84095e-54	0.253419	0.43	0.324	1.5629e-49	Monocytes	Ntan1
7.32288e-52	0.264914	0.258	0.17	2.36419e-47	Monocytes	Ss18
1.62685e-51	0.260056	0.309	0.215	5.2523e-47	Monocytes	Efr3a
6.91936e-46	0.269835	0.286	0.199	2.23392e-41	Monocytes	Agpat3
1.70047e-44	0.282182	0.273	0.191	5.48996e-40	Monocytes	Ubr2
7.07787e-44	0.260413	0.263	0.18	2.28509e-39	Monocytes	Klhdc2
0	2.5437	0.722	0.177	0	Th2	Ly6c2
0	2.49397	0.771	0.235	0	Th2	Ccl5
0	2.27195	0.938	0.286	0	Th2	Ms4a4b
0	2.19711	0.917	0.174	0	Th2	Cd3d
0	2.14159	0.695	0.104	0	Th2	Gramd3
0	1.91985	0.918	0.172	0	Th2	Cd3e
0	1.9051	0.511	0.101	0	Th2	Cd8b1
0	1.81987	0.607	0.094	0	Th2	Gm2682
0	1.76015	0.763	0.267	0	Th2	Bcl2
0	1.7495	0.891	0.185	0	Th2	Cd3g
0	1.73676	0.808	0.247	0	Th2	Skap1
0	1.73495	0.797	0.241	0	Th2	Gimap3
0	1.73391	0.698	0.158	0	Th2	Lat
0	1.72505	0.682	0.162	0	Th2	Itk
0	1.67607	0.808	0.239	0	Th2	Thy1
0	1.65438	0.501	0.074	0	Th2	Lef1
0	1.60235	0.77	0.24	0	Th2	Lck
0	1.56244	0.541	0.104	0	Th2	Cd8a
0	1.5364	0.889	0.278	0	Th2	Nkg7
0	1.50544	0.727	0.227	0	Th2	Gimap4
0	1.48645	0.748	0.243	0	Th2	Gimap6
0	1.45218	0.763	0.269	0	Th2	Sept1
0	1.41488	0.795	0.25	0	Th2	Ctsw
0	1.41481	0.511	0.107	0	Th2	Grap2
0	1.36256	0.77	0.351	0	Th2	Hcst
0	1.34987	0.784	0.265	0	Th2	Ltb
0	1.34472	0.809	0.375	0	Th2	H2-Q7
0	1.34011	0.54	0.139	0	Th2	Satb1
0	1.32225	0.99	0.842	0	Th2	Tmsb10
0	1.31321	0.717	0.313	0	Th2	Vps37b
0	1.31235	0.469	0.156	0	Th2	Cd7
0	1.30661	0.664	0.211	0	Th2	Gimap5
0	1.30567	0.674	0.278	0	Th2	Prkch
0	1.29224	0.417	0.08	0	Th2	Tcf7
0	1.2889	0.577	0.171	0	Th2	Ablim1
0	1.27934	0.681	0.2	0	Th2	Cd2
0	1.27919	0.782	0.294	0	Th2	Ptprcap
0	1.27138	0.812	0.477	0	Th2	Limd2
0	1.24783	0.555	0.14	0	Th2	Trac
0	1.23816	0.477	0.105	0	Th2	Klk8
0	1.23408	0.413	0.069	0	Th2	Sidt1
0	1.23248	0.445	0.111	0	Th2	Gm8369
0	1.22434	0.597	0.234	0	Th2	Pdcd4
0	1.20355	0.472	0.117	0	Th2	Trbc2
0	1.17915	0.725	0.351	0	Th2	Ms4a6b
0	1.16768	0.537	0.177	0	Th2	Gimap7
0	1.15751	0.666	0.33	0	Th2	Arhgap15
0	1.15527	0.473	0.124	0	Th2	Gpr18
0	1.15325	0.543	0.209	0	Th2	Ptpn22
0	1.14926	0.488	0.127	0	Th2	Cd247
0	1.13406	0.727	0.263	0	Th2	Il2rb
0	1.12789	0.553	0.238	0	Th2	Socs1
0	1.11391	0.81	0.536	0	Th2	Ptprc
0	1.10848	0.731	0.449	0	Th2	Mbnl1
0	1.09653	0.418	0.094	0	Th2	Prkcq
0	1.09317	0.653	0.278	0	Th2	Dusp2
0	1.09296	0.813	0.475	0	Th2	Il2rg
0	1.06299	0.595	0.22	0	Th2	Gzmb
0	1.04928	0.835	0.584	0	Th2	Ifngr1
0	1.04568	0.473	0.207	0	Th2	Pde7a
0	1.04275	0.375	0.067	0	Th2	Cxcr3
0	1.04184	0.331	0.066	0	Th2	Themis
0	1.03969	0.981	0.897	0	Th2	Rps15a
0	1.03786	0.623	0.362	0	Th2	Saraf
0	1.00782	0.768	0.516	0	Th2	Cnn2
0	1.00252	0.494	0.237	0	Th2	Rnf138
0	1.00118	0.921	0.679	0	Th2	Rac2
0	0.995565	0.367	0.103	0	Th2	Cd160
0	0.992823	0.905	0.667	0	Th2	Shisa5
0	0.987928	0.495	0.222	0	Th2	Inpp4b
0	0.987683	0.584	0.309	0	Th2	Ifi47
0	0.983886	0.984	0.917	0	Th2	Rps24
0	0.980979	0.4	0.087	0	Th2	Cd27
0	0.978469	0.605	0.277	0	Th2	Ets1
0	0.97828	0.588	0.265	0	Th2	H2-Q6
0	0.976718	0.836	0.523	0	Th2	Selplg
0	0.970221	0.964	0.877	0	Th2	Rps27
0	0.970126	0.985	0.916	0	Th2	Rps13
0	0.967711	0.361	0.083	0	Th2	Ccr7
0	0.961552	0.437	0.141	0	Th2	Txk
0	0.960638	0.52	0.23	0	Th2	Itgb7
0	0.95105	0.642	0.37	0	Th2	Epsti1
0	0.950674	0.633	0.39	0	Th2	Ccnd3
0	0.944343	0.77	0.543	0	Th2	Zfp36l2
0	0.938557	0.371	0.113	0	Th2	Cd28
0	0.931295	0.895	0.687	0	Th2	Ptpn18
0	0.930648	0.879	0.738	0	Th2	Rpl12
0	0.915347	0.469	0.209	0	Th2	Fyn
0	0.911579	0.979	0.84	0	Th2	H2-K1
0	0.911432	0.986	0.895	0	Th2	Rpsa
0	0.909412	0.897	0.78	0	Th2	Rpl13a
0	0.90784	0.529	0.205	0	Th2	Tbc1d10c
0	0.898213	0.561	0.274	0	Th2	Anxa6
0	0.895157	0.978	0.923	0	Th2	Rps16
0	0.892997	0.945	0.859	0	Th2	Rplp1
0	0.88967	0.349	0.075	0	Th2	Fam189b
0	0.886075	0.481	0.184	0	Th2	Stat4
0	0.88431	0.351	0.122	0	Th2	Rras2
0	0.872966	0.981	0.905	0	Th2	Rps5
0	0.871415	0.403	0.12	0	Th2	Gimap9
0	0.843338	0.982	0.915	0	Th2	Rpl30
0	0.841431	0.366	0.119	0	Th2	Fasl
0	0.841236	0.461	0.158	0	Th2	Zap70
0	0.837471	0.341	0.096	0	Th2	Dgka
0	0.836384	0.942	0.868	0	Th2	Rpl17
0	0.825284	0.466	0.181	0	Th2	Gimap1
0	0.825128	0.881	0.765	0	Th2	Rps21
0	0.821537	0.97	0.897	0	Th2	Rps7
0	0.818454	0.983	0.901	0	Th2	Rps20
0	0.818028	0.617	0.237	0	Th2	Sh2d2a
0	0.817365	0.694	0.248	0	Th2	Klrd1
0	0.812477	0.974	0.899	0	Th2	Rpl21
0	0.810573	0.983	0.911	0	Th2	Rpl18
0	0.808491	0.973	0.885	0	Th2	Rps19
0	0.807357	0.308	0.085	0	Th2	Ifitm10
0	0.799449	0.251	0.018	0	Th2	Nsg2
0	0.792513	0.971	0.883	0	Th2	Rps23
0	0.790229	0.3	0.075	0	Th2	Cd226
0	0.786863	0.455	0.154	0	Th2	Xcl1
0	0.775597	0.29	0.063	0	Th2	Cd6
0	0.774873	0.973	0.918	0	Th2	Rps10
0	0.77439	0.982	0.912	0	Th2	Rps11
0	0.769988	0.979	0.909	0	Th2	Rps3
0	0.769359	0.969	0.876	0	Th2	Rpl39
0	0.763617	0.972	0.873	0	Th2	Rpl36
0	0.759024	0.974	0.903	0	Th2	Rpl37a
0	0.752263	0.986	0.939	0	Th2	Rpl18a
0	0.750545	0.965	0.851	0	Th2	Rpl3
0	0.747627	0.986	0.917	0	Th2	Rpl27a
0	0.742995	0.977	0.902	0	Th2	Rpl8
0	0.742849	0.976	0.875	0	Th2	Rps18
0	0.742731	0.385	0.145	0	Th2	Rasal3
0	0.742245	0.547	0.231	0	Th2	Tnfrsf18
0	0.741894	0.981	0.887	0	Th2	Rps4x
0	0.740146	0.867	0.73	0	Th2	Rpl36a
0	0.734956	0.975	0.892	0	Th2	Rpl32
0	0.730646	0.307	0.089	0	Th2	Gstp3
0	0.728664	0.984	0.932	0	Th2	Rpl9
0	0.713944	0.939	0.857	0	Th2	Rps29
0	0.709644	0.444	0.164	0	Th2	Sell
0	0.704637	0.269	0.066	0	Th2	Fam169b
0	0.699528	0.299	0.066	0	Th2	Cd5
0	0.697571	0.899	0.777	0	Th2	Eef1b2
0	0.697164	0.616	0.257	0	Th2	Ctla2a
0	0.690029	0.36	0.121	0	Th2	Hsd11b1
0	0.678406	0.272	0.06	0	Th2	Pde2a
0	0.67839	0.95	0.874	0	Th2	Rplp2
0	0.676391	0.984	0.919	0	Th2	Rpl19
0	0.672023	0.987	0.932	0	Th2	Eef1a1
0	0.671714	0.971	0.867	0	Th2	Rpl10a
0	0.66718	0.987	0.931	0	Th2	Rpl13
0	0.661203	0.98	0.916	0	Th2	Rplp0
0	0.657071	0.949	0.858	0	Th2	Rps28
0	0.65424	0.98	0.906	0	Th2	Rpl11
0	0.649647	0.918	0.801	0	Th2	Rpl38
0	0.648974	0.971	0.882	0	Th2	Rpl27
0	0.636708	0.295	0.087	0	Th2	Il27ra
0	0.627101	0.968	0.878	0	Th2	Rpl24
0	0.62323	0.975	0.903	0	Th2	Rpl37
0	0.62002	0.966	0.87	0	Th2	Rpl15
0	0.619607	0.973	0.906	0	Th2	Rpl35a
0	0.616314	0.972	0.896	0	Th2	Rpl34
0	0.612679	0.967	0.877	0	Th2	Rpl29
0	0.609662	0.26	0.066	0	Th2	S1pr4
0	0.605307	0.273	0.075	0	Th2	Pglyrp2
0	0.588213	0.982	0.916	0	Th2	Rps3a1
0	0.585165	0.942	0.838	0	Th2	Rpl22
0	0.581718	0.963	0.892	0	Th2	Rps26
0	0.575328	0.977	0.926	0	Th2	Rpl23
0	0.546646	0.891	0.518	0	Th2	AW112010
0	0.464895	0.981	0.952	0	Th2	Rps9
2.94196e-307	0.597729	0.92	0.816	9.49812e-303	Th2	Rpl7
4.18452e-307	0.998355	0.574	0.315	1.35097e-302	Th2	Rapgef6
3.55481e-298	0.871488	0.432	0.176	1.14767e-293	Th2	Cd69
7.01123e-296	0.787612	0.39	0.154	2.26358e-291	Th2	Flt3l
2.72679e-294	0.696244	0.409	0.159	8.80346e-290	Th2	Ripor2
1.87325e-288	0.740843	0.303	0.098	6.04779e-284	Th2	Camk4
9.28962e-288	0.786936	0.436	0.193	2.99915e-283	Th2	Sept6
2.50922e-287	0.537792	0.536	0.227	8.101e-283	Th2	Cst7
4.36298e-287	0.591718	0.917	0.808	1.40859e-282	Th2	Rpl14
1.64984e-282	0.703292	0.251	0.072	5.32652e-278	Th2	Scml4
2.47339e-282	0.949697	0.486	0.23	7.98534e-278	Th2	Cblb
6.14856e-282	0.675207	0.305	0.101	1.98506e-277	Th2	Gimap8
2.69216e-281	0.919092	0.376	0.153	8.69163e-277	Th2	Fam241a
7.08305e-280	0.475511	0.953	0.875	2.28676e-275	Th2	Rpl26
2.2112e-279	0.497858	0.949	0.885	7.13888e-275	Th2	Rps14
2.87806e-278	0.847031	0.633	0.371	9.29181e-274	Th2	Hopx
7.37142e-276	0.671645	0.842	0.717	2.37986e-271	Th2	Rpl4
1.43593e-275	0.689095	0.3	0.101	4.6359e-271	Th2	Rnf125
8.1752e-271	0.613954	0.901	0.743	2.63936e-266	Th2	Coro1a
2.94164e-270	1.00564	0.308	0.107	9.49709e-266	Th2	Il7r
7.31186e-267	0.877915	0.653	0.433	2.36063e-262	Th2	Jak1
5.43229e-266	0.438001	0.98	0.939	1.75381e-261	Th2	Rps27a
3.91678e-264	1.02474	0.643	0.401	1.26453e-259	Th2	Emb
4.64193e-264	0.650015	0.878	0.787	1.49865e-259	Th2	Rps6
4.68577e-262	0.597868	0.871	0.738	1.5128e-257	Th2	Eif3f
1.48525e-260	0.658802	0.28	0.092	4.79514e-256	Th2	Fam102a
2.6129e-259	0.671742	0.811	0.639	8.43576e-255	Th2	Tle5
5.26656e-259	0.668994	0.859	0.725	1.70031e-254	Th2	Psmb8
2.2475e-258	0.604833	0.316	0.113	7.25607e-254	Th2	Grap
6.68667e-258	0.663372	0.434	0.192	2.15879e-253	Th2	Acap1
4.24158e-256	0.600715	0.257	0.08	1.36939e-251	Th2	Plcxd2
1.47997e-255	0.727906	0.335	0.133	4.77809e-251	Th2	1700025G04Rik
8.733e-255	0.541521	0.961	0.856	2.81945e-250	Th2	Rpl6
7.27167e-253	0.814629	0.462	0.225	2.34766e-248	Th2	Ikzf1
1.5208e-252	0.694381	0.706	0.47	4.90989e-248	Th2	Stk17b
9.86055e-249	0.482043	0.946	0.881	3.18348e-244	Th2	Rpl28
4.00088e-244	0.446946	0.976	0.908	1.29168e-239	Th2	Rps2
5.70598e-244	0.671424	0.342	0.133	1.84217e-239	Th2	Cyfip2
1.48677e-242	0.516351	0.647	0.365	4.80005e-238	Th2	Cd37
2.82939e-242	0.545815	0.946	0.889	9.13468e-238	Th2	Rps8
1.86308e-241	0.684545	0.383	0.161	6.01495e-237	Th2	Bach2
1.25345e-240	0.779304	0.591	0.356	4.04675e-236	Th2	Sp100
7.82332e-240	0.813786	0.483	0.253	2.52576e-235	Th2	Tut4
6.69218e-239	0.683175	0.387	0.169	2.16057e-234	Th2	Il21r
1.42704e-237	0.534361	0.941	0.845	4.60721e-233	Th2	Rpl35
8.76258e-235	0.775568	0.543	0.318	2.829e-230	Th2	Arhgef1
9.97796e-235	0.837788	0.49	0.267	3.22139e-230	Th2	Atp11b
2.0221e-232	0.693384	0.425	0.199	6.52836e-228	Th2	Rinl
5.00269e-231	0.666847	0.277	0.093	1.61512e-226	Th2	Cxcr6
1.86288e-227	0.652446	0.885	0.828	6.01429e-223	Th2	Rps12
7.07987e-224	0.859439	0.344	0.154	2.28574e-219	Th2	Gtf2i
1.60038e-223	0.665973	0.884	0.727	5.16683e-219	Th2	Rpl22l1
9.37761e-222	0.657816	0.306	0.117	3.02756e-217	Th2	Arap2
2.61052e-220	0.711079	0.329	0.136	8.42805e-216	Th2	Klhl6
4.86506e-220	0.668157	0.4	0.186	1.57069e-215	Th2	Ppp3cc
1.14558e-219	0.742044	0.488	0.259	3.69851e-215	Th2	Ccnd2
1.07356e-215	0.684772	0.547	0.325	3.46597e-211	Th2	Foxp1
1.34028e-211	0.62389	0.368	0.157	4.3271e-207	Th2	Ikzf3
2.40081e-210	0.557239	0.274	0.1	7.75101e-206	Th2	Abcb9
1.93401e-207	0.639412	0.415	0.205	6.24396e-203	Th2	Zdhhc18
3.32686e-207	0.601994	0.832	0.693	1.07408e-202	Th2	Psme1
8.36284e-207	0.782292	0.585	0.367	2.69994e-202	Th2	H2-Q4
5.4157e-206	0.475315	0.884	0.734	1.74846e-201	Th2	Npm1
5.17667e-204	0.719521	0.618	0.412	1.67129e-199	Th2	B4galnt1
2.51364e-203	0.950106	0.344	0.148	8.1153e-199	Th2	Klrc1
2.66444e-197	0.667438	0.761	0.571	8.60214e-193	Th2	Ndufa4
1.4876e-195	0.838191	0.482	0.282	4.80271e-191	Th2	Zc3hav1
1.6716e-195	0.550958	0.846	0.749	5.39675e-191	Th2	Eef2
5.07238e-195	0.491383	0.931	0.826	1.63762e-190	Th2	Naca
6.35114e-195	0.585985	0.266	0.101	2.05047e-190	Th2	Nup210
2.77285e-194	0.737563	0.626	0.399	8.95214e-190	Th2	Dock2
1.37726e-192	0.752717	0.635	0.406	4.44647e-188	Th2	Dock10
9.82272e-187	0.726689	0.356	0.173	3.17127e-182	Th2	Prkca
1.73746e-185	0.626108	0.302	0.129	5.60941e-181	Th2	Nlrc5
4.76547e-184	0.774036	0.606	0.413	1.53853e-179	Th2	H2-T22
1.49544e-183	0.628804	0.746	0.579	4.82802e-179	Th2	Gas5
1.67596e-183	0.556222	0.833	0.735	5.41084e-179	Th2	Rack1
5.0406e-183	0.762283	0.456	0.258	1.62736e-178	Th2	Peli1
1.26287e-178	0.555297	0.29	0.119	4.07718e-174	Th2	Gm19585
4.90107e-178	0.423516	0.921	0.838	1.58231e-173	Th2	Rpl7a
1.86253e-177	0.707438	0.389	0.194	6.01318e-173	Th2	Gpr183
2.88765e-177	0.742999	0.608	0.408	9.32277e-173	Th2	Akap13
3.41271e-175	0.671495	0.662	0.488	1.10179e-170	Th2	Leprotl1
1.3495e-174	0.696376	0.638	0.457	4.35686e-170	Th2	Arl6ip5
1.27603e-173	0.596663	0.252	0.098	4.11965e-169	Th2	Ifi206
3.63564e-173	0.722258	0.44	0.243	1.17377e-168	Th2	Pitpnc1
8.37671e-173	0.558141	0.369	0.187	2.70442e-168	Th2	Rbm38
1.42102e-172	0.400104	0.978	0.938	4.58777e-168	Th2	Rpl41
1.21687e-171	0.667802	0.424	0.231	3.92865e-167	Th2	Pik3cd
4.39404e-169	0.594862	0.799	0.649	1.41862e-164	Th2	Snrpg
2.2062e-167	0.601945	0.435	0.236	7.12271e-163	Th2	Rhoh
2.21852e-166	0.678567	0.34	0.164	7.1625e-162	Th2	Ppm1h
2.20447e-165	0.574287	0.308	0.137	7.11714e-161	Th2	Slamf7
3.46589e-163	0.665829	0.258	0.11	1.11896e-158	Th2	Thada
1.14152e-162	0.596522	0.26	0.11	3.68541e-158	Th2	Pced1b
1.7913e-162	0.494473	0.25	0.1	5.7832e-158	Th2	Ccdc88c
5.7343e-161	0.354595	0.972	0.896	1.85132e-156	Th2	B2m
1.7441e-159	0.625432	0.285	0.123	5.63083e-155	Th2	Sh2d1a
2.14728e-159	0.604636	0.348	0.18	6.93249e-155	Th2	Pdlim1
2.49899e-159	0.561392	0.8	0.655	8.068e-155	Th2	Grcc10
1.68482e-158	0.475298	0.258	0.104	5.43943e-154	Th2	Lax1
1.52544e-157	0.650438	0.276	0.123	4.92489e-153	Th2	Crybg1
2.62154e-157	0.563805	0.775	0.66	8.46363e-153	Th2	Rpl5
2.91254e-157	0.289638	0.985	0.972	9.40313e-153	Th2	Fau
6.34266e-157	0.462959	0.792	0.676	2.04773e-152	Th2	Pabpc1
4.31506e-156	0.513961	0.288	0.129	1.39312e-151	Th2	Mbp
6.04689e-156	0.676558	0.528	0.35	1.95224e-151	Th2	Elf1
4.72142e-155	0.454207	0.949	0.799	1.52431e-150	Th2	Cd52
6.80165e-153	0.658198	0.517	0.315	2.19591e-148	Th2	Tnfaip3
3.18861e-152	0.569381	0.26	0.112	1.02944e-147	Th2	Sesn3
7.33651e-152	0.663122	0.5	0.335	2.36859e-147	Th2	Npm3
1.76001e-151	0.723417	0.386	0.217	5.68218e-147	Th2	Utrn
3.52361e-149	0.696645	0.493	0.323	1.1376e-144	Th2	Ubac2
1.14586e-146	0.501308	0.833	0.716	3.69941e-142	Th2	Uqcrh
1.44489e-146	0.489707	0.26	0.111	4.66484e-142	Th2	Tbx21
2.20624e-146	0.703836	0.388	0.212	7.12286e-142	Th2	Atp8b4
1.0027e-145	0.611096	0.537	0.347	3.23721e-141	Th2	Arhgap45
1.00299e-145	0.415467	0.954	0.873	3.23814e-141	Th2	H2-D1
3.47262e-145	0.59824	0.665	0.471	1.12114e-140	Th2	Dennd4a
5.18592e-145	0.523846	0.791	0.668	1.67427e-140	Th2	Psme2
5.29111e-144	0.473102	0.284	0.131	1.70823e-139	Th2	Foxo1
5.77574e-144	0.611402	0.502	0.325	1.8647e-139	Th2	Evl
8.4977e-144	0.664703	0.496	0.318	2.74348e-139	Th2	Cd82
1.4721e-143	0.614012	0.378	0.209	4.75269e-139	Th2	Smad7
9.12788e-143	0.58085	0.535	0.347	2.94694e-138	Th2	Bin2
9.29666e-143	0.693722	0.461	0.281	3.00143e-138	Th2	Ankrd44
4.04497e-141	0.551449	0.305	0.148	1.30592e-136	Th2	Pik3r5
6.07036e-140	0.6376	0.363	0.205	1.95982e-135	Th2	Bzw2
4.91887e-137	0.364142	0.528	0.314	1.58806e-132	Th2	Acp5
1.06491e-135	0.734995	0.324	0.172	3.43805e-131	Th2	Zeb1
8.15096e-135	0.610236	0.319	0.168	2.63154e-130	Th2	Chd3
2.02535e-134	0.585862	0.546	0.369	6.53884e-130	Th2	Txnip
1.9508e-133	0.708436	0.399	0.24	6.29815e-129	Th2	Crlf3
2.91488e-132	0.596344	0.573	0.392	9.41068e-128	Th2	Fyb
1.54745e-131	0.604891	0.448	0.282	4.99595e-127	Th2	Stk4
1.40105e-130	0.6195	0.25	0.113	4.52327e-126	Th2	Trbc1
7.43952e-130	0.711393	0.373	0.211	2.40185e-125	Th2	Pde3b
1.1915e-129	0.476532	0.841	0.711	3.84677e-125	Th2	Selenow
9.33756e-129	0.529467	0.378	0.217	3.01463e-124	Th2	Cnp
5.87034e-128	0.657957	0.528	0.366	1.89524e-123	Th2	Nsd3
1.2219e-127	0.564969	0.635	0.44	3.9449e-123	Th2	Klf2
1.60505e-127	0.579455	0.257	0.12	5.18191e-123	Th2	Igtp
9.6988e-127	0.560705	0.419	0.248	3.13126e-122	Th2	Ugcg
1.60139e-124	0.451563	0.257	0.118	5.17008e-120	Th2	Trim12a
3.02455e-123	0.3171	0.968	0.949	9.76477e-119	Th2	Tpt1
3.74213e-123	0.501647	0.273	0.128	1.20815e-118	Th2	P2ry10
2.45503e-122	0.621383	0.54	0.369	7.92608e-118	Th2	Cd48
3.9293e-122	0.610405	0.547	0.392	1.26857e-117	Th2	Prrc2c
1.74141e-121	0.549168	0.382	0.225	5.62214e-117	Th2	Sp110
2.54159e-121	0.472943	0.307	0.158	8.20551e-117	Th2	Sash3
9.58751e-121	0.586668	0.376	0.214	3.09533e-116	Th2	Itgal
1.66296e-120	0.416129	0.871	0.791	5.36886e-116	Th2	Arhgdib
1.7589e-120	0.627603	0.477	0.333	5.67861e-116	Th2	Xrn2
1.97002e-120	0.552706	0.392	0.224	6.36022e-116	Th2	Jaml
8.03937e-120	0.714057	0.401	0.246	2.59551e-115	Th2	Myc
3.55646e-119	0.593226	0.603	0.464	1.1482e-114	Th2	Dnajc15
3.88191e-119	0.521271	0.677	0.557	1.25328e-114	Th2	Nsa2
6.12783e-117	0.485942	0.335	0.179	1.97837e-112	Th2	Gpr132
2.13023e-114	0.592277	0.391	0.244	6.87744e-110	Th2	H2-Ke6
2.91156e-114	0.478295	0.284	0.145	9.39997e-110	Th2	Slc44a2
1.26374e-113	0.567467	0.321	0.186	4.07997e-109	Th2	Hspbp1
3.02959e-113	0.442754	0.275	0.137	9.78102e-109	Th2	Traf3ip3
1.74779e-110	0.509624	0.416	0.267	5.64275e-106	Th2	Glipr2
2.45815e-110	0.716038	0.463	0.306	7.93615e-106	Th2	Stat1
1.29575e-109	0.476583	0.741	0.612	4.18332e-105	Th2	Trmt112
3.13029e-109	0.573746	0.321	0.177	1.01062e-104	Th2	Itpkb
1.80042e-108	0.400025	0.858	0.767	5.81264e-104	Th2	Rbm3
2.19883e-108	0.673021	0.438	0.286	7.09892e-104	Th2	Ssh2
2.6386e-108	0.445105	0.771	0.632	8.51871e-104	Th2	Eef1d
5.20751e-108	0.55936	0.338	0.194	1.68125e-103	Th2	Arid5a
7.04817e-108	0.535311	0.497	0.34	2.2755e-103	Th2	Plaat3
5.44962e-107	0.504985	0.34	0.199	1.75941e-102	Th2	Grk6
1.08631e-106	0.404133	0.617	0.428	3.50714e-102	Th2	Cytip
2.34291e-106	0.553406	0.402	0.258	7.56407e-102	Th2	Arl4c
5.83455e-106	0.443115	0.278	0.143	1.88369e-101	Th2	Rasgrp1
6.65529e-105	0.503432	0.735	0.604	2.14866e-100	Th2	H2-T23
2.55666e-103	0.609064	0.261	0.133	8.25417e-99	Th2	Slc9a9
1.08379e-101	0.562964	0.417	0.272	3.49901e-97	Th2	Lpxn
7.17116e-100	0.495529	0.458	0.296	2.31521e-95	Th2	Elmo1
5.42365e-98	0.600418	0.536	0.397	1.75102e-93	Th2	Celf2
7.2568e-98	0.500496	0.614	0.488	2.34286e-93	Th2	Eif3e
2.8893e-96	0.394426	0.251	0.125	9.3281e-92	Th2	Ppp1r16b
8.212e-96	0.566725	0.407	0.267	2.65124e-91	Th2	Tgfbr2
2.2826e-95	0.348542	0.576	0.413	7.36938e-91	Th2	Fam107b
3.55185e-95	0.481166	0.687	0.582	1.14671e-90	Th2	Rpl23a
5.42564e-95	0.285607	0.331	0.186	1.75167e-90	Th2	Ptp4a3
1.58959e-94	0.539588	0.345	0.207	5.13198e-90	Th2	Prex1
8.74493e-94	0.526519	0.312	0.183	2.8233e-89	Th2	Rnf167
1.49198e-93	0.654315	0.321	0.194	4.81685e-89	Th2	Maml2
1.89929e-92	0.432472	0.47	0.33	6.13186e-88	Th2	Slc9a3r1
5.97932e-91	0.486812	0.337	0.21	1.93042e-86	Th2	Ldb1
1.33862e-90	0.500128	0.342	0.209	4.32174e-86	Th2	Gramd1a
3.57044e-90	0.459022	0.329	0.189	1.15272e-85	Th2	Serpinb9
4.797e-90	0.388264	0.792	0.682	1.54871e-85	Th2	Cnbp
2.50734e-89	0.445608	0.26	0.141	8.09494e-85	Th2	Arhgef3
9.4096e-89	0.483651	0.657	0.538	3.03789e-84	Th2	Nop10
8.06512e-88	0.399425	0.281	0.15	2.60382e-83	Th2	Spint2
2.6429e-86	0.462929	0.257	0.143	8.53259e-82	Th2	Tapbpl
1.47313e-85	0.442092	0.306	0.181	4.75598e-81	Th2	Elmsan1
8.2619e-84	0.424032	0.576	0.436	2.66735e-79	Th2	Tsc22d3
1.76105e-83	0.616407	0.332	0.212	5.68556e-79	Th2	4932438A13Rik
2.25913e-83	0.435396	0.259	0.142	7.29359e-79	Th2	Iqgap2
2.4683e-82	0.456485	0.468	0.333	7.9689e-78	Th2	Apobec3
3.56734e-81	0.477921	0.463	0.339	1.15172e-76	Th2	Tpst2
8.75843e-81	0.3647	0.777	0.667	2.82766e-76	Th2	Rbm39
6.43065e-80	0.458038	0.338	0.214	2.07614e-75	Th2	Stk10
2.11528e-79	0.407554	0.696	0.583	6.82919e-75	Th2	Serbp1
5.96485e-79	0.468593	0.264	0.147	1.92575e-74	Th2	Padi2
1.52068e-78	0.466321	0.322	0.205	4.90952e-74	Th2	Arl2bp
1.97277e-78	0.334235	0.861	0.763	6.36907e-74	Th2	Atp5h
3.10816e-78	0.375024	0.778	0.673	1.00347e-73	Th2	Eif3h
7.61987e-78	0.398856	0.337	0.208	2.46007e-73	Th2	D16Ertd472e
1.56392e-77	0.455792	0.616	0.503	5.04912e-73	Th2	Psmb10
7.41907e-76	0.42788	0.293	0.179	2.39525e-71	Th2	Rasa3
9.73558e-76	0.431051	0.339	0.219	3.14313e-71	Th2	4930523C07Rik
1.22622e-75	0.510311	0.449	0.329	3.95884e-71	Th2	Ppp1r12a
1.82749e-75	0.507734	0.435	0.32	5.90005e-71	Th2	Mettl23
2.2408e-75	0.462794	0.266	0.152	7.23442e-71	Th2	Pkp3
2.24211e-75	0.520447	0.34	0.226	7.23866e-71	Th2	Cnot6l
4.00571e-74	0.39553	0.449	0.313	1.29324e-69	Th2	Dusp5
9.93668e-73	0.530674	0.447	0.331	3.20806e-68	Th2	Tap2
1.98329e-72	0.355325	0.396	0.26	6.40304e-68	Th2	Sema4d
6.87057e-72	0.374116	0.309	0.191	2.21816e-67	Th2	Lfng
1.87259e-71	0.47057	0.358	0.246	6.04565e-67	Th2	Top2b
2.1564e-71	0.484898	0.264	0.152	6.96193e-67	Th2	Gm26740
6.16979e-71	0.47751	0.373	0.248	1.99192e-66	Th2	Smc4
1.55827e-70	0.469399	0.341	0.232	5.03086e-66	Th2	Srpk1
8.76861e-70	0.457264	0.257	0.154	2.83094e-65	Th2	Aak1
3.71531e-69	0.346242	0.713	0.581	1.19949e-64	Th2	Ndfip1
4.73796e-69	0.345316	0.737	0.655	1.52965e-64	Th2	Hnrnpf
6.17334e-69	0.481774	0.427	0.313	1.99306e-64	Th2	Smchd1
1.37902e-68	0.41239	0.651	0.537	4.45216e-64	Th2	Snrpf
1.4734e-68	0.371598	0.307	0.193	4.75688e-64	Th2	Traf1
1.98506e-67	0.477304	0.38	0.264	6.40877e-63	Th2	Esyt1
2.0345e-67	0.378027	0.711	0.625	6.56838e-63	Th2	Rps15
2.62574e-67	0.461223	0.348	0.237	8.4772e-63	Th2	Irf1
2.6796e-67	0.352656	0.687	0.578	8.65109e-63	Th2	Eef1g
2.68666e-67	0.444136	0.472	0.355	8.67388e-63	Th2	Klf13
4.75404e-67	0.470468	0.367	0.249	1.53484e-62	Th2	Ifi203
8.04766e-67	0.405633	0.519	0.415	2.59819e-62	Th2	Eif3m
1.03456e-66	0.449889	0.28	0.176	3.34009e-62	Th2	Gnptg
2.65916e-66	0.433877	0.314	0.208	8.58511e-62	Th2	Agfg1
5.77419e-66	0.488722	0.578	0.487	1.8642e-61	Th2	Atp1b3
6.37621e-66	0.330051	0.49	0.368	2.05856e-61	Th2	Ezr
4.0942e-65	0.417537	0.398	0.284	1.32181e-60	Th2	Arhgap9
1.00658e-64	0.38838	0.291	0.186	3.24973e-60	Th2	Cbx4
2.03039e-64	0.487529	0.415	0.301	6.55511e-60	Th2	Mndal
9.21832e-64	0.482477	0.49	0.379	2.97614e-59	Th2	Snhg1
2.93077e-63	0.389546	0.591	0.488	9.46199e-59	Th2	Ncl
8.92102e-63	0.33947	0.728	0.639	2.88015e-58	Th2	Sub1
2.15359e-62	0.437839	0.48	0.378	6.95288e-58	Th2	Rab8a
9.83227e-62	0.441874	0.353	0.25	3.17435e-57	Th2	Snhg8
1.61674e-61	0.450528	0.549	0.454	5.21965e-57	Th2	Emg1
3.24104e-61	0.404336	0.528	0.423	1.04637e-56	Th2	Tpr
1.41679e-60	0.400493	0.253	0.153	4.57412e-56	Th2	Chsy1
2.20948e-60	0.359497	0.759	0.638	7.13331e-56	Th2	2410006H16Rik
2.36232e-60	0.434287	0.448	0.338	7.62674e-56	Th2	Fkbp3
6.18074e-60	0.390581	0.423	0.314	1.99545e-55	Th2	Trp53
7.19107e-60	0.338743	0.255	0.156	2.32164e-55	Th2	Rassf5
1.77366e-59	0.410032	0.327	0.225	5.72626e-55	Th2	Def6
[truncated: 5,101 more rows]
