# Supplementary material for: Artificial intelligence-powered discovery of small molecules inhibiting CTLA-4 in cancer
Source: BJC Rep. Author manuscript; Available in PMC 2024 Feb 4. (PMC10838660; doi:10.1038/s44276-023-00035-5)
Supplement: Raw Data [file NIHMS1961340-supplement-Raw_Data.zip › RAWData/Supplementary Table S1 .xlsx]

## Sheet: Project Description
CONFIDENTIAL
Project Information
Project ID:	A19-282
Researcher/PI:	Navid Sobhani
Protein:	CTLA-4
Atomwise Scientist:	Aram
WO#:	2021-09-092224
Individual Order ID:	Q-11876
Date Shipped	November 9, 2021
Order Type	Compounds
Number of Samples:	72 original hits
Positve Controls Included	No
Negative Controls Included	Yes
Notes:
Data Return Instructions
Please complete all "researcher to complete fields in the "Assay Details & Data" tab.
Upon completion of data entry form, please email to AIMSTEAM@atomwise.com.

## Sheet: 72 Original Hits Results
Researcher to Complete
This section tells Atomwise about your assay and the type of data that you are providing. Please be as accurate and as detailed as possible. If you have any questions, please email AIMSTeam@atomwise.com.
Type of Assay:	AlphaLisa			Please provide a description of your assay and experimental protocols.						Additional Comments
Volume of 10 mM solution of compound used in your assay:		5 in 95	μL	I screened the 72 drugs in triplicates. As a negative control I used 100% DMSO, as I diluted the drugs in it.						The lower the value, the higher the inhibition. Ipilimumab was used as positive control. Untreated was the negative control (only DMSO was added instead of the drugs)
Total assay volume:		40	μL
Number of Replicate Experiments:		1	(I then Repeated several times top 7 Leads in dose response)
Number of Replicate Measurements (the exact same sample measured multiple times):		3
Type of Measurement:		Immunoasorbant
Units of Measurement:		RLU
Confidential
		Researcher to Complete							Atomwise to Complete upon Receipt
		This section is where you should record your data. If you have any questions, please email tessa@atomwise.com.							Once you have submitted the sections in teal ("Researcher to Complete") to Atomwise via email (tessa@atomwise.com), Atomwise will fill this section in and return it to you.
		(please only record numerical vaues; the units of the measurements should be given in table 2 above)							(we will reveal the compounds associated with each well/matrix plate number and calculated activity)
Matrix Plate Position	Matrix Tube Barcode	Paste your data sets below						Notes & Comments	Mcule ID	Product URL	SMILES	Comments
A01	0345339048	94715	80161	70414					MCULE-3949801898	https://mcule.com/P-6366340/	COC1=CC=C(C2N(C(CON=CC3=C(OC)C=CC=C3)=O)N=C(C3=CC=CC=C3)C2)C=C1
A02	0361044706	348745	298186	259977					DMSO	-		Negative Control
A03	0345341325	32870	27379	25270					MCULE-8257358850	https://mcule.com/P-6614979/	CC(C1=C(N=C2N(C(CCC3C4=C(C=CC=C4)NC=3)=O)CCCS2)C=CC=C1)C
A04	0345340604	78584	67507	59280					MCULE-6038261790	https://mcule.com/P-9339298/	O=C(N1N=C(C2=CC=CC=C2)CC1)CSC1=CC2=C(CCC2)C=C1
A05	0345234166	94601	77292	70870					MCULE-9296334380	https://mcule.com/P-31241998/	C1(C(C)=NC2=CC=CC=C2C1=O)=CN1CCC2C=CC=CC1=2
A06	0345342439	39691	33250	27474					MCULE-7079959126	https://mcule.com/P-21674752/	CC1=CC=C(C2CC(C3OC=CC=3)N(C(CSC3=CC=C(O)C=C3)=O)N=2)C=C1
A07	0345236930	130758	103949	85519					MCULE-7146133508	https://mcule.com/P-12619206/	N1(CC2C=CC(=CC=2Cl)Cl)C(=O)CC2SC3=C(C=CC=C3)N=C12
A08	0345294900	247285	197543	160816					MCULE-1198907949	https://mcule.com/P-11083664/	OC(C1=C(COC2=C(Cl)C=C(Cl)C(Cl)=C2)OC=C1)=O
A09	0345341268	67336	52326	47120					MCULE-1774849867	https://mcule.com/P-11683961/	CC(C1=C(C)NC(C2=CC=CC=C2)=N1)=NOCC1=CC=CC=C1
A10	0345339251	252833	196517	174116					MCULE-2190444105	https://mcule.com/P-14176674/	N1(C2=CC=CC=C2)C(=O)C(SC1=NC1C=CC=CC=1)CC1=CC=CC=C1
A11	0345339413	99655	86488	77121					MCULE-6638476297	https://mcule.com/P-459109000/	ClC1=CC(C(N2C(C3SC=CC=3)CC(C3=CSC=C3)=N2)=O)=CC=C1
A12	0345233330	235011	188328	168188					MCULE-4994225423	https://mcule.com/P-13678059/	C1(SCC2C=CC(=CC=2)OC)=NC2C(CS(=O)(=O)C2)N1C1C=CC=C(Cl)C=1
B01	0345341095	165072	134615	116432					MCULE-1766618462	https://mcule.com/P-9852057/	OC(CC1C(C2=CC=C(Cl)C=C2)=NN2C(=NN=C2CC2=CC=C(Br)C=C2)S1)=O
B02	0345234024	24054	18753	18164					MCULE-7857007083	https://mcule.com/P-13260439/	C12SCC(=O)N1C(C1CCC3C=CC=CC=3C=1N=2)C1C=CC(=CC=1)F
B03	0345234000	224884	155800	137142					MCULE-1594087680	https://mcule.com/P-13386268/	N1(CC2C=CC=CC=2)C(=O)[C@@]2([C@@]([H])(C(=NO2)C2=CC=CC=C2Cl)C1=O)[H]
B04	0345238024	171057	120650	112784					MCULE-8548494495	https://mcule.com/P-6163396/	C1(N(C2=CC=CC(=C2)C(OC)=O)CC2C(=CC=CC=2Cl)F)SC2C(CS(=O)(=O)C2)N=1
B05	0345237860	117211	98876	88388					MCULE-2677252276	https://mcule.com/P-9047193/	N1(C(C)=O)C(C2=CC=C(C=C2)OCC)OC(C2C=C(Br)C(=CC=2OC)OC)=N1
B06	0345237698	107559	86222	87533					MCULE-3841621006	https://mcule.com/P-9826747/	N1(C(C)CC)C(=O)C2SC=CC=2N=C1SCC1C=CC=C(F)C=1
B07	0345283783	366586	306147	268261					MCULE-7757266171	https://mcule.com/P-10001776/	CCC1C2=C(N=C(C3=C(Cl)C=CC=C3)OC2=O)SN=1
B08	0345233966	159600	129998	114095					MCULE-2370677482	https://mcule.com/P-13234362/	C12C(C3C=CC=CC=3)=CSC=1N=C(CC1=CC=C(C=C1)Cl)NC2=O
B09	0345237924	286976	238203	216676					MCULE-9879797814	https://mcule.com/P-13673664/	C12NC(=NN1C(C=C(C1=CC=CO1)N=2)C1=CC=CC=C1)C
B10	0345294426	44251	34086	29887					MCULE-6404167980	https://mcule.com/P-11560568/	O=N(C1=CC(C=NOCC2N=C(C3=CC(F)=CC=C3)OC=2)=CC=C1)=O
B11	0345339333	93537	66405	62092					MCULE-6851313484	https://mcule.com/P-12626730/	N1(C(C)=O)C(C2C=CC(=CC=2)Br)C2C(C3C=CC(=CC=3CC2)OC)=N1
B12	0345342482	182210	145996	135527					MCULE-8197696429	https://mcule.com/P-6366119/	CCOC1=C(C=NOCC(NC(CCC2=CC=CC=C2)C)=O)C=CC=C1
C01	0345236446	123291	86830	74252					MCULE-4467047454	https://mcule.com/P-23811485/	C1(C(C2=CC=CC=C2)=O)C(C2C=CC(=CC=2)OC)ON=C1C1C=CC=CC=1
C02	0345235289	90307	63422	55366					MCULE-4500960423	https://mcule.com/P-449501650/	N1(C(C)=O)N=C(OC1C1C=CC=C(Cl)C=1Cl)C1=CC=CC(Br)=C1
C03	0345343437	76722	61522	51338					MCULE-8353792273	https://mcule.com/P-9012759/	COC1=CC=C(N=C2N(CC(C3=CC=C(Cl)C=C3)=O)CCS2)C=C1
C04	0345340591	188594	137446	118332					MCULE-1397029531	https://mcule.com/P-21514809/	FC1=CC(CS(CC2N=C(C3SC=CC=3)OC=2)=O)=CC=C1
C05	0345237978	197448	149872	131499					MCULE-9877791872	https://mcule.com/P-18805104/	C1(C2C=CC(=CC=2Cl)Cl)=NC(=C(C(C)=O)S1)C
C06	0345343451	20406	15713	16055					MCULE-2745023377	https://mcule.com/P-10984780/	COC1=C(C=NOCC2=C3C(C=CC=N3)=CC=C2)C=CC=C1
C07	0345234162	185250	132373	109231					MCULE-6517083974	https://mcule.com/P-18684494/	S(C)(=O)(=O)C1C=CC(=C(Cl)C=1)/C(=N\C)/NC1=CC=C(C=C1)Cl
C08	0345231717	250040	185098	148143					MCULE-8869720870	https://mcule.com/P-13399929/	C1(=CSC2=[NH+]CCN12)C1C=CC(=CC=1Cl)Cl.[Br-]
C09	0345342248	47899	41078	38779					MCULE-7568240991	https://mcule.com/P-600291190/	ClC1=CC=C(C=CC2CC(=O)NC3=C(C=CC=C3)N=2)C=C1
C10	0345234202	25726	22800	20273					MCULE-7287952493	https://mcule.com/P-18686486/	N1(CC2C=CC=C(C=2)C(F)(F)F)C(CCC(C=CC2C=CC=CC=2)=N1)=O
C11	0345294440	128288	99218	89661					MCULE-6395699867	https://mcule.com/P-5927018/	CC(SC1N(C2=C(Cl)C=CC=C2)C(=O)C2=C(C=CC=C2)N=1)C
C12	0345339371	139897	109668	96558					MCULE-2437570296	https://mcule.com/P-6365521/	ClC1=CC(Cl)=C(C=NOCC(NCC2SC=CC=2)=O)C=C1
D01	0345231632	56278	43434	42066					MCULE-6401461240	https://mcule.com/P-18760419/	C1(CON=CCC(C2=CC=CC=C2)=O)C(=CC=CC=1Cl)Cl
D02	0345236613	236873	208183	192375					MCULE-2400118504	https://mcule.com/P-9047971/	N1(C(C)=O)C(COC2=CC=C(C=C2Cl)Cl)OC(C2C=CC(=CC=2)CC)=N1
D03	0345294782	74784	74005	67260					MCULE-3151253134	https://mcule.com/P-10331378/	ClC1=CC=C(C2OC(CON=CC3SC=CC=3)=NC=2)C=C1
D04	0345235308	139004	113715	102467					MCULE-4138293945	https://mcule.com/P-3459778/	C1(/C2C=CC=CC=2CC(C)(C)N/1)=N\C1=CC=C(C=C1)C(OCC)=O
D05	0345234293	45106	33060	32813					MCULE-3020926455	https://mcule.com/P-18697765/	C(C=NOC)(C=NOC)=C(O)C1=CC=C(C=C1)C1C=CC=CC=1
D06	0345284024	546535	483645	447564					MCULE-9328117564	https://mcule.com/P-10227987/	CC1CCC2(C(=O)N(CC(COC(C3=C(C)C=CC=C3)C3=CC=CC=C3)O)C(=O)N2)CC1
D07	0345235530	67830	49324	48165					MCULE-7915766987	https://mcule.com/P-4664861/	C1(NC2=C(C=CC=C2)N=1)C1SC2C=CC=CC=2N=C1C1C=CC=CC=1
D08	0345342685	153425	117667	114874					MCULE-6729356967	https://mcule.com/P-12433351/	C(=O)(C1=CC=CS1)N(CC1=CC=CS1)C1C=CC=C(OC)C=1
D09	0345342440	76912	64581	55727					MCULE-9399224089	https://mcule.com/P-6360540/	CC(C1=CC=C(C=NOCC(N2CCN(C3=CC=CC=C3)CC2)=O)C=C1)(C)C
D10	0345341087	163343	116318	108737					MCULE-8016405279	https://mcule.com/P-600386090/	CS(CC1=C(Cl)C=CC(NCC2SC(C)=CC=2)=C1)=O
D11	0345341017	14212	10678	10887					MCULE-4992135421	https://mcule.com/P-12337925/	N1N(C2=CC=CC=C2)CC(C2=CC=C(C=C2)Cl)C=1C1=CC=CO1
D12	0345233995	200602	148656	130834					MCULE-6859315349	https://mcule.com/P-31261654/	CCS(NC1=CC(C2CC(C3=C(C)C=CC=C3)N(C(C)=O)N=2)=CC=C1)(=O)=O
E01	0345234184	84341	62662	59869					MCULE-6396680960	https://mcule.com/P-35193564/	C1(SC2C=CC(Cl)=CC=2)=CC(=CN=C1C=NO)C(F)(F)F
E02	0345236691	179303	139441	114437					MCULE-2549564136	https://mcule.com/P-4681632/	C1(C(OC)=O)(C(F)(F)F)N=C(C2=CC=C(C=C2)F)N2C(C(C)=CC=C2)=N1
E03	0345339399	211451	167485	144343					MCULE-7233476918	https://mcule.com/P-6365788/	FC(OC1=CC=C(C=NOCC(NCC2=CC=C(F)C=C2)=O)C=C1)F
E04	0345231693	242288	184490	164141					MCULE-6906338140	https://mcule.com/P-584624894/	O[C@H]1[C@H](OC2C(CC3C=CC(OC(C)C)=CC=3)=C(C)N(C(C)C)N=2)O[C@H](CO)[C@@H](O)[C@@H]1O
E05	0345231716	266418	197220	174173					MCULE-5086168873	https://mcule.com/P-13103164/	C12SC3=C(C=CC=C3)N1CC(=O)N(CC(=O)C1C=CC(=CC=1)F)N=2
E06	0345342236	274645	235448	202673					MCULE-6977258624	https://mcule.com/P-32462255/	CCC1N(CC(C2=CC=C(C)C=C2)=O)C(=NC2=C(C)C=C(C)C=C2)SC1.Cl
E07	0361044388	220837	163970	144191					DMSO	-		Negative Control
E08	0345237894	237918	196593	169309					MCULE-6265699051	https://mcule.com/P-6179640/	[C@H]12OC(O[C@H]1[C@H](O[C@@H]1OC(C)(C)O[C@H]21)C(NCCC1C=CC(=CC=1)OC)=O)(C)C
E09	0345342446	125552	94411	84189					MCULE-8134270754	https://mcule.com/P-6614231/	CC(C1=CC=C(N=C2N(C(COC3=C(C4=CC=CC=C4)C=CC=C3)=O)CCCS2)C=C1)=O
E10	0345343374	43814	39444	36689					MCULE-1095608756	https://mcule.com/P-459045213/	O=C(C1=CC=CC=C1)N1C(C2=CC=CC=C2)CC(C2OC=CC=2)=N1
E11	0345237034	41268	40736	40964					MCULE-7005022728	https://mcule.com/P-5640462/	C1(OCC(C(C)C)N=1)C1=CC=CN1CC1=CC=CC=C1Cl
E12	0345343393	201742	151088	126502					MCULE-8707457597	https://mcule.com/P-600279596/	N=C1N(CC(NC(C2=CC=CC=C2)C2=CC=CC=C2)=O)C=CS1.Cl
F01	0345343392	247513	189430	166345					MCULE-9990245499	https://mcule.com/P-457598545/	ON=C(C1SC=CC=1)CC1NC2=C(C=CC=C2)N=1
F02	0345342233	72618	61845	60705					MCULE-2426572350	https://mcule.com/P-6364988/	ClC1=C(C=NOCC(N2C3=C(C=CC=C3)CCC2)=O)C=CC=C1
F03	0345339268	262105	207043	190722					MCULE-8458937697	https://mcule.com/P-14169795/	C12OC(OC1OC(C(CO)O)C2OCC1=CC=C(C=C1)OCCCCC)(C)C
F04	0345233538	111796	90782	81130					MCULE-3104286250	https://mcule.com/P-13526658/	C1(CC(=NO1)C=CC1C=CC=CC=1)C(=O)NC1=C(OC)C=CC(OC)=C1
F05	0345341264	223649	184110	170772					MCULE-7247725205	https://mcule.com/P-21697468/	CC(N(C(C1ON=C(C2=C(Cl)C=C(Cl)C=C2)C1)=O)C)C1CC1
F06	0345237833	94202	94563	87514					MCULE-2149577760	https://mcule.com/P-449270279/	C1(CC(CC(=O)C=1)C1C=CC=C(Cl)C=1)NC1C=CC=CC=1OCC
F07	0345342302	137047	125115	115425					MCULE-2122725505	https://mcule.com/P-8972621/	ClC1=CC=C(SCC2N=C(SC(C3=CC=CC=C3)C(C3=CC=CC=C3)=O)NC(=O)C=2)C=C1
F08	0345339363	62947	53257	51699					MCULE-8249465003	https://mcule.com/P-8666227/	ClC1=CC=C(NC(C2CCC(=CC3=CC=CC=C3)C=2N2CCOCC2)=O)C=C1
F09	0345231612	349524	289807	256861					MCULE-1157724121	https://mcule.com/P-18795219/	S1(CC=C(SC2=C(Cl)C=C(C=N2)C(F)(F)F)C1)(=O)=O
F10	0345231628	243333	202331	188214					MCULE-8705077824	https://mcule.com/P-10630875/	N1(C(CC=N1)C1C=CC=CC=1)C(=O)CSC1=CC=C(C=C1)Cl
F11	0345237987	253004	198664	168473					MCULE-7619721040	https://mcule.com/P-14035471/	C12N=C(C)SC(C(F)(F)F)C=1C(=NN2C1CCCC1)O
F12	0345307500	248843	195928	171000					MCULE-4960980291	https://mcule.com/P-600475365/	CC1SC(C)=C(C(NCC2ON=C(C3=CC=C(C)C=C3)C2)=O)N=1
G01	0345234017	167979	127205	116945					MCULE-2881371658	https://mcule.com/P-35223867/	C12C(=NO)CC(C)(C)CC1=C(SC=2SC)C(C)=NO
Untreated		1284362	1291164	1304141	1.29322e+06				Negative Control
Ipilimumab		92910	29773	78394					Positive Control

## Sheet: Optimized Compounds
Please email AIMSTEAM@atomwise.com with any questions and upon completion of data entry form.
Researcher to Complete
This section tells Atomwise about your assay and the type of data that you are providing. Please be as accurate and as detailed as possible.
Type of Assay:	AlphaLisa			Please provide a description of your assay and experimental protocols.									Discussion of Results
List all Assay Compound Concentrations Tested				I screened the 89 drugs in triplicates. As a negative control I used DMSO diluted in PBS with the same concentration as I diluted the drugs with it. D11 -- 02-B02 -- MCULE-4992135421 A9 -- 02-H02 -- MCULE-1774849867 A6 -- 02-C05 -- MCULE-7079959126 B10 -- 02-E07 -- MCULE-6404167980
Total assay volume:		40	μL
Number of Replicate Experiments:			(I then Repeated several times, top of top Leads in dose response)
Number of Replicate Measurements (the exact same sample measured multiple times):			3
Type of Measurement:	Immunoasorbant
Units of Measurement:		RLU
Confidential
		Researcher to Complete										Atomwise to Complete upon Receipt
		This section is where you should record your data.										Once you have submitted the sections in teal ("Researcher to Complete") to Atomwise via email , Atomwise will fill this section in and return it to you.
		(please only record numerical vaues; the units of the measurements should be given in table 2 above)										(we will reveal the compounds associated with each well/matrix plate number and calculated activity)
Single container position	Single container ID	[Conc, Unit]	[Conc, Unit]	[Conc, Unit]	Parant Compound	Parant Compound	HIT	% of control	% of DMSO	Notes & Comments	Compound of interest?	ID	Product URL	SMILES	Comments
A01	0386998474	193249	232123	157700	MCULE-4992135421	D11		0.150289	0.943482			MCULE-8939198805	https://mcule.com/P-13896669/	C12N=C(O)CC(C3C=CC(=CC=3)OC)C=1N=CN2C1=CC=CC=C1
A02	0386946247	159448	200678	137028	MCULE-4992135421	D11		0.128143	0.804456			MCULE-3795535577	https://mcule.com/P-449438485/	C12C(C3C=CC(=CC=3)Cl)CC(NC=1N(N=C2C1=CC=CC=C1)C1C=CC=CC=1)=O
A03	0387000093	217721	261896	185383	MCULE-1774849867	A9		0.171406	1.07605			MCULE-7634938302	https://mcule.com/P-594718687/	C1(C(NCCNC(C)=O)=O)=C(C)NC(C2=CC=CC=C2)=N1
A04	3525370496	130815	155838	104785	MCULE-1774849867	A9		0.100895	0.633395			MCULE-7207366946	https://mcule.com/P-32974360/	CC1=C(C(OCC(NC2=C(C)C=CC(C)=C2)=O)=O)N=C(C2=CC(C(F)(F)F)=CC=C2)N1
A05	3525373357	159049	194142	132449	MCULE-1774849867	A9		0.125176	0.785825			MCULE-6367648402	https://mcule.com/P-21466702/	CC(C1=C(C)C2=C(N=C(N=C2C)C)S1)=NOCC1=CC=CC=C1
A06	3525370487	120289	155097	101023	MCULE-7079959126	A6		0.097021	0.609076			MCULE-9953660974	https://mcule.com/P-5966214/	CC(C1=CC=C(OCC(N2C(C3OC=CC=3)CC(C3=CC=C(C)C=C3)=N2)=O)C=C1)=O
A07	3525373362	193553	230945	165870	MCULE-7079959126	A6		0.15217	0.955288			MCULE-3689585203	https://mcule.com/P-11287297/	O=C(N1N=C(C2=CC=CC=C2)CC1)CCC(N1CCC(C2NC3=C(C=CC=C3)N=2)CC1)=O
A08	0386996989	205029	233358	165547	MCULE-1774849867	A9		0.155666	0.977239			MCULE-5079426573	https://mcule.com/P-594744885/	C1(=C(C)NC(C2=CC=CC=C2)=N1)C(=O)N1CCN(CC1)C(OCC)=O
A09	3525370506	188708	226195	159467	MCULE-1774849867	A9		0.148046	0.929401			MCULE-1661315385	https://mcule.com/P-6876945/	CC1=C(C(NOCC2=CC=CC=C2)=O)N=C(C2=CC=CC=C2)O1
A10	3525370520	141208	168910	113924	MCULE-7079959126	A6		0.109299	0.686152			MCULE-3886310028	https://mcule.com/P-9278058/	CC1=CC=C(C2CC(C3OC=CC=3)N(C(CN3CCN(CC(N4CCCC4)=O)CC3)=O)N=2)C=C1
A11	0386996984	85747	99921	69502	MCULE-7915766987	D7		0.0657711	0.412896			MCULE-2757491849	https://mcule.com/P-13231524/	N1=C(C2C=CC(=CC=2)Cl)C(CN1C(=O)NC(C)C)C1C=CC=CC=1
A12	3525373422	72504	87533	55518	MCULE-1774849867	A9		0.0555602	0.348794			MCULE-4857214190	https://mcule.com/P-11683964/	CC(C1=C(C)NC(C2=CC=CC=C2)=N1)=NOCC(NC1=CC(F)=C(C)C=C1)=O
B01	0386996999	41287	43244	35796	MCULE-4992135421	D11		0.0310148	0.194704			MCULE-8874353579	https://mcule.com/P-619844074/	C1=CC=C(C=C1)N1CC(C2C=CC=CC=2OC)C(C2=CC=CS2)=N1
B02	0387000038	18905	22496	18392	MCULE-4992135421	D11	HIT D11 itself	0.0154119	0.0967524			MCULE-4992135421	https://mcule.com/P-12337925/	N1N(C2=CC=CC=C2)CC(C2=CC=C(C=C2)Cl)C=1C1=CC=CO1
B03	0387000433	102619	125609	90554	MCULE-7915766987	D7		0.0821674	0.515828			MCULE-7261020568	https://mcule.com/P-14228527/	C1(NC2=C(C=CC=C2)N=1)C1SC2C=CC=CC=2N=C1C1C=CC(=CC=1)C
B04	3525370500	137047	166326	120992	MCULE-1774849867	A9		0.109382	0.686675			MCULE-4762204869	https://mcule.com/P-11780610/	CN(C(C1=C(C)NC(C2=CC=CC=C2)=N1)=O)CCOC1=CC(C)=CC(C)=C1
B05	0386946287	209038	253992	179835	MCULE-4992135421	D11		0.165701	1.04023			MCULE-3163667942	https://mcule.com/P-13984673/	C12N=C(O)CC(C3=CC=C(C=C3)O)C=1N=CN2C1C=CC=CC=1Cl
B06	3525373407	458052	527459	391153	MCULE-4992135421	D11		0.354841	2.22761			MCULE-6350257558	https://mcule.com/P-6133395/	ClC1=CC=C(C2OC(CSC3N(C4=CC=CC=C4)C(C4OC=CC=4)=NN=3)=NN=2)C=C1
B07	0386998495	128250	149967	105355	MCULE-7079959126	A6		0.0988672	0.620667			MCULE-1313022864	https://mcule.com/P-23805186/	N1(C(CC)=O)C(C2=CC=CO2)CC(C2C=CC(=CC=2)C)=N1
B08	0363545728	1684901	1938551	1458098	MCULE-6404167980	B10		1.30979	8.22257			MCULE-8196787362	https://mcule.com/P-6409258/	CC1=CC2N(C(C=C(N=2)CON=CC2=CC(N(=O)=O)=CC=C2)=O)C=C1
B09	3525370503	206321	248311	165775	MCULE-1774849867	A9		0.159912	1.00389			MCULE-9874062884	https://mcule.com/P-10716413/	CC1=CC=C(C2SC=C(C(NOCC3=CC=CC=C3)=O)N=2)C=C1
B10	0386996997	176510	216942	143602	MCULE-4992135421	D11		0.138428	0.869019			MCULE-8514345228	https://mcule.com/P-3473479/	N1(C2C=CC(=CC=2)Cl)C(=O)C2C=CC=CC=2N=C1C1=CC=CO1
B11	0386996954	17024	18449	13319	MCULE-4992135421	D11		0.0125763	0.0789515			MCULE-5226471226	https://mcule.com/P-13585695/	N1(C2C=CC=CC=2)C(C2=CC=CO2)CC(C2=CC=C(C=C2)Cl)=N1
B12	3525373359	37392	49742	30875	MCULE-6404167980	B10		0.0304173	0.190953			MCULE-8049439619	https://mcule.com/P-6409245/	O=N(C1=CC(C=NOCC2N=C(C3=CC=CC=C3)SC=2)=CC=C1)=O
C01	3525370494	201837	236550	169347	MCULE-6404167980	B10		0.156646	0.983388			MCULE-1407584230	https://mcule.com/P-32576854/	FC1=CC(C2OC=C(COC3=CC(C4OC=NN=4)=CC=C3)N=2)=CC=C1
C02	3525373340	166782	200830	138719	MCULE-7079959126	A6		0.130509	0.819306			MCULE-4226244493	https://mcule.com/P-6273741/	NC1=NC(SCC(N2C(C3SC=CC=3)CC(C3SC=CC=3)=N2)=O)=NC(N)=C1
C03	0386998516	187777	240008	171912	MCULE-4992135421	D11		0.154574	0.970383			MCULE-8177937557	https://mcule.com/P-594535068/	C1(C2=CC=CO2)N=CC(=CN=1)CN1CCN(CC1)CC1C=CC(=CC=1)Cl
C04	0363544096	186770	222775	163191	MCULE-1774849867	A9		0.147625	0.926757			MCULE-5882958846	https://mcule.com/P-12186411/	CC(C1=CC=C(OCC2=C(C)C=CC=C2)C=C1)=NOCC1=CC=C(C(N)=O)C=C1
C05	3525373406	90972	113259	78679	MCULE-7079959126	A6	HIT A6 itself	0.0729212	0.457783			MCULE-7079959126	https://mcule.com/P-21674752/	CC1=CC=C(C2CC(C3OC=CC=3)N(C(CSC3=CC=C(O)C=C3)=O)N=2)C=C1
C06	0386946292	167371	195719	145198	MCULE-4992135421	D11		0.131013	0.822472			MCULE-9536072859	https://mcule.com/P-13986934/	C12N=C(O)CC(C3=CC=CC=C3)C=1N=CN2C1C=CC=C(F)C=1
C07	0386947612	141455	168587	119586	MCULE-4992135421	D11		0.110738	0.695191			MCULE-4010410872	https://mcule.com/P-8427807/	O=C(N1C(C2SC=CC=2)CC(C2OC=CC=2)=N1)COC1=CC=C(C2OC=NN=2)C=C1
C08	0363544118	58748	74309	48735	MCULE-7079959126	A6		0.0468576	0.294162			MCULE-5674761484	https://mcule.com/P-6018576/	COC1=CC=C(C2CC(C3OC=CC=3)N(C(CSC3=CC=CC=C3)=O)N=2)C=C1
C09	0363531254	60325	73701	49837	MCULE-1774849867	A9		0.0473914	0.297513			MCULE-3654480706	https://mcule.com/P-601713730/	O=C(C1SC(C2=CC=CC=C2)=NC=1)NOCC1=CC=CC=C1
C10	0387020992	79173	95209	68970	MCULE-4992135421	D11		0.062725	0.393773			MCULE-8349094021	https://mcule.com/P-13231537/	N1N(CC2C=CC=CC=2)CC(C2C=CC=CC=2)C=1C1C=CC(=CC=1)Cl
C11	0363531285	207974	251731	180348	MCULE-4992135421	D11		0.164976	1.03568			MCULE-4377854608	https://mcule.com/P-31145507/	N1(C(=O)C2=CC=C(C=C2)Cl)N=C(CC1C1NC2=C(C=CC=C2)N=1)C1C=CC=CC=1
C12	0363544146	232636	295184	193534	MCULE-7915766987	D7		0.185932	1.16724			MCULE-1613993473	https://mcule.com/P-601491074/	FC1=CC2=C(NC(C3=CC=CC=C3)=C2C2NC3=C(C=CC=C3)N=2)C=C1
D01	3525373346	69388	85006	59774	MCULE-6404167980	B10		0.0552027	0.34655			MCULE-8742739769	https://mcule.com/P-6366882/	COC(C1=CC=C(C=NOCC2N=C(C3SC=CC=3)OC=2)C=C1)=O
D02	0386996977	42351	48412	39558	MCULE-4992135421	D11		0.0335908	0.210875			MCULE-7289391861	https://mcule.com/P-12767897/	N1N(C2=CC=CC(Br)=C2)CC(C2C=CC=CC=2)C=1C1=CC=CS1
D03	3525373387	27303	34789	20349	MCULE-4992135421	D11		0.0212495	0.1334			MCULE-9258492046	https://mcule.com/P-458250647/	N1(C(C2C=CC=CC=2)CC(=N1)C1OC=CC=1)C(C1C=CC(Cl)=CC=1)=O
D04	0386947628	169138	197847	145540	MCULE-7915766987	D7		0.132105	0.829328			MCULE-2722211284	https://mcule.com/P-448679005/	N1(C(=O)C2C=CC(C)=CC=2)N=C(CC1C1NC2=CC=CC=C2N=1)C1C=CC=CC=1
D05	3525373379	20083	25992	17727	MCULE-7079959126	A6		0.0164452	0.103239			MCULE-5103205897	https://mcule.com/P-6267762/	CC1=CC=C(C2CC(C3OC=CC=3)N(C(CSC3=CC4=C(OCCO4)C=C3)=O)N=2)C=C1
D06	0363546281	57551	72694	49191	MCULE-7079959126	A6		0.0462504	0.29035			MCULE-2480458483	https://mcule.com/P-5379840/	CC1=CC=C(C2CC(C3OC=CC=3)N(C(CN3N=C(C4=C(C)C=CC=C4)N=N3)=O)N=2)C=C1
D07	0363544469	184262	216961	147307	MCULE-1774849867	A9		0.141386	0.887589			MCULE-3490205614	https://mcule.com/P-601600398/	CC1=C(C(NOCC2=CC=CC=C2)=O)SC(C2=CC=C(Cl)C=C2)=N1
D08	3525370516	186371	220077	154052	MCULE-7915766987	D7		0.144471	0.906958			MCULE-8619236431	https://mcule.com/P-600570678/	C1(C2CCN(CC2)C(=O)C2=CC=C(C=C2)C2C=CC=CC=2)NC2=C(C=CC=C2)N=1
D09	3525373377	194731	238868	163628	MCULE-1774849867	A9		0.153938	0.966387			MCULE-8629806634	https://mcule.com/P-11187429/	CC(C1N(C)C2=C(C=CC=C2)N=1)=NOCC1=CC=CC=C1
D10	0386998197	59546	66500	54169	MCULE-4992135421	D11		0.0464512	0.29161			MCULE-9578943681	https://mcule.com/P-12704043/	N1N(C2=CC=C(Cl)C=C2)CC(C2C=CC=CC=2OC)C=1C1=CC=CS1
D11	3525370552	85804	112233	69103	MCULE-6404167980	B10		0.0688564	0.432265			MCULE-3205872380	https://mcule.com/P-11560565/	O=N(C1=CC(C=NOCC2N=C(C3=CC(Cl)=CC=C3)OC=2)=CC=C1)=O
D12	3525373421	182742	215612	147839	MCULE-1774849867	A9		0.140783	0.883807			MCULE-1653468120	https://mcule.com/P-21758046/	O=C(C1=CN=C(C2=CC=CC=C2)N=C1)NOCC1=CC=CC=C1
E01	0363545934	230584	274379	196042	MCULE-6404167980	B10		0.180687	1.13431			MCULE-7830831656	https://mcule.com/P-601907618/	COC(C1N=C(SCC2N=C(C3=CC(F)=CC=C3)OC=2)NC=1)=O
E02	3525370517	71212	90326	57798	MCULE-6404167980	B10		0.0565347	0.354913			MCULE-5169599378	https://mcule.com/P-12088681/	FC1=CC=C(C2OC=C(CON=CC3=CC(OCC4=CC=NC=C4)=CC=C3)N=2)C=C1
E03	3525373363	71630	90858	61617	MCULE-6404167980	B10		0.057764	0.362629			MCULE-2843982852	https://mcule.com/P-6408821/	O=N(C1=CC(C=NOCC2N=C(C3=CC=CC=C3)OC=2)=CC=C1)=O
E04	3525370525	287318	346769	239609	MCULE-6404167980	B10		0.225199	1.41375			MCULE-9221129447	https://mcule.com/P-600285328/	CNC(C1=C(NC(C2N=C(C3=CC=CC=C3)OC=2)=O)C=CC(Cl)=C1)=O
E05	3525373401	164407	199120	140619	MCULE-6404167980	B10		0.129946	0.81577			MCULE-2524407956	https://mcule.com/P-11546716/	O=N(C1=CC=C(OCC2N=C(C3=CC(F)=CC=C3)OC=2)C=C1)=O
E06	0363531259	119985	144761	105431	MCULE-6404167980	B10		0.0954146	0.598992			MCULE-3922043230	https://mcule.com/P-601692732/	O=N(C1=CC(OCC2N=C(C3=CC(F)=CC=C3)OC=2)=CC=C1)=O
E07	3525370502	53998	68001	47215	MCULE-6404167980	B10	HIT B10 itself	0.0436156	0.273809			MCULE-6404167980	https://mcule.com/P-11560568/	O=N(C1=CC(C=NOCC2N=C(C3=CC(F)=CC=C3)OC=2)=CC=C1)=O
E08	3525373355	101859	124488	84303	MCULE-6404167980	B10		0.0800713	0.50267			MCULE-2028680482	https://mcule.com/P-6408724/	O=N(C1=CC(C=NOCC2=CC=C(F)C=C2)=CC=C1)=O
E09	3525373358	227183	275348	193648	MCULE-1774849867	A9		0.179443	1.1265			MCULE-1491710337	https://mcule.com/P-10817654/	CC1=C(C(NOCC2=CC=CC=C2)=O)C=CC(C2=CC=CC=C2)=N1
E10	0363544179	138510	166212	113867	MCULE-7915766987	D7		0.107893	0.677328			MCULE-6966799911	https://mcule.com/P-601478234/	C1=CC=C(C2=C(C3NC4=C(C=CC=C4)N=3)C3=C(C=CC=C3)N2)C=C1.Cl
E11	3525373403	215517	253726	184300	MCULE-1774849867	A9		0.168453	1.05751			MCULE-1122569397	https://mcule.com/P-11187450/	CC(C1=CC2=C(NC(N2)=O)C=C1)=NOCC1=CC=CC=C1
E12	3525373394	210178	251655	174230	MCULE-6404167980	B10		0.163948	1.02923			MCULE-5825903058	https://mcule.com/P-6408849/	O=N(C1=CC(C=NOCC2N=C3N(C=C(C=C3)Cl)C=2)=CC=C1)=O
F01	0363544098	266646	315533	224789	MCULE-7079959126	A6		0.207999	1.30577			MCULE-8571281553	https://mcule.com/P-31145504/	N1(C(C2=CC=CC=C2)=O)N=C(CC1C1NC2=C(C=CC=C2)N=1)C1C=CC=CC=1
F02	0386998192	204630	237595	174743	MCULE-7079959126	A6		0.159026	0.99833			MCULE-8227361969	https://mcule.com/P-13241821/	N1(C(CCC(O)=O)=O)C(C2=CC=CO2)CC(C2C=CC(=CC=2)C)=N1
F03	0363531278	23731	31996	20482	MCULE-7079959126	A6		0.0196432	0.123316			MCULE-7231715830	https://mcule.com/P-601306600/	ClC1=C(SCC(N2C(C3OC=CC=3)CC(C3SC=CC=3)=N2)=O)C=CC=C1
F04	0363544099	73283	83486	59717	MCULE-6404167980	B10		0.0558001	0.350301			MCULE-2784099408	https://mcule.com/P-601629131/	O=C(N1CCC(C2NC3=C(C=CC=C3)N=2)CC1)CCC1OC(C2=CC=CC=C2)=CC=1
F05	3525373350	239742	284810	208658	MCULE-6404167980	B10		0.188988	1.18642			MCULE-8005302664	https://mcule.com/P-6366845/	COC(C1=CC=C(C=NOCC2ON=C(C3=CC=CC=C3)N=2)C=C1)=O
F06	0363531286	162735	197828	142481	MCULE-7915766987	D7		0.129662	0.813987			MCULE-9042951996	https://mcule.com/P-601672344/	C1C(C2NC3=C(C=CC=C3)N=2)CCN(C2SC(C3=CC=CC=C3)=NN=2)C1
F07	3525370498	152190	178144	130739	MCULE-7915766987	D7		0.118843	0.746073			MCULE-1902171981	https://mcule.com/P-11546858/	CCOCCCN1C(=O)C2=C(C=CC=C2)N=C1SCC1N=C(C2=CC(F)=CC=C2)OC=1
F08	3525373344	102486	119814	87077	MCULE-7079959126	A6		0.0797432	0.50061			MCULE-6072449295	https://mcule.com/P-6074922/	CC1=CC=C(C2OC(SCC(N3C(C4SC=CC=4)CC(C4SC=CC=4)=N3)=O)=NN=2)C=C1
F09	3525371010	198607	237063	167333				0.155426	0.975733	dmso		MCULE-2005841258	https://mcule.com/P-619075793/	CS(C)=O	Negative Control
F10	3525370544	158536	190228	138662	MCULE-7079959126	A6		0.125636	0.788715			MCULE-2340696016	https://mcule.com/P-5667034/	COC1=CC=C(C2N(C(CSC3N(C)N=NN=3)=O)N=C(C3=CC=CC=C3)C2)C=C1
F11	0386998511	141816	172634	119776	MCULE-7915766987	D7		0.111924	0.702631			MCULE-2708783862	https://mcule.com/P-14228525/	S1C2=C(C=CC=C2)N=C(C2SC=CC=2)C1C1NC2=C(C=CC=C2)N=1
F12	3525373405	200165	235106	156085	MCULE-1774849867	A9		0.152424	0.956887			MCULE-3385615377	https://mcule.com/P-21243475/	CC1N2C(=NC(C(NOCC3=CC=CC=C3)=O)=C2)C=CC=1
G01	3525370485	94183	113373	73207	MCULE-6404167980	B10		0.0723678	0.454309			MCULE-4368557484	https://mcule.com/P-6366864/	COC(C1=CC=C(C=NOCC2N=C(C3=CC=CC=C3)OC=2)C=C1)=O
G02	3525373378	46911	56297	36499	MCULE-4992135421	D11		0.03601	0.226063			MCULE-3379813684	https://mcule.com/P-21989229/	ClC1=CC=C(C2N(C(C3=CC=CC=C3)=O)N=C(C3OC=CC=3)C2)C=C1
G03	3525370505	62605	84873	48773	MCULE-6404167980	B10		0.0505845	0.317558			MCULE-6147836903	https://mcule.com/P-11345950/	COC1=CC=C(C2OC=C(CON=CC3=C(Cl)C=CC=C3)N=2)C=C1
G04	0386998518	30571	34428	24852	MCULE-7915766987	D7		0.0231595	0.14539			MCULE-1675651028	https://mcule.com/P-14228532/	C1(NC2C(=CC=CC=2)N=1)C1SC2C=CC=CC=2N=C1C1C=CC(=CC=1)OC
G05	3525373391	179436	213275	156978	MCULE-1774849867	A9		0.141685	0.889464			MCULE-4598208612	https://mcule.com/P-11668627/	CC(NC1SC=C(C(NOCC2=CC=CC=C2)=O)N=1)=O
G06	0386998471	99579	117059	83410	MCULE-7079959126	A6		0.0773386	0.485515			MCULE-4872332408	https://mcule.com/P-14185017/	N1(C(=O)CSC2C=CC(=CC=2)C)C(C2C=CC(=CC=2)F)CC(C2=CC=CS2)=N1
G07	0386947683	87438	102562	76532	MCULE-4992135421	D11		0.0686997	0.431282			MCULE-2013562097	https://mcule.com/P-13880617/	C12N=C(O)CC(C3C=CC=C(O)C=3)C=1N=CN2C1=CC=CC=C1
G08	3525373402	106020	120802	89338	MCULE-7079959126	A6		0.0814915	0.511586			MCULE-6222088434	https://mcule.com/P-10310661/	CC1ON=C(CN2CCN(CC(N3C(C4OC=CC=4)CC(C4=CC=C(C)C=C4)=N3)=O)CC2)C=1
G09	3525370661	214624	240749	178182				0.163301	1.02517	dmso		MCULE-2005841258	https://mcule.com/P-619075793/	CS(C)=O	Negative Control
G10	0386947673	65436	79610	58083	MCULE-1774849867	A9		0.0523573	0.328688			MCULE-8909245116	https://mcule.com/P-594712685/	C1(=C(C)NC(C2C=CC=CC=2)=N1)C(=O)N1CCC2=C(C=C(S2)C(NC)=O)C1
G11	0363544439	70338	83942	58007	MCULE-7915766987	D7		0.0547178	0.343506			MCULE-8002719168	https://mcule.com/P-31145510/	C1(NC2=C(C=CC=C2)N=1)C1CC(=NN1)C1=CC=C(C=C1)Br
G12	3525370466	41971	52364	32604	MCULE-7079959126	A6		0.032719	0.205403			MCULE-6819115039	https://mcule.com/P-10890972/	COC1=CC=C(C2CC(C3OC=CC=3)N(C(CN3CC=C(C4=CC=C(O)C=C4)CC3)=O)N=2)C=C1
H01	0363545756	46360	42085	36252	MCULE-6404167980	B10		0.0321412	0.201775			MCULE-7779894524	https://mcule.com/P-601579840/	O=N(C1=CC(C=NOCC2=NOC(C3=CC=CC=C3)=C2)=CC=C1)=O
H02	3525370514	98154	97375	93271	MCULE-1774849867	A9	HIT A9 itself	0.0744394	0.467314			MCULE-1774849867	https://mcule.com/P-11683961/	CC(C1=C(C)NC(C2=CC=CC=C2)=N1)=NOCC1=CC=CC=C1
H03	3525373366	147231	146509	136002	MCULE-1774849867	A9		0.110768	0.695375			MCULE-2155683889	https://mcule.com/P-11780837/	CC1=C(C(NCCC2=CC=C(N3N=CC=C3)C=C2)=O)N=C(C2=CC=CC=C2)N1
H04	3525370483	136439	138529	124944	MCULE-4992135421	D11		0.103079	0.647107			MCULE-4184732506	https://mcule.com/P-5299530/	FC1=CC=C(SCC(N2C(C3OC=CC=3)CC(C3=CC=C(Cl)C=C3)=N2)=O)C=C1
H05	0363546855	302594	289370	250591	MCULE-7915766987	D7		0.217172	1.36336			MCULE-5289231473	https://mcule.com/P-31145440/	N1(C(=O)CN2CCCCC2)N=C(CC1C1NC2C(=CC=CC=2)N=1)C1C=CC(=CC=1)Br
Untreated		1284362	1291164	1304141	1.29322e+06		Note: new untreated higher values detected (freshest reagent)	1
Ipilimumab		92910	29773	78394				0.0518284
		1.29322e+06

## Sheet: 2 vs 1 round
A06	3525370487	120289	155097	101023	MCULE-7079959126	A6		0.097021	1.33049	0.609046	6.2952	MCULE-8939198805	https://mcule.com/P-13896669/	C12N=C(O)CC(C3C=CC(=CC=3)OC)C=1N=CN2C1=CC=CC=C1
A07	3525373362	193553	230945	165870	MCULE-7079959126	A6		0.15217	2.08677	0.95524	9.87353	MCULE-3795535577	https://mcule.com/P-449438485/	C12C(C3C=CC(=CC=3)Cl)CC(NC=1N(N=C2C1=CC=CC=C1)C1C=CC=CC=1)=O
A10	3525370520	141208	168910	113924	MCULE-7079959126	A6		0.109299	1.49886	0.686118	7.09183	MCULE-7634938302	https://mcule.com/P-594718687/	C1(C(NCCNC(C)=O)=O)=C(C)NC(C2=CC=CC=C2)=N1
B07	0386998495	128250	149967	105355	MCULE-7079959126	A6		0.0988672	1.35581	0.620636	6.415	MCULE-7207366946	https://mcule.com/P-32974360/	CC1=C(C(OCC(NC2=C(C)C=CC(C)=C2)=O)=O)N=C(C2=CC(C(F)(F)F)=CC=C2)N1
C02	3525373340	166782	200830	138719	MCULE-7079959126	A6		0.130509	1.78972	0.819265	8.46806	MCULE-6367648402	https://mcule.com/P-21466702/	CC(C1=C(C)C2=C(N=C(N=C2C)C)S1)=NOCC1=CC=CC=C1
C05	3525373406	90972	113259	78679	MCULE-7079959126	A6	HIT A6 itself	0.0729212	1	0.45776	4.73149	MCULE-9953660974	https://mcule.com/P-5966214/	CC(C1=CC=C(OCC(N2C(C3OC=CC=3)CC(C3=CC=C(C)C=C3)=N2)=O)C=C1)=O
C08	0363544118	58748	74309	48735	MCULE-7079959126	A6		0.0468576	0.642579	0.294147	3.04036	MCULE-3689585203	https://mcule.com/P-11287297/	O=C(N1N=C(C2=CC=CC=C2)CC1)CCC(N1CCC(C2NC3=C(C=CC=C3)N=2)CC1)=O
D05	3525373379	20083	25992	17727	MCULE-7079959126	A6		0.0164452	0.22552	0.103234	1.06705	MCULE-5079426573	https://mcule.com/P-594744885/	C1(=C(C)NC(C2=CC=CC=C2)=N1)C(=O)N1CCN(CC1)C(OCC)=O
D06	0363546281	57551	72694	49191	MCULE-7079959126	A6		0.0462504	0.634251	0.290335	3.00095	MCULE-1661315385	https://mcule.com/P-6876945/	CC1=C(C(NOCC2=CC=CC=C2)=O)N=C(C2=CC=CC=C2)O1
F01	0363544098	266646	315533	224789	MCULE-7079959126	A6		0.207999	2.85238	1.30571	13.496	MCULE-3886310028	https://mcule.com/P-9278058/	CC1=CC=C(C2CC(C3OC=CC=3)N(C(CN3CCN(CC(N4CCCC4)=O)CC3)=O)N=2)C=C1
F02	0386998192	204630	237595	174743	MCULE-7079959126	A6		0.159026	2.18079	0.99828	10.3184	MCULE-2757491849	https://mcule.com/P-13231524/	N1=C(C2C=CC(=CC=2)Cl)C(CN1C(=O)NC(C)C)C1C=CC=CC=1
F03	0363531278	23731	31996	20482	MCULE-7079959126	A6		0.0196432	0.269375	0.123309	1.27455	MCULE-4857214190	https://mcule.com/P-11683964/	CC(C1=C(C)NC(C2=CC=CC=C2)=N1)=NOCC(NC1=CC(F)=C(C)C=C1)=O
F08	3525373344	102486	119814	87077	MCULE-7079959126	A6		0.0797432	1.09355	0.500585	5.17413	MCULE-8874353579	https://mcule.com/P-619844074/	C1=CC=C(C=C1)N1CC(C2C=CC=CC=2OC)C(C2=CC=CS2)=N1
F10	3525370544	158536	190228	138662	MCULE-7079959126	A6		0.125636	1.7229	0.788676	8.15189	MCULE-4992135421	https://mcule.com/P-12337925/	N1N(C2=CC=CC=C2)CC(C2=CC=C(C=C2)Cl)C=1C1=CC=CO1
G06	0386998471	99579	117059	83410	MCULE-7079959126	A6		0.0773386	1.06058	0.48549	5.01811	MCULE-7261020568	https://mcule.com/P-14228527/	C1(NC2=C(C=CC=C2)N=1)C1SC2C=CC=CC=2N=C1C1C=CC(=CC=1)C
G08	3525373402	106020	120802	89338	MCULE-7079959126	A6		0.0814915	1.11753	0.51156	5.28758	MCULE-4762204869	https://mcule.com/P-11780610/	CN(C(C1=C(C)NC(C2=CC=CC=C2)=N1)=O)CCOC1=CC(C)=CC(C)=C1
G12	3525370466	41971	52364	32604	MCULE-7079959126	A6		0.032719	0.44869	0.205393	2.12297	MCULE-3163667942	https://mcule.com/P-13984673/	C12N=C(O)CC(C3=CC=C(C=C3)O)C=1N=CN2C1C=CC=CC=1Cl
A03	0387000093	217721	261896	185383	MCULE-1774849867	A9		0.171406	2.30263	1.076	11.1217	MCULE-6350257558	https://mcule.com/P-6133395/	ClC1=CC=C(C2OC(CSC3N(C4=CC=CC=C4)C(C4OC=CC=4)=NN=3)=NN=2)C=C1
A04	3525370496	130815	155838	104785	MCULE-1774849867	A9		0.100895	1.35539	0.633363	6.54655	MCULE-1313022864	https://mcule.com/P-23805186/	N1(C(CC)=O)C(C2=CC=CO2)CC(C2C=CC(=CC=2)C)=N1
A05	3525373357	159049	194142	132449	MCULE-1774849867	A9		0.125176	1.68158	0.785786	8.12202	MCULE-8196787362	https://mcule.com/P-6409258/	CC1=CC2N(C(C=C(N=2)CON=CC2=CC(N(=O)=O)=CC=C2)=O)C=C1
A08	0386996989	205029	233358	165547	MCULE-1774849867	A9		0.155666	2.09118	0.977191	10.1004	MCULE-9874062884	https://mcule.com/P-10716413/	CC1=CC=C(C2SC=C(C(NOCC3=CC=CC=C3)=O)N=2)C=C1
A09	3525370506	188708	226195	159467	MCULE-1774849867	A9		0.148046	1.98882	0.929355	9.60597	MCULE-8514345228	https://mcule.com/P-3473479/	N1(C2C=CC(=CC=2)Cl)C(=O)C2C=CC=CC=2N=C1C1=CC=CO1
A12	3525373422	72504	87533	55518	MCULE-1774849867	A9		0.0555602	0.746382	0.348777	3.60502	MCULE-5226471226	https://mcule.com/P-13585695/	N1(C2C=CC=CC=2)C(C2=CC=CO2)CC(C2=CC=C(C=C2)Cl)=N1
B04	3525370500	137047	166326	120992	MCULE-1774849867	A9		0.109382	1.46941	0.68664	7.09724	MCULE-8049439619	https://mcule.com/P-6409245/	O=N(C1=CC(C=NOCC2N=C(C3=CC=CC=C3)SC=2)=CC=C1)=O
B09	3525370503	206321	248311	165775	MCULE-1774849867	A9		0.159912	2.14822	1.00384	10.3759	MCULE-1407584230	https://mcule.com/P-32576854/	FC1=CC(C2OC=C(COC3=CC(C4OC=NN=4)=CC=C3)N=2)=CC=C1
C04	0363544096	186770	222775	163191	MCULE-1774849867	A9		0.147625	1.98316	0.926711	9.57865	MCULE-4226244493	https://mcule.com/P-6273741/	NC1=NC(SCC(N2C(C3SC=CC=3)CC(C3SC=CC=3)=N2)=O)=NC(N)=C1
C09	0363531254	60325	73701	49837	MCULE-1774849867	A9		0.0473914	0.636645	0.297498	3.07499	MCULE-8177937557	https://mcule.com/P-594535068/	C1(C2=CC=CO2)N=CC(=CN=1)CN1CCN(CC1)CC1C=CC(=CC=1)Cl
D07	0363544469	184262	216961	147307	MCULE-1774849867	A9		0.141386	1.89934	0.887545	9.17382	MCULE-5882958846	https://mcule.com/P-12186411/	CC(C1=CC=C(OCC2=C(C)C=CC=C2)C=C1)=NOCC1=CC=C(C(N)=O)C=C1
D09	3525373377	194731	238868	163628	MCULE-1774849867	A9		0.153938	2.06796	0.966338	9.98824	MCULE-7079959126	https://mcule.com/P-21674752/	CC1=CC=C(C2CC(C3OC=CC=3)N(C(CSC3=CC=C(O)C=C3)=O)N=2)C=C1
D12	3525373421	182742	215612	147839	MCULE-1774849867	A9		0.140783	1.89125	0.883763	9.13473	MCULE-9536072859	https://mcule.com/P-13986934/	C12N=C(O)CC(C3=CC=CC=C3)C=1N=CN2C1C=CC=C(F)C=1
E09	3525373358	227183	275348	193648	MCULE-1774849867	A9		0.179443	2.41059	1.12645	11.6432	MCULE-4010410872	https://mcule.com/P-8427807/	O=C(N1C(C2SC=CC=2)CC(C2OC=CC=2)=N1)COC1=CC=C(C2OC=NN=2)C=C1
E11	3525373403	215517	253726	184300	MCULE-1774849867	A9		0.168453	2.26296	1.05746	10.9301	MCULE-5674761484	https://mcule.com/P-6018576/	COC1=CC=C(C2CC(C3OC=CC=3)N(C(CSC3=CC=CC=C3)=O)N=2)C=C1
F12	3525373405	200165	235106	156085	MCULE-1774849867	A9		0.152424	2.04763	0.956839	9.89005	MCULE-3654480706	https://mcule.com/P-601713730/	O=C(C1SC(C2=CC=CC=C2)=NC=1)NOCC1=CC=CC=C1
G05	3525373391	179436	213275	156978	MCULE-1774849867	A9		0.141685	1.90336	0.88942	9.1932	MCULE-8349094021	https://mcule.com/P-13231537/	N1N(CC2C=CC=CC=2)CC(C2C=CC=CC=2)C=1C1C=CC(=CC=1)Cl
G10	0386947673	65436	79610	58083	MCULE-1774849867	A9		0.0523573	0.703355	0.328671	3.3972	MCULE-4377854608	https://mcule.com/P-31145507/	N1(C(=O)C2=CC=C(C=C2)Cl)N=C(CC1C1NC2=C(C=CC=C2)N=1)C1C=CC=CC=1
H02	3525370514	98154	97375	93271	MCULE-1774849867	A9	HIT A9 itself	0.0744394	1	0.467291	4.83	MCULE-1613993473	https://mcule.com/P-601491074/	FC1=CC2=C(NC(C3=CC=CC=C3)=C2C2NC3=C(C=CC=C3)N=2)C=C1
H03	3525373366	147231	146509	136002	MCULE-1774849867	A9		0.110768	1.48803	0.695341	7.18716	MCULE-8742739769	https://mcule.com/P-6366882/	COC(C1=CC=C(C=NOCC2N=C(C3SC=CC=3)OC=2)C=C1)=O
B08	0363545728	1684901	1938551	1458098	MCULE-6404167980	B10		1.30979	30.0303	8.22216	84.9857	MCULE-7289391861	https://mcule.com/P-12767897/	N1N(C2=CC=CC(Br)=C2)CC(C2C=CC=CC=2)C=1C1=CC=CS1
B12	3525373359	37392	49742	30875	MCULE-6404167980	B10		0.0304173	0.697395	0.190944	1.97363	MCULE-9258492046	https://mcule.com/P-458250647/	N1(C(C2C=CC=CC=2)CC(=N1)C1OC=CC=1)C(C1C=CC(Cl)=CC=1)=O
C01	3525370494	201837	236550	169347	MCULE-6404167980	B10		0.156646	3.59151	0.983339	10.164	MCULE-2722211284	https://mcule.com/P-448679005/	N1(C(=O)C2C=CC(C)=CC=2)N=C(CC1C1NC2=CC=CC=C2N=1)C1C=CC=CC=1
D01	3525373346	69388	85006	59774	MCULE-6404167980	B10		0.0552027	1.26566	0.346533	3.58182	MCULE-5103205897	https://mcule.com/P-6267762/	CC1=CC=C(C2CC(C3OC=CC=3)N(C(CSC3=CC4=C(OCCO4)C=C3)=O)N=2)C=C1
D11	3525370552	85804	112233	69103	MCULE-6404167980	B10		0.0688564	1.57871	0.432244	4.46775	MCULE-2480458483	https://mcule.com/P-5379840/	CC1=CC=C(C2CC(C3OC=CC=3)N(C(CN3N=C(C4=C(C)C=CC=C4)N=N3)=O)N=2)C=C1
E01	0363545934	230584	274379	196042	MCULE-6404167980	B10		0.180687	4.14271	1.13426	11.7239	MCULE-3490205614	https://mcule.com/P-601600398/	CC1=C(C(NOCC2=CC=CC=C2)=O)SC(C2=CC=C(Cl)C=C2)=N1
E02	3525370517	71212	90326	57798	MCULE-6404167980	B10		0.0565347	1.2962	0.354895	3.66826	MCULE-8619236431	https://mcule.com/P-600570678/	C1(C2CCN(CC2)C(=O)C2=CC=C(C=C2)C2C=CC=CC=2)NC2=C(C=CC=C2)N=1
E03	3525373363	71630	90858	61617	MCULE-6404167980	B10		0.057764	1.32439	0.362611	3.74801	MCULE-8629806634	https://mcule.com/P-11187429/	CC(C1N(C)C2=C(C=CC=C2)N=1)=NOCC1=CC=CC=C1
E04	3525370525	287318	346769	239609	MCULE-6404167980	B10		0.225199	5.16326	1.41368	14.612	MCULE-9578943681	https://mcule.com/P-12704043/	N1N(C2=CC=C(Cl)C=C2)CC(C2C=CC=CC=2OC)C=1C1=CC=CS1
E05	3525373401	164407	199120	140619	MCULE-6404167980	B10		0.129946	2.97934	0.815729	8.43152	MCULE-3205872380	https://mcule.com/P-11560565/	O=N(C1=CC(C=NOCC2N=C(C3=CC(Cl)=CC=C3)OC=2)=CC=C1)=O
E06	0363531259	119985	144761	105431	MCULE-6404167980	B10		0.0954146	2.18763	0.598962	6.19098	MCULE-1653468120	https://mcule.com/P-21758046/	O=C(C1=CN=C(C2=CC=CC=C2)N=C1)NOCC1=CC=CC=C1
E07	3525370502	53998	68001	47215	MCULE-6404167980	B10	HIT B10 itself	0.0436156	1	0.273795	2.83	MCULE-7830831656	https://mcule.com/P-601907618/	COC(C1N=C(SCC2N=C(C3=CC(F)=CC=C3)OC=2)NC=1)=O
E08	3525373355	101859	124488	84303	MCULE-6404167980	B10		0.0800713	1.83584	0.502645	5.19542	MCULE-5169599378	https://mcule.com/P-12088681/	FC1=CC=C(C2OC=C(CON=CC3=CC(OCC4=CC=NC=C4)=CC=C3)N=2)C=C1
E12	3525373394	210178	251655	174230	MCULE-6404167980	B10		0.163948	3.75893	1.02918	10.6378	MCULE-2843982852	https://mcule.com/P-6408821/	O=N(C1=CC(C=NOCC2N=C(C3=CC=CC=C3)OC=2)=CC=C1)=O
F04	0363544099	73283	83486	59717	MCULE-6404167980	B10		0.0558001	1.27936	0.350283	3.62059	MCULE-9221129447	https://mcule.com/P-600285328/	CNC(C1=C(NC(C2N=C(C3=CC=CC=C3)OC=2)=O)C=CC(Cl)=C1)=O
F05	3525373350	239742	284810	208658	MCULE-6404167980	B10		0.188988	4.33303	1.18636	12.2625	MCULE-2524407956	https://mcule.com/P-11546716/	O=N(C1=CC=C(OCC2N=C(C3=CC(F)=CC=C3)OC=2)C=C1)=O
G01	3525370485	94183	113373	73207	MCULE-6404167980	B10		0.0723678	1.65922	0.454286	4.69558	MCULE-3922043230	https://mcule.com/P-601692732/	O=N(C1=CC(OCC2N=C(C3=CC(F)=CC=C3)OC=2)=CC=C1)=O
G03	3525370505	62605	84873	48773	MCULE-6404167980	B10		0.0505845	1.15978	0.317542	3.28217	MCULE-6404167980	https://mcule.com/P-11560568/	O=N(C1=CC(C=NOCC2N=C(C3=CC(F)=CC=C3)OC=2)=CC=C1)=O
H01	0363545756	46360	42085	36252	MCULE-6404167980	B10		0.0321412	0.736919	0.201765	2.08548	MCULE-2028680482	https://mcule.com/P-6408724/	O=N(C1=CC(C=NOCC2=CC=C(F)C=C2)=CC=C1)=O
A01	0386998474	193249	232123	157700	MCULE-4992135421	D11		0.150289	9.75151	0.943435	9.75151	MCULE-1491710337	https://mcule.com/P-10817654/	CC1=C(C(NOCC2=CC=CC=C2)=O)C=CC(C2=CC=CC=C2)=N1
A02	0386946247	159448	200678	137028	MCULE-4992135421	D11		0.128143	8.31459	0.804416	8.31459	MCULE-6966799911	https://mcule.com/P-601478234/	C1=CC=C(C2=C(C3NC4=C(C=CC=C4)N=3)C3=C(C=CC=C3)N2)C=C1.Cl
B01	0386996999	41287	43244	35796	MCULE-4992135421	D11		0.0310148	2.01239	0.194694	2.01239	MCULE-1122569397	https://mcule.com/P-11187450/	CC(C1=CC2=C(NC(N2)=O)C=C1)=NOCC1=CC=CC=C1
B02	0387000038	18905	22496	18392	MCULE-4992135421	D11	HIT D11 itself	0.0154119	1	0.0967476	1	MCULE-5825903058	https://mcule.com/P-6408849/	O=N(C1=CC(C=NOCC2N=C3N(C=C(C=C3)Cl)C=2)=CC=C1)=O
B05	0386946287	209038	253992	179835	MCULE-4992135421	D11		0.165701	10.7515	1.04018	10.7515	MCULE-8571281553	https://mcule.com/P-31145504/	N1(C(C2=CC=CC=C2)=O)N=C(CC1C1NC2=C(C=CC=C2)N=1)C1C=CC=CC=1
B06	3525373407	458052	527459	391153	MCULE-4992135421	D11		0.354841	23.0238	2.2275	23.0238	MCULE-8227361969	https://mcule.com/P-13241821/	N1(C(CCC(O)=O)=O)C(C2=CC=CO2)CC(C2C=CC(=CC=2)C)=N1
B10	0386996997	176510	216942	143602	MCULE-4992135421	D11		0.138428	8.98189	0.868976	8.98189	MCULE-7231715830	https://mcule.com/P-601306600/	ClC1=C(SCC(N2C(C3OC=CC=3)CC(C3SC=CC=3)=N2)=O)C=CC=C1
B11	0386996954	17024	18449	13319	MCULE-4992135421	D11		0.0125763	0.816015	0.0789475	0.816015	MCULE-2784099408	https://mcule.com/P-601629131/	O=C(N1CCC(C2NC3=C(C=CC=C3)N=2)CC1)CCC1OC(C2=CC=CC=C2)=CC=1
C03	0386998516	187777	240008	171912	MCULE-4992135421	D11		0.154574	10.0296	0.970335	10.0296	MCULE-8005302664	https://mcule.com/P-6366845/	COC(C1=CC=C(C=NOCC2ON=C(C3=CC=CC=C3)N=2)C=C1)=O
C06	0386946292	167371	195719	145198	MCULE-4992135421	D11		0.131013	8.50079	0.822431	8.50079	MCULE-9042951996	https://mcule.com/P-601672344/	C1C(C2NC3=C(C=CC=C3)N=2)CCN(C2SC(C3=CC=CC=C3)=NN=2)C1
C07	0386947612	141455	168587	119586	MCULE-4992135421	D11		0.110738	7.18526	0.695156	7.18526	MCULE-1902171981	https://mcule.com/P-11546858/	CCOCCCN1C(=O)C2=C(C=CC=C2)N=C1SCC1N=C(C2=CC(F)=CC=C2)OC=1
C10	0387020992	79173	95209	68970	MCULE-4992135421	D11		0.062725	4.06991	0.393754	4.06991	MCULE-6072449295	https://mcule.com/P-6074922/	CC1=CC=C(C2OC(SCC(N3C(C4SC=CC=4)CC(C4SC=CC=4)=N3)=O)=NN=2)C=C1
C11	0363531285	207974	251731	180348	MCULE-4992135421	D11		0.164976	10.7045	1.03563	10.7045	MCULE-2005841258	https://mcule.com/P-619075793/	CS(C)=O	Negative Control
D02	0386996977	42351	48412	39558	MCULE-4992135421	D11		0.0335908	2.17954	0.210865	2.17954	MCULE-2340696016	https://mcule.com/P-5667034/	COC1=CC=C(C2N(C(CSC3N(C)N=NN=3)=O)N=C(C3=CC=CC=C3)C2)C=C1
D03	3525373387	27303	34789	20349	MCULE-4992135421	D11		0.0212495	1.37877	0.133393	1.37877	MCULE-2708783862	https://mcule.com/P-14228525/	S1C2=C(C=CC=C2)N=C(C2SC=CC=2)C1C1NC2=C(C=CC=C2)N=1
D10	0386998197	59546	66500	54169	MCULE-4992135421	D11		0.0464512	3.01398	0.291595	3.01398	MCULE-3385615377	https://mcule.com/P-21243475/	CC1N2C(=NC(C(NOCC3=CC=CC=C3)=O)=C2)C=CC=1
G02	3525373378	46911	56297	36499	MCULE-4992135421	D11		0.03601	2.33651	0.226052	2.33651	MCULE-4368557484	https://mcule.com/P-6366864/	COC(C1=CC=C(C=NOCC2N=C(C3=CC=CC=C3)OC=2)C=C1)=O
G07	0386947683	87438	102562	76532	MCULE-4992135421	D11		0.0686997	4.45758	0.43126	4.45758	MCULE-3379813684	https://mcule.com/P-21989229/	ClC1=CC=C(C2N(C(C3=CC=CC=C3)=O)N=C(C3OC=CC=3)C2)C=C1
H04	3525370483	136439	138529	124944	MCULE-4992135421	D11		0.103079	6.68827	0.647074	6.68827	MCULE-6147836903	https://mcule.com/P-11345950/	COC1=CC=C(C2OC=C(CON=CC3=C(Cl)C=CC=C3)N=2)C=C1
A11	0386996984	85747	99921	69502	MCULE-7915766987	D7		0.0657711		0.412876	4.26756	MCULE-1675651028	https://mcule.com/P-14228532/	C1(NC2C(=CC=CC=2)N=1)C1SC2C=CC=CC=2N=C1C1C=CC(=CC=1)OC
B03	0387000433	102619	125609	90554	MCULE-7915766987	D7		0.0821674		0.515803	5.33143	MCULE-4598208612	https://mcule.com/P-11668627/	CC(NC1SC=C(C(NOCC2=CC=CC=C2)=O)N=1)=O
C12	0363544146	232636	295184	193534	MCULE-7915766987	D7		0.185932		1.16718	12.0642	MCULE-4872332408	https://mcule.com/P-14185017/	N1(C(=O)CSC2C=CC(=CC=2)C)C(C2C=CC(=CC=2)F)CC(C2=CC=CS2)=N1
D04	0386947628	169138	197847	145540	MCULE-7915766987	D7		0.132105		0.829287	8.57166	MCULE-2013562097	https://mcule.com/P-13880617/	C12N=C(O)CC(C3C=CC=C(O)C=3)C=1N=CN2C1=CC=CC=C1
D08	3525370516	186371	220077	154052	MCULE-7915766987	D7		0.144471		0.906913	9.37401	MCULE-6222088434	https://mcule.com/P-10310661/	CC1ON=C(CN2CCN(CC(N3C(C4OC=CC=4)CC(C4=CC=C(C)C=C4)=N3)=O)CC2)C=1
E10	0363544179	138510	166212	113867	MCULE-7915766987	D7		0.107893		0.677295	7.00064	MCULE-2005841258	https://mcule.com/P-619075793/	CS(C)=O	Negative Control
F06	0363531286	162735	197828	142481	MCULE-7915766987	D7		0.129662		0.813946	8.41309	MCULE-8909245116	https://mcule.com/P-594712685/	C1(=C(C)NC(C2C=CC=CC=2)=N1)C(=O)N1CCC2=C(C=C(S2)C(NC)=O)C1
F07	3525370498	152190	178144	130739	MCULE-7915766987	D7		0.118843		0.746035	7.71115	MCULE-8002719168	https://mcule.com/P-31145510/	C1(NC2=C(C=CC=C2)N=1)C1CC(=NN1)C1=CC=C(C=C1)Br
F11	0386998511	141816	172634	119776	MCULE-7915766987	D7		0.111924		0.702596	7.26215	MCULE-6819115039	https://mcule.com/P-10890972/	COC1=CC=C(C2CC(C3OC=CC=3)N(C(CN3CC=C(C4=CC=C(O)C=C4)CC3)=O)N=2)C=C1
G04	0386998518	30571	34428	24852	MCULE-7915766987	D7		0.0231595		0.145383	1.5027	MCULE-7779894524	https://mcule.com/P-601579840/	O=N(C1=CC(C=NOCC2=NOC(C3=CC=CC=C3)=C2)=CC=C1)=O
G11	0363544439	70338	83942	58007	MCULE-7915766987	D7		0.0547178		0.343489	3.55037	MCULE-1774849867	https://mcule.com/P-11683961/	CC(C1=C(C)NC(C2=CC=CC=C2)=N1)=NOCC1=CC=CC=C1
H05	0363546855	302594	289370	250591	MCULE-7915766987	D7		0.217172		1.36329	14.0912	MCULE-2155683889	https://mcule.com/P-11780837/	CC1=C(C(NCCC2=CC=C(N3N=CC=C3)C=C2)=O)N=C(C2=CC=CC=C2)N1
F09	3525371010	198607	237063	167333				0.155426	dmso	0.975684		MCULE-4184732506	https://mcule.com/P-5299530/	FC1=CC=C(SCC(N2C(C3OC=CC=3)CC(C3=CC=C(Cl)C=C3)=N2)=O)C=C1
G09	3525370661	214624	240749	178182				0.163301	dmso	1.02512		MCULE-5289231473	https://mcule.com/P-31145440/	N1(C(=O)CN2CCCCC2)N=C(CC1C1NC2C(=CC=CC=2)N=1)C1C=CC(=CC=1)Br
Untreated		1284362	1291164	1304141	1.29322e+06		Note: new untreated higher values detected (freshest reagent)	1		%ofDMSO
Ipilimumab		92910	29773	78394				0.0518284
									compared to each of the 5 1st rounders	compared to DMSO	compared to d11
