# Supplementary material for: Artificial intelligence-powered discovery of small molecules inhibiting CTLA-4 in cancer
Source: BJC Rep. Author manuscript; Available in PMC 2024 Feb 4. (PMC10838660; doi:10.1038/s44276-023-00035-5)
Supplement: Raw Data [file NIHMS1961340-supplement-Raw_Data.zip › RAWData/Figure 6/Figure 6f/Figure 7f.xlsx]

## Sheet: Sheet1
	D11.3	D11.3	D11.3	D11.3	D11.3	D11.3	D11.3	PBS	PBS	PBS	PBS	PBS	PBS	PBS
0	0	0	0	0	0	0		0	0	0	0	0	0
10	75	75	75	75	75	75		75	75	75	75	75	75
12	163.84	148.84	171.5	75	75	75		75	75	104.284	148.84	205.167	191.558
14	89.2375	102.5	81.12	75	553.756	75		109.76	63.36	144	179.56	344.389	178.956
16	600.862	196	75	405	528.22	62.5		1015.62	75	196	902.956	196	550
18	364.5	196	435.655	196	405	196		815.36	268.363	864	858.675	264.654	829.985
20	378.45	282.408	552.23		786.5	191.1		1470	936	1470	1230.08	1470	1239.3
23	989.786	503.382	821.34		1183.95	100.92			1912.5		1783.06	1666	1301.81
