# Supplementary material for: Artificial intelligence-powered discovery of small molecules inhibiting CTLA-4 in cancer
Source: BJC Rep. Author manuscript; Available in PMC 2024 Feb 4. (PMC10838660; doi:10.1038/s44276-023-00035-5)
Supplement: Raw Data [file NIHMS1961340-supplement-Raw_Data.zip › RAWData/Figure 6/Figure 6a/D11.2.xlsx]

## Sheet: Sheet1
D11.2
Concentrations (nM)
25000	69122	78527	83543
12500	78888	87913	92378
6250	88711	99237	102467
3125	130112	146338	143260
1562	199576	215878	212230
781	359613	374870	352374
390	572660	612712	528998
195	590330	592306	511898
