# Supplementary material for: Artificial intelligence-powered discovery of small molecules inhibiting CTLA-4 in cancer
Source: BJC Rep. Author manuscript; Available in PMC 2024 Feb 4. (PMC10838660; doi:10.1038/s44276-023-00035-5)
Supplement: Raw Data [file NIHMS1961340-supplement-Raw_Data.zip › RAWData/Figure 6/Figure 6a/D7.1.xlsx]

## Sheet: Sheet1
D7.1
Concentrations (nM)
25000	142519	138605	118484
12500	251161	242174	205713
6250	470668	449920	368638
3125	529321	502721	428032
1562	689662	662872	546896
781	997462	956346	798988
390	1060827	1004891	837349
195	961248	918498	764180
