# Supplementary material for: Artificial intelligence-powered discovery of small molecules inhibiting CTLA-4 in cancer
Source: BJC Rep. Author manuscript; Available in PMC 2024 Feb 4. (PMC10838660; doi:10.1038/s44276-023-00035-5)
Supplement: Raw Data [file NIHMS1961340-supplement-Raw_Data.zip › RAWData/Figure 6/Figure 6a/B10.1.xlsx]

## Sheet: Sheet1
B10.1
Concentrations (nM)
25000	62225	57988	50920
12500	163894	138795	112119
6250	134786	112708	89129
3125	148485	125666	96995
1562	303601	265449	203205
781	654930	569924	461453
390	640338	579386	483246
195	632681	576137	473309
