# Supplementary material for: Artificial intelligence-powered discovery of small molecules inhibiting CTLA-4 in cancer
Source: BJC Rep. Author manuscript; Available in PMC 2024 Feb 4. (PMC10838660; doi:10.1038/s44276-023-00035-5)
Supplement: Raw Data [file NIHMS1961340-supplement-Raw_Data.zip › RAWData/Figure 6/Figure 6a/D11.3.xlsx]

## Sheet: Sheet1
D11.3
Concentrations (nM)
25000	58159	59185	54986
12500	86203	87362	88293
6250	146034	146034	133342
3125	321366	305558	279680
1562	338751	340537	299307
781	667546	650313	563426
390	810122	780273	660155
195	1128296	1064019	879130
