# Supplementary material for: Artificial intelligence-powered discovery of small molecules inhibiting CTLA-4 in cancer
Source: BJC Rep. Author manuscript; Available in PMC 2024 Feb 4. (PMC10838660; doi:10.1038/s44276-023-00035-5)
Supplement: Raw Data [file NIHMS1961340-supplement-Raw_Data.zip › RAWData/Figure 6/Figure 6a/Figure 7a.xlsx]

## Sheet: Sheet1
D7.1
Concentrations (nM)
25000	142519	138605	118484
12500	251161	242174	205713
6250	470668	449920	368638
3125	529321	502721	428032
1562	689662	662872	546896
781	997462	956346	798988
390	1060827	1004891	837349
195	961248	918498	764180
D11.1					D11.2
Concentrations (nM)					Concentrations (nM)
25000	66576	66063	57114		25000	69122	78527	83543
12500	73644	68647	61446		12500	78888	87913	92378
6250	108471	98876	90497		6250	88711	99237	102467
3125	164920	143545	129162		3125	130112	146338	143260
1562	202103	176035	160683		1562	199576	215878	212230
781	224751	193553	184775		781	359613	374870	352374
390	234460	202540	193116		390	572660	612712	528998
195	210064	183502	173546		195	590330	592306	511898
97	271453	237595	229425		97	570038	569981	489573
D11.3
Concentrations (nM)
25000	58159	59185	54986
12500	86203	87362	88293
6250	146034	146034	133342
3125	321366	305558	279680
1562	338751	340537	299307
781	667546	650313	563426
390	810122	780273	660155
195	1128296	1064019	879130
B10.1					B10.2
Concentrations (nM)					Concentrations (nM)
25000	62225	57988	50920		25000	33763	32452	27968
12500	163894	138795	112119		12500	126141	104120	91219
6250	134786	112708	89129		6250	195966	164901	138377
3125	148485	125666	96995		3125	351291	305520	255854
1562	303601	265449	203205		1562	456988	406334	341126
781	654930	569924	461453		781	485868	455981	374642
390	640338	579386	483246		390	503937	459572	378214
195	632681	576137	473309		195	497154	455525	378556
					97	465386	411559	337079
A6.1
Concentrations (nM)
25000	25973	25783	24776
12500	79800	77444	66595
6250	65151	55613	44631
3125	85196	72903	59413
1562	164141	145540	120156
781	422123	384294	306318
390	447127	402458	323418
195	481270	431927	338257
A9.1
Concentrations (nM)
25000	47785	43700	40375
12500	48944	43396	34181
6250	54872	48811	36423
3125	87419	73910	57133
1562	142063	120935	94392
781	341506	294234	234346
390	307534	259806	212876
