# Supplementary material for: Artificial intelligence-powered discovery of small molecules inhibiting CTLA-4 in cancer
Source: BJC Rep. Author manuscript; Available in PMC 2024 Feb 4. (PMC10838660; doi:10.1038/s44276-023-00035-5)
Supplement: Raw Data [file NIHMS1961340-supplement-Raw_Data.zip › RAWData/Figure 6/Figure 6a/rawest data navid r data 2nd screening.xlsx]

## Sheet: Sheet1
	2b1
	25	12.5	6.25	3.125	1.5625	0.78125	0.390625	0.195312	0.0976562	0.0488281	0.0244141	DMSO 0.25%
	66576	73644	108471	164920	202103	224751	234460	210064	271453	182381	200887	188879
	66063	68647	98876	143545	176035	193553	202540	183502	237595	152779	171665	165509
	57114	61446	90497	129162	160683	184775	193116	173546	229425	155154	161842	134805
	63251	67912.3	99281.3	145876	179607	201026	210039	189037	246158	163438	178131	163064	average
	2b2
	43472	45980	76266	103683	191482	262124	258932	280782	122550	202502	119985	237519
	44194	45087	71725	94696	166326	228475	225112	235220	105773	174515	100586	206663
	39444	42028	63004	86545	158308	219260	217303	220324	101403	167447	103094	180785
	42370	44365	70331.7	94974.7	172039	236620	233782	245442	109909	181488	107888	208322	average
	2b11
	25	12.5	6.25	3.125	1.5625	0.78125	0.390625	0.195312	0.0976562	0.0488281	0.0244141	DMSO 0.25%
	69122	78888	88711	130112	199576	359613	572660	590330	570038	498693	508649	217569
	78527	87913	99237	146338	215878	374870	612712	592306	569981	487426	476805	187587
	83543	92378	102467	143260	212230	352374	528998	511898	489573	414200	399855	157225
	77064	86393	96805	139903	209228	362286	571457	564845	543197	466773	461770	187460	average
	2b12
	25	12.5	6.25	3.125	1.5625	0.78125	0.390625	0.195312	0.0976562	0.0488281	0.0244141	DMSO 0.25%
	33763	126141	195966	351291	456988	485868	503937	497154	465386	362140	272232	107616
	32452	104120	164901	305520	406334	455981	459572	455525	411559	318896	230489	89490
	27968	91219	138377	255854	341126	374642	378214	378556	337079	261611	189278	80180
	31394.3	107160	166415	304222	401483	438830	447241	443745	404675	314216	230666	92428.7	average
	2c10
	25	12.5	6.25	3.125	1.5625	0.78125	0.390625	0.195312	0.0976562	0.0488281	0.0244141	DMSO 0.25%
	58159	86203	146034	321366	338751	667546	810122	1128296	522424	457140	431623	228665
	59185	87362	146034	305558	340537	650313	780273	1064019	482068	404852	378233	191501
	54986	88293	133342	279680	299307	563426	660155	879130	388626	339169	307553	154565
	57443.3	87286	141803	302201	326198	627095	750183	1023815	464373	400387	372470	191577	average
	2g4
	25	12.5	6.25	3.125	1.5625	0.78125	0.390625	0.195312	0.0976562	0.0488281	0.0244141	DMSO 0.25%
	142519	251161	470668	529321	689662	997462	1060827	961248	658958	530499	127889	172140
	138605	242174	449920	502721	662872	956346	1004891	918498	590691	469224	109060	139688
	118484	205713	368638	428032	546896	798988	837349	764180	479674	383857	83448	115007
	133203	233016	429742	486691	633143	917599	967689	881309	576441	461193	106799	142278	average
	2a12
	25	12.5	6.25	3.125	1.5625	0.78125	0.390625	0.195312	0.0976562	0.0488281	0.0244141	DMSO 0.25%
	47785	48944	54872	87419	142063	341506	307534	218671	16853	11685	23712	31350
	43700	43396	48811	73910	120935	294234	259806	177992	13490	10184	21052	28709
	40375	34181	36423	57133	94392	234346	212876	151525	13224	9348	17005	24491
	43953.3	42173.7	46702	72820.7	119130	290029	260072	182729	14522.3	10405.7	20589.7	28183.3	average
	2f3
	25	12.5	6.25	3.125	1.5625	0.78125	0.390625	0.195312	0.0976562	0.0488281	0.0244141	DMSO 0.25%
	25973	79800	65151	85196	164141	422123	447127	481270	99275	65113	65360	74461
	25783	77444	55613	72903	145540	384294	402458	431927	84892	49267	50939	60477
	24776	66595	44631	59413	120156	306318	323418	338257	61123	38247	38095	50008
	25510.7	74613	55131.7	72504	143279	370912	391001	417151	81763.3	50875.7	51464.7	61648.7	average
	2g3
	25	12.5	6.25	3.125	1.5625	0.78125	0.390625	0.195312	0.0976562	0.0488281	0.0244141	DMSO 0.25%
	62225	163894	134786	148485	303601	654930	640338	632681	156332	133532	137560	141056
	57988	138795	112708	125666	265449	569924	579386	576137	136420	109687	114209	112328
	50920	112119	89129	96995	203205	461453	483246	473309	103341	85158	90573	87571
	57044.3	138269	112208	123715	257418	562102	567657	560709	132031	109459	114114	113652	average
