# Supplementary material for: Artificial intelligence-powered discovery of small molecules inhibiting CTLA-4 in cancer
Source: BJC Rep. Author manuscript; Available in PMC 2024 Feb 4. (PMC10838660; doi:10.1038/s44276-023-00035-5)
Supplement: Raw Data [file NIHMS1961340-supplement-Raw_Data.zip › RAWData/Figure 6/Figure 6a/A6.1.xlsx]

## Sheet: Sheet1
A6.1
Concentrations (nM)
25000	25973	25783	24776
12500	79800	77444	66595
6250	65151	55613	44631
3125	85196	72903	59413
1562	164141	145540	120156
781	422123	384294	306318
390	447127	402458	323418
195	481270	431927	338257
