# Supplementary material for: Artificial intelligence-powered discovery of small molecules inhibiting CTLA-4 in cancer
Source: BJC Rep. Author manuscript; Available in PMC 2024 Feb 4. (PMC10838660; doi:10.1038/s44276-023-00035-5)
Supplement: Raw Data [file NIHMS1961340-supplement-Raw_Data.zip › RAWData/Figure 6/Figure 6a/A9.1.xlsx]

## Sheet: Sheet1
A9.1
Concentrations (nM)
25000	47785	43700	40375
12500	48944	43396	34181
6250	54872	48811	36423
3125	87419	73910	57133
1562	142063	120935	94392
781	341506	294234	234346
390	307534	259806	212876
