# Supplementary material for: Artificial intelligence-powered discovery of small molecules inhibiting CTLA-4 in cancer
Source: BJC Rep. Author manuscript; Available in PMC 2024 Feb 4. (PMC10838660; doi:10.1038/s44276-023-00035-5)
Supplement: Raw Data [file NIHMS1961340-supplement-Raw_Data.zip › RAWData/Figure 6/Figure 6a/D11.1.xlsx]

## Sheet: Sheet1
D11.1
Concentrations (nM)
25000	66576	66063	57114
12500	73644	68647	61446
6250	108471	98876	90497
3125	164920	143545	129162
1562	202103	176035	160683
781	224751	193553	184775
390	234460	202540	193116
195	210064	183502	173546
