# Supplementary material for: Artificial intelligence-powered discovery of small molecules inhibiting CTLA-4 in cancer
Source: BJC Rep. Author manuscript; Available in PMC 2024 Feb 4. (PMC10838660; doi:10.1038/s44276-023-00035-5)
Supplement: Raw Data [file NIHMS1961340-supplement-Raw_Data.zip › RAWData/Figure 6/Figure 6a/B10.2.xlsx]

## Sheet: Sheet1
B10.2
Concentrations (nM)
25000	33763	32452	27968
12500	126141	104120	91219
6250	195966	164901	138377
3125	351291	305520	255854
1562	456988	406334	341126
781	485868	455981	374642
390	503937	459572	378214
195	497154	455525	378556
