# Supplementary material for: Artificial intelligence-powered discovery of small molecules inhibiting CTLA-4 in cancer
Source: BJC Rep. Author manuscript; Available in PMC 2024 Feb 4. (PMC10838660; doi:10.1038/s44276-023-00035-5)
Supplement: Raw Data [file NIHMS1961340-supplement-Raw_Data.zip › RAWData/Figure 6/Figure 6g/Figure 7g.xlsx]

## Sheet: Sheet1
Days	PBS	PBS	PBS	PBS	PBS	PBS	PBS	PBS	D11.3	D11.3	D11.3	D11.3	D11.3	D11.3	D11.3	D11.3	A9.1	A9.1	A9.1	A9.1	A9.1	A9.1	A9.1	A9.1
0	35	23	21	34	27	34			35	35	34	23	20	28	28		35	27	38	33	21	22	22
10	35	23	21	34	27	34			35	35	34	23	20	28	28		35	27	38	33	21	22	22
14	30	24	23	37	25	34			33	30	34	21	19	27	26		32	25	36	32	22	23	23
18	30	25	21	32	24	34			31	30		24	20	26	26		32	25	35	32	23	23	23
23		24		30	24	30			31				21	26	26		32	25	34	31	23	22	30
