# Supplementary material for: Artificial intelligence-powered discovery of small molecules inhibiting CTLA-4 in cancer
Source: BJC Rep. Author manuscript; Available in PMC 2024 Feb 4. (PMC10838660; doi:10.1038/s44276-023-00035-5)
Supplement: Raw Data [file NIHMS1961340-supplement-Raw_Data.zip › RAWData/Figure 6/Figure 6b/Figure 7b.xlsx]

## Sheet: Sheet1
	A6	A6	A6	A9	A9	A9	B10	B10	B10	D7	D7	D7	D11	D11	D11
original	3			6			5.2			8.9			4.1
optimized	1.3			1.4			1.5	4.5		2.8			1.9	1	0.97
