# Supplementary material for: Artificial intelligence-powered discovery of small molecules inhibiting CTLA-4 in cancer
Source: BJC Rep. Author manuscript; Available in PMC 2024 Feb 4. (PMC10838660; doi:10.1038/s44276-023-00035-5)
Supplement: Raw Data [file NIHMS1961340-supplement-Raw_Data.zip › RAWData/Figure 6/Figure 6e/Figure 7e.xlsx]

## Sheet: Sheet1
	A9	A9	A9	A9	A9	A9	A9	A9	A9	A9	A9	PBS	PBS	PBS	PBS	PBS	PBS	PBS	PBS	PBS	PBS	PBS
0	0	0	0	0	0	0	0	0	0	0	0	0	0	0	0	0	0	0	0	0	0
12	75	75	75	75	167.504	41.25	40.824	75	58.8245	75	75	75	94.221	75	75	144	147	61.2255	75	75	75
14	126	75	126	71.25	127.832	44.1	98.3125	104.284	75	75	94.08	126	186.517	75	75	189.584	90.75	61.2255	75	90.75	75
16	75	75	145.762	92.2625	81.25	56	98.3125	104.284	75	75	94.08	77.5	53.958	93.775	81.25	221.154	75	56.448	75	90.75	75
18	75	75	145.762	108.841	81.25	168.2	81.25	104.284	109.76	75	94.08	186.517	109.33	75	186.2	535.553	126	75	75	90.75	75
20	24.276	75	61.2255	89.2375	39.5035	81.9315	67.968	75.843	166.464	109.76	83.1875	202.612	150.822	65.664	134.946	966.306	158.143	45.5625	81.25	62.5	75
22	39.69	75	40	142.228	45.5625	81.9315	90.988	89.2375	485.002	75.625	50.625	629.856	150.822	44.1	166.464	1575	204.723	45.5625	121.835	75.625	72.5
24	57.6	75	40	192.821	45.5625	79.3305	90.988	113.132	625	60.025	75.625	629.856	109.8	65.1655	166.464		219.284	83.1875	157.115	55.225	72.5
26	41.454	75	40	463.736	49.6125	909.72	500	65.664	735.075	55.225	51.9115	496.375	288	90.75	214.243		491.985	433.5	348.48	55.225	87.725
28	57.6	75	52.9	354.375	74.88	700	126	161.84	846.72	580.8	75	1171.28	1174.55	171.5	248.832		369.92	1521	352.352	196	75
30	62.5	66.0275	171.5	750	66.0275	1080	550	186.517	550	207.515	75	1800	2176	200.9	288		1436.5	1559.52	1575	487.35	208.08
