# Supplementary material for: Artificial intelligence-powered discovery of small molecules inhibiting CTLA-4 in cancer
Source: BJC Rep. Author manuscript; Available in PMC 2024 Feb 4. (PMC10838660; doi:10.1038/s44276-023-00035-5)
Supplement: Raw Data [file NIHMS1961340-supplement-Raw_Data.zip › RAWData/Figure 6/Figure 6d/Figure 7d.xlsx]

## Sheet: Microplate End point
User: USER
Path: C:\Program Files (x86)\BMG\CLARIOstar\User\Data
Test ID: 5731
Test Name: DLR
Date: 2022/7/11																100	50	25	12.5	6.25	3.125	1.5625	0
Time: 9:23:58															2.A6.1	294229	259276	261306	292562	251469	291120	282331	281453
ID1: viability death cells mc38																302979	265879	263700	297653	254825	295664	288517	299972
ID2: r1																301534	264992	260060	298175	253280	294429	285184	308079
Luminescence															2.A9.1	268227	286644	251098	284818	284170	274080	286293	310744
																267297	288294	253564	289037	290512	278281	286585	311547
																266046	282465	249160	285486	286674	279381	283745	316191
															2.B10.1	266603	233439	274750	324206	279676	270144	283771	286557
	Raw Data (580-80)															265825	235977	275800	320681	283452	270895	284859	289873
	1	2	3	4	5	6	7	8	9	10	11	12				263806	228512	272779	319664	282026	267664	284488	285720
A	294229	259276	261306	292562	251469	291120	282331	294790	270240	281453	299819				2.B10.2	281657	243817	260126	242641	271476	256774	309820	310995
B	268227	286644	251098	284818	284170	274080	286293	287847	295440	310744	294878					277967	240144	263432	239731	270353	257838	309154	308118
C	266603	233439	274750	324206	279676	270144	283771	271871	276895	286557	298465					277512	239132	258500	239094	273229	254679	304404	304576
D	281657	243817	260126	242641	271476	256774	309820	263989	295271	310995	279039				2.7.1	255487	234491	273519	288071	289282	278552	302825	301529
E	255487	234491	273519	288071	289282	278552	302825	289750	312252	301529	264880					255766	234879	272281	287988	294195	277030	300102	303152
F	228463	261430	313597	287770	301562	283939	299269	314958	331831	309127	243800					256953	234218	269429	287608	294914	278208	294222	301149
G	773	224335	281660	286153	271006	267016	309594	281981	317355	294436	255748				2.D11.1	228463	261430	313597	287770	301562	283939	299269	309127
H	384	216394	287752	216229	227118	197689	238283	90520	1284	1275	1698					233518	261391	314867	288758	295776	283676	295645	306591
																230505	256969	309115	284476	296276	280518	292933	307405
															2.D11.2	224335	281660	286153	271006	267016	309594	281981	255748
	Raw Data (580-80)															261391	314867	288758	295776	283676	295645	310300	243817
	1	2	3	4	5	6	7	8	9	10	11	12				258382	304439	280804	291469	277346	288347	303187	242500
A	302979	265879	263700	297653	254825	295664	288517	292765	272968	299972	307783				2.D11.3	227978	222593	227641	203208	229633	243007	221773	247451
B	267297	288294	253564	289037	290512	278281	286585	291003	292456	311547	297628					242881	240352	244049	215682	241782	256067	233668	241278
C	265825	235977	275800	320681	283452	270895	284859	273703	275494	289873	299063					248380	248323	250222	218678	247179	259889	237832	240045
D	277967	240144	263432	239731	270353	257838	309154	261230	292186	308118	281321
E	255766	234879	272281	287988	294195	277030	300102	285972	309787	303152	259455
F	233518	261391	314867	288758	295776	283676	295645	310300	327769	306591	243817
G		226083	281570	284943	274213	264642	308997	280244	316777	289655	251335
H
	Raw Data (580-80)
	1	2	3	4	5	6	7	8	9	10	11	12
A	301534	264992	260060	298175	253280	294429	285184	294548	270775	308079	313988
B	266046	282465	249160	285486	286674	279381	283745	288732	289843	316191	301939
C	263806	228512	272779	319664	282026	267664	284488	272358	273384	285720	297054
D	277512	239132	258500	239094	273229	254679	304404	259182	289965	304576	277820
E	256953	234218	269429	287608	294914	278208	294222	284589	301781	301149	264422
F	230505	256969	309115	284476	296276	280518	292933	306224	320790	307405	244689
G		225251	280091	283646	271569	262662	305247	276105	309581	286609	246351
H
	Raw Data (580-80)
	1	2	3	4	5	6	7	8	9	10	11	12
A	300457	262871	259754	292441	252703	292735	283455	287359	270801	329599	318447
B	267549	280479	245353	282072	283007	273561	281367	284405	286886	316812	310563
C	260603	230811	268825	319525	277652	266837	278058	267096	267549	294250	301631
D	275612	236938	256471	238470	268905	253067	298029	254317	287264	311816	285299
E	254482	227017	267560	282707	291004	275755	292113	280804	299707	304912	265411
F	229554	258382	304439	280804	291469	277346	288347	303187	318535	311514	242500
G		226680	274060	277928	273170	259267	303241	273706	305648	284512	247482
H
	Raw Data (580-80)
	1	2	3	4	5	6	7	8	9	10	11	12
A	292711	257140	254023	289042	248555	283027	276791	280352	264773	341535	328460
B	262857	278006	245940	276239	270998	266146	273033	275859	284292	331240	326251
C	259650	222614	259594	312883	269916	259573	267831	261344	255606	301378	304167
D	273674	229480	247423	234052	259410	242478	295307	244791	273489	317306	291276
E	249887	220156	257211	271724	276736	270854	291659	279164	288469	308677	269407
F	228283	247361	297382	273404	283674	267766	287379	293163	308198	309087	244340
G		217475	257273	263951	261662	250917	289164	267995	296040	274219	244771
H
	Raw Data (580-80)
	1	2	3	4	5	6	7	8	9	10	11	12
A	290768	258474	254884	289823	245242	281957	275585	278381	261494	355508	333235
B	262355	275833	241726	271854	272612	259979	267714	272054	280498	336311	330241
C	258133	220243	259378	302554	265220	255354	260727	259640	251088	290760	309905
D	270364	229004	244470	226729	252721	238204	291593	235549	266912	318979	293343
E	245276	214076	256799	269498	266662	265710	283008	276813	279504	308325	272697
F	223995	241235	289825	274967	277213	261778	282419	288186	302609	299703	243578
G		217488	256406	258140	253354	247970	279671	265381	286556	267710	240045
H
	Raw Data (580-80)
	1	2	3	4	5	6	7	8	9	10	11	12
A	294626	257791	252237	287861	247079	284713	274866	275971	260196	361279	338908
B	261752	276694	242364	275084	271742	261503	268559	270757	281397	335921	333927
C	258438	222028	260517	306254	268761	254401	261826	257763	252002	295702	309148
D	271586	227314	248157	231299	254404	242827	294500	236222	267472	317942	296308
E	249499	219132	254239	270228	271820	264203	281886	273140	283186	306068	271794
F	227561	241344	290954	275371	279927	264815	281052	289483	303194	301652	247451
G		218341	260531	261484	257295	250149	284714	263389	284119	265263	241278
H
	Average over replicates based on Raw Data
	1	2	3	4	5	6	7	8	9	10	11	12
A	109818	188270	180684	208172	181628	233507	207249	211168	184641	273115	229157	227978
B	199247	202708	179165	201461	203646	212736	198980	210032	197413	239553	219254	222593
C	194812	172820	192578	234392	206024	207675	199638	193768	191684	211068	208835	227641
D	207115	178878	189350	179636	201596	194580	215847	186172	204799	218209	199306	203208
E	199401	177272	193869	211713	219420	208074	213144	202717	216537	214308	179988	229633
F	192979	203730	228509	209686	219412	216815	209078	217536	232612	213875	165900	243007
G		187585	209549	204585	202442	201537	224473	205277	223657	197147	166176	221773
H												109818
	Raw Data (580-80)
	1	2	3	4	5	6	7	8	9	10	11	12
A	226204	192756	183631	212031	187614	241431	212664	216536	191877	277959	234187	242881
B	206875	206914	180212	205018	207843	215692	203385	213168	200943	246557	228582	240352
C	203690	176614	189402	238103	209388	208691	203071	193430	196323	212625	220270	244049
D	211857	181162	184721	179367	200764	195313	217429	186301	205997	215641	204174	215682
E	201273	179373	195492	208535	217728	208832	214859	198658	221408	215104	190030	241782
F	193971	204624	229242	208368	218497	214831	207497	217868	232226	217111	171317	256067
G		187053	210122	207220	201329	200690	224226	205667	223844	196066	170400	233668
H
	Raw Data (580-80)
	1	2	3	4	5	6	7	8	9	10	11	12
A	226064	192423	183599	210332	185681	239078	213304	214586	190381	278685	240561	248380
B	206258	204722	179108	204982	206538	212828	203469	211359	199764	248352	229107	248323
C	198900	175154	190341	234129	205873	206225	203320	193052	193538	212101	220400	250222
D	211908	179250	186759	177310	197748	195492	214036	185910	207742	220431	206359	218678
E	202032	176738	194579	208530	215375	207901	210964	200866	217609	215107	190433	247179
F	193561	205224	226001	205106	217316	213929	210504	216491	230819	217070	171027	259889
G		184143	209600	205071	203025	198392	222531	206882	221942	198808	172260	237832
H
