# Supplementary material for: Artificial intelligence-powered discovery of small molecules inhibiting CTLA-4 in cancer
Source: BJC Rep. Author manuscript; Available in PMC 2024 Feb 4. (PMC10838660; doi:10.1038/s44276-023-00035-5)
Supplement: Raw Data [file NIHMS1961340-supplement-Raw_Data.zip › RAWData/Figure 6/Figure 6c/Figure 7c.xlsx]

## Sheet: Sheet1
Control	2.A12 0.25 µM	2.A12 1 µM	2.A12 5 µM	2.A12 25 µM	2.B1 0.25 µM	2.B1 1 µM	2.B1 5 µM	2.B1 25 µM	2.B2 0.25 µM	2.B2 1 µM	2.B2 5 µM	2.B2 25 µM	2.B11 0.25 µM	2.B11 1 µM	2.B11 5 µM	2.B11 25 µM	2.B12 0.25 µM	2.B12 1 µM	2.B12 5 µM	2.B12 25 µM	2.C10 0.25 µM	2.C10 1 µM	2.C10 5 µM	2.C10 25 µM	2.F3 0.25 µM	2.F3 1 µM	2.F3 5 µM	2.F3 25 µM	2.G3 0.25 µM	2.G3 1 µM	2.G3 5 µM	2.G3 25 µM	2.G4 0.25 µM	2.G4 1 µM	2.G4 5 µM	2.G4 25 µM
0	0.01	0.99	3.55	5.25	0	0.52	2.31	3.01	0	0.53	2.35	3.02	0.08	0.72	2.68	3.29	0.22	0.51	3.06	3.66	0.14	0.4	2.92	3.06	0.17	0.42	1.18	3.14	0.16	0.39	1.05	2.96	0.16	1.21	1.39	4.32
0	0.04	1.19	4.08	5.24	0.1	1.24	2.91	3.03	0.01	1.21	2.24	3.04	0.12	1.14	2.68	3.16	0.28	1.24	3.08	3.19	0.08	1.26	2.97	2.64	0.03	1.22	0.81	2.21	0.23	1.23	0.3	2.98	0	1.18	0.97	3.03
0	0	1.19	3.57	4.6	0.07	1.2	3.19	3.02	0.08	1.24	2.92	3.23	0	1.13	3.31	3.28	0.12	1.24	2.99	3.26	0	1.22	2.95	2.94	0	1.22	0.58	2.34	0.15	1.19	0.47	2.89	0.2	1.19	0.89	2.82
