# Supplementary material for: Artificial intelligence-powered discovery of small molecules inhibiting CTLA-4 in cancer
Source: BJC Rep. Author manuscript; Available in PMC 2024 Feb 4. (PMC10838660; doi:10.1038/s44276-023-00035-5)
Supplement: Raw Data [file NIHMS1961340-supplement-Raw_Data.zip › RAWData/Figure 1/Figure 1h/Figure 1h.xlsx]

## Sheet: Sheet1
Control	A6 1 µM	A6 5 µM	A6 25 µM	A6 100 µM	A9 1 µM	A9 5 µM	A9 25 µM	A9 100 µM	B10 1 µM	B10 5 µM	B10 25 µM	B10 100 µM	D7 1 µM	D7 5 µM	D7 25 µM	D7 100 µM	D11 1 µM	D11 5 µM	D11 25 µM	D11 100 µM
0	0.41	0.21	0.88	3.41	0.6	0.52	2.9	3.73	0.57	1.17	1.22	1.22	0.83	0.8	1.28	4.45	0.89	0.68	1.07	4.6
0	1.02	0.082	0.88	3.81	0.87	0.68	3.86	3.28	0.04	0.97	1.22	1.22	0.93	0.73	2.09	3.26	1.3	0.96	1.95	5.64
0	0.01	0.19	0.48	3.81	0.86	0.4	4.53	4.02	0.04	0.77	1.01	0.81	1.04	0.81	2.1	3.71	1.2	0.75	1.66	4.6
