# Supplementary material for: Artificial intelligence-powered discovery of small molecules inhibiting CTLA-4 in cancer
Source: BJC Rep. Author manuscript; Available in PMC 2024 Feb 4. (PMC10838660; doi:10.1038/s44276-023-00035-5)
Supplement: Raw Data [file NIHMS1961340-supplement-Raw_Data.zip › RAWData/Figure 1/Figure 1f/Figure 1f.xlsx]

## Sheet: Sheet1
Concentrations (nM)
125000	59014	52668	56468
41700	149226	123975	129846
13900	133646	107426	119244
4600	355224	294462	324615
1500	483455	380342	422997
510	505476	409032	446101
170	597379	478952	516933
57	492765	408519	437798
