# Supplementary material for: Artificial intelligence-powered discovery of small molecules inhibiting CTLA-4 in cancer
Source: BJC Rep. Author manuscript; Available in PMC 2024 Feb 4. (PMC10838660; doi:10.1038/s44276-023-00035-5)
Supplement: Raw Data [file NIHMS1961340-supplement-Raw_Data.zip › RAWData/Figure 1/Figure 1i/Figure 1i.xlsx]

## Sheet: A9
Run 1; Ch 3; Cy 9; Corr; A9; conc=1.563_X	Run 1; Ch 3; Cy 9; Corr; A9; conc=1.563_Y	Run 1; Ch 3; Cy 10; Corr; A9; conc=3.125_X	Run 1; Ch 3; Cy 10; Corr; A9; conc=3.125_Y	Run 1; Ch 3; Cy 11; Corr; A9; conc=6.25_X	Run 1; Ch 3; Cy 11; Corr; A9; conc=6.25_Y	Run 1; Ch 3; Cy 12; Corr; A9; conc=12.5_X	Run 1; Ch 3; Cy 12; Corr; A9; conc=12.5_Y	Run 1; Ch 3; Cy 13; Corr; A9; conc=25_X	Run 1; Ch 3; Cy 13; Corr; A9; conc=25_Y	Run 1; Ch 3; Cy 14; Corr; A9; conc=50_X	Run 1; Ch 3; Cy 14; Corr; A9; conc=50_Y	Run 1; Ch 3; Cy 15; Corr; A9; conc=100_X	Run 1; Ch 3; Cy 15; Corr; A9; conc=100_Y
-37.6	-0.380998	-37.6	-0.0088983	-37.5	-0.3787	-37.5	-0.2896	-37.5	-0.396	-37.5	-0.111	-37.9	-0.2131
-37.5	-0.3516	-37.5	-0.1489	-37.4	-0.383204	-37.4	-0.372804	-37.4	-0.374404	-37.4	-0.165604	-37.8	-0.1741
-37.4	-0.3187	-37.4	-0.1545	-37.3	-0.4335	-37.3	-0.4015	-37.3	-0.3723	-37.3	-0.2629	-37.7	-0.1748
-37.3	-0.3378	-37.3	-0.2732	-37.2	-0.362999	-37.2	-0.419799	-37.2	-0.393499	-37.2	-0.279399	-37.6	-0.204798
-37.2	-0.3107	-37.2	-0.3482	-37.1	-0.3272	-37.1	-0.4554	-37.1	-0.2483	-37.1	-0.2142	-37.5	-0.201
-37.1	-0.177901	-37.1	-0.240701	-37	-0.161	-37	-0.2082	-37	-0.202	-37	-0.1346	-37.4	-0.2004
-37	-0.1166	-37	-0.132	-36.9	-0.1733	-36.9	-0.2703	-36.9	-0.2677	-36.9	-0.0207998	-37.3	-0.192
-36.9	-0.1015	-36.9	-0.1079	-36.8	-0.2236	-36.8	-0.2017	-36.8	-0.2755	-36.8	-0.1066	-37.2	-0.1988
-36.8	-0.1994	-36.8	-0.108	-36.7	-0.264799	-36.7	-0.289499	-36.7	-0.270699	-36.7	-0.167399	-37.1	-0.228401
-36.7	-0.2144	-36.7	-0.1875	-36.6	-0.3306	-36.6	-0.2776	-36.6	-0.3032	-36.6	-0.1579	-37	-0.1669
-36.6	-0.170701	-36.6	-0.166001	-36.5	-0.2778	-36.5	-0.2775	-36.5	-0.3147	-36.5	-0.1595	-36.9	-0.1806
-36.5	-0.1691	-36.5	-0.1507	-36.4	-0.217102	-36.4	-0.270902	-36.4	-0.300202	-36.4	-0.151202	-36.8	-0.1695
-36.4	-0.1539	-36.4	-0.1608	-36.3	-0.2662	-36.3	-0.3059	-36.3	-0.3478	-36.3	-0.2147	-36.7	-0.1548
-36.3	-0.2108	-36.3	-0.1884	-36.2	-0.2189	-36.2	-0.2357	-36.2	-0.292	-36.2	-0.1658	-36.6	-0.102801
-36.2	-0.1288	-36.2	-0.1499	-36.1	-0.1969	-36.1	-0.212	-36.1	-0.274	-36.1	-0.1671	-36.5	-0.1468
-36.1	-0.1643	-36.1	-0.0955999	-36	-0.1838	-36	-0.1679	-36	-0.2765	-36	-0.1644	-36.4	-0.0917
-36	-0.1672	-36	-0.1373	-35.9	-0.1868	-35.9	-0.2119	-35.9	-0.2739	-35.9	-0.2012	-36.3	-0.1729
-35.9	-0.1648	-35.9	-0.139	-35.8	-0.1835	-35.8	-0.2132	-35.8	-0.2714	-35.8	-0.1564	-36.2	-0.1196
-35.8	-0.2023	-35.8	-0.1318	-35.7	-0.178199	-35.7	-0.206099	-35.7	-0.299899	-35.7	-0.159099	-36.1	-0.1051
-35.7	-0.1738	-35.7	-0.1723	-35.6	-0.18	-35.6	-0.1431	-35.6	-0.2248	-35.6	-0.1377	-36	-0.0748
-35.6	-0.143301	-35.6	-0.114201	-35.5	-0.152	-35.5	-0.1878	-35.5	-0.2204	-35.5	-0.1659	-35.9	-0.113
-35.5	-0.1448	-35.5	-0.1097	-35.4	-0.17	-35.4	-0.203	-35.4	-0.2475	-35.4	-0.148	-35.8	-0.1125
-35.4	-0.1884	-35.4	-0.1379	-35.3	-0.1591	-35.3	-0.1934	-35.3	-0.2679	-35.3	-0.1491	-35.7	-0.113
-35.3	-0.1787	-35.3	-0.1328	-35.2	-0.178	-35.2	-0.1912	-35.2	-0.2427	-35.2	-0.1738	-35.6	-0.103001
-35.2	-0.1806	-35.2	-0.1356	-35.1	-0.1467	-35.1	-0.1854	-35.1	-0.2322	-35.1	-0.1676	-35.5	-0.0905
-35.1	-0.1525	-35.1	-0.1351	-35	-0.1326	-35	-0.1721	-35	-0.2123	-35	-0.1505	-35.4	-0.1126
-35	-0.1369	-35	-0.1292	-34.9	-0.1422	-34.9	-0.1796	-34.9	-0.231	-34.9	-0.136	-35.3	-0.1068
-34.9	-0.1376	-34.9	-0.1365	-34.8	-0.1382	-34.8	-0.176	-34.8	-0.211	-34.8	-0.1311	-35.2	-0.115
-34.8	-0.1402	-34.8	-0.1433	-34.7	-0.1217	-34.7	-0.1688	-34.7	-0.2052	-34.7	-0.1412	-35.1	-0.1182
-34.7	-0.1424	-34.7	-0.1373	-34.6	-0.1292	-34.6	-0.1652	-34.6	-0.2101	-34.6	-0.1498	-35	-0.1072
-34.6	-0.1346	-34.6	-0.1335	-34.5	-0.1295	-34.5	-0.169	-34.5	-0.2124	-34.5	-0.1532	-34.9	-0.1107
-34.5	-0.1352	-34.5	-0.1331	-34.4	-0.1252	-34.4	-0.1607	-34.4	-0.2024	-34.4	-0.1412	-34.8	-0.1036
-34.4	-0.1314	-34.4	-0.1306	-34.3	-0.1186	-34.3	-0.1639	-34.3	-0.1988	-34.3	-0.1433	-34.7	-0.0993
-34.3	-0.1338	-34.3	-0.1261	-34.2	-0.1271	-34.2	-0.1671	-34.2	-0.2055	-34.2	-0.147	-34.6	-0.0962999
-34.2	-0.1347	-34.2	-0.1263	-34.1	-0.1279	-34.1	-0.1633	-34.1	-0.2079	-34.1	-0.1482	-34.5	-0.0967
-34.1	-0.1341	-34.1	-0.1281	-34	-0.1397	-34	-0.1719	-34	-0.2187	-34	-0.1552	-34.4	-0.087
-34	-0.1433	-34	-0.132	-33.9	-0.1456	-33.9	-0.1763	-33.9	-0.2257	-33.9	-0.1637	-34.3	-0.0908
-33.9	-0.1526	-33.9	-0.131	-33.8	-0.1509	-33.8	-0.183	-33.8	-0.2317	-33.8	-0.1623	-34.2	-0.0963
-33.8	-0.1567	-33.8	-0.1249	-33.7	-0.1649	-33.7	-0.1998	-33.7	-0.2368	-33.7	-0.1751	-34.1	-0.0892998
-33.7	-0.1633	-33.7	-0.1233	-33.6	-0.1687	-33.6	-0.2095	-33.6	-0.2351	-33.6	-0.1815	-34	-0.0864
-33.6	-0.1698	-33.6	-0.1209	-33.5	-0.1704	-33.5	-0.2144	-33.5	-0.2315	-33.5	-0.1929	-33.9	-0.0861
-33.5	-0.1691	-33.5	-0.1158	-33.4	-0.1731	-33.4	-0.2109	-33.4	-0.2225	-33.4	-0.1875	-33.8	-0.084
-33.4	-0.1666	-33.4	-0.1093	-33.3	-0.1639	-33.3	-0.2068	-33.3	-0.2199	-33.3	-0.181	-33.7	-0.0858
-33.3	-0.1654	-33.3	-0.105	-33.2	-0.1599	-33.2	-0.2038	-33.2	-0.2147	-33.2	-0.1642	-33.6	-0.0871995
-33.2	-0.1638	-33.2	-0.0991	-33.1	-0.153	-33.1	-0.2024	-33.1	-0.2073	-33.1	-0.1586	-33.5	-0.0943
-33.1	-0.1615	-33.1	-0.0932998	-33	-0.1481	-33	-0.197	-33	-0.1988	-33	-0.1497	-33.4	-0.0956
-33	-0.1588	-33	-0.0927	-32.9	-0.1404	-32.9	-0.1902	-32.9	-0.1923	-32.9	-0.1429	-33.3	-0.0969
-32.9	-0.1556	-32.9	-0.0922	-32.8	-0.1364	-32.8	-0.1884	-32.8	-0.1887	-32.8	-0.1389	-33.2	-0.1064
-32.8	-0.1535	-32.8	-0.0932	-32.7	-0.1358	-32.7	-0.1906	-32.7	-0.1902	-32.7	-0.1383	-33.1	-0.1192
-32.7	-0.1526	-32.7	-0.1067	-32.6	-0.1385	-32.6	-0.1792	-32.6	-0.1888	-32.6	-0.1356	-33	-0.1276
-32.6	-0.1458	-32.6	-0.1194	-32.5	-0.1361	-32.5	-0.1615	-32.5	-0.1921	-32.5	-0.1468	-32.9	-0.1272
-32.5	-0.1452	-32.5	-0.1215	-32.4	-0.1309	-32.4	-0.1585	-32.4	-0.1916	-32.4	-0.1551	-32.8	-0.1262
-32.4	-0.1448	-32.4	-0.1273	-32.3	-0.1277	-32.3	-0.1627	-32.3	-0.1863	-32.3	-0.1639	-32.7	-0.129
-32.3	-0.1447	-32.3	-0.1353	-32.2	-0.1302	-32.2	-0.1555	-32.2	-0.1688	-32.2	-0.1539	-32.6	-0.1292
-32.2	-0.1367	-32.2	-0.1368	-32.1	-0.1258	-32.1	-0.1438	-32.1	-0.1689	-32.1	-0.143	-32.5	-0.1289
-32.1	-0.1252	-32.1	-0.1244	-32	-0.121	-32	-0.135	-32	-0.1678	-32	-0.1358	-32.4	-0.1277
-32	-0.1209	-32	-0.1227	-31.9	-0.1124	-31.9	-0.1405	-31.9	-0.167	-31.9	-0.1289	-32.3	-0.1315
-31.9	-0.1216	-31.9	-0.1206	-31.8	-0.1103	-31.8	-0.1477	-31.8	-0.1717	-31.8	-0.1244	-32.2	-0.1217
-31.8	-0.1194	-31.8	-0.1198	-31.7	-0.1034	-31.7	-0.1486	-31.7	-0.169	-31.7	-0.1227	-32.1	-0.1068
-31.7	-0.1155	-31.7	-0.119	-31.6	-0.1016	-31.6	-0.1467	-31.6	-0.1663	-31.6	-0.1184	-32	-0.098
-31.6	-0.1148	-31.6	-0.1181	-31.5	-0.1013	-31.5	-0.149	-31.5	-0.1648	-31.5	-0.1175	-31.9	-0.0906001
-31.5	-0.1178	-31.5	-0.119	-31.4	-0.0978001	-31.4	-0.1462	-31.4	-0.1663	-31.4	-0.1202	-31.8	-0.0866999
-31.4	-0.1146	-31.4	-0.1158	-31.3	-0.0958	-31.3	-0.1484	-31.3	-0.1701	-31.3	-0.1258	-31.7	-0.0856
-31.3	-0.1182	-31.3	-0.1165	-31.2	-0.0933	-31.2	-0.1505	-31.2	-0.1669	-31.2	-0.1258	-31.6	-0.0822
-31.2	-0.1174	-31.2	-0.1201	-31.1	-0.0917	-31.1	-0.1483	-31.1	-0.1623	-31.1	-0.1192	-31.5	-0.0846
-31.1	-0.1136	-31.1	-0.1162	-31	-0.0890001	-31	-0.1445	-31	-0.1594	-31	-0.1168	-31.4	-0.0843999
-31	-0.1119	-31	-0.1121	-30.9	-0.0871001	-30.9	-0.1443	-30.9	-0.157	-30.9	-0.1122	-31.3	-0.0860999
-30.9	-0.112	-30.9	-0.1113	-30.8	-0.0886	-30.8	-0.1447	-30.8	-0.1559	-30.8	-0.1076	-31.2	-0.0872
-30.8	-0.1144	-30.8	-0.1092	-30.7	-0.0868001	-30.7	-0.141	-30.7	-0.158	-30.7	-0.1083	-31.1	-0.0835
-30.7	-0.118	-30.7	-0.1082	-30.6	-0.0859001	-30.6	-0.1396	-30.6	-0.1591	-30.6	-0.109	-31	-0.0813
-30.6	-0.1206	-30.6	-0.1048	-30.5	-0.0855001	-30.5	-0.1434	-30.5	-0.1616	-30.5	-0.1088	-30.9	-0.0803999
-30.5	-0.1209	-30.5	-0.1082	-30.4	-0.0843001	-30.4	-0.1431	-30.4	-0.1631	-30.4	-0.106	-30.8	-0.0794999
-30.4	-0.1206	-30.4	-0.1045	-30.3	-0.0877	-30.3	-0.1451	-30.3	-0.1667	-30.3	-0.1093	-30.7	-0.0835
-30.3	-0.1225	-30.3	-0.1064	-30.2	-0.0844001	-30.2	-0.1435	-30.2	-0.1647	-30.2	-0.1101	-30.6	-0.0842
-30.2	-0.1236	-30.2	-0.1055	-30.1	-0.0794001	-30.1	-0.1424	-30.1	-0.1634	-30.1	-0.1069	-30.5	-0.0861
-30.1	-0.1249	-30.1	-0.1039	-30	-0.0781001	-30	-0.1438	-30	-0.1655	-30	-0.1033	-30.4	-0.0804999
-30	-0.1208	-30	-0.1029	-29.9	-0.0787	-29.9	-0.1465	-29.9	-0.1687	-29.9	-0.1037	-30.3	-0.0787999
-29.9	-0.1186	-29.9	-0.1065	-29.8	-0.0757	-29.8	-0.1434	-29.8	-0.1626	-29.8	-0.097	-30.2	-0.0759
-29.8	-0.1144	-29.8	-0.1011	-29.7	-0.0742001	-29.7	-0.1473	-29.7	-0.1662	-29.7	-0.0971001	-30.1	-0.0738
-29.7	-0.1137	-29.7	-0.1049	-29.6	-0.0702	-29.6	-0.1429	-29.6	-0.1639	-29.6	-0.0946	-30	-0.072
-29.6	-0.1101	-29.6	-0.1054	-29.5	-0.0647001	-29.5	-0.1389	-29.5	-0.1592	-29.5	-0.0946001	-29.9	-0.0761999
-29.5	-0.109	-29.5	-0.1035	-29.4	-0.0619001	-29.4	-0.1421	-29.4	-0.1608	-29.4	-0.0944001	-29.8	-0.0745
-29.4	-0.1098	-29.4	-0.1043	-29.3	-0.0616	-29.3	-0.1441	-29.3	-0.1604	-29.3	-0.0918	-29.7	-0.0802
-29.3	-0.1071	-29.3	-0.1062	-29.2	-0.0611001	-29.2	-0.1436	-29.2	-0.1596	-29.2	-0.0902001	-29.6	-0.0797
-29.2	-0.1083	-29.2	-0.1052	-29.1	-0.0578001	-29.1	-0.139	-29.1	-0.1563	-29.1	-0.0878001	-29.5	-0.0775
-29.1	-0.1053	-29.1	-0.1072	-29	-0.0560001	-29	-0.1399	-29	-0.1568	-29	-0.0871001	-29.4	-0.0804999
-29	-0.1042	-29	-0.1087	-28.9	-0.0531001	-28.9	-0.138	-28.9	-0.1538	-28.9	-0.0859001	-29.3	-0.0827999
-28.9	-0.1011	-28.9	-0.1076	-28.8	-0.0522	-28.8	-0.1376	-28.8	-0.1512	-28.8	-0.0836	-29.2	-0.0811
-28.8	-0.1046	-28.8	-0.1091	-28.7	-0.0483	-28.7	-0.1344	-28.7	-0.1446	-28.7	-0.082	-29.1	-0.0797
-28.7	-0.1044	-28.7	-0.1064	-28.6	-0.0416	-28.6	-0.1322	-28.6	-0.1407	-28.6	-0.08	-29	-0.0832
-28.6	-0.1005	-28.6	-0.1039	-28.5	-0.0382001	-28.5	-0.1315	-28.5	-0.1347	-28.5	-0.0789001	-28.9	-0.0828999
-28.5	-0.0978	-28.5	-0.1015	-28.4	-0.0386001	-28.4	-0.1331	-28.4	-0.1363	-28.4	-0.0798001	-28.8	-0.0809999
-28.4	-0.0948999	-28.4	-0.1043	-28.3	-0.0391	-28.3	-0.1307	-28.3	-0.1329	-28.3	-0.0793	-28.7	-0.08
-28.3	-0.0964999	-28.3	-0.1052	-28.2	-0.0363001	-28.2	-0.126	-28.2	-0.1288	-28.2	-0.0749001	-28.6	-0.0768
-28.2	-0.0932	-28.2	-0.0997	-28.1	-0.0344001	-28.1	-0.121	-28.1	-0.128	-28.1	-0.0733001	-28.5	-0.0741
-28.1	-0.0909	-28.1	-0.0967	-28	-0.0326001	-28	-0.1154	-28	-0.1272	-28	-0.0732001	-28.4	-0.0755999
-28	-0.0897	-28	-0.0969	-27.9	-0.0248001	-27.9	-0.1133	-27.9	-0.1254	-27.9	-0.0719001	-28.3	-0.0749999
-27.9	-0.0905	-27.9	-0.0958	-27.8	-0.0272	-27.8	-0.1112	-27.8	-0.1288	-27.8	-0.0703	-28.2	-0.0698
-27.8	-0.0909999	-27.8	-0.0959999	-27.7	-0.0293	-27.7	-0.1089	-27.7	-0.1287	-27.7	-0.0696	-28.1	-0.0701
-27.7	-0.0941	-27.7	-0.0957	-27.6	-0.0266001	-27.6	-0.1056	-27.6	-0.1258	-27.6	-0.0677001	-28	-0.0693
-27.6	-0.0915	-27.6	-0.0918	-27.5	-0.0266001	-27.5	-0.1065	-27.5	-0.1284	-27.5	-0.0683001	-27.9	-0.068
-27.5	-0.0925	-27.5	-0.0855	-27.4	-0.0242001	-27.4	-0.1041	-27.4	-0.1299	-27.4	-0.0707001	-27.8	-0.0678999
-27.4	-0.0941999	-27.4	-0.0844999	-27.3	-0.0252	-27.3	-0.0974	-27.3	-0.1297	-27.3	-0.0706	-27.7	-0.0687
-27.3	-0.0919	-27.3	-0.0819	-27.2	-0.0238001	-27.2	-0.0953001	-27.2	-0.1305	-27.2	-0.0741001	-27.6	-0.0675
-27.2	-0.0926	-27.2	-0.0832	-27.1	-0.0260001	-27.1	-0.0953001	-27.1	-0.1305	-27.1	-0.0756001	-27.5	-0.0688
-27.1	-0.0906	-27.1	-0.0852	-27	-0.0271	-27	-0.0947	-27	-0.1307	-27	-0.0782	-27.4	-0.0694999
-27	-0.0875	-27	-0.0842	-26.9	-0.0238	-26.9	-0.0913	-26.9	-0.1241	-26.9	-0.0772	-27.3	-0.0672
-26.9	-0.0836	-26.9	-0.0796	-26.8	-0.0199	-26.8	-0.0873	-26.8	-0.1224	-26.8	-0.082	-27.2	-0.0656
-26.8	-0.0825	-26.8	-0.0827	-26.7	-0.0158001	-26.7	-0.0872001	-26.7	-0.1244	-26.7	-0.0800001	-27.1	-0.068
-26.7	-0.0839	-26.7	-0.0813	-26.6	-0.0138001	-26.6	-0.0853001	-26.6	-0.1233	-26.6	-0.0781001	-27	-0.0715
-26.6	-0.0858	-26.6	-0.0835	-26.5	-0.0153001	-26.5	-0.0867001	-26.5	-0.1264	-26.5	-0.0805001	-26.9	-0.0664
-26.5	-0.0825	-26.5	-0.0849	-26.4	-0.0141001	-26.4	-0.0871001	-26.4	-0.1266	-26.4	-0.0760001	-26.8	-0.0674
-26.4	-0.0814999	-26.4	-0.0816999	-26.3	-0.0136	-26.3	-0.0862	-26.3	-0.1225	-26.3	-0.0727	-26.7	-0.0663
-26.3	-0.0795999	-26.3	-0.0824999	-26.2	-0.015	-26.2	-0.0892	-26.2	-0.1236	-26.2	-0.0767	-26.6	-0.0652
-26.2	-0.0782	-26.2	-0.0891	-26.1	-0.0115001	-26.1	-0.0887001	-26.1	-0.1218	-26.1	-0.0755001	-26.5	-0.0675
-26.1	-0.0812	-26.1	-0.0875	-26	-0.0139001	-26	-0.0864001	-26	-0.1243	-26	-0.0756001	-26.4	-0.0645999
-26	-0.0845	-26	-0.0873	-25.9	-0.0159	-25.9	-0.0874	-25.9	-0.1262	-25.9	-0.0768	-26.3	-0.0636999
-25.9	-0.0868999	-25.9	-0.0887999	-25.8	-0.0127	-25.8	-0.084	-25.8	-0.1231	-25.8	-0.0738	-26.2	-0.0679
-25.8	-0.0858	-25.8	-0.0872	-25.7	-0.0127001	-25.7	-0.0798001	-25.7	-0.1207	-25.7	-0.0732001	-26.1	-0.0671
-25.7	-0.0867	-25.7	-0.0872	-25.6	-0.0174001	-25.6	-0.0860001	-25.6	-0.1211	-25.6	-0.0732001	-26	-0.0677
-25.6	-0.0872	-25.6	-0.0895	-25.5	-0.0178	-25.5	-0.0882	-25.5	-0.125	-25.5	-0.0734	-25.9	-0.0698999
-25.5	-0.0846	-25.5	-0.0866	-25.4	-0.0179001	-25.4	-0.0838001	-25.4	-0.1256	-25.4	-0.0698001	-25.8	-0.0705
-25.4	-0.0811	-25.4	-0.0837	-25.3	-0.0209	-25.3	-0.0827	-25.3	-0.1224	-25.3	-0.0676	-25.7	-0.0756
-25.3	-0.0827999	-25.3	-0.0852999	-25.2	-0.0225	-25.2	-0.0811	-25.2	-0.1209	-25.2	-0.0633	-25.6	-0.076
-25.2	-0.0811	-25.2	-0.0875	-25.1	-0.0226001	-25.1	-0.0812001	-25.1	-0.1226	-25.1	-0.0650001	-25.5	-0.0766
-25.1	-0.079	-25.1	-0.0887	-25	-0.0231	-25	-0.0845	-25	-0.1236	-25	-0.0665	-25.4	-0.0737
-25	-0.0784	-25	-0.0882	-24.9	-0.0216	-24.9	-0.0843	-24.9	-0.1226	-24.9	-0.0632	-25.3	-0.0747999
-24.9	-0.0746	-24.9	-0.0886	-24.8	-0.0225	-24.8	-0.085	-24.8	-0.1211	-24.8	-0.0632	-25.2	-0.0778
-24.8	-0.0736999	-24.8	-0.0910999	-24.7	-0.0192001	-24.7	-0.0842001	-24.7	-0.12	-24.7	-0.0652001	-25.1	-0.0742
-24.7	-0.0706	-24.7	-0.0919	-24.6	-0.0240001	-24.6	-0.0878001	-24.6	-0.1229	-24.6	-0.0651001	-25	-0.0752
-24.6	-0.0676	-24.6	-0.0943	-24.5	-0.0244001	-24.5	-0.0913001	-24.5	-0.1254	-24.5	-0.0680001	-24.9	-0.0761
-24.5	-0.0695	-24.5	-0.0971	-24.4	-0.0241	-24.4	-0.0904	-24.4	-0.1251	-24.4	-0.0696	-24.8	-0.0741999
-24.4	-0.0712	-24.4	-0.0948	-24.3	-0.0241	-24.3	-0.0867	-24.3	-0.1235	-24.3	-0.0708	-24.7	-0.073
-24.3	-0.069	-24.3	-0.0925	-24.2	-0.0217001	-24.2	-0.0847001	-24.2	-0.1186	-24.2	-0.0703001	-24.6	-0.0716
-24.2	-0.0667	-24.2	-0.0869	-24.1	-0.0207	-24.1	-0.0839	-24.1	-0.1171	-24.1	-0.0699	-24.5	-0.0753
-24.1	-0.0663	-24.1	-0.088	-24	-0.0201001	-24	-0.0779001	-24	-0.1133	-24	-0.0699001	-24.4	-0.0753
-24	-0.0635	-24	-0.0839	-23.9	-0.02	-23.9	-0.0748	-23.9	-0.1134	-23.9	-0.0675	-24.3	-0.0782
-23.9	-0.0661	-23.9	-0.0793	-23.8	-0.0212	-23.8	-0.0723	-23.8	-0.1112	-23.8	-0.063	-24.2	-0.0791
-23.8	-0.0664	-23.8	-0.0753	-23.7	-0.0164	-23.7	-0.0701	-23.7	-0.1123	-23.7	-0.0592	-24.1	-0.0785
-23.7	-0.0669	-23.7	-0.0745	-23.6	-0.0165001	-23.6	-0.0685001	-23.6	-0.1053	-23.6	-0.0560001	-24	-0.0783
-23.6	-0.0666	-23.6	-0.0698	-23.5	-0.0171001	-23.5	-0.0699001	-23.5	-0.1061	-23.5	-0.0567001	-23.9	-0.0762
-23.5	-0.0696	-23.5	-0.0659	-23.4	-0.0206001	-23.4	-0.0699001	-23.4	-0.1104	-23.4	-0.0572001	-23.8	-0.0733
-23.4	-0.0695999	-23.4	-0.0636999	-23.3	-0.0256	-23.3	-0.0672	-23.3	-0.1093	-23.3	-0.0588	-23.7	-0.0739
-23.3	-0.0650999	-23.3	-0.0628999	-23.2	-0.0244	-23.2	-0.0664	-23.2	-0.1081	-23.2	-0.0558	-23.6	-0.0722
-23.2	-0.0639	-23.2	-0.062	-23.1	-0.0246	-23.1	-0.0655	-23.1	-0.1061	-23.1	-0.0575	-23.5	-0.0736
-23.1	-0.0634	-23.1	-0.0632	-23	-0.0225	-23	-0.0665	-23	-0.106	-23	-0.0565	-23.4	-0.0761999
-23	-0.0629	-23	-0.0653	-22.9	-0.0237	-22.9	-0.0658	-22.9	-0.1062	-22.9	-0.0548	-23.3	-0.0750999
-22.9	-0.0649	-22.9	-0.0663	-22.8	-0.0227	-22.8	-0.0637	-22.8	-0.0999	-22.8	-0.0524	-23.2	-0.072
-22.8	-0.0649	-22.8	-0.064	-22.7	-0.0231002	-22.7	-0.0596002	-22.7	-0.0976002	-22.7	-0.0497002	-23.1	-0.0707
-22.7	-0.0614	-22.7	-0.0606	-22.6	-0.0229002	-22.6	-0.0583002	-22.6	-0.0999002	-22.6	-0.0470002	-23	-0.0659
-22.6	-0.061	-22.6	-0.058	-22.5	-0.0238001	-22.5	-0.0593001	-22.5	-0.1003	-22.5	-0.0473001	-22.9	-0.0675
-22.5	-0.0643	-22.5	-0.0577	-22.4	-0.0250001	-22.4	-0.0585001	-22.4	-0.1017	-22.4	-0.0465001	-22.8	-0.062
-22.4	-0.0625999	-22.4	-0.0572999	-22.3	-0.025	-22.3	-0.0559	-22.3	-0.0986	-22.3	-0.0442	-22.7	-0.0609
-22.3	-0.0608999	-22.3	-0.0573999	-22.2	-0.0191001	-22.2	-0.0526001	-22.2	-0.0928001	-22.2	-0.0371001	-22.6	-0.0602
-22.2	-0.0519	-22.2	-0.051	-22.1	-0.0166001	-22.1	-0.0535001	-22.1	-0.0944001	-22.1	-0.0360001	-22.5	-0.0613
-22.1	-0.0522	-22.1	-0.0509	-22	-0.0217	-22	-0.0538	-22	-0.0957	-22	-0.0382	-22.4	-0.0623999
-22	-0.0559	-22	-0.053	-21.9	-0.0193001	-21.9	-0.0546001	-21.9	-0.0931001	-21.9	-0.0359001	-22.3	-0.0578999
-21.9	-0.0555	-21.9	-0.0495	-21.8	-0.02	-21.8	-0.0537	-21.8	-0.0909	-21.8	-0.0312	-22.2	-0.0535
-21.8	-0.0560999	-21.8	-0.0507999	-21.7	-0.0214001	-21.7	-0.0542001	-21.7	-0.0881001	-21.7	-0.0316001	-22.1	-0.0555
-21.7	-0.0547	-21.7	-0.049	-21.6	-0.0189001	-21.6	-0.0541001	-21.6	-0.0882001	-21.6	-0.0301001	-22	-0.0582
-21.6	-0.0547	-21.6	-0.0473	-21.5	-0.0136001	-21.5	-0.0531001	-21.5	-0.0884001	-21.5	-0.0310001	-21.9	-0.059
-21.5	-0.0556	-21.5	-0.0483	-21.4	-0.0121	-21.4	-0.0556	-21.4	-0.0853	-21.4	-0.0299	-21.8	-0.0542999
-21.4	-0.0550999	-21.4	-0.0538999	-21.3	-0.01	-21.3	-0.0576	-21.3	-0.0825	-21.3	-0.0276	-21.7	-0.0517
-21.3	-0.0511	-21.3	-0.0521	-21.2	-0.0115001	-21.2	-0.0589001	-21.2	-0.0807001	-21.2	-0.0268001	-21.6	-0.0516
-21.2	-0.0517	-21.2	-0.0519	-21.1	-0.0138	-21.1	-0.0601	-21.1	-0.0794	-21.1	-0.0275	-21.5	-0.0532
-21.1	-0.0503	-21.1	-0.0514	-21	-0.0108	-21	-0.0598	-21	-0.0787	-21	-0.0234	-21.4	-0.0546999
-21	-0.049	-21	-0.0495	-20.9	-0.00490015	-20.9	-0.0607001	-20.9	-0.0790001	-20.9	-0.0182001	-21.3	-0.0514
-20.9	-0.0455	-20.9	-0.0476	-20.8	-0.0089	-20.8	-0.0642	-20.8	-0.0811	-20.8	-0.0179	-21.2	-0.0538
-20.8	-0.0496999	-20.8	-0.0511999	-20.7	-0.00800012	-20.7	-0.0665001	-20.7	-0.0809001	-20.7	-0.0182001	-21.1	-0.0547
-20.7	-0.0504	-20.7	-0.0491	-20.6	-0.00940012	-20.6	-0.0695001	-20.6	-0.0747001	-20.6	-0.0191001	-21	-0.0508
-20.6	-0.0495	-20.6	-0.0485	-20.5	-0.00890011	-20.5	-0.0722001	-20.5	-0.0729001	-20.5	-0.0170001	-20.9	-0.0424
-20.5	-0.0491	-20.5	-0.0457	-20.4	-0.00440016	-20.4	-0.0687002	-20.4	-0.0695002	-20.4	-0.0157002	-20.8	-0.0438999
-20.4	-0.0500999	-20.4	-0.0424999	-20.3	-0.0052	-20.3	-0.0671	-20.3	-0.0679	-20.3	-0.014	-20.7	-0.048
-20.3	-0.0491998	-20.3	-0.0396998	-20.2	0.0072	-20.2	-0.0587	-20.2	-0.0704	-20.2	-0.0085	-20.6	-0.0474
-20.2	-0.038	-20.2	-0.0359	-20.1	0.00380004	-20.1	-0.0512	-20.1	-0.0724	-20.1	-0.0103	-20.5	-0.0448
-20.1	-0.0404	-20.1	-0.027	-20	0.00320005	-20	-0.0401	-20	-0.0728	-20	-0.00589995	-20.4	-0.0399999
-20	-0.0372	-20	-0.0192	-19.9	0.0136001	-19.9	-0.0338999	-19.9	-0.0622999	-19.9	0.00660008	-20.3	-0.0516998
-19.9	-0.0375	-19.9	-0.00970005	-19.8	0.0231	-19.8	-0.0245	-19.8	-0.0521	-19.8	0.0165	-20.2	-0.0521
-19.8	-0.0374001	-19.8	-0.00100008	-19.7	0.0282001	-19.7	-0.0142999	-19.7	-0.0382999	-19.7	0.0284001	-20.1	-0.0563
-19.7	-0.0364	-19.7	0.0087	-19.6	0.0394	-19.6	-0.00789999	-19.6	-0.0244	-19.6	0.0402	-20	-0.0552
-19.6	-0.0206	-19.6	0.0185	-19.5	0.0444998	-19.5	-0.00120023	-19.5	-0.0179002	-19.5	0.0459998	-19.9	-0.0565
-19.5	-0.0114	-19.5	0.0266	-19.4	0.0373997	-19.4	-0.0059003	-19.4	-0.0213003	-19.4	0.0392997	-19.8	-0.0438001
-19.4	-0.0160998	-19.4	0.0209002	-19.3	0.0273	-19.3	-0.0142	-19.3	-0.0269	-19.3	0.0302	-19.7	-0.0274
-19.3	-0.0226997	-19.3	0.0110003	-19.2	0.0251998	-19.2	-0.0146002	-19.2	-0.0289002	-19.2	0.0275998	-19.6	-0.0118
-19.2	-0.0262	-19.2	0.01	-19.1	0.0226998	-19.1	-0.0197002	-19.1	-0.0314002	-19.1	0.0239998	-19.5	-0.0012
-19.1	-0.0286	-19.1	0.0077	-19	0.0211999	-19	-0.0178001	-19	-0.0333001	-19	0.0208999	-19.4	-0.00269977
-19	-0.0302	-19	0.0094	-18.9	0.0234999	-18.9	-0.0107001	-18.9	-0.0314001	-18.9	0.0244999	-19.3	-0.0082997
-18.9	-0.0259999	-18.9	0.0122001	-18.8	0.0254	-18.8	-0.0132	-18.8	-0.0252	-18.8	0.0277	-19.2	-0.0088
-18.8	-0.0229999	-18.8	0.0195001	-18.7	0.0306999	-18.7	-0.00810015	-18.7	-0.0206001	-18.7	0.0325999	-19.1	-0.0116
-18.7	-0.0205	-18.7	0.0271	-18.6	0.0291999	-18.6	-0.00830014	-18.6	-0.0177001	-18.6	0.0338999	-19	-0.0159
-18.6	-0.0261	-18.6	0.0234	-18.5	0.0300998	-18.5	-0.0100002	-18.5	-0.0127002	-18.5	0.0380998	-18.9	-0.0139999
-18.5	-0.0258	-18.5	0.0197	-18.4	0.0248998	-18.4	-0.0121002	-18.4	-0.0105002	-18.4	0.0372998	-18.8	-0.00829995
-18.4	-0.0271998	-18.4	0.0146002	-18.3	0.0199	-18.3	-0.0167	-18.3	-0.0106	-18.3	0.0301	-18.7	-0.0036
-18.3	-0.0268998	-18.3	0.00500023	-18.2	0.00669955	-18.2	-0.0347004	-18.2	-0.0198004	-18.2	0.0163996	-18.6	-0.0044
-18.2	-0.0326	-18.2	-0.011	-18.1	-0.00690033	-18.1	-0.0524003	-18.1	-0.0343003	-18.1	0.00269967	-18.5	0.000300002
-18.1	-0.0369	-18.1	-0.0305	-18	-0.0158004	-18	-0.0632004	-18	-0.0426004	-18	-0.00310039	-18.4	0.00450016
-18	-0.0405	-18	-0.039	-17.9	-0.0271003	-17.9	-0.0770003	-17.9	-0.0558003	-17.9	-0.0151003	-18.3	0.00510023
-17.9	-0.0503996	-17.9	-0.0544996	-17.8	-0.0346	-17.8	-0.0832	-17.8	-0.061	-17.8	-0.0267	-18.2	0.000300001
-17.8	-0.0544997	-17.8	-0.0623997	-17.7	-0.0390002	-17.7	-0.0890002	-17.7	-0.0647002	-17.7	-0.0275002	-18.1	-0.0084
-17.7	-0.0631	-17.7	-0.0659	-17.6	-0.0418003	-17.6	-0.0903003	-17.6	-0.0654003	-17.6	-0.0249003	-18	-0.0162
-17.6	-0.0692	-17.6	-0.0688	-17.5	-0.0451002	-17.5	-0.0948002	-17.5	-0.0713002	-17.5	-0.0278002	-17.9	-0.0237996
-17.5	-0.0717	-17.5	-0.0762	-17.4	-0.0493001	-17.4	-0.0957001	-17.4	-0.0731001	-17.4	-0.0315001	-17.8	-0.0334997
-17.4	-0.0703998	-17.4	-0.0841998	-17.3	-0.054	-17.3	-0.0942	-17.3	-0.0708	-17.3	-0.0307	-17.7	-0.0409
-17.3	-0.0673999	-17.3	-0.0877999	-17.2	-0.0506002	-17.2	-0.0963002	-17.2	-0.0667002	-17.2	-0.0300002	-17.6	-0.0443
-17.2	-0.0643	-17.2	-0.0876	-17.1	-0.0494002	-17.1	-0.0967002	-17.1	-0.0651002	-17.1	-0.0300002	-17.5	-0.0469
-17.1	-0.0646	-17.1	-0.0883	-17	-0.0494002	-17	-0.101	-17	-0.0690002	-17	-0.0333002	-17.4	-0.0464998
-17	-0.0653	-17	-0.0909	-16.9	-0.0559002	-16.9	-0.1077	-16.9	-0.0736002	-16.9	-0.0397002	-17.3	-0.0428999
-16.9	-0.0655998	-16.9	-0.0948998	-16.8	-0.0624	-16.8	-0.1169	-16.8	-0.0779	-16.8	-0.0474	-17.2	-0.0386
-16.8	-0.0731998	-16.8	-0.1019	-16.7	-0.0740002	-16.7	-0.1253	-16.7	-0.0908002	-16.7	-0.0589002	-17.1	-0.0376
-16.7	-0.0832	-16.7	-0.1088	-16.6	-0.0823002	-16.6	-0.1378	-16.6	-0.0992002	-16.6	-0.0701002	-17	-0.0414
-16.6	-0.0904	-16.6	-0.1164	-16.5	-0.0926001	-16.5	-0.1526	-16.5	-0.1116	-16.5	-0.0829001	-16.9	-0.0495998
-16.5	-0.0987	-16.5	-0.1269	-16.4	-0.0989001	-16.4	-0.1561	-16.4	-0.1189	-16.4	-0.0890001	-16.8	-0.0548998
-16.4	-0.0989999	-16.4	-0.1322	-16.3	-0.1041	-16.3	-0.16	-16.3	-0.1231	-16.3	-0.0893	-16.7	-0.0643
-16.3	-0.1004	-16.3	-0.1342	-16.2	-0.1032	-16.2	-0.1613	-16.2	-0.126	-16.2	-0.093	-16.6	-0.0681
-16.2	-0.1044	-16.2	-0.1347	-16.1	-0.1012	-16.1	-0.1615	-16.1	-0.1246	-16.1	-0.0921001	-16.5	-0.0746
-16.1	-0.1056	-16.1	-0.1363	-16	-0.1062	-16	-0.1676	-16	-0.1277	-16	-0.0919001	-16.4	-0.0763999
-16	-0.1084	-16	-0.1399	-15.9	-0.1065	-15.9	-0.1709	-15.9	-0.1307	-15.9	-0.0928001	-16.3	-0.0790999
-15.9	-0.1085	-15.9	-0.1415	-15.8	-0.1125	-15.8	-0.1718	-15.8	-0.1356	-15.8	-0.0993	-16.2	-0.0818
-15.8	-0.1111	-15.8	-0.1455	-15.7	-0.1194	-15.7	-0.1782	-15.7	-0.1369	-15.7	-0.1044	-16.1	-0.0796
-15.7	-0.1162	-15.7	-0.1461	-15.6	-0.1191	-15.6	-0.1826	-15.6	-0.14	-15.6	-0.1048	-16	-0.0805
-15.6	-0.1141	-15.6	-0.1517	-15.5	-0.1211	-15.5	-0.186	-15.5	-0.1454	-15.5	-0.1061	-15.9	-0.0808999
-15.5	-0.1141	-15.5	-0.1543	-15.4	-0.1299	-15.4	-0.1913	-15.4	-0.154	-15.4	-0.1109	-15.8	-0.0810999
-15.4	-0.1205	-15.4	-0.1626	-15.3	-0.1356	-15.3	-0.1923	-15.3	-0.1599	-15.3	-0.1138	-15.7	-0.0859
-15.3	-0.1244	-15.3	-0.1671	-15.2	-0.1352	-15.2	-0.1939	-15.2	-0.1591	-15.2	-0.1124	-15.6	-0.0897
-15.2	-0.1223	-15.2	-0.1699	-15.1	-0.1264	-15.1	-0.1891	-15.1	-0.1499	-15.1	-0.1057	-15.5	-0.0891
-15.1	-0.1188	-15.1	-0.1633	-15	-0.1079	-15	-0.1744	-15	-0.1346	-15	-0.0912997	-15.4	-0.0935998
-15	-0.1032	-15	-0.149	-14.9	-0.0883998	-14.9	-0.152	-14.9	-0.1276	-14.9	-0.0779998	-15.3	-0.0969998
-14.9	-0.0862003	-14.9	-0.1319	-14.8	-0.0871	-14.8	-0.1336	-14.8	-0.12	-14.8	-0.0756	-15.2	-0.1003
-14.8	-0.0775003	-14.8	-0.1263	-14.7	-0.0866997	-14.7	-0.1262	-14.7	-0.1197	-14.7	-0.0749997	-15.1	-0.0912
-14.7	-0.0822	-14.7	-0.1163	-14.6	-0.0726998	-14.6	-0.1124	-14.6	-0.1013	-14.6	-0.0737998	-15	-0.0763
-14.6	-0.0826	-14.6	-0.1037	-14.5	-0.0612998	-14.5	-0.0985998	-14.5	-0.0919998	-14.5	-0.0659998	-14.9	-0.0740003
-14.5	-0.0803	-14.5	-0.0934	-14.4	-0.0511998	-14.4	-0.0893998	-14.4	-0.0823998	-14.4	-0.0577998	-14.8	-0.0756003
-14.4	-0.0769002	-14.4	-0.0849002	-14.3	-0.0443	-14.3	-0.0817	-14.3	-0.0714	-14.3	-0.0479	-14.7	-0.0819
-14.3	-0.0738002	-14.3	-0.0752002	-14.2	-0.0421999	-14.2	-0.0831999	-14.2	-0.0670999	-14.2	-0.0436999	-14.6	-0.0723
-14.2	-0.071	-14.2	-0.0731	-14.1	-0.0404999	-14.1	-0.0801999	-14.1	-0.0664999	-14.1	-0.0412999	-14.5	-0.0712
-14.1	-0.0655	-14.1	-0.0714	-14	-0.0412999	-14	-0.0818999	-14	-0.0657999	-14	-0.0434999	-14.4	-0.0643002
-14	-0.0658	-14	-0.0701	-13.9	-0.0478999	-13.9	-0.0849999	-13.9	-0.0719999	-13.9	-0.0445999	-14.3	-0.0611002
-13.9	-0.0670001	-13.9	-0.0762001	-13.8	-0.0517	-13.8	-0.0868	-13.8	-0.0733	-13.8	-0.0531	-14.2	-0.0615
-13.8	-0.0726	-13.8	-0.0779	-13.7	-0.0505	-13.7	-0.086	-13.7	-0.0699	-13.7	-0.0543	-14.1	-0.0618
-13.7	-0.0757	-13.7	-0.0737	-13.6	-0.0488999	-13.6	-0.0851999	-13.6	-0.0706999	-13.6	-0.0545999	-14	-0.063
-13.6	-0.082	-13.6	-0.0757	-13.5	-0.0434998	-13.5	-0.0867998	-13.5	-0.0679998	-13.5	-0.0516998	-13.9	-0.0702001
-13.5	-0.0755	-13.5	-0.0699	-13.4	-0.0318997	-13.4	-0.0779997	-13.4	-0.0584997	-13.4	-0.0414997	-13.8	-0.0745
-13.4	-0.0665002	-13.4	-0.0602002	-13.3	-0.0202	-13.3	-0.0674	-13.3	-0.0492	-13.3	-0.0321	-13.7	-0.073
-13.3	-0.0577003	-13.3	-0.0507003	-13.2	-0.0125999	-13.2	-0.0612999	-13.2	-0.0429999	-13.2	-0.0181999	-13.6	-0.0716
-13.2	-0.0488	-13.2	-0.0429	-13.1	-0.0137999	-13.1	-0.0617999	-13.1	-0.0426999	-13.1	-0.0197999	-13.5	-0.067
-13.1	-0.0437	-13.1	-0.044	-13	-0.0152998	-13	-0.0619998	-13	-0.0413998	-13	-0.0224998	-13.4	-0.0595002
-13	-0.0408	-13	-0.0463	-12.9	-0.0108999	-12.9	-0.0585999	-12.9	-0.0348999	-12.9	-0.0212999	-13.3	-0.0505003
-12.9	-0.0374002	-12.9	-0.0411002	-12.8	-0.0069	-12.8	-0.0573	-12.8	-0.0316	-12.8	-0.0216	-13.2	-0.0459
-12.8	-0.0352001	-12.8	-0.0386001	-12.7	-0.00949986	-12.7	-0.0574999	-12.7	-0.0319999	-12.7	-0.0234999	-13.1	-0.0471
-12.7	-0.0343	-12.7	-0.0393	-12.6	-0.0066999	-12.6	-0.0564999	-12.6	-0.0295999	-12.6	-0.0185999	-13	-0.0474
-12.6	-0.0263	-12.6	-0.0376	-12.5	-0.00159999	-12.5	-0.0562	-12.5	-0.0295	-12.5	-0.0167	-12.9	-0.0468002
-12.5	-0.0259	-12.5	-0.0328	-12.4	-0.00380001	-12.4	-0.0587	-12.4	-0.0326	-12.4	-0.0154	-12.8	-0.0462001
-12.4	-0.0241	-12.4	-0.0314	-12.3	-0.0076	-12.3	-0.0617	-12.3	-0.038	-12.3	-0.0165	-12.7	-0.0479
-12.3	-0.024	-12.3	-0.0328	-12.2	-0.00919985	-12.2	-0.0647998	-12.2	-0.0420998	-12.2	-0.0191998	-12.6	-0.0464
-12.2	-0.0268	-12.2	-0.0335	-12.1	-0.00659985	-12.1	-0.0575998	-12.1	-0.0383998	-12.1	-0.0162998	-12.5	-0.0426
-12.1	-0.0229	-12.1	-0.0318	-12	-0.00919987	-12	-0.0565999	-12	-0.0362999	-12	-0.0160999	-12.4	-0.0462
-12	-0.0223	-12	-0.0306	-11.9	-0.0104998	-11.9	-0.0553998	-11.9	-0.0386998	-11.9	-0.0177998	-12.3	-0.049
-11.9	-0.0211001	-11.9	-0.0289001	-11.8	-0.0105	-11.8	-0.0557	-11.8	-0.0336	-11.8	-0.0133	-12.2	-0.0522
-11.8	-0.0170002	-11.8	-0.0264002	-11.7	-0.00869976	-11.7	-0.0541998	-11.7	-0.0257998	-11.7	-0.0121998	-12.1	-0.0511
-11.7	-0.0146	-11.7	-0.026	-11.6	-0.00569992	-11.6	-0.0492999	-11.6	-0.0197999	-11.6	-0.00709992	-12	-0.0473
-11.6	-0.00709999	-11.6	-0.0217	-11.5	-0.00959981	-11.5	-0.0506998	-11.5	-0.0190998	-11.5	-0.00859981	-11.9	-0.0464001
-11.5	-0.0049	-11.5	-0.0229	-11.4	-0.00419982	-11.4	-0.0488998	-11.4	-0.0149998	-11.4	-0.00459982	-11.8	-0.0442002
-11.4	-0.00280019	-11.4	-0.0194002	-11.3	0.000799998	-11.3	-0.0457	-11.3	-0.0104	-11.3	0.0012	-11.7	-0.0396
-11.3	-0.000400181	-11.3	-0.0111002	-11.2	0.000400098	-11.2	-0.0450999	-11.2	-0.0101999	-11.2	0.0020001	-11.6	-0.0315
-11.2	0.0024	-11.2	-0.0066	-11.1	0.00270005	-11.1	-0.0397	-11.1	-0.00889995	-11.1	0.00440005	-11.5	-0.0336
-11.1	0.0024	-11.1	-0.0029	-11	0.00480004	-11	-0.0392	-11	-0.0108	-11	0.00400004	-11.4	-0.0276002
-11	0.0027	-11	-0.0039	-10.9	0.00430005	-10.9	-0.0408	-10.9	-0.00769995	-10.9	0.00180005	-11.3	-0.0229002
-10.9	0.00359996	-10.9	-0.00440004	-10.8	0.0057	-10.8	-0.0396	-10.8	-0.0071	-10.8	0.0037	-11.2	-0.0239
-10.8	0.00309995	-10.8	-0.000800046	-10.7	0.00780007	-10.7	-0.0392999	-10.7	-0.00839993	-10.7	0.00720007	-11.1	-0.0229
-10.7	0.0055	-10.7	-0.0036	-10.6	0.00970003	-10.6	-0.0398	-10.6	-0.00639997	-10.6	0.00750003	-11	-0.0221
-10.6	0.0089	-10.6	-0.0037	-10.5	0.00900013	-10.5	-0.0417999	-10.5	-0.00619987	-10.5	0.00620013	-10.9	-0.0225
-10.5	0.0079	-10.5	-0.0047	-10.4	0.0102001	-10.4	-0.0385999	-10.4	-0.00219992	-10.4	0.00820008	-10.8	-0.0225
-10.4	0.0126999	-10.4	-0.00550013	-10.3	0.0131	-10.3	-0.0379	-10.3	2.0591e-09	-10.3	0.0062	-10.7	-0.0218
-10.3	0.0146999	-10.3	-0.00730008	-10.2	0.0143001	-10.2	-0.0391999	-10.2	0.000300079	-10.2	0.00490008	-10.6	-0.0224
-10.2	0.0144	-10.2	-0.012	-10.1	0.0145	-10.1	-0.036	-10.1	0.000100044	-10.1	0.00410004	-10.5	-0.0245
-10.1	0.0118	-10.1	-0.0094	-10	0.0140001	-10	-0.0327999	-10	-0.00349993	-10	0.00300007	-10.4	-0.0220001
-10	0.0077	-10	-0.0102	-9.9	0.0171001	-9.9	-0.0281999	-9.9	-0.00309994	-9.9	0.00670006	-10.3	-0.0233001
-9.9	0.0116999	-9.9	-0.0107001	-9.8	0.0145	-9.8	-0.0297	-9.8	-0.0042	-9.8	0.0084	-10.2	-0.0253
-9.8	0.0139999	-9.8	-0.0125001	-9.7	0.0143001	-9.7	-0.0286999	-9.7	-0.00469991	-9.7	0.00820009	-10.1	-0.0212
-9.7	0.0169	-9.7	-0.0126	-9.6	0.0157001	-9.6	-0.0237999	-9.6	-0.000699935	-9.6	0.0100001	-10	-0.022
-9.6	0.0191	-9.6	-0.0105	-9.5	0.0144	-9.5	-0.019	-9.5	0.00360004	-9.5	0.00810004	-9.9	-0.0190001
-9.5	0.0187	-9.5	-0.0074	-9.4	0.0121001	-9.4	-0.0191999	-9.4	0.00900008	-9.4	0.00650008	-9.8	-0.0202001
-9.4	0.0176	-9.4	-0.00870004	-9.3	0.0128	-9.3	-0.0189	-9.3	0.0104	-9.3	0.0052	-9.7	-0.0188
-9.3	0.0180999	-9.3	-0.00490008	-9.2	0.0177001	-9.2	-0.0164999	-9.2	0.0138001	-9.2	0.0096001	-9.6	-0.0165
-9.2	0.0238	-9.2	-0.002	-9.1	0.0192001	-9.1	-0.0108999	-9.1	0.0139001	-9.1	0.0112001	-9.5	-0.0138
-9.1	0.0279	-9.1	-0.0019	-9	0.0202	-9	-0.0101	-9	0.0163	-9	0.0144	-9.4	-0.0133
-9	0.0315	-9	-0.0009	-8.9	0.0216	-8.9	-0.0112	-8.9	0.0147	-8.9	0.017	-9.3	-0.0133001
-8.9	0.0324	-8.9	-0.00080004	-8.8	0.0214	-8.8	-0.0143	-8.8	0.0093	-8.8	0.0157	-9.2	-0.0113
-8.8	0.0338	-8.8	0.00129997	-8.7	0.0176	-8.7	-0.0156	-8.7	0.00739997	-8.7	0.0138	-9.1	-0.0074
-8.7	0.0341	-8.7	-0.0003	-8.6	0.011	-8.6	-0.0203	-8.6	-0.000299972	-8.6	0.0102	-9	-0.0045
-8.6	0.0302	-8.6	-0.0044	-8.5	0.00980004	-8.5	-0.0182	-8.5	-0.00499996	-8.5	0.00840004	-8.9	-0.00310004
-8.5	0.0257	-8.5	-0.0044	-8.4	0.0073	-8.4	-0.0196	-8.4	-0.0058	-8.4	0.0087	-8.8	-0.00440003
-8.4	0.0233	-8.4	-0.00690004	-8.3	0.0045	-8.3	-0.0211	-8.3	-0.0072	-8.3	0.0049	-8.7	-0.0086
-8.3	0.0185	-8.3	-0.0081	-8.2	0.00590006	-8.2	-0.0195999	-8.2	-0.00659994	-8.2	0.00510006	-8.6	-0.0145
-8.2	0.0205	-8.2	-0.0094	-8.1	0.00520008	-8.1	-0.0186999	-8.1	-0.00669992	-8.1	0.00450008	-8.5	-0.0146
-8.1	0.0222	-8.1	-0.0099	-8	0.00540005	-8	-0.0219	-8	-0.00559995	-8	0.00900005	-8.4	-0.0159
-8	0.0222	-8	-0.0094	-7.9	0.00399993	-7.9	-0.0168001	-7.9	-0.00440007	-7.9	0.0109999	-8.3	-0.0194
-7.9	0.0267	-7.9	-0.00810005	-7.8	0.0061	-7.8	-0.0159	-7.8	-0.0013	-7.8	0.0115	-8.2	-0.0162
-7.8	0.0188001	-7.8	-0.00549993	-7.7	0.00559995	-7.7	-0.0171	-7.7	-0.00320005	-7.7	0.00839995	-8.1	-0.0161
-7.7	0.0178	-7.7	-0.0105	-7.6	0.00250002	-7.6	-0.0168	-7.6	-0.00929998	-7.6	0.00380002	-8	-0.014
-7.6	0.0161	-7.6	-0.0135	-7.5	0.00149998	-7.5	-0.0151	-7.5	-0.00830002	-7.5	0.00429998	-7.9	-0.0117
-7.5	0.0156	-7.5	-0.0117	-7.4	0.00190001	-7.4	-0.0191	-7.4	-0.00969999	-7.4	0.00170001	-7.8	-0.00729993
-7.4	0.0152	-7.4	-0.0115	-7.3	0.0013	-7.3	-0.0197	-7.3	-0.0069	-7.3	0.0009	-7.7	-0.0104
-7.3	0.0152	-7.3	-0.0106	-7.2	-0.00319994	-7.2	-0.0165999	-7.2	-0.00619994	-7.2	-0.00259994	-7.6	-0.0132
-7.2	0.0147	-7.2	-0.0116	-7.1	-0.000799987	-7.1	-0.0117	-7.1	-0.000899987	-7.1	-0.000599987	-7.5	-0.0156
-7.1	0.016	-7.1	-0.0081	-7	-0.00179996	-7	-0.0128	-7	0.00140004	-7	0.00230004	-7.4	-0.015
-7	0.014	-7	-0.0057	-6.9	-0.0014	-6.9	-0.01	-6.9	1.91358e-09	-6.9	0.0047	-7.3	-0.0122
-6.9	0.0162	-6.9	-0.00260004	-6.8	-0.0032	-6.8	-0.0107	-6.8	-0.0044	-6.8	0.0045	-7.2	-0.0087
-6.8	0.0182	-6.8	-0.0044	-6.7	-0.00570003	-6.7	-0.0145	-6.7	-0.0105	-6.7	0.00369997	-7.1	-0.0068
-6.7	0.0182	-6.7	-0.0086	-6.6	-0.00480005	-6.6	-0.0129001	-6.6	-0.0103001	-6.6	0.00259995	-7	-0.0078
-6.6	0.0129	-6.6	-0.0094	-6.5	-0.00600002	-6.5	-0.0115	-6.5	-0.0112	-6.5	-0.00310002	-6.9	-0.00610004
-6.5	0.0112	-6.5	-0.0097	-6.4	-0.0076	-6.4	-0.0101	-6.4	-0.0095	-6.4	-0.0013	-6.8	-0.0089
-6.4	0.0104	-6.4	-0.00919998	-6.3	-0.0076	-6.3	-0.0082	-6.3	-0.0085	-6.3	-0.0021	-6.7	-0.0087
-6.3	0.0081	-6.3	-0.0085	-6.2	-0.00649996	-6.2	-0.00719996	-6.2	-0.00569996	-6.2	-0.00259996	-6.6	-0.0061
-6.2	0.01	-6.2	-0.0071	-6.1	-0.0056	-6.1	-0.0043	-6.1	-0.0026	-6.1	-0.000400004	-6.5	-0.0052
-6.1	0.0097	-6.1	-0.0052	-6	-0.00529999	-6	-0.00489999	-6	-0.000899992	-6	-0.00139999	-6.4	-0.00709998
-6	0.0056	-6	-0.0022	-5.9	-0.00230003	-5.9	-0.00240003	-5.9	0.000799966	-5.9	0.000299966	-6.3	-0.0078
-5.9	0.0033	-5.9	-0.0039	-5.8	-0.0036	-5.8	-0.0021	-5.8	0.0036	-5.8	2.18279e-11	-6.2	-0.0079
-5.8	-0.00119998	-5.8	-0.00709998	-5.7	-0.0006	-5.7	0.0018	-5.7	0.0029	-5.7	-0.0013	-6.1	-0.00440004
-5.7	0.001	-5.7	-0.0068	-5.6	0.0061	-5.6	0.0028	-5.6	0.0015	-5.6	-0.0002	-6	-0.0029
-5.6	-0.0007	-5.6	-0.0031	-5.5	0.0053	-5.5	0.0034	-5.5	0.0015	-5.5	-0.002	-5.9	-0.0052
-5.5	-0.0035	-5.5	-0.0022	-5.4	0.0097999	-5.4	0.0069999	-5.4	0.0046999	-5.4	-0.0015001	-5.8	-0.0046
-5.4	-0.003	-5.4	0.0009	-5.3	0.0083	-5.3	0.0065	-5.3	0.003	-5.3	-0.0043	-5.7	-0.0045
-5.3	-0.0025	-5.3	-0.0008	-5.2	0.00710018	-5.2	0.00650018	-5.2	0.000300176	-5.2	-0.00479982	-5.6	-0.0036
-5.2	0.0003	-5.2	0.0008	-5.1	0.0129	-5.1	0.0116	-5.1	0.0061	-5.1	0.004	-5.5	-0.0064
-5.1	0.00449982	-5.1	0.00369982	-5	0.009	-5	0.0048	-5	0.0026	-5	0.0008	-5.4	-0.0015
-5	0.0009	-5	0.0009	-4.9	0.00670001	-4.9	0.00220001	-4.9	0.00200001	-4.9	-0.00469999	-5.3	-0.0023
-4.9	-0.0022	-4.9	0.0013	-4.8	0.0064	-4.8	0.0051	-4.8	-0.0003	-4.8	-0.0023	-5.2	0.0018
-4.8	-0.0017	-4.8	0.0041	-4.7	0.00800008	-4.7	0.00890008	-4.7	0.00200008	-4.7	0.000300084	-5.1	0.0100998
-4.7	-0.0009	-4.7	0.0035	-4.6	0.0101	-4.6	0.0118	-4.6	0.0085	-4.6	0.0021	-5	0.0095
-4.6	-0.00220008	-4.6	0.00849992	-4.5	0.0108	-4.5	0.013	-4.5	0.0109	-4.5	0.0014	-4.9	0.0042
-4.5	-0.0055	-4.5	0.0115	-4.4	0.0123	-4.4	0.0158	-4.4	0.0103	-4.4	0.00219999	-4.8	0.0012
-4.4	-0.0064	-4.4	0.0159	-4.3	0.0134	-4.3	0.0185	-4.3	0.0116	-4.3	0.0023	-4.7	0.0037
-4.3	-0.0084	-4.3	0.016	-4.2	0.0101	-4.2	0.0173	-4.2	0.00980003	-4.2	0.00280003	-4.6	0.00589992
-4.2	-0.0109	-4.2	0.0155	-4.1	0.0096	-4.1	0.0184	-4.1	0.0085	-4.1	0.0039	-4.5	0.0054
-4.1	-0.0111	-4.1	0.0178	-4	0.0082	-4	0.0141	-4	0.0105	-4	0.001	-4.4	0.0071
-4	-0.0087	-4	0.0182	-3.9	0.00609986	-3.9	0.0157999	-3.9	0.00969986	-3.9	0.00479986	-4.3	0.0074
-3.9	-0.0075	-3.9	0.0193	-3.8	0.0004	-3.8	0.0087	-3.8	0.0041	-3.8	0.0004	-4.2	0.0088
-3.8	-0.0096	-3.8	0.0176	-3.7	0.00139993	-3.7	0.00789993	-3.7	0.000999931	-3.7	-0.000300069	-4.1	0.0116
-3.7	-0.0144	-3.7	0.0142	-3.6	0.0027	-3.6	0.0095	-3.6	-0.0071	-3.6	0.0023	-4	0.0102
-3.6	-0.0126999	-3.6	0.0146001	-3.5	0.0012	-3.5	0.0186	-3.5	-0.006	-3.5	0.0012	-3.9	0.0096
-3.5	-0.0023	-3.5	0.0216	-3.4	0.00279998	-3.4	0.016	-3.4	-0.00830002	-3.4	-0.000600015	-3.8	0.0054
-3.4	-0.0027	-3.4	0.021	-3.3	-0.002	-3.3	0.0061	-3.3	-0.0124	-3.3	0.0017	-3.7	0.0062
-3.3	-0.0086	-3.3	0.0133	-3.2	-0.0152	-3.2	0.00379997	-3.2	-0.0219	-3.2	-0.00670003	-3.6	0.0123001
-3.2	-0.0169	-3.2	0.0019	-3.1	-0.0187	-3.1	-0.0042	-3.1	-0.0271	-3.1	-0.012	-3.5	0.0095
-3.1	-0.0256	-3.1	-0.00809997	-3	-0.0049	-3	-0.0033	-3	-0.0301	-3	-0.0134	-3.4	0.0137
-3	-0.0272	-3	0.0047	-2.9	-0.00709987	-2.9	-0.00839987	-2.9	-0.0345999	-2.9	-0.0214999	-3.3	0.0162
-2.9	-0.0336	-2.9	0.0033	-2.8	-0.0092	-2.8	-0.0031	-2.8	-0.0344	-2.8	-0.0151	-3.2	0.0114
-2.8	-0.0345	-2.8	0.0098	-2.7	-0.0105999	-2.7	-0.00469988	-2.7	-0.0371999	-2.7	-0.0152999	-3.1	0.00500003
-2.7	-0.0349	-2.7	0.009	-2.6	-0.0081	-2.6	-0.0042	-2.6	-0.0364	-2.6	-0.0139	-3	0.0124
-2.6	-0.0341001	-2.6	0.0118999	-2.5	-0.0101	-2.5	-0.0043	-2.5	-0.0402	-2.5	-0.0236	-2.9	0.0056
-2.5	-0.04	-2.5	0.0104	-2.4	-0.00549999	-2.4	0.00170001	-2.4	-0.0432	-2.4	-0.0248	-2.8	0.0091
-2.4	-0.0393	-2.4	0.0104	-2.3	3.49246e-10	-2.3	0.0045	-2.3	-0.0473	-2.3	-0.0241	-2.7	0.0123
-2.3	-0.035	-2.3	0.0087	-2.2	0.00200008	-2.2	0.00130008	-2.2	-0.0524999	-2.2	-0.0249999	-2.6	0.0116999
-2.2	-0.0402	-2.2	0.0053	-2.1	0.0083	-2.1	0.0051	-2.1	-0.051	-2.1	-0.0285	-2.5	0.0115
-2.1	-0.0431001	-2.1	0.00329992	-2	0.0123	-2	-0.0026	-2	-0.0574	-2	-0.0266	-2.4	0.0182
-2	-0.043	-2	0.0058	-1.9	0.0139002	-1.9	-0.00489977	-1.9	-0.0591998	-1.9	-0.0239998	-2.3	0.0171
-1.9	-0.0464	-1.9	0.0087	-1.8	0.0195	-1.8	0.0049	-1.8	-0.0624	-1.8	-0.021	-2.2	0.017
-1.8	-0.0441	-1.8	0.0156	-1.7	0.0151	-1.7	0.00570001	-1.7	-0.0707	-1.7	-0.025	-2.1	0.0185999
-1.7	-0.0497	-1.7	0.0234	-1.6	0.0105	-1.6	0.0076	-1.6	-0.0744	-1.6	-0.0339	-2	0.0177
-1.6	-0.05	-1.6	0.023	-1.5	0.0017	-1.5	0.0004	-1.5	-0.0821	-1.5	-0.0387	-1.9	0.022
-1.5	-0.04	-1.5	0.0189	-1.4	0.00619998	-1.4	-0.000500016	-1.4	-0.0821	-1.4	-0.0332	-1.8	0.0323
-1.4	-0.04	-1.4	0.0189	-1.3	0.0063	-1.3	-0.000500016	-1.3	-0.0821	-1.3	-0.0328	-1.7	0.0352
-1.3	-0.04	-1.3	0.0193	-1.2	0.00659988	-1.2	-0.000500016	-1.2	-0.0819	-1.2	-0.0317001	-1.6	0.0393
-1.2	-0.0396	-1.2	0.0196001	-1.1	0.0066	-1.1	-9.99996e-05	-1.1	-0.0663	-1.1	-0.0301	-1.5	0.0403
-1.1	-0.0387	-1.1	0.021	-1	0.0066	-1	-0.000500016	-1	-0.0663	-1	-0.0301	-1.4	0.0403
-1	-0.0387	-1	0.021	-0.899998	0.0066	-0.899998	-0.000500016	-0.899998	-0.0663	-0.899998	-0.025	-1.3	0.0403
-0.900002	-0.0387	-0.900002	0.021	-0.799999	0.0066	-0.799999	-0.000499943	-0.799999	-0.0804	-0.799999	-0.025	-1.2	0.0403
-0.799999	-0.0387	-0.799999	0.0199999	-0.699997	0.0066	-0.699997	-9.99996e-05	-0.699997	-0.0663	-0.699997	-0.0228139	-1.1	0.0385
-0.700001	-0.0396	-0.700001	0.0196001	-0.599998	0.0066	-0.599998	-9.99996e-05	-0.599998	-0.0663	-0.599998	-0.0219	-1	0.0372001
-0.600002	-0.0396	-0.600002	0.0196	-0.5	0.0088	-0.5	0.000399882	-0.5	-0.0307	-0.5	0.0062	-0.900002	0.0385
-0.5	-0.04	-0.5	0.0193	-0.399998	0.0088	-0.399998	0.0004	-0.399998	-0.0307	-0.399998	0.0062	-0.799999	0.0403
-0.400002	-0.04	-0.400002	0.0193	-0.299999	0.0127	-0.299999	0.0004	-0.299999	-0.0268	-0.299999	0.0101	-0.700001	0.0403
-0.299999	-0.04	-0.299999	0.0189	-0.199997	0.0127	-0.199997	0.0005	-0.199997	-0.0268	-0.199997	0.0136001	-0.600002	0.0403
-0.200001	-0.0405999	-0.200001	0.0189	-0.0999985	0.0127	-0.0999985	0.0038	-0.0999985	-0.0268	-0.0999985	0.0151	-0.5	0.0403
-0.100002	-0.0406	-0.100002	0.0189	0	0.195324	0	2.52452	0	3.42091	0	3.53084	-0.400002	0.0403
0	-0.235165	0	-0.0417056	0.100002	0.195327	0.100002	2.52452	0.100002	3.42091	0.100002	3.53825	-0.299999	0.0407
0.0999985	-0.235165	0.0999985	-0.0417056	0.200001	0.204297	0.200001	2.55302	0.200001	3.43534	0.200001	3.55985	-0.200001	0.0459
0.200001	-0.235165	0.200001	-0.0417056	0.300003	0.204301	0.300003	2.55302	0.300003	3.441	0.300003	3.55985	-0.100002	0.0473999
0.299999	-0.235165	0.299999	-0.0417056	0.400002	0.229099	0.400002	2.58151	0.400002	3.441	0.400002	3.56635	0	3.56314
0.399998	-0.235165	0.399998	-0.0417056	0.5	0.234328	0.5	2.58893	0.5	3.44275	0.5	3.56815	0.0999985	3.57055
0.5	-0.235165	0.5	-0.0417056	0.600002	0.24027	0.600002	2.58893	0.600002	3.44275	0.600002	3.57475	0.200001	3.57185
0.599998	-0.235165	0.599998	-0.0417056	0.700001	0.247685	0.700001	2.58893	0.700001	3.44295	0.700001	4.16559	0.299999	3.58125
0.700001	-0.235165	0.700001	-0.0417056	0.800003	0.247685	0.800003	2.58893	0.800003	3.46185	0.800003	4.58802	0.399998	3.58555
0.799999	-0.235165	0.799999	-0.0417056	0.900002	0.247685	0.900002	2.58893	0.900002	3.46518	0.900002	4.73158	0.5	3.58905
0.899998	-0.235165	0.899998	-0.0417056	1	0.247685	1	2.58893	1	3.46518	1	4.82008	0.599998	4.86148
1	-0.235165	1	-0.0417056	1.1	0.247685	1.1	2.58893	1.1	3.46518	1.1	4.94174	0.700001	5.46811
1.1	-0.235165	1.1	-0.0417056	1.2	0.247685	1.2	2.58893	1.2	3.46518	1.2	5.09781	0.799999	5.88166
1.2	-0.235165	1.2	-0.0417056	1.3	0.247685	1.3	2.58893	1.3	3.46518	1.3	5.39617	0.899998	6.02715
1.3	-0.235165	1.3	-0.0417056	1.4	0.247685	1.4	2.58893	1.4	3.46518	1.4	5.40351	1	6.32504
1.4	-0.235165	1.4	-0.0417056	1.5	0.247685	1.5	2.58893	1.5	3.46518	1.5	5.44256	1.1	6.4174
1.5	-0.235165	1.5	-0.0417056	1.6	0.247685	1.6	2.6672	1.6	3.55767	1.6	5.82168	1.2	6.69999
1.6	-0.235165	1.6	-0.0417056	1.7	0.247685	1.7	2.67935	1.7	3.67156	1.7	5.86236	1.3	6.83772
1.7	-0.235165	1.7	-0.0417056	1.8	0.247685	1.8	2.73839	1.8	3.78624	1.8	6.04408	1.4	7.03909
1.8	-0.232797	1.8	-0.0417056	1.9	0.258743	1.9	2.80351	1.9	3.89397	1.9	6.16236	1.5	7.22007
1.9	-0.221601	1.9	-0.0392431	2	0.259533	2	2.80974	2	4.06425	2	6.23149	1.6	7.42007
2	-0.217228	2	-0.0197798	2.1	0.267164	2.1	2.82892	2.1	4.18842	2.1	6.33976	1.7	7.51802
2.1	-0.206072	2.1	-0.00122679	2.2	0.306136	2.2	2.83105	2.2	4.21079	2.2	6.34417	1.8	7.63648
2.2	-0.189798	2.2	0.001444	2.3	0.353542	2.3	2.96292	2.3	4.24758	2.3	6.43461	1.9	7.81171
2.3	-0.163849	2.3	0.0113146	2.4	0.306136	2.4	3.12617	2.4	4.25433	2.4	6.43714	2	8.00674
2.4	-0.163849	2.4	0.069527	2.5	0.238464	2.5	3.15324	2.5	4.25433	2.5	6.43461	2.1	8.10275
2.5	-0.206072	2.5	0.001444	2.6	0.241274	2.6	3.14118	2.6	4.358	2.6	6.59971	2.2	8.15421
2.6	-0.119436	2.6	-0.0714851	2.7	0.220761	2.7	2.98952	2.7	4.10267	2.7	6.45786	2.3	8.16444
2.7	-0.26971	2.7	-0.138731	2.8	0.149807	2.8	2.97785	2.8	4.17276	2.8	6.42976	2.4	8.34125
2.8	-0.219959	2.8	-0.155013	2.9	0.215235	2.9	3.07625	2.9	4.24991	2.9	6.56724	2.5	8.34125
2.9	-0.18479	2.9	-0.137122	3	0.272982	3	3.13141	3	4.30059	3	6.5751	2.6	8.44773
3	-0.194937	3	-0.12288	3.1	0.208189	3.1	3.04872	3.1	4.2293	3.1	6.51295	2.7	8.22906
3.1	-0.257993	3.1	-0.0969263	3.2	0.197808	3.2	3.03213	3.2	4.22283	3.2	6.50509	2.8	8.33795
3.2	-0.271739	3.2	-0.105867	3.3	0.214758	3.3	3.05005	3.3	4.23191	3.3	6.51382	2.9	8.39375
3.3	-0.256395	3.3	-0.0748548	3.4	0.221024	3.4	3.05231	3.4	4.23465	3.4	6.49934	3	8.40202
3.4	-0.254078	3.4	-0.0501125	3.5	0.241884	3.5	3.06841	3.5	4.23635	3.5	6.53171	3.1	8.34393
3.5	-0.244527	3.5	-0.0434809	3.6	0.242313	3.6	3.08126	3.6	4.23937	3.6	6.54901	3.2	8.33953
3.6	-0.261986	3.6	-0.0623179	3.7	0.254728	3.7	3.08919	3.7	4.23008	3.7	6.54892	3.3	8.35815
3.7	-0.267118	3.7	-0.0582178	3.8	0.269965	3.8	3.06348	3.8	4.23119	3.8	6.54467	3.4	8.37465
3.8	-0.284625	3.8	-0.0631482	3.9	0.288327	3.9	3.06418	3.9	4.23987	3.9	6.54611	3.5	8.40942
3.9	-0.259529	3.9	-0.0586005	4	0.286726	4	3.05575	4	4.24003	4	6.55614	3.6	8.427
4	-0.25247	4	-0.0642697	4.1	0.314548	4.1	3.06965	4.1	4.27066	4.1	6.57615	3.7	8.44729
4.1	-0.233141	4.1	-0.084147	4.2	0.308071	4.2	3.05544	4.2	4.26698	4.2	6.57293	3.8	8.46678
4.2	-0.234502	4.2	-0.077061	4.3	0.306632	4.3	3.0678	4.3	4.28647	4.3	6.5747	3.9	8.49178
4.3	-0.226348	4.3	-0.0625953	4.4	0.333483	4.4	3.08651	4.4	4.31239	4.4	6.6049	4	8.5212
4.4	-0.198028	4.4	-0.0618037	4.5	0.325471	4.5	3.07456	4.5	4.30405	4.5	6.58711	4.1	8.55831
4.5	-0.200234	4.5	-0.059751	4.6	0.315982	4.6	3.06437	4.6	4.30326	4.6	6.57454	4.2	8.5728
4.6	-0.212414	4.6	-0.0541436	4.7	0.345301	4.7	3.06975	4.7	4.30885	4.7	6.5785	4.3	8.58916
4.7	-0.196589	4.7	-0.0569432	4.8	0.345999	4.8	3.06541	4.8	4.30213	4.8	6.57215	4.4	8.60842
4.8	-0.205223	4.8	-0.0605561	4.9	0.332952	4.9	3.06028	4.9	4.30296	4.9	6.55794	4.5	8.60628
4.9	-0.227848	4.9	-0.0761684	5	0.330985	5	3.06176	5	4.29559	5	6.55057	4.6	8.60673
5	-0.22456	5	-0.0868877	5.1	0.340581	5.1	3.06884	5.1	4.29798	5.1	6.55093	4.7	8.62529
5.1	-0.214148	5.1	-0.0710949	5.2	0.324658	5.2	3.05121	5.2	4.29075	5.2	6.54039	4.8	8.62411
5.2	-0.223525	5.2	-0.085766	5.3	0.328726	5.3	3.05134	5.3	4.29508	5.3	6.53518	4.9	8.61839
5.3	-0.220939	5.3	-0.0891775	5.4	0.329443	5.4	3.06537	5.4	4.31276	5.4	6.55263	5	8.63325
5.4	-0.208785	5.4	-0.0778763	5.5	0.32785	5.5	3.06471	5.5	4.3177	5.5	6.54498	5.1	8.64158
5.5	-0.209586	5.5	-0.0871993	5.6	0.333677	5.6	3.06954	5.6	4.33085	5.6	6.54979	5.2	8.63733
5.6	-0.199932	5.6	-0.0863211	5.7	0.33382	5.7	3.06524	5.7	4.33268	5.7	6.5493	5.3	8.64123
5.7	-0.20149	5.7	-0.0890329	5.8	0.325882	5.8	3.05093	5.8	4.3285	5.8	6.54276	5.4	8.6423
5.8	-0.210749	5.8	-0.0962143	5.9	0.334552	5.9	3.0519	5.9	4.33353	5.9	6.54133	5.5	8.64747
5.9	-0.204353	5.9	-0.09962	6	0.339294	6	3.05351	6	4.34463	6	6.53843	5.6	8.65256
6	-0.204921	6	-0.0974972	6.1	0.338928	6.1	3.05072	6.1	4.34856	6.1	6.53986	5.7	8.66764
6.1	-0.217323	6.1	-0.100213	6.2	0.333031	6.2	3.05427	6.2	4.33063	6.2	6.5289	5.8	8.66567
6.2	-0.229083	6.2	-0.101048	6.3	0.337966	6.3	3.06247	6.3	4.33309	6.3	6.54055	5.9	8.66646
6.3	-0.227612	6.3	-0.105147	6.4	0.327302	6.4	3.06023	6.4	4.31504	6.4	6.53548	6	8.6732
6.4	-0.229007	6.4	-0.100434	6.5	0.325684	6.5	3.06513	6.5	4.30726	6.5	6.5334	6.1	8.67779
6.5	-0.231139	6.5	-0.101665	6.6	0.327704	6.6	3.05308	6.6	4.29575	6.6	6.53688	6.2	8.67865
6.6	-0.239019	6.6	-0.108073	6.7	0.32771	6.7	3.05129	6.7	4.30023	6.7	6.53284	6.3	8.69721
6.7	-0.232775	6.7	-0.108306	6.8	0.328298	6.8	3.04796	6.8	4.29604	6.8	6.53325	6.4	8.69027
6.8	-0.234346	6.8	-0.116487	6.9	0.332638	6.9	3.04721	6.9	4.30528	6.9	6.5361	6.5	8.69218
6.9	-0.225575	6.9	-0.114891	7	0.334906	7	3.04842	7	4.31166	7	6.54081	6.6	8.69204
7	-0.22283	7	-0.116177	7.1	0.342893	7.1	3.0543	7.1	4.31299	7.1	6.54798	6.7	8.69643
7.1	-0.213572	7.1	-0.12233	7.2	0.344032	7.2	3.05646	7.2	4.30949	7.2	6.55055	6.8	8.70053
7.2	-0.220358	7.2	-0.121163	7.3	0.343302	7.3	3.05311	7.3	4.30571	7.3	6.54996	6.9	8.70724
7.3	-0.217553	7.3	-0.11711	7.4	0.342563	7.4	3.0527	7.4	4.30184	7.4	6.54541	7	8.70849
7.4	-0.228602	7.4	-0.114658	7.5	0.345253	7.5	3.0492	7.5	4.29935	7.5	6.54172	7.1	8.71272
7.5	-0.226053	7.5	-0.118142	7.6	0.344467	7.6	3.04621	7.6	4.30454	7.6	6.54175	7.2	8.71503
7.6	-0.230628	7.6	-0.117551	7.7	0.343404	7.7	3.04022	7.7	4.30025	7.7	6.53815	7.3	8.71857
7.7	-0.241757	7.7	-0.118424	7.8	0.346506	7.8	3.03776	7.8	4.2997	7.8	6.54	7.4	8.72069
7.8	-0.240863	7.8	-0.117318	7.9	0.342228	7.9	3.041	7.9	4.29306	7.9	6.54404	7.5	8.72003
7.9	-0.238703	7.9	-0.119638	8	0.33566	8	3.03935	8	4.29143	8	6.54502	7.6	8.72244
8	-0.238905	8	-0.120037	8.1	0.326201	8.1	3.0384	8.1	4.28742	8.1	6.54273	7.7	8.72622
8.1	-0.240584	8.1	-0.122496	8.2	0.317934	8.2	3.03457	8.2	4.27872	8.2	6.5426	7.8	8.7371
8.2	-0.24445	8.2	-0.124867	8.3	0.309713	8.3	3.02395	8.3	4.27554	8.3	6.53424	7.9	8.73839
8.3	-0.250385	8.3	-0.129295	8.4	0.309564	8.4	3.02793	8.4	4.27518	8.4	6.53677	8	8.73737
8.4	-0.247328	8.4	-0.124042	8.5	0.30113	8.5	3.02897	8.5	4.27397	8.5	6.5346	8.1	8.72633
8.5	-0.248399	8.5	-0.125481	8.6	0.307302	8.6	3.03496	8.6	4.27977	8.6	6.53977	8.2	8.72583
8.6	-0.244419	8.6	-0.122694	8.7	0.30644	8.7	3.03252	8.7	4.27945	8.7	6.54065	8.3	8.71628
8.7	-0.245292	8.7	-0.127526	8.8	0.304467	8.8	3.03155	8.8	4.28072	8.8	6.54042	8.4	8.71317
8.8	-0.246065	8.8	-0.127805	8.9	0.302301	8.9	3.03416	8.9	4.27829	8.9	6.54008	8.5	8.71382
8.9	-0.249676	8.9	-0.126214	9	0.300644	9	3.03044	9	4.27337	9	6.54021	8.6	8.72331
9	-0.246896	9	-0.123919	9.1	0.301923	9.1	3.035	9.1	4.27242	9.1	6.5438	8.7	8.72965
9.1	-0.249675	9.1	-0.120644	9.2	0.301719	9.2	3.04146	9.2	4.27475	9.2	6.54988	8.8	8.72962
9.2	-0.248508	9.2	-0.118936	9.3	0.303296	9.3	3.04536	9.3	4.28005	9.3	6.55091	8.9	8.72932
9.3	-0.244054	9.3	-0.112985	9.4	0.304871	9.4	3.04749	9.4	4.28455	9.4	6.55233	9	8.72931
9.4	-0.244443	9.4	-0.111107	9.5	0.303469	9.5	3.04672	9.5	4.28427	9.5	6.55592	9.1	8.7296
9.5	-0.24862	9.5	-0.112808	9.6	0.301776	9.6	3.04692	9.6	4.2816	9.6	6.55454	9.2	8.73524
9.6	-0.252025	9.6	-0.115421	9.7	0.303157	9.7	3.05158	9.7	4.28112	9.7	6.55388	9.3	8.74486
9.7	-0.25247	9.7	-0.11488	9.8	0.298583	9.8	3.0493	9.8	4.27845	9.8	6.55154	9.4	8.75012
9.8	-0.256454	9.8	-0.117379	9.9	0.296083	9.9	3.04846	9.9	4.273	9.9	6.54968	9.5	8.74689
9.9	-0.261065	9.9	-0.117909	10	0.293877	10	3.04408	10	4.26508	10	6.54889	9.6	8.74973
10	-0.263107	10	-0.119234	10.1	0.292673	10.1	3.04217	10.1	4.26071	10.1	6.54644	9.7	8.74647
10.1	-0.266512	10.1	-0.122447	10.2	0.293339	10.2	3.04017	10.2	4.26097	10.2	6.54832	9.8	8.74655
10.2	-0.267547	10.2	-0.123071	10.3	0.293503	10.3	3.03809	10.3	4.25937	10.3	6.55171	9.9	8.74483
10.3	-0.268386	10.3	-0.122058	10.4	0.292204	10.4	3.0363	10.4	4.25985	10.4	6.55234	10	8.74844
10.4	-0.273554	10.4	-0.123543	10.5	0.288136	10.5	3.03173	10.5	4.25697	10.5	6.55157	10.1	8.74603
10.5	-0.276253	10.5	-0.127219	10.6	0.288219	10.6	3.03142	10.6	4.25556	10.6	6.55279	10.2	8.75142
10.6	-0.279646	10.6	-0.12844	10.7	0.28852	10.7	3.03408	10.7	4.25317	10.7	6.55618	10.3	8.75813
10.7	-0.279389	10.7	-0.126264	10.8	0.28968	10.8	3.03805	10.8	4.25305	10.8	6.55778	10.4	8.76146
10.8	-0.277256	10.8	-0.123587	10.9	0.288158	10.9	3.03992	10.9	4.25759	10.9	6.5569	10.5	8.76101
10.9	-0.27771	10.9	-0.12182	11	0.288883	11	3.0384	11	4.25798	11	6.55659	10.6	8.76266
11	-0.280233	11	-0.118781	11.1	0.283816	11.1	3.03432	11.1	4.2581	11.1	6.5563	10.7	8.76739
11.1	-0.28044	11.1	-0.1184	11.2	0.283657	11.2	3.03389	11.2	4.26426	11.2	6.55434	10.8	8.7712
11.2	-0.279666	11.2	-0.120998	11.3	0.283122	11.3	3.03347	11.3	4.26712	11.3	6.55175	10.9	8.77075
11.3	-0.278536	11.3	-0.122436	11.4	0.284653	11.4	3.03481	11.4	4.26699	11.4	6.54984	11	8.77265
11.4	-0.27476	11.4	-0.12072	11.5	0.283029	11.5	3.0341	11.5	4.26479	11.5	6.54966	11.1	8.77289
11.5	-0.269968	11.5	-0.122202	11.6	0.28795	11.6	3.03369	11.6	4.26475	11.6	6.55115	11.2	8.77739
11.6	-0.270908	11.6	-0.12221	11.7	0.289902	11.7	3.03456	11.7	4.2667	11.7	6.55203	11.3	8.77695
11.7	-0.272769	11.7	-0.118179	11.8	0.292143	11.8	3.03947	11.8	4.26965	11.8	6.55559	11.4	8.78191
11.8	-0.27155	11.8	-0.11703	11.9	0.291706	11.9	3.03974	11.9	4.27078	11.9	6.55499	11.5	8.78304
11.9	-0.2702	11.9	-0.120049	12	0.294299	12	3.04267	12	4.26983	12	6.55187	11.6	8.78425
12	-0.265809	12	-0.118435	12.1	0.292739	12.1	3.0443	12.1	4.26918	12.1	6.5539	11.7	8.78565
12.1	-0.266455	12.1	-0.119293	12.2	0.292978	12.2	3.04574	12.2	4.2732	12.2	6.55515	11.8	8.78797
12.2	-0.26038	12.2	-0.116704	12.3	0.290461	12.3	3.04152	12.3	4.2711	12.3	6.55396	11.9	8.79573
12.3	-0.259817	12.3	-0.118335	12.4	0.287313	12.4	3.03897	12.4	4.26996	12.4	6.55313	12	8.8014
12.4	-0.260482	12.4	-0.118771	12.5	0.282076	12.5	3.03486	12.5	4.26565	12.5	6.54805	12.1	8.80477
12.5	-0.264221	12.5	-0.119908	12.6	0.283486	12.6	3.03512	12.6	4.26521	12.6	6.54613	12.2	8.80529
12.6	-0.263574	12.6	-0.122537	12.7	0.281575	12.7	3.0343	12.7	4.2632	12.7	6.5453	12.3	8.80879
12.7	-0.264309	12.7	-0.119542	12.8	0.283423	12.8	3.03523	12.8	4.26176	12.8	6.54775	12.4	8.81238
12.8	-0.263891	12.8	-0.119203	12.9	0.281813	12.9	3.03389	12.9	4.26163	12.9	6.54707	12.5	8.81276
12.9	-0.262668	12.9	-0.120814	13	0.281567	13	3.03561	13	4.26406	13	6.54746	12.6	8.81355
13	-0.26175	13	-0.116988	13.1	0.280751	13.1	3.03637	13.1	4.26372	13.1	6.54853	12.7	8.81386
13.1	-0.263973	13.1	-0.116106	13.2	0.279324	13.2	3.04068	13.2	4.26198	13.2	6.54939	12.8	8.81377
13.2	-0.261414	13.2	-0.115438	13.3	0.280839	13.3	3.0414	13.3	4.2616	13.3	6.54669	12.9	8.81311
13.3	-0.263727	13.3	-0.120233	13.4	0.27721	13.4	3.03863	13.4	4.26101	13.4	6.54637	13	8.81431
13.4	-0.265981	13.4	-0.121085	13.5	0.276842	13.5	3.03497	13.5	4.2554	13.5	6.54328	13.1	8.81663
13.5	-0.26674	13.5	-0.120918	13.6	0.282105	13.6	3.03575	13.6	4.26044	13.6	6.54629	13.2	8.82469
13.6	-0.262266	13.6	-0.121089	13.7	0.280461	13.7	3.03003	13.7	4.2577	13.7	6.54445	13.3	8.82838
13.7	-0.264024	13.7	-0.122156	13.8	0.278408	13.8	3.02994	13.8	4.25859	13.8	6.54864	13.4	8.83223
13.8	-0.261646	13.8	-0.120353	13.9	0.272781	13.9	3.02631	13.9	4.25731	13.9	6.547	13.5	8.83657
13.9	-0.262597	13.9	-0.123193	14	0.272374	14	3.02494	14	4.25523	14	6.54546	13.6	8.84162
14	-0.267236	14	-0.12446	14.1	0.271007	14.1	3.02338	14.1	4.25158	14.1	6.54671	13.7	8.84152
14.1	-0.267432	14.1	-0.124145	14.2	0.270216	14.2	3.02282	14.2	4.25207	14.2	6.55183	13.8	8.84744
14.2	-0.265754	14.2	-0.124338	14.3	0.270732	14.3	3.02613	14.3	4.25513	14.3	6.5536	13.9	8.8509
14.3	-0.265633	14.3	-0.124317	14.4	0.274845	14.4	3.03041	14.4	4.25837	14.4	6.55821	14	8.85492
14.4	-0.262564	14.4	-0.122817	14.5	0.272226	14.5	3.02727	14.5	4.25124	14.5	6.55699	14.1	8.85709
14.5	-0.267667	14.5	-0.128833	14.6	0.274124	14.6	3.03292	14.6	4.25331	14.6	6.55871	14.2	8.8614
14.6	-0.262921	14.6	-0.127868	14.7	0.270776	14.7	3.03621	14.7	4.25882	14.7	6.5606	14.3	8.86622
14.7	-0.262731	14.7	-0.130343	14.8	0.271773	14.8	3.03813	14.8	4.26049	14.8	6.56111	14.4	8.87221
14.8	-0.261129	14.8	-0.126574	14.9	0.268895	14.9	3.03805	14.9	4.25848	14.9	6.56083	14.5	8.86921
14.9	-0.258258	14.9	-0.127761	15	0.269276	15	3.04062	15	4.26282	15	6.56529	14.6	8.874
15	-0.257466	15	-0.127274	15.1	0.271566	15.1	3.03696	15.1	4.26501	15.1	6.56184	14.7	8.87406
15.1	-0.260128	15.1	-0.129844	15.2	0.27089	15.2	3.03255	15.2	4.26279	15.2	6.55568	14.8	8.87656
15.2	-0.262418	15.2	-0.134516	15.3	0.271481	15.3	3.03122	15.3	4.259	15.3	6.55223	14.9	8.87509
15.3	-0.264711	15.3	-0.138285	15.4	0.268526	15.4	3.02762	15.4	4.25304	15.4	6.55484	15	8.88046
15.4	-0.265819	15.4	-0.141755	15.5	0.267851	15.5	3.02798	15.5	4.25044	15.5	6.55734	15.1	8.88426
15.5	-0.264564	15.5	-0.14364	15.6	0.263703	15.6	3.02458	15.6	4.24933	15.6	6.55411	15.2	8.88505
15.6	-0.268242	15.6	-0.146505	15.7	0.259452	15.7	3.0185	15.7	4.24614	15.7	6.55541	15.3	8.88555
15.7	-0.270042	15.7	-0.147089	15.8	0.262476	15.8	3.01498	15.8	4.24637	15.8	6.5571	15.4	8.88657
15.8	-0.271541	15.8	-0.145488	15.9	0.264254	15.9	3.01434	15.9	4.24819	15.9	6.56036	15.5	8.88939
15.9	-0.268296	15.9	-0.14428	16	0.268821	16	3.02157	16	4.25429	16	6.56719	15.6	8.8916
16	-0.262446	16	-0.137879	16.1	0.273522	16.1	3.02615	16.1	4.25469	16.1	6.56942	15.7	8.89265
16.1	-0.259442	16.1	-0.137274	16.2	0.278396	16.2	3.02727	16.2	4.25439	16.2	6.57292	15.8	8.89871
16.2	-0.258053	16.2	-0.13637	16.3	0.278693	16.3	3.03025	16.3	4.25367	16.3	6.57264	15.9	8.90063
16.3	-0.257359	16.3	-0.135792	16.4	0.278575	16.4	3.03281	16.4	4.25206	16.4	6.57196	16	8.91117
16.4	-0.2543	16.4	-0.134931	16.5	0.274998	16.5	3.0342	16.5	4.24936	16.5	6.57075	16.1	8.91667
16.5	-0.251642	16.5	-0.134958	16.6	0.275782	16.6	3.03806	16.6	4.25178	16.6	6.57082	16.2	8.92007
16.6	-0.251053	16.6	-0.134484	16.7	0.278127	16.7	3.0412	16.7	4.25541	16.7	6.57369	16.3	8.92038
16.7	-0.248205	16.7	-0.129469	16.8	0.280357	16.8	3.04454	16.8	4.25469	16.8	6.57536	16.4	8.91711
16.8	-0.243487	16.8	-0.130016	16.9	0.282202	16.9	3.04648	16.9	4.25546	16.9	6.57851	16.5	8.91721
16.9	-0.238162	16.9	-0.127905	17	0.286054	17	3.05089	17	4.25741	17	6.58367	16.6	8.92458
17	-0.233813	17	-0.125954	17.1	0.286156	17.1	3.05443	17.1	4.25886	17.1	6.58704	16.7	8.92935
17.1	-0.233248	17.1	-0.129142	17.2	0.28503	17.2	3.05538	17.2	4.2576	17.2	6.5885	16.8	8.93478
17.2	-0.235355	17.2	-0.133747	17.3	0.286696	17.3	3.057	17.3	4.2574	17.3	6.59244	16.9	8.94083
17.3	-0.233503	17.3	-0.134983	17.4	0.287382	17.4	3.05743	17.4	4.25913	17.4	6.595	17	8.94955
17.4	-0.23332	17.4	-0.133132	17.5	0.289257	17.5	3.05839	17.5	4.2611	17.5	6.59681	17.1	8.95214
17.5	-0.232226	17.5	-0.132742	17.6	0.29579	17.6	3.06144	17.6	4.26731	17.6	6.60711	17.2	8.95382
17.6	-0.229445	17.6	-0.12734	17.7	0.294869	17.7	3.06027	17.7	4.26923	17.7	6.61245	17.3	8.95351
17.7	-0.228975	17.7	-0.126621	17.8	0.291841	17.8	3.05504	17.8	4.26983	17.8	6.6126	17.4	8.95855
17.8	-0.230503	17.8	-0.128873	17.9	0.288557	17.9	3.04944	17.9	4.26748	17.9	6.61012	17.5	8.95857
17.9	-0.23539	17.9	-0.13445	18	0.290016	18	3.05016	18	4.27041	18	6.61505	17.6	8.96431
18	-0.236524	18	-0.131705	18.1	0.289494	18.1	3.04882	18.1	4.27242	18.1	6.61847	17.7	8.96816
18.1	-0.240522	18.1	-0.133726	18.2	0.287893	18.2	3.0461	18.2	4.27136	18.2	6.61728	17.8	8.9708
18.2	-0.242238	18.2	-0.136934	18.3	0.290845	18.3	3.04577	18.3	4.274	18.3	6.61788	17.9	8.97149
18.3	-0.244724	18.3	-0.139603	18.4	0.290812	18.4	3.04416	18.4	4.27394	18.4	6.61747	18	8.97318
18.4	-0.250712	18.4	-0.139739	18.5	0.289616	18.5	3.04394	18.5	4.27104	18.5	6.61698	18.1	8.97722
18.5	-0.25212	18.5	-0.142127	18.6	0.291862	18.6	3.04615	18.6	4.27574	18.6	6.62279	18.2	8.97809
18.6	-0.250456	18.6	-0.140287	18.7	0.292406	18.7	3.04667	18.7	4.27332	18.7	6.62612	18.3	8.98137
18.7	-0.250714	18.7	-0.139045	18.8	0.29452	18.8	3.04896	18.8	4.27514	18.8	6.62953	18.4	8.98333
18.8	-0.250188	18.8	-0.13838	18.9	0.294645	18.9	3.04809	18.9	4.27705	18.9	6.63076	18.5	8.98224
18.9	-0.249859	18.9	-0.136358	19	0.296186	19	3.04932	19	4.27887	19	6.63198	18.6	8.98835
19	-0.247938	19	-0.135042	19.1	0.297059	19.1	3.05206	19.1	4.27458	19.1	6.63036	18.7	8.99435
19.1	-0.252497	19.1	-0.136182	19.2	0.296723	19.2	3.0519	19.2	4.2764	19.2	6.63241	18.8	9.00194
19.2	-0.251442	19.2	-0.133874	19.3	0.297461	19.3	3.05202	19.3	4.27921	19.3	6.63299	18.9	9.00875
19.3	-0.25278	19.3	-0.131559	19.4	0.293078	19.4	3.04942	19.4	4.28036	19.4	6.63516	19	9.01168
19.4	-0.254295	19.4	-0.133179	19.5	0.295127	19.5	3.05512	19.5	4.28269	19.5	6.64049	19.1	9.01404
19.5	-0.25036	19.5	-0.133836	19.6	0.297272	19.6	3.05883	19.6	4.28809	19.6	6.64619	19.2	9.01689
19.6	-0.247205	19.6	-0.132534	19.7	0.296273	19.7	3.05929	19.7	4.28671	19.7	6.6448	19.3	9.01723
19.7	-0.248003	19.7	-0.132948	19.8	0.297644	19.8	3.06163	19.8	4.28798	19.8	6.64351	19.4	9.01947
19.8	-0.248806	19.8	-0.134939	19.9	0.297638	19.9	3.06127	19.9	4.28875	19.9	6.64122	19.5	9.02323
19.9	-0.248725	19.9	-0.136941	20	0.300318	20	3.06208	20	4.28844	20	6.64019	19.6	9.02889
20	-0.252416	20	-0.139644	20.1	0.300028	20.1	3.06315	20.1	4.2897	20.1	6.64205	19.7	9.03367
20.1	-0.25046	20.1	-0.13958	20.2	0.303671	20.2	3.06857	20.2	4.29142	20.2	6.64527	19.8	9.03764
20.2	-0.250571	20.2	-0.138319	20.3	0.305367	20.3	3.07013	20.3	4.292	20.3	6.64187	19.9	9.03873
20.3	-0.253637	20.3	-0.140506	20.4	0.304356	20.4	3.0693	20.4	4.29178	20.4	6.64471	20	9.03763
20.4	-0.251094	20.4	-0.141624	20.5	0.303313	20.5	3.06717	20.5	4.2883	20.5	6.64468	20.1	9.04051
20.5	-0.252297	20.5	-0.142163	20.6	0.303865	20.6	3.06999	20.6	4.29361	20.6	6.64791	20.2	9.04616
20.6	-0.247499	20.6	-0.138938	20.7	0.302144	20.7	3.06886	20.7	4.29338	20.7	6.64974	20.3	9.04865
20.7	-0.250504	20.7	-0.135691	20.8	0.300138	20.8	3.06314	20.8	4.28623	20.8	6.64695	20.4	9.05211
20.8	-0.253304	20.8	-0.137083	20.9	0.300225	20.9	3.06022	20.9	4.28581	20.9	6.64883	20.5	9.05153
20.9	-0.252249	20.9	-0.138076	21	0.305654	21	3.06489	21	4.29332	21	6.65794	20.6	9.05738
21	-0.247819	21	-0.133444	21.1	0.304954	21.1	3.06129	21.1	4.29195	21.1	6.65816	20.7	9.06091
21.1	-0.24989	21.1	-0.134493	21.2	0.304048	21.2	3.06542	21.2	4.29391	21.2	6.6651	20.8	9.06317
21.2	-0.247338	21.2	-0.132599	21.3	0.302355	21.3	3.0681	21.3	4.29391	21.3	6.6674	20.9	9.06575
21.3	-0.245653	21.3	-0.130521	21.4	0.302534	21.4	3.06867	21.4	4.29368	21.4	6.66746	21	9.07429
21.4	-0.243501	21.4	-0.129459	21.5	0.302796	21.5	3.07091	21.5	4.29414	21.5	6.66564	21.1	9.07601
21.5	-0.246507	21.5	-0.129774	21.6	0.30367	21.6	3.0697	21.6	4.29719	21.6	6.66897	21.2	9.0785
21.6	-0.248003	21.6	-0.129688	21.7	0.307838	21.7	3.07403	21.7	4.30273	21.7	6.67361	21.3	9.0815
21.7	-0.243257	21.7	-0.127134	21.8	0.316355	21.8	3.08143	21.8	4.31027	21.8	6.68064	21.4	9.08312
21.8	-0.236724	21.8	-0.123267	21.9	0.316453	21.9	3.08468	21.9	4.31247	21.9	6.68259	21.5	9.0859
21.9	-0.233081	21.9	-0.120119	22	0.31801	22	3.08713	22	4.31742	22	6.68749	21.6	9.08957
22	-0.231222	22	-0.116873	22.1	0.318292	22.1	3.08532	22.1	4.32051	22.1	6.68887	21.7	9.09315
22.1	-0.22957	22.1	-0.118227	22.2	0.319614	22.2	3.08426	22.2	4.32287	22.2	6.68981	21.8	9.09929
22.2	-0.230121	22.2	-0.117931	22.3	0.313924	22.3	3.0838	22.3	4.31998	22.3	6.6854	21.9	9.10156
22.3	-0.231043	22.3	-0.119723	22.4	0.311734	22.4	3.08129	22.4	4.32156	22.4	6.68694	22	9.10788
22.4	-0.231173	22.4	-0.117147	22.5	0.313132	22.5	3.07905	22.5	4.32381	22.5	6.68749	22.1	9.10897
22.5	-0.232702	22.5	-0.116471	22.6	0.320334	22.6	3.08312	22.6	4.32892	22.6	6.69191	22.2	9.10896
22.6	-0.229975	22.6	-0.116019	22.7	0.320512	22.7	3.08071	22.7	4.33052	22.7	6.69291	22.3	9.11055
22.7	-0.230457	22.7	-0.117406	22.8	0.317241	22.8	3.0801	22.8	4.32894	22.8	6.69416	22.4	9.11393
22.8	-0.231055	22.8	-0.121829	22.9	0.313501	22.9	3.07803	22.9	4.3309	22.9	6.69634	22.5	9.12026
22.9	-0.233347	22.9	-0.120128	23	0.310348	23	3.07682	23	4.3283	23	6.69387	22.6	9.12779
23	-0.240311	23	-0.122885	23.1	0.305774	23.1	3.07192	23.1	4.32429	23.1	6.69017	22.7	9.12674
23.1	-0.247159	23.1	-0.127872	23.2	0.305174	23.2	3.0721	23.2	4.32645	23.2	6.69145	22.8	9.12905
23.2	-0.247923	23.2	-0.128281	23.3	0.307646	23.3	3.07317	23.3	4.33091	23.3	6.69293	22.9	9.13118
23.3	-0.249817	23.3	-0.123818	23.4	0.30368	23.4	3.07247	23.4	4.33318	23.4	6.6918	23	9.12951
23.4	-0.253323	23.4	-0.120455	23.5	0.299694	23.5	3.07422	23.5	4.33157	23.5	6.69097	23.1	9.12831
23.5	-0.254257	23.5	-0.120068	23.6	0.295692	23.6	3.07337	23.6	4.33253	23.6	6.69357	23.2	9.13081
23.6	-0.253634	23.6	-0.118317	23.7	0.288845	23.7	3.07236	23.7	4.32886	23.7	6.68896	23.3	9.13589
23.7	-0.258815	23.7	-0.12475	23.8	0.288547	23.8	3.07505	23.8	4.33065	23.8	6.68924	23.4	9.14185
23.8	-0.258921	23.8	-0.125326	23.9	0.290225	23.9	3.07948	23.9	4.33553	23.9	6.69321	23.5	9.14323
23.9	-0.257243	23.9	-0.12462	24	0.294077	24	3.08095	24	4.34177	24	6.69865	23.6	9.14806
24	-0.252888	24	-0.120866	24.1	0.295384	24.1	3.08265	24.1	4.34356	24.1	6.70151	23.7	9.14816
24.1	-0.251288	24.1	-0.120762	24.2	0.29749	24.2	3.086	24.2	4.3474	24.2	6.70092	23.8	9.15471
24.2	-0.247032	24.2	-0.121662	24.3	0.299609	24.3	3.08757	24.3	4.34802	24.3	6.7027	23.9	9.16156
24.3	-0.245561	24.3	-0.121865	24.4	0.30032	24.4	3.09278	24.4	4.34871	24.4	6.70819	24	9.16583
24.4	-0.240634	24.4	-0.118408	24.5	0.301322	24.5	3.09564	24.5	4.34782	24.5	6.71174	24.1	9.1697
24.5	-0.234486	24.5	-0.116991	24.6	0.30132	24.6	3.09881	24.6	4.35115	24.6	6.71786	24.2	9.1732
24.6	-0.230645	24.6	-0.11662	24.7	0.303616	24.7	3.10238	24.7	4.35055	24.7	6.72005	24.3	9.1753
24.7	-0.228964	24.7	-0.117816	24.8	0.303478	24.8	3.10378	24.8	4.35352	24.8	6.72186	24.4	9.18014
24.8	-0.22528	24.8	-0.114047	24.9	0.304899	24.9	3.10575	24.9	4.35488	24.9	6.72029	24.5	9.18472
24.9	-0.226551	24.9	-0.117497	25	0.306927	25	3.10549	25	4.35579	25	6.71881	24.6	9.19214
25	-0.225521	25	-0.119427	25.1	0.308004	25.1	3.10737	25.1	4.35717	25.1	6.72245	24.7	9.19535
25.1	-0.221436	25.1	-0.11634	25.2	0.305788	25.2	3.10394	25.2	4.36077	25.2	6.7249	24.8	9.20066
25.2	-0.219691	25.2	-0.11864	25.3	0.305111	25.3	3.10064	25.3	4.3578	25.3	6.72331	24.9	9.2008
25.3	-0.225462	25.3	-0.125566	25.4	0.312266	25.4	3.1038	25.4	4.35931	25.4	6.72943	25	9.20104
25.4	-0.22142	25.4	-0.122676	25.5	0.318347	25.5	3.10526	25.5	4.36211	25.5	6.73211	25.1	9.20789
25.5	-0.217476	25.5	-0.117791	25.6	0.318935	25.6	3.10197	25.6	4.36082	25.6	6.73277	25.2	9.21084
25.6	-0.219279	25.6	-0.114302	25.7	0.317442	25.7	3.09968	25.7	4.36171	25.7	6.73106	25.3	9.20816
25.7	-0.223167	25.7	-0.114769	25.8	0.315067	25.8	3.09597	25.8	4.36426	25.8	6.73282	25.4	9.21186
25.8	-0.228541	25.8	-0.117639	25.9	0.313851	25.9	3.09613	25.9	4.36582	25.9	6.73585	25.5	9.21787
25.9	-0.22711	25.9	-0.117065	26	0.315319	26	3.09434	26	4.3684	26	6.7364	25.6	9.22313
26	-0.230013	26	-0.118652	26.1	0.317602	26.1	3.09771	26.1	4.37503	26.1	6.74093	25.7	9.22599
26.1	-0.226175	26.1	-0.113798	26.2	0.315265	26.2	3.09306	26.2	4.37329	26.2	6.73895	25.8	9.2237
26.2	-0.230801	26.2	-0.115726	26.3	0.311414	26.3	3.09223	26.3	4.37479	26.3	6.73982	25.9	9.22731
26.3	-0.230414	26.3	-0.114206	26.4	0.309994	26.4	3.09165	26.4	4.37516	26.4	6.74276	26	9.22919
26.4	-0.227499	26.4	-0.115109	26.5	0.309269	26.5	3.09119	26.5	4.37651	26.5	6.73994	26.1	9.23544
26.5	-0.226933	26.5	-0.114831	26.6	0.309265	26.6	3.09493	26.6	4.38203	26.6	6.74743	26.2	9.23595
26.6	-0.223477	26.6	-0.112249	26.7	0.308976	26.7	3.09601	26.7	4.38055	26.7	6.74653	26.3	9.23841
26.7	-0.223356	26.7	-0.110442	26.8	0.308409	26.8	3.09681	26.8	4.38521	26.8	6.74583	26.4	9.24334
26.8	-0.22165	26.8	-0.112694	26.9	0.312065	26.9	3.10015	26.9	4.38788	26.9	6.75104	26.5	9.24442
26.9	-0.219169	26.9	-0.112412	27	0.312448	27	3.10477	27	4.39133	27	6.75536	26.6	9.24904
27	-0.216481	27	-0.111048	27.1	0.309385	27.1	3.10508	27.1	4.38976	27.1	6.75121	26.7	9.2514
27.1	-0.218144	27.1	-0.113704	27.2	0.307979	27.2	3.10752	27.2	4.391	27.2	6.75138	26.8	9.25193
27.2	-0.217486	27.2	-0.115234	27.3	0.308153	27.3	3.10975	27.3	4.39245	27.3	6.75285	26.9	9.25857
27.3	-0.21622	27.3	-0.116069	27.4	0.313402	27.4	3.11627	27.4	4.40048	27.4	6.75918	27	9.26759
27.4	-0.211572	27.4	-0.114184	27.5	0.312633	27.5	3.12023	27.5	4.40337	27.5	6.76373	27.1	9.26694
27.5	-0.210568	27.5	-0.113984	27.6	0.311356	27.6	3.11558	27.6	4.40356	27.6	6.76568	27.2	9.26751
27.6	-0.208852	27.6	-0.116089	27.7	0.308601	27.7	3.11505	27.7	4.40324	27.7	6.76627	27.3	9.27009
27.7	-0.206651	27.7	-0.115698	27.8	0.307991	27.8	3.11266	27.8	4.39972	27.8	6.77031	27.4	9.27843
27.8	-0.202796	27.8	-0.110946	27.9	0.300363	27.9	3.10768	27.9	4.39433	27.9	6.76445	27.5	9.2819
27.9	-0.206463	27.9	-0.115414	28	0.303628	28	3.10478	28	4.39501	28	6.76713	27.6	9.28092
28	-0.209909	28	-0.117885	28.1	0.305353	28.1	3.10547	28.1	4.39639	28.1	6.76857	27.7	9.28042
28.1	-0.20898	28.1	-0.116567	28.2	0.304282	28.2	3.10476	28.2	4.39401	28.2	6.76819	27.8	9.28673
28.2	-0.215774	28.2	-0.118135	28.3	0.304106	28.3	3.10672	28.3	4.39837	28.3	6.77129	27.9	9.28477
28.3	-0.216757	28.3	-0.114364	28.4	0.305715	28.4	3.10591	28.4	4.40124	28.4	6.77458	28	9.28726
28.4	-0.218021	28.4	-0.113748	28.5	0.307405	28.5	3.10867	28.5	4.4029	28.5	6.77556	28.1	9.29187
28.5	-0.21594	28.5	-0.114345	28.6	0.304621	28.6	3.10592	28.6	4.40506	28.6	6.77299	28.2	9.29506
28.6	-0.219767	28.6	-0.113942	28.7	0.300573	28.7	3.10048	28.7	4.40238	28.7	6.77024	28.3	9.30132
28.7	-0.223725	28.7	-0.114899	28.8	0.30445	28.8	3.10353	28.8	4.40404	28.8	6.77636	28.4	9.30589
28.8	-0.221782	28.8	-0.111718	28.9	0.306565	28.9	3.10263	28.9	4.4069	28.9	6.77805	28.5	9.30937
28.9	-0.218004	28.9	-0.108058	29	0.310722	29	3.10516	29	4.40856	29	6.7789	28.6	9.30731
29	-0.214121	29	-0.105593	29.1	0.310513	29.1	3.10347	29.1	4.40774	29.1	6.78103	28.7	9.30434
29.1	-0.213817	29.1	-0.106787	29.2	0.311096	29.2	3.10446	29.2	4.41208	29.2	6.78258	28.8	9.30749
29.2	-0.21275	29.2	-0.104608	29.3	0.310687	29.3	3.10512	29.3	4.41206	29.3	6.78225	28.9	9.31065
29.3	-0.212801	29.3	-0.10135	29.4	0.308993	29.4	3.10408	29.4	4.41073	29.4	6.78438	29	9.31488
29.4	-0.213259	29.4	-0.100556	29.5	0.313422	29.5	3.10583	29.5	4.41268	29.5	6.7883	29.1	9.31844
29.5	-0.21211	29.5	-0.0967182	29.6	0.319259	29.6	3.11088	29.6	4.41861	29.6	6.79373	29.2	9.32151
29.6	-0.209813	29.6	-0.0971149	29.7	0.324423	29.7	3.11568	29.7	4.42178	29.7	6.79959	29.3	9.32694
29.7	-0.209069	29.7	-0.0963816	29.8	0.330353	29.8	3.11746	29.8	4.4265	29.8	6.80426	29.4	9.32832
29.8	-0.20361	29.8	-0.0916152	29.9	0.330846	29.9	3.1182	29.9	4.42974	29.9	6.8069	29.5	9.33226
29.9	-0.200164	29.9	-0.088563	30	0.333926	30	3.12106	30	4.4306	30	6.80698	29.6	9.33642
30	-0.201647	30	-0.086382	30.1	0.337495	30.1	3.12493	30.1	4.43078	30.1	6.81025	29.7	9.3435
30.1	-0.19916	30.1	-0.0831849	30.2	0.338092	30.2	3.12335	30.2	4.43146	30.2	6.80718	29.8	9.35086
30.2	-0.198741	30.2	-0.0814705	30.3	0.336617	30.3	3.12244	30.3	4.43098	30.3	6.80944	29.9	9.35355
30.3	-0.199409	30.3	-0.0790532	30.4	0.340345	30.4	3.12063	30.4	4.43064	30.4	6.8116	30	9.35772
30.4	-0.198215	30.4	-0.0756791	30.5	0.338839	30.5	3.11645	30.5	4.42814	30.5	6.80527	30.1	9.36219
30.5	-0.205239	30.5	-0.081027	30.6	0.342658	30.6	3.115	30.6	4.43393	30.6	6.8081	30.2	9.36588
30.6	-0.20756	30.6	-0.0819546	30.7	0.344926	30.7	3.11464	30.7	4.43449	30.7	6.80461	30.3	9.37154
30.7	-0.209942	30.7	-0.0818576	30.8	0.347185	30.8	3.11652	30.8	4.43645	30.8	6.80655	30.4	9.37332
30.8	-0.20985	30.8	-0.081143	30.9	0.346644	30.9	3.11709	30.9	4.43782	30.9	6.80844	30.5	9.37312
30.9	-0.2137	30.9	-0.0787459	31	0.342663	31	3.1139	31	4.43733	31	6.81201	30.6	9.37617
31	-0.211521	31	-0.0760722	31.1	0.338292	31.1	3.11049	31.1	4.43713	31.1	6.81121	30.7	9.37604
31.1	-0.215289	31.1	-0.0777751	31.2	0.341265	31.2	3.10897	31.2	4.43932	31.2	6.81221	30.8	9.37701
31.2	-0.218758	31.2	-0.0777665	31.3	0.34454	31.3	3.11075	31.3	4.44302	31.3	6.81617	30.9	9.3761
31.3	-0.216283	31.3	-0.073587	31.4	0.342133	31.4	3.1119	31.4	4.44459	31.4	6.81803	31	9.37996
31.4	-0.211046	31.4	-0.0726796	31.5	0.335379	31.5	3.10694	31.5	4.44277	31.5	6.81586	31.1	9.38242
31.5	-0.213615	31.5	-0.0747723	31.6	0.336236	31.6	3.10929	31.6	4.44132	31.6	6.82018	31.2	9.3855
31.6	-0.212721	31.6	-0.0711188	31.7	0.337039	31.7	3.11116	31.7	4.4401	31.7	6.82094	31.3	9.39097
31.7	-0.212918	31.7	-0.0724868	31.8	0.340011	31.8	3.11253	31.8	4.4379	31.8	6.82409	31.4	9.39443
31.8	-0.206592	31.8	-0.0713175	31.9	0.341189	31.9	3.11609	31.9	4.43737	31.9	6.82644	31.5	9.39493
31.9	-0.202805	31.9	-0.0675478	32	0.342302	32	3.12125	32	4.43887	32	6.82961	31.6	9.39816
32	-0.200466	32	-0.063748	32.1	0.342209	32.1	3.12433	32.1	4.43748	32.1	6.83438	31.7	9.39723
32.1	-0.198733	32.1	-0.0622611	32.2	0.34298	32.2	3.12471	32.2	4.43687	32.2	6.83894	31.8	9.40029
32.2	-0.196039	32.2	-0.0634464	32.3	0.342148	32.3	3.12785	32.3	4.44102	32.3	6.84311	31.9	9.40684
32.3	-0.190995	32.3	-0.0611018	32.4	0.344096	32.4	3.12903	32.4	4.44795	32.4	6.84352	32	9.40917
32.4	-0.189779	32.4	-0.0624046	32.5	0.348079	32.5	3.13114	32.5	4.45313	32.5	6.84712	32.1	9.41145
32.5	-0.187429	32.5	-0.0575294	32.6	0.347818	32.6	3.13178	32.6	4.45494	32.6	6.8528	32.2	9.41263
32.6	-0.188075	32.6	-0.0575976	32.7	0.346426	32.7	3.13019	32.7	4.44822	32.7	6.84726	32.3	9.41749
32.7	-0.190251	32.7	-0.0612454	32.8	0.346709	32.8	3.12996	32.8	4.44819	32.8	6.84704	32.4	9.41998
32.8	-0.191549	32.8	-0.0638265	32.9	0.347081	32.9	3.12735	32.9	4.44334	32.9	6.84563	32.5	9.42408
32.9	-0.198381	32.9	-0.0676048	33	0.344612	33	3.12497	33	4.44204	33	6.84395	32.6	9.43043
33	-0.200087	33	-0.0700079	33.1	0.344888	33.1	3.12297	33.1	4.44131	33.1	6.84327	32.7	9.42935
33.1	-0.201522	33.1	-0.0702501	33.2	0.343597	33.2	3.11918	33.2	4.4397	33.2	6.84314	32.8	9.42974
33.2	-0.207203	33.2	-0.0711676	33.3	0.347178	33.3	3.12046	33.3	4.4403	33.3	6.84481	32.9	9.42843
33.3	-0.209303	33.3	-0.0711806	33.4	0.349577	33.4	3.11928	33.4	4.44198	33.4	6.8459	33	9.42705
33.4	-0.211986	33.4	-0.0685068	33.5	0.346804	33.5	3.11501	33.5	4.44089	33.5	6.84718	33.1	9.42751
33.5	-0.214766	33.5	-0.0673141	33.6	0.343443	33.6	3.10758	33.6	4.43743	33.6	6.84551	33.2	9.42817
33.6	-0.217025	33.6	-0.0679982	33.7	0.34403	33.7	3.10964	33.7	4.44049	33.7	6.84773	33.3	9.43063
33.7	-0.218221	33.7	-0.0666896	33.8	0.345991	33.8	3.10687	33.8	4.43923	33.8	6.84972	33.4	9.42971
33.8	-0.218138	33.8	-0.0663751	33.9	0.344288	33.9	3.10617	33.9	4.43975	33.9	6.84496	33.5	9.4272
33.9	-0.222114	33.9	-0.0722084	34	0.346432	34	3.10806	34	4.44305	34	6.84713	33.6	9.42966
34	-0.222423	34	-0.070913	34.1	0.340601	34.1	3.10936	34.1	4.4477	34.1	6.84783	33.7	9.43342
34.1	-0.220439	34.1	-0.0711029	34.2	0.338402	34.2	3.11005	34.2	4.44742	34.2	6.84813	33.8	9.43678
34.2	-0.22311	34.2	-0.073487	34.3	0.336904	34.3	3.10977	34.3	4.44911	34.3	6.84935	33.9	9.43252
34.3	-0.219337	34.3	-0.0733941	34.4	0.337165	34.4	3.11218	34.4	4.45218	34.4	6.85409	34	9.43526
34.4	-0.212198	34.4	-0.0735044	34.5	0.337536	34.5	3.11309	34.5	4.45624	34.5	6.85626	34.1	9.43592
34.5	-0.211604	34.5	-0.071142	34.6	0.337546	34.6	3.11182	34.6	4.4531	34.6	6.85965	34.2	9.43719
34.6	-0.210991	34.6	-0.0709161	34.7	0.339124	34.7	3.11645	34.7	4.45231	34.7	6.86755	34.3	9.43806
34.7	-0.205445	34.7	-0.0697249	34.8	0.337418	34.8	3.11774	34.8	4.4538	34.8	6.86911	34.4	9.44168
34.8	-0.205132	34.8	-0.0688365	34.9	0.334604	34.9	3.11911	34.9	4.45718	34.9	6.86674	34.5	9.44264
34.9	-0.207502	34.9	-0.0689468	35	0.335151	35	3.12274	35	4.45848	35	6.86735	34.6	9.44482
35	-0.211465	35	-0.0743118	35.1	0.329777	35.1	3.11994	35.1	4.45719	35.1	6.86896	34.7	9.44967
35.1	-0.216038	35.1	-0.079586	35.2	0.331962	35.2	3.1235	35.2	4.45917	35.2	6.87207	34.8	9.45205
35.2	-0.214834	35.2	-0.0778033	35.3	0.337129	35.3	3.13154	35.3	4.46424	35.3	6.87963	34.9	9.45671
35.3	-0.20926	35.3	-0.0737022	35.4	0.33841	35.4	3.13027	35.4	4.46721	35.4	6.88251	35	9.46039
35.4	-0.206754	35.4	-0.0726063	35.5	0.340424	35.5	3.13279	35.5	4.46633	35.5	6.88325	35.1	9.46068
35.5	-0.204798	35.5	-0.0742934	35.6	0.339178	35.6	3.13491	35.6	4.46278	35.6	6.88281	35.2	9.46197
35.6	-0.206519	35.6	-0.0773603	35.7	0.340683	35.7	3.13126	35.7	4.45991	35.7	6.88433	35.3	9.46881
35.7	-0.207298	35.7	-0.0785429	35.8	0.338715	35.8	3.12661	35.8	4.46061	35.8	6.88219	35.4	9.47121
35.8	-0.207588	35.8	-0.0796416	35.9	0.335157	35.9	3.12584	35.9	4.46035	35.9	6.87983	35.5	9.47341
35.9	-0.210043	35.9	-0.0813142	36	0.334861	36	3.12369	36	4.45719	36	6.87815	35.6	9.47648
36	-0.213295	36	-0.0829634	36.1	0.33673	36.1	3.12704	36.1	4.45751	36.1	6.8816	35.7	9.479
36.1	-0.208951	36.1	-0.0790174	36.2	0.333252	36.2	3.12741	36.2	4.45732	36.2	6.88016	35.8	9.47841
36.2	-0.211149	36.2	-0.0814508	36.3	0.333616	36.3	3.12956	36.3	4.45732	36.3	6.88288	35.9	9.4778
36.3	-0.213065	36.3	-0.0817058	36.4	0.334108	36.4	3.13086	36.4	4.4594	36.4	6.8839	36	9.47521
36.4	-0.213158	36.4	-0.0802378	36.5	0.330978	36.5	3.13276	36.5	4.45904	36.5	6.88542	36.1	9.47728
36.5	-0.213428	36.5	-0.0834915	36.6	0.332901	36.6	3.1342	36.6	4.46195	36.6	6.893	36.2	9.47803
36.6	-0.210622	36.6	-0.0826655	36.7	0.332165	36.7	3.13922	36.7	4.46201	36.7	6.89432	36.3	9.47846
36.7	-0.20613	36.7	-0.0793642	36.8	0.329114	36.8	3.14025	36.8	4.46285	36.8	6.89681	36.4	9.47488
36.8	-0.206892	36.8	-0.0788513	36.9	0.332972	36.9	3.13965	36.9	4.46623	36.9	6.89893	36.5	9.47826
36.9	-0.203833	36.9	-0.0758095	37	0.334475	37	3.13677	37	4.46515	37	6.90032	36.6	9.48373
37	-0.203934	37	-0.0816805	37.1	0.336472	37.1	3.13718	37.1	4.46505	37.1	6.89953	36.7	9.48772
37.1	-0.204814	37.1	-0.0816907	37.2	0.337174	37.2	3.14114	37.2	4.46753	37.2	6.90355	36.8	9.48775
37.2	-0.205694	37.2	-0.080301	37.3	0.333043	37.3	3.14145	37.3	4.46665	37.3	6.90374	36.9	9.4946
37.3	-0.205791	37.3	-0.0822837	37.4	0.334448	37.4	3.14374	37.4	4.46531	37.4	6.90484	37	9.49749
37.4	-0.207433	37.4	-0.0833593	37.5	0.335432	37.5	3.14278	37.5	4.46683	37.5	6.90357	37.1	9.49779
37.5	-0.211358	37.5	-0.0826738	37.6	0.337212	37.6	3.14544	37.6	4.46952	37.6	6.90542	37.2	9.49878
37.6	-0.212452	37.6	-0.0840682	37.7	0.335645	37.7	3.14396	37.7	4.47184	37.7	6.90751	37.3	9.49956
37.7	-0.212545	37.7	-0.0858709	37.8	0.337602	37.8	3.14266	37.8	4.47858	37.8	6.91077	37.4	9.49809
37.8	-0.209769	37.8	-0.0846409	37.9	0.337103	37.9	3.14366	37.9	4.48185	37.9	6.91216	37.5	9.50224
37.9	-0.211155	37.9	-0.0845567	38	0.338322	38	3.14449	38	4.48338	38	6.91121	37.6	9.50627
38	-0.213512	38	-0.0843409	38.1	0.341126	38.1	3.14262	38.1	4.48707	38.1	6.91303	37.7	9.50794
38.1	-0.210452	38.1	-0.0863991	38.2	0.340565	38.2	3.14162	38.2	4.48779	38.2	6.91088	37.8	9.51118
38.2	-0.208692	38.2	-0.0853818	38.3	0.344652	38.3	3.14582	38.3	4.4891	38.3	6.91248	37.9	9.51196
38.3	-0.207201	38.3	-0.0814922	38.4	0.348632	38.4	3.14722	38.4	4.48921	38.4	6.91337	38	9.51336
38.4	-0.207413	38.4	-0.0811878	38.5	0.348775	38.5	3.14852	38.5	4.48584	38.5	6.91654	38.1	9.51763
38.5	-0.207734	38.5	-0.0794981	38.6	0.350589	38.6	3.14894	38.6	4.48325	38.6	6.91494	38.2	9.5225
38.6	-0.210395	38.6	-0.078807	38.7	0.352905	38.7	3.15222	38.7	4.48386	38.7	6.91326	38.3	9.52826
38.7	-0.206209	38.7	-0.0768214	38.8	0.355407	38.8	3.15344	38.8	4.48934	38.8	6.9198	38.4	9.52932
38.8	-0.205892	38.8	-0.0747405	38.9	0.354465	38.9	3.14844	38.9	4.48821	38.9	6.92201	38.5	9.53275
38.9	-0.210724	38.9	-0.0771015	39	0.356759	39	3.15025	39	4.4915	39	6.9242	38.6	9.53332
39	-0.205862	39	-0.0734265	39.1	0.361628	39.1	3.15769	39.1	4.49746	39.1	6.92778	38.7	9.53314
39.1	-0.202061	39.1	-0.0676381	39.2	0.358125	39.2	3.15883	39.2	4.49822	39.2	6.92655	38.8	9.53862
39.2	-0.20161	39.2	-0.0686569	39.3	0.357312	39.3	3.16309	39.3	4.50011	39.3	6.92744	38.9	9.54091
39.3	-0.198525	39.3	-0.0675645	39.4	0.353835	39.4	3.16152	39.4	4.49872	39.4	6.92745	39	9.54567
39.4	-0.197296	39.4	-0.0657588	39.5	0.354043	39.5	3.16115	39.5	4.49815	39.5	6.92935	39.1	9.55045
39.5	-0.194882	39.5	-0.0668184	39.6	0.35928	39.6	3.16562	39.6	4.50182	39.6	6.93085	39.2	9.55209
39.6	-0.194196	39.6	-0.0672198	39.7	0.363907	39.7	3.17224	39.7	4.51032	39.7	6.93597	39.3	9.55457
39.7	-0.19156	39.7	-0.0640575	39.8	0.365882	39.8	3.17472	39.8	4.51193	39.8	6.93765	39.4	9.55656
39.8	-0.18722	39.8	-0.0615882	39.9	0.366605	39.9	3.18019	39.9	4.51493	39.9	6.9361	39.5	9.56014
39.9	-0.189778	39.9	-0.0632564	40	0.369897	40	3.18407	40	4.51506	40	6.94159	39.6	9.56262
40	-0.190952	40	-0.0619624	40.1	0.369641	40.1	3.18349	40.1	4.51387	40.1	6.94441	39.7	9.56587
40.1	-0.192216	40.1	-0.0613581	40.2	0.37225	40.2	3.1867	40.2	4.50996	40.2	6.94753	39.8	9.56833
40.2	-0.192696	40.2	-0.0603468	40.3	0.369821	40.3	3.18644	40.3	4.50959	40.3	6.95102	39.9	9.56973
40.3	-0.195264	40.3	-0.0620122	40.4	0.372502	40.4	3.18841	40.4	4.51117	40.4	6.95516	40	9.57352
40.4	-0.196172	40.4	-0.0633906	40.5	0.371447	40.5	3.18674	40.5	4.50645	40.5	6.95151	40.1	9.57492
40.5	-0.203486	40.5	-0.0645688	40.6	0.37214	40.6	3.18703	40.6	4.50655	40.6	6.9535	40.2	9.57664
40.6	-0.202124	40.6	-0.0653487	40.7	0.372412	40.7	3.18602	40.7	4.50914	40.7	6.95132	40.3	9.57627
40.7	-0.203806	40.7	-0.0648619	40.8	0.375764	40.8	3.19017	40.8	4.51046	40.8	6.94987	40.4	9.57955
40.8	-0.206188	40.8	-0.0637723	40.9	0.380149	40.9	3.19325	40.9	4.51365	40.9	6.95435	40.5	9.57969
40.9	-0.204309	40.9	-0.0618697	41	0.383748	41	3.19179	41	4.51367	41	6.95674	40.6	9.58177
41	-0.200625	41	-0.0603624	41.1	0.381578	41.1	3.19023	41.1	4.5104	41.1	6.95703	40.7	9.58363
41.1	-0.199621	41.1	-0.0576754	41.2	0.38544	41.2	3.18907	41.2	4.5116	41.2	6.95763	40.8	9.58698
41.2	-0.199682	41.2	-0.0542888	41.3	0.387908	41.3	3.1858	41.3	4.51232	41.3	6.96011	40.9	9.59322
41.3	-0.201553	41.3	-0.054396	41.4	0.386049	41.4	3.18046	41.4	4.50748	41.4	6.95656	41	9.59491
41.4	-0.204427	41.4	-0.0592744	41.5	0.387362	41.5	3.17827	41.5	4.50453	41.5	6.95786	41.1	9.59193
41.5	-0.207671	41.5	-0.0625501	41.6	0.389924	41.6	3.17916	41.6	4.50862	41.6	6.96136	41.2	9.59519
41.6	-0.20531	41.6	-0.0646125	41.7	0.389725	41.7	3.17858	41.7	4.50838	41.7	6.96468	41.3	9.59748
41.7	-0.203406	41.7	-0.0639764	41.8	0.389042	41.8	3.18086	41.8	4.51139	41.8	6.96917	41.4	9.59511
41.8	-0.201411	41.8	-0.0597042	41.9	0.390629	41.9	3.18481	41.9	4.51101	41.9	6.97283	41.5	9.59342
41.9	-0.201709	41.9	-0.0590028	42	0.391736	42	3.18867	42	4.5146	42	6.97462	41.6	9.59626
42	-0.198827	42	-0.0560218	42.1	0.394658	42.1	3.19218	42.1	4.51773	42.1	6.97764	41.7	9.59312
42.1	-0.194414	42.1	-0.0543091	42.2	0.395988	42.2	3.19033	42.2	4.51698	42.2	6.9803	41.8	9.59825
42.2	-0.193928	42.2	-0.0548527	42.3	0.397779	42.3	3.1884	42.3	4.51592	42.3	6.98197	41.9	9.59922
42.3	-0.192374	42.3	-0.0503557	42.4	0.398203	42.4	3.18772	42.4	4.51497	42.4	6.984	42	9.60162
42.4	-0.193209	42.4	-0.0519109	42.5	0.399991	42.5	3.18871	42.5	4.51639	42.5	6.98619	42.1	9.60731
42.5	-0.192484	42.5	-0.0525734	42.6	0.397801	42.6	3.18961	42.6	4.52119	42.6	6.9861	42.2	9.60597
42.6	-0.192261	42.6	-0.0482779	42.7	0.394599	42.7	3.19017	42.7	4.52188	42.7	6.9843	42.3	9.60748
42.7	-0.191376	42.7	-0.0467201	42.8	0.393795	42.8	3.18846	42.8	4.52207	42.8	6.98461	42.4	9.60691
42.8	-0.194224	42.8	-0.0488232	42.9	0.398753	42.9	3.19034	42.9	4.52494	42.9	6.9866	42.5	9.61227
42.9	-0.191335	42.9	-0.0460496	43	0.394693	43	3.18888	43	4.52417	43	6.98569	42.6	9.61487
43	-0.190591	43	-0.0482916	43.1	0.392088	43.1	3.18968	43.1	4.52537	43.1	6.9834	42.7	9.61792
43.1	-0.189468	43.1	-0.0485716	43.2	0.393167	43.2	3.18723	43.2	4.52669	43.2	6.98551	42.8	9.61813
43.2	-0.18835	43.2	-0.0504498	43.3	0.397613	43.3	3.19033	43.3	4.52652	43.3	6.99082	42.9	9.62327
43.3	-0.182983	43.3	-0.0451038	43.4	0.395707	43.4	3.19035	43.4	4.52623	43.4	6.99343	43	9.62129
43.4	-0.184069	43.4	-0.0461747	43.5	0.390723	43.5	3.18679	43.5	4.52393	43.5	6.99106	43.1	9.6187
43.5	-0.185388	43.5	-0.0488648	43.6	0.393228	43.6	3.19065	43.6	4.52592	43.6	6.99733	43.2	9.62097
43.6	-0.182235	43.6	-0.0454767	43.7	0.393666	43.7	3.19129	43.7	4.52695	43.7	6.99829	43.3	9.62782
43.7	-0.182018	43.7	-0.0419754	43.8	0.390691	43.8	3.19397	43.8	4.52696	43.8	6.99576	43.4	9.62992
43.8	-0.181303	43.8	-0.0419611	43.9	0.387798	43.9	3.1928	43.9	4.52304	43.9	6.99244	43.5	9.63128
43.9	-0.182951	43.9	-0.043312	44	0.385612	44	3.19152	44	4.52178	44	6.9902	43.6	9.63318
44	-0.185195	44	-0.0449658	44.1	0.384031	44.1	3.19104	44.1	4.52161	44.1	6.99142	43.7	9.63331
44.1	-0.182809	44.1	-0.04544	44.2	0.379739	44.2	3.18938	44.2	4.52025	44.2	6.99163	43.8	9.63294
44.2	-0.189143	44.2	-0.045053	44.3	0.381481	44.3	3.19097	44.3	4.52462	44.3	6.99361	43.9	9.63365
44.3	-0.189228	44.3	-0.0425996	44.4	0.37613	44.4	3.18504	44.4	4.52175	44.4	6.99036	44	9.63385
44.4	-0.190689	44.4	-0.0438983	44.5	0.374233	44.5	3.18652	44.5	4.52175	44.5	6.99323	44.1	9.63664
44.5	-0.18938	44.5	-0.0438115	44.6	0.373414	44.6	3.18337	44.6	4.52157	44.6	6.99235	44.2	9.63822
44.6	-0.189851	44.6	-0.0446059	44.7	0.371299	44.7	3.18485	44.7	4.52673	44.7	6.99662	44.3	9.64019
44.7	-0.1876	44.7	-0.0453961	44.8	0.370386	44.8	3.18309	44.8	4.52797	44.8	6.99953	44.4	9.63881
44.8	-0.191659	44.8	-0.0434975	44.9	0.368527	44.9	3.18409	44.9	4.52957	44.9	6.99939	44.5	9.64068
44.9	-0.193723	44.9	-0.039889	45	0.374551	45	3.19083	45	4.53542	45	7.00518	44.6	9.63852
45	-0.187277	45	-0.0347023	45.1	0.374355	45.1	3.19205	45.1	4.5397	45.1	7.01039	44.7	9.64089
45.1	-0.186364	45.1	-0.0325198	45.2	0.37079	45.2	3.18911	45.2	4.53954	45.2	7.00933	44.8	9.64307
45.2	-0.188321	45.2	-0.0319431	45.3	0.37346	45.3	3.18932	45.3	4.53829	45.3	7.01229	44.9	9.64555
45.3	-0.188011	45.3	-0.0304767	45.4	0.377145	45.4	3.18827	45.4	4.53823	45.4	7.01678	45	9.6519
45.4	-0.184808	45.4	-0.02719	45.5	0.379238	45.5	3.19305	45.5	4.54213	45.5	7.02097	45.1	9.65774
45.5	-0.184468	45.5	-0.0256017	45.6	0.382111	45.6	3.19621	45.6	4.54559	45.6	7.02326	45.2	9.65764
45.6	-0.182669	45.6	-0.0213454	45.7	0.383814	45.7	3.19415	45.7	4.54304	45.7	7.02574	45.3	9.65704
45.7	-0.178771	45.7	-0.0192193	45.8	0.387985	45.8	3.19389	45.8	4.54011	45.8	7.02588	45.4	9.66132
45.8	-0.180177	45.8	-0.0195992	45.9	0.387998	45.9	3.19234	45.9	4.54053	45.9	7.02654	45.5	9.666
45.9	-0.181989	45.9	-0.0201792	46	0.387094	46	3.19205	46	4.53867	46	7.02805	45.6	9.67235
46	-0.183235	46	-0.0179098	46.1	0.38847	46.1	3.19138	46.1	4.5446	46.1	7.02775	45.7	9.67831
46.1	-0.180155	46.1	-0.0153533	46.2	0.393121	46.2	3.19545	46.2	4.54857	46.2	7.03131	45.8	9.67914
46.2	-0.175596	46.2	-0.0130085	46.3	0.397972	46.3	3.2	46.3	4.55291	46.3	7.03219	45.9	9.68164
46.3	-0.171337	46.3	-0.0102726	46.4	0.402424	46.4	3.2008	46.4	4.55401	46.4	7.03129	46	9.68518
46.4	-0.166175	46.4	-0.00644372	46.5	0.404312	46.5	3.2016	46.5	4.55224	46.5	7.03041	46.1	9.68822
46.5	-0.164675	46.5	-0.0057844	46.6	0.402663	46.6	3.19886	46.6	4.55074	46.6	7.03184	46.2	9.69375
46.6	-0.164651	46.6	-0.00806143	46.7	0.40517	46.7	3.20205	46.7	4.55522	46.7	7.03338	46.3	9.69838
46.7	-0.164498	46.7	-0.0058021	46.8	0.409062	46.8	3.20862	46.8	4.55979	46.8	7.03897	46.4	9.70163
46.8	-0.162396	46.8	-0.00492718	46.9	0.409575	46.9	3.20845	46.9	4.56177	46.9	7.04266	46.5	9.70419
46.9	-0.162093	46.9	-0.00385182	47	0.40986	47	3.21026	47	4.5621	47	7.04697	46.6	9.70568
47	-0.162951	47	-0.00099857	47.1	0.409091	47.1	3.21188	47.1	4.56117	47.1	7.05149	46.7	9.71045
47.1	-0.161831	47.1	-0.00198547	47.2	0.412978	47.2	3.21113	47.2	4.56825	47.2	7.05164	46.8	9.71729
47.2	-0.161107	47.2	-0.000894404	47.3	0.414618	47.3	3.21454	47.3	4.57158	47.3	7.05237	46.9	9.72066
47.3	-0.157913	47.3	-0.000875723	47.4	0.415741	47.4	3.21973	47.4	4.57331	47.4	7.05337	47	9.72461
47.4	-0.152639	47.4	-0.000460045	47.5	0.414954	47.5	3.22036	47.5	4.57311	47.5	7.05419	47.1	9.72847
47.5	-0.150331	47.5	3.56483e-05	47.6	0.412685	47.6	3.22466	47.6	4.57647	47.6	7.05383	47.2	9.73322
47.6	-0.146851	47.6	0.000526693	47.7	0.4126	47.7	3.22471	47.7	4.57966	47.7	7.05593	47.3	9.73307
47.7	-0.14495	47.7	0.00773518	47.8	0.415206	47.8	3.22614	47.8	4.58581	47.8	7.05821	47.4	9.73872
47.8	-0.141585	47.8	0.00891885	47.9	0.41661	47.9	3.22808	47.9	4.58948	47.9	7.05654	47.5	9.73991
47.9	-0.145336	47.9	0.00892037	48	0.419116	48	3.23111	48	4.59593	48	7.05709	47.6	9.74306
48	-0.140968	48	0.0139838	48.1	0.420838	48.1	3.23244	48.1	4.59496	48.1	7.0612	47.7	9.74554
48.1	-0.141341	48.1	0.0163577	48.2	0.417656	48.2	3.23114	48.2	4.59555	48.2	7.06035	47.8	9.75186
48.2	-0.143735	48.2	0.0145516	48.3	0.411191	48.3	3.22857	48.3	4.59485	48.3	7.05598	47.9	9.75108
48.3	-0.14695	48.3	0.0123401	48.4	0.409529	48.4	3.2283	48.4	4.59753	48.4	7.05665	48	9.75753
48.4	-0.148559	48.4	0.0109499	48.5	0.406294	48.5	3.22796	48.5	4.60091	48.5	7.05855	48.1	9.76376
48.5	-0.147663	48.5	0.0127455	48.6	0.40492	48.6	3.22781	48.6	4.59923	48.6	7.06234	48.2	9.7664
48.6	-0.145585	48.6	0.0161045	48.7	0.406037	48.7	3.22586	48.7	4.59605	48.7	7.06584	48.3	9.76695
48.7	-0.146281	48.7	0.0126307	48.8	0.411846	48.8	3.22839	48.8	4.59896	48.8	7.07142	48.4	9.76911
48.8	-0.144962	48.8	0.0141261	48.9	0.415157	48.9	3.2335	48.9	4.60297	48.9	7.07502	48.5	9.77268
48.9	-0.143932	48.9	0.0165288	49	0.415374	49	3.23762	49	4.60489	49	7.07624	48.6	9.77644
49	-0.139759	49	0.0195938	49.1	0.417008	49.1	3.24063	49.1	4.60542	49.1	7.07845	48.7	9.77684
49.1	-0.140143	49.1	0.0199794	49.2	0.422803	49.2	3.24465	49.2	4.6092	49.2	7.08059	48.8	9.77735
49.2	-0.137735	49.2	0.0222618	49.3	0.423126	49.3	3.24951	49.3	4.60843	49.3	7.08171	48.9	9.78099
49.3	-0.135805	49.3	0.0225774	49.4	0.419784	49.4	3.24595	49.4	4.60955	49.4	7.07767	49	9.78446
49.4	-0.136653	49.4	0.0186268	49.5	0.420941	49.5	3.24778	49.5	4.6113	49.5	7.07574	49.1	9.78984
49.5	-0.134007	49.5	0.0204135	49.6	0.423193	49.6	3.24983	49.6	4.61651	49.6	7.08073	49.2	9.7956
49.6	-0.130565	49.6	0.0235031	49.7	0.42332	49.7	3.25106	49.7	4.61983	49.7	7.08065	49.3	9.79562
49.7	-0.128238	49.7	0.0249986	49.8	0.424327	49.8	3.25416	49.8	4.62223	49.8	7.08195	49.4	9.79245
49.8	-0.127011	49.8	0.0236113	49.9	0.428205	49.9	3.2561	49.9	4.62493	49.9	7.08414	49.5	9.79385
49.9	-0.12727	49.9	0.0251881	50	0.43112	50	3.25971	50	4.6308	50	7.08823	49.6	9.79884
50	-0.123381	50	0.0253009	50.1	0.436108	50.1	3.26173	50.1	4.63233	50.1	7.09431	49.7	9.80252
50.1	-0.121157	50.1	0.029969	50.2	0.439572	50.2	3.2642	50.2	4.63414	50.2	7.09966	49.8	9.80667
50.2	-0.118663	50.2	0.0316384	50.3	0.442975	50.3	3.26599	50.3	4.63705	50.3	7.10108	49.9	9.8103
50.3	-0.113568	50.3	0.0333266	50.4	0.442722	50.4	3.26642	50.4	4.63858	50.4	7.10292	50	9.81002
50.4	-0.114901	50.4	0.0332382	50.5	0.443233	50.5	3.26613	50.5	4.63773	50.5	7.10503	50.1	9.8128
50.5	-0.116764	50.5	0.0313308	50.6	0.442085	50.6	3.26438	50.6	4.63767	50.6	7.102	50.2	9.81423
50.6	-0.120299	50.6	0.026774	50.7	0.447255	50.7	3.26439	50.7	4.64155	50.7	7.10498	50.3	9.81619
50.7	-0.118998	50.7	0.026852	50.8	0.449357	50.8	3.26162	50.8	4.63692	50.8	7.104	50.4	9.81767
50.8	-0.121466	50.8	0.0268216	50.9	0.453026	50.9	3.26479	50.9	4.63819	50.9	7.10598	50.5	9.82092
50.9	-0.120087	50.9	0.0283707	51	0.457261	51	3.2656	51	4.639	51	7.10677	50.6	9.82171
51	-0.116314	51	0.0251604	51.1	0.452103	51.1	3.26343	51.1	4.6401	51.1	7.1038	50.7	9.82506
51.1	-0.117292	51.1	0.0254978	51.2	0.45539	51.2	3.26642	51.2	4.6426	51.2	7.10657	50.8	9.82603
51.2	-0.115787	51.2	0.028773	51.3	0.456617	51.3	3.26564	51.3	4.64122	51.3	7.10827	50.9	9.82967
51.3	-0.114574	51.3	0.0252455	51.4	0.45674	51.4	3.26865	51.4	4.64212	51.4	7.11038	51	9.83023
51.4	-0.116435	51.4	0.0212134	51.5	0.459924	51.5	3.27226	51.5	4.6467	51.5	7.11307	51.1	9.8311
51.5	-0.116716	51.5	0.0242654	51.6	0.457476	51.6	3.27058	51.6	4.64455	51.6	7.11119	51.2	9.83685
51.6	-0.117133	51.6	0.0224709	51.7	0.452937	51.7	3.26852	51.7	4.64135	51.7	7.10934	51.3	9.83941
51.7	-0.121572	51.7	0.0185071	51.8	0.449476	51.8	3.27079	51.8	4.64405	51.8	7.10985	51.4	9.84148
51.8	-0.121847	51.8	0.0176706	51.9	0.446728	51.9	3.26921	51.9	4.64456	51.9	7.11126	51.5	9.84659
51.9	-0.12165	51.9	0.0169532	52	0.449815	52	3.26891	52	4.64447	52	7.11384	51.6	9.84538
52	-0.120871	52	0.0172356	52.1	0.45646	52.1	3.2702	52.1	4.64832	52.1	7.1174	51.7	9.8419
52.1	-0.115433	52.1	0.0188905	52.2	0.457489	52.2	3.2735	52.2	4.64797	52.2	7.12051	51.8	9.84256
52.2	-0.116178	52.2	0.0168266	52.3	0.455132	52.3	3.27314	52.3	4.65071	52.3	7.12162	51.9	9.84283
52.3	-0.117539	52.3	0.0174671	52.4	0.450251	52.4	3.26691	52.4	4.64818	52.4	7.11877	52	9.84521
52.4	-0.122782	52.4	0.015499	52.5	0.449335	52.5	3.26609	52.5	4.64905	52.5	7.11729	52.1	9.84767
52.5	-0.123785	52.5	0.0152697	52.6	0.447868	52.6	3.26264	52.6	4.65009	52.6	7.11979	52.2	9.84935
52.6	-0.122776	52.6	0.013103	52.7	0.450039	52.7	3.26818	52.7	4.6545	52.7	7.12199	52.3	9.85065
52.7	-0.119304	52.7	0.0162536	52.8	0.452823	52.8	3.26911	52.8	4.65644	52.8	7.12724	52.4	9.8539
52.8	-0.115932	52.8	0.018933	52.9	0.45006	52.9	3.26606	52.9	4.65539	52.9	7.12508	52.5	9.85525
52.9	-0.115919	52.9	0.0204315	53	0.447529	53	3.26369	53	4.65474	53	7.12333	52.6	9.85582
53	-0.114792	53	0.0204487	53.1	0.448767	53.1	3.26402	53.1	4.65755	53.1	7.12393	52.7	9.85697
53.1	-0.112798	53.1	0.02085	53.2	0.450866	53.2	3.26672	53.2	4.66329	53.2	7.12442	52.8	9.85823
53.2	-0.111898	53.2	0.0226077	53.3	0.450408	53.3	3.27063	53.3	4.66292	53.3	7.12799	52.9	9.85405
53.3	-0.108421	53.3	0.0226755	53.4	0.450908	53.4	3.27155	53.4	4.66204	53.4	7.12762	53	9.84988
53.4	-0.108705	53.4	0.0216378	53.5	0.447834	53.5	3.26859	53.5	4.66333	53.5	7.12575	53.1	9.84937
53.5	-0.109395	53.5	0.0198376	53.6	0.452086	53.6	3.27017	53.6	4.66754	53.6	7.12734	53.2	9.84973
53.6	-0.111068	53.6	0.0232028	53.7	0.455868	53.7	3.27015	53.7	4.67185	53.7	7.12844	53.3	9.85048
53.7	-0.109276	53.7	0.0285575	53.8	0.453706	53.8	3.26965	53.8	4.66734	53.8	7.13032	53.4	9.85292
53.8	-0.107568	53.8	0.0256894	53.9	0.452287	53.9	3.27179	53.9	4.66743	53.9	7.13041	53.5	9.85239
53.9	-0.10725	53.9	0.0245501	54	0.449707	54	3.26957	54	4.66845	54	7.12743	53.6	9.85671
54	-0.104661	54	0.0224267	54.1	0.446329	54.1	3.26787	54.1	4.66167	54.1	7.12515	53.7	9.85908
54.1	-0.110688	54.1	0.0191178	54.2	0.446988	54.2	3.26873	54.2	4.66453	54.2	7.12591	53.8	9.86046
54.2	-0.109924	54.2	0.0198466	54.3	0.449849	54.3	3.27032	54.3	4.66487	54.3	7.12588	53.9	9.86112
54.3	-0.111302	54.3	0.0189378	54.4	0.456397	54.4	3.27262	54.4	4.66818	54.4	7.12985	54	9.85918
54.4	-0.107136	54.4	0.0226896	54.5	0.457095	54.5	3.27561	54.5	4.66457	54.5	7.12881	54.1	9.85368
54.5	-0.10729	54.5	0.0222172	54.6	0.460833	54.6	3.28125	54.6	4.66589	54.6	7.12914	54.2	9.85173
54.6	-0.104017	54.6	0.0240127	54.7	0.464566	54.7	3.28433	54.7	4.6683	54.7	7.12816	54.3	9.8515
54.7	-0.100947	54.7	0.0216213	54.8	0.466502	54.8	3.2862	54.8	4.67217	54.8	7.12575	54.4	9.85842
54.8	-0.100942	54.8	0.0234429	54.9	0.464456	54.9	3.28518	54.9	4.67344	54.9	7.12374	54.5	9.86161
54.9	-0.0976078	54.9	0.0284616	55	0.461247	55	3.28139	55	4.67185	55	7.12285	54.6	9.86666
55	-0.0985268	55	0.0287441	55.1	0.464295	55.1	3.27762	55.1	4.67029	55.1	7.12287	54.7	9.86824
55.1	-0.100804	55.1	0.027134	55.2	0.466251	55.2	3.28058	55.2	4.66833	55.2	7.12546	54.8	9.87047
55.2	-0.101192	55.2	0.028915	55.3	0.461496	55.3	3.28188	55.3	4.66805	55.3	7.12814	54.9	9.87268
55.3	-0.104485	55.3	0.0299162	55.4	0.460299	55.4	3.2845	55.4	4.67084	55.4	7.13011	55	9.87137
55.4	-0.107574	55.4	0.034464	55.5	0.459983	55.5	3.28859	55.5	4.67183	55.5	7.13379	55.1	9.87232
55.5	-0.107119	55.5	0.0372144	55.6	0.462039	55.6	3.29017	55.6	4.67241	55.6	7.13686	55.2	9.87237
55.6	-0.107751	55.6	0.0399564	55.7	0.46441	55.7	3.29355	55.7	4.6724	55.7	7.14212	55.3	9.8745
55.7	-0.107063	55.7	0.0420157	55.8	0.464913	55.8	3.29268	55.8	4.67071	55.8	7.14461	55.4	9.87931
55.8	-0.108145	55.8	0.0422244	55.9	0.464587	55.9	3.29178	55.9	4.67043	55.9	7.145	55.5	9.88451
55.9	-0.104593	55.9	0.045685	56	0.464479	56	3.29049	56	4.67144	56	7.14668	55.6	9.88538
56	-0.104389	56	0.0450081	56.1	0.464789	56.1	3.29247	56.1	4.67218	56.1	7.147	55.7	9.89
56.1	-0.105686	56.1	0.0465774	56.2	0.459822	56.2	3.29338	56.2	4.67546	56.2	7.14706	55.8	9.89167
56.2	-0.109684	56.2	0.0435686	56.3	0.456741	56.3	3.2931	56.3	4.67566	56.3	7.14666	55.9	9.89134
56.3	-0.112794	56.3	0.0455034	56.4	0.459401	56.4	3.29529	56.4	4.67704	56.4	7.15014	56	9.89213
56.4	-0.114984	56.4	0.0478582	56.5	0.462475	56.5	3.29996	56.5	4.68149	56.5	7.15371	56.1	9.89834
56.5	-0.110161	56.5	0.0524857	56.6	0.466034	56.6	3.3067	56.6	4.68624	56.6	7.15547	56.2	9.89981
56.6	-0.109081	56.6	0.0548697	56.7	0.468577	56.7	3.30659	56.7	4.68726	56.7	7.15774	56.3	9.90197
56.7	-0.106715	56.7	0.0584493	56.8	0.462248	56.8	3.30641	56.8	4.68284	56.8	7.15578	56.4	9.90305
56.8	-0.10761	56.8	0.0593508	56.9	0.46294	56.9	3.30843	56.9	4.68821	56.9	7.15807	56.5	9.90905
56.9	-0.104827	56.9	0.0607418	57	0.461864	57	3.30575	57	4.69045	57	7.15866	56.6	9.91152
57	-0.104634	57	0.0590621	57.1	0.465029	57.1	3.30395	57.1	4.69452	57.1	7.15882	56.7	9.91289
57.1	-0.104159	57.1	0.0644763	57.2	0.46762	57.2	3.30833	57.2	4.6906	57.2	7.15843	56.8	9.91316
57.2	-0.101371	57.2	0.0607182	57.3	0.461183	57.3	3.30467	57.3	4.68585	57.3	7.15586	56.9	9.91532
57.3	-0.104747	57.3	0.0542431	57.4	0.461735	57.4	3.30634	57.4	4.68803	57.4	7.15674	57	9.9137
57.4	-0.107569	57.4	0.0563471	57.5	0.46241	57.5	3.30329	57.5	4.69141	57.5	7.15754	57.1	9.91779
57.5	-0.10691	57.5	0.0576991	57.6	0.461536	57.6	3.30042	57.6	4.69164	57.6	7.15616	57.2	9.91728
57.6	-0.107716	57.6	0.0527645	57.7	0.466391	57.7	3.30382	57.7	4.69584	57.7	7.15926	57.3	9.90943
57.7	-0.105814	57.7	0.052289	57.8	0.468539	57.8	3.30483	57.8	4.6992	57.8	7.16153	57.4	9.91028
57.8	-0.101864	57.8	0.0535438	57.9	0.468329	57.9	3.30278	57.9	4.69713	57.9	7.16074	57.5	9.91323
57.9	-0.101674	57.9	0.0527308	58	0.469723	58	3.30539	58	4.69755	58	7.16105	57.6	9.91206
58	-0.0988108	58	0.0538408	58.1	0.470539	58.1	3.31129	58.1	4.70453	58.1	7.16353	57.7	9.91741
58.1	-0.0990802	58.1	0.0577337	58.2	0.467198	58.2	3.31491	58.2	4.70753	58.2	7.16463	57.8	9.9238
58.2	-0.0994674	58.2	0.0598407	58.3	0.466685	58.3	3.31345	58.3	4.70585	58.3	7.16274	57.9	9.92479
58.3	-0.100575	58.3	0.060132	58.4	0.466582	58.4	3.30969	58.4	4.70237	58.4	7.16134	58	9.92637
58.4	-0.103251	58.4	0.0586058	58.5	0.468582	58.5	3.31428	58.5	4.708	58.5	7.16531	58.1	9.92833
58.5	-0.102652	58.5	0.0620432	58.6	0.469576	58.6	3.31959	58.6	4.70634	58.6	7.16919	58.2	9.92884
58.6	-0.103833	58.6	0.0611824	58.7	0.471468	58.7	3.32378	58.7	4.70645	58.7	7.16891	58.3	9.92804
58.7	-0.107014	58.7	0.065536	58.8	0.473363	58.8	3.32322	58.8	4.70903	58.8	7.17	58.4	9.92573
58.8	-0.109491	58.8	0.0648474	58.9	0.468922	58.9	3.32055	58.9	4.70555	58.9	7.16713	58.5	9.9263
58.9	-0.113142	58.9	0.0610925	59	0.469521	59	3.32294	59	4.70891	59	7.1682	58.6	9.93207
59	-0.112953	59	0.0591967	59.1	0.470504	59.1	3.32416	59.1	4.71118	59.1	7.16898	58.7	9.93538
59.1	-0.112762	59.1	0.0550212	59.2	0.468121	59.2	3.3215	59.2	4.70791	59.2	7.16659	58.8	9.93927
59.2	-0.113945	59.2	0.0518254	59.3	0.466741	59.3	3.31963	59.3	4.70368	59.3	7.16561	58.9	9.93997
59.3	-0.115512	59.3	0.0544978	59.4	0.465532	59.4	3.32296	59.4	4.70422	59.4	7.16918	59	9.94561
59.4	-0.117278	59.4	0.0584687	59.5	0.464532	59.5	3.32295	59.5	4.70705	59.5	7.17256	59.1	9.95105
59.5	-0.117481	59.5	0.057528	59.6	0.466138	59.6	3.32495	59.6	4.70639	59.6	7.17405	59.2	9.95006
59.6	-0.117602	59.6	0.0624917	59.7	0.462983	59.7	3.32468	59.7	4.70481	59.7	7.17404	59.3	9.95206
59.7	-0.117506	59.7	0.0624858	59.8	0.464373	59.8	3.32324	59.8	4.70149	59.8	7.17525	59.4	9.95464
59.8	-0.118569	59.8	0.0586364	59.9	0.467341	59.9	3.32295	59.9	4.70813	59.9	7.17299	59.5	9.95523
59.9	-0.121122	59.9	0.0580524	60	0.469142	60	3.32248	60	4.70876	60	7.17754	59.6	9.9579
60	-0.122318	60	0.0601522	60.1	0.472452	60.1	3.32611	60.1	4.70832	60.1	7.18224	59.7	9.95649
60.1	-0.122798	60.1	0.0631595	60.2	0.479504	60.2	3.32831	60.2	4.71595	60.2	7.18987	59.8	9.95719
60.2	-0.116937	60.2	0.0677434	60.3	0.479433	60.3	3.32883	60.3	4.71588	60.3	7.1898	59.9	9.95869
60.3	-0.118365	60.3	0.065687	60.4	0.476168	60.4	3.32985	60.4	4.71261	60.4	7.19349	60	9.95928
60.4	-0.11763	60.4	0.0637957	60.5	0.472813	60.5	3.32977	60.5	4.71075	60.5	7.19373	60.1	9.96554
60.5	-0.119169	60.5	0.0614348	60.6	0.472732	60.6	3.33097	60.6	4.71641	60.6	7.19808	60.2	9.97269
60.6	-0.114311	60.6	0.0628129	60.7	0.474442	60.7	3.33179	60.7	4.7183	60.7	7.20284	60.3	9.9741
60.7	-0.113401	60.7	0.0634852	60.8	0.474288	60.8	3.3323	60.8	4.72136	60.8	7.20552	60.4	9.97369
60.8	-0.114188	60.8	0.0656474	60.9	0.475722	60.9	3.33195	60.9	4.72142	60.9	7.20904	60.5	9.97179
60.9	-0.112867	60.9	0.0640778	61	0.476843	61	3.33643	61	4.72255	61	7.21115	60.6	9.97127
61	-0.115893	61	0.0596197	61.1	0.479715	61.1	3.34119	61.1	4.72445	61.1	7.21433	60.7	9.96945
61.1	-0.113023	61.1	0.0586948	61.2	0.477653	61.2	3.34498	61.2	4.72445	61.2	7.22027	60.8	9.96801
61.2	-0.116074	61.2	0.0576122	61.3	0.476585	61.3	3.3457	61.3	4.72595	61.3	7.21849	60.9	9.9684
61.3	-0.117752	61.3	0.0568109	61.4	0.479172	61.4	3.34719	61.4	4.72784	61.4	7.21901	61	9.9698
61.4	-0.117438	61.4	0.058383	61.5	0.48223	61.5	3.34648	61.5	4.72891	61.5	7.21893	61.1	9.97474
61.5	-0.11667	61.5	0.055812	61.6	0.482637	61.6	3.34749	61.6	4.72776	61.6	7.21833	61.2	9.97674
61.6	-0.116442	61.6	0.054741	61.7	0.483534	61.7	3.34801	61.7	4.7287	61.7	7.21708	61.3	9.97634
61.7	-0.116886	61.7	0.0542859	61.8	0.484912	61.8	3.34799	61.8	4.73069	61.8	7.21728	61.4	9.97821
61.8	-0.113528	61.8	0.0545888	61.9	0.48837	61.9	3.35252	61.9	4.73118	61.9	7.21955	61.5	9.97869
61.9	-0.111544	61.9	0.0549263	62	0.489683	62	3.35543	62	4.7309	62	7.22106	61.6	9.97413
62	-0.113093	62	0.0535277	62.1	0.490112	62.1	3.35765	62.1	4.7344	62.1	7.22407	61.7	9.97384
62.1	-0.112989	62.1	0.054429	62.2	0.490714	62.2	3.35897	62.2	4.73502	62.2	7.22448	61.8	9.97473
62.2	-0.11257	62.2	0.0547348	62.3	0.492898	62.3	3.36216	62.3	4.73545	62.3	7.2247	61.9	9.97659
62.3	-0.104814	62.3	0.0558305	62.4	0.496361	62.4	3.36316	62.4	4.73903	62.4	7.2259	62	9.98117
62.4	-0.101502	62.4	0.0537362	62.5	0.492206	62.5	3.36068	62.5	4.73596	62.5	7.22341	62.1	9.98624
62.5	-0.101881	62.5	0.0469712	62.6	0.493078	62.6	3.3598	62.6	4.73112	62.6	7.22212	62.2	9.98824
62.6	-0.106403	62.6	0.0425071	62.7	0.491813	62.7	3.36002	62.7	4.72964	62.7	7.22058	62.3	9.99211
62.7	-0.105466	62.7	0.0417317	62.8	0.492123	62.8	3.36383	62.8	4.73331	62.8	7.22286	62.4	9.9936
62.8	-0.103245	62.8	0.0455838	62.9	0.49537	62.9	3.36712	62.9	4.73816	62.9	7.22424	62.5	9.99359
62.9	-0.102324	62.9	0.0431968	63	0.496274	63	3.3717	63	4.74124	63	7.22824	62.6	9.9917
63	-0.101226	63	0.0453748	63.1	0.501023	63.1	3.37847	63.1	4.74371	63.1	7.23344	62.7	9.99287
63.1	-0.0978186	63.1	0.0480605	63.2	0.498178	63.2	3.38237	63.2	4.74168	63.2	7.23538	62.8	9.99714
63.2	-0.0982608	63.2	0.045727	63.3	0.500688	63.3	3.38386	63.3	4.7513	63.3	7.24253	62.9	9.99834
63.3	-0.0981538	63.3	0.0527745	63.4	0.503687	63.4	3.38527	63.4	4.75677	63.4	7.24503	63	10.002
63.4	-0.0944841	63.4	0.0561674	63.5	0.504187	63.5	3.38786	63.5	4.75767	63.5	7.2482	63.1	10.0085
63.5	-0.0908308	63.5	0.0563818	63.6	0.500826	63.6	3.38599	63.6	4.7555	63.6	7.24563	63.2	10.0109
63.6	-0.0915076	63.6	0.0573687	63.7	0.499655	63.7	3.39026	63.7	4.75868	63.7	7.24685	63.3	10.0173
63.7	-0.0909641	63.7	0.0598352	63.8	0.500868	63.8	3.39285	63.8	4.75899	63.8	7.25092	63.4	10.0215
63.8	-0.0892774	63.8	0.0616162	63.9	0.502076	63.9	3.39623	63.9	4.75979	63.9	7.25263	63.5	10.0223
63.9	-0.0916497	63.9	0.0643047	64	0.501095	64	3.39575	64	4.76088	64	7.25464	63.6	10.0206
64	-0.0950048	64	0.0636018	64.1	0.499614	64.1	3.39706	64.1	4.76127	64.1	7.25625	63.7	10.0251
64.1	-0.0945979	64.1	0.0627782	64.2	0.497028	64.2	3.39567	64.2	4.75702	64.2	7.25665	63.8	10.026
64.2	-0.0916531	64.2	0.0586869	64.3	0.496746	64.3	3.39259	64.3	4.75484	64.3	7.25625	63.9	10.0256
64.3	-0.093624	64.3	0.0558116	64.4	0.49697	64.4	3.39298	64.4	4.75733	64.4	7.25833	64	10.0253
64.4	-0.0896518	64.4	0.0574926	64.5	0.499556	64.5	3.39872	64.5	4.76371	64.5	7.26002	64.1	10.0318
64.5	-0.0831142	64.5	0.0586767	64.6	0.498978	64.6	3.39785	64.6	4.76443	64.6	7.26063	64.2	10.0332
64.6	-0.079639	64.6	0.0562028	64.7	0.501191	64.7	3.39935	64.7	4.77	64.7	7.26114	64.3	10.0365
64.7	-0.078926	64.7	0.057765	64.8	0.502985	64.8	3.40014	64.8	4.77417	64.8	7.26343	64.4	10.042
64.8	-0.0747434	64.8	0.0575678	64.9	0.502979	64.9	3.39765	64.9	4.77407	64.9	7.26541	64.5	10.0475
64.9	-0.074552	64.9	0.0546868	65	0.504251	65	3.39833	65	4.77485	65	7.26749	64.6	10.0495
65	-0.0755639	65	0.0568344	65.1	0.503931	65.1	3.39477	65.1	4.77416	65.1	7.26739	64.7	10.0496
65.1	-0.0791288	65.1	0.0573143	65.2	0.504414	65.2	3.39725	65.2	4.77873	65.2	7.26999	64.8	10.0545
65.2	-0.0768596	65.2	0.0612545	65.3	0.502332	65.3	3.39757	65.3	4.78202	65.3	7.27032	64.9	10.0542
65.3	-0.0784176	65.3	0.06245	65.4	0.501812	65.4	3.39966	65.4	4.78168	65.4	7.26991	65	10.059
65.4	-0.0777438	65.4	0.0604471	65.5	0.505476	65.5	3.39869	65.5	4.78509	65.5	7.26955	65.1	10.0573
65.5	-0.0770641	65.5	0.0592733	65.6	0.508454	65.6	3.40136	65.6	4.78901	65.6	7.27332	65.2	10.0598
65.6	-0.0773637	65.6	0.0642996	65.7	0.512021	65.7	3.40364	65.7	4.79188	65.7	7.27494	65.3	10.0597
65.7	-0.0797176	65.7	0.0613167	65.8	0.515608	65.8	3.40801	65.8	4.79567	65.8	7.27795	65.4	10.0576
65.8	-0.0780365	65.8	0.0607167	65.9	0.514729	65.9	3.41018	65.9	4.79655	65.9	7.27776	65.5	10.0564
65.9	-0.0773756	65.9	0.0604951	66	0.516221	66	3.412	66	4.79456	66	7.27835	65.6	10.0587
66	-0.0779874	66	0.0602036	66.1	0.515157	66.1	3.41203	66.1	4.79806	66.1	7.27798	65.7	10.0604
66.1	-0.0748962	66.1	0.0618253	66.2	0.516922	66.2	3.41141	66.2	4.80182	66.2	7.28116	65.8	10.0656
66.2	-0.0701356	66.2	0.0620368	66.3	0.514644	66.3	3.41201	66.3	4.80192	66.3	7.27938	65.9	10.0623
66.3	-0.0705239	66.3	0.0606455	66.4	0.517505	66.4	3.41103	66.4	4.80015	66.4	7.28037	66	10.0633
66.4	-0.0686632	66.4	0.0613629	66.5	0.522564	66.5	3.41234	66.5	4.80866	66.5	7.28205	66.1	10.0657
66.5	-0.0681909	66.5	0.0661106	66.6	0.523478	66.6	3.41209	66.6	4.80886	66.6	7.27849	66.2	10.0696
66.6	-0.0713692	66.6	0.0598671	66.7	0.524567	66.7	3.40843	66.7	4.80766	66.7	7.27839	66.3	10.0701
66.7	-0.0754244	66.7	0.0599263	66.8	0.523865	66.8	3.40257	66.8	4.80687	66.8	7.27386	66.4	10.0708
66.8	-0.0779911	66.8	0.0573393	66.9	0.522588	66.9	3.39974	66.9	4.80322	66.9	7.27199	66.5	10.073
66.9	-0.0817184	66.9	0.0554655	67	0.522469	67	3.40419	67	4.80666	67	7.27527	66.6	10.0726
67	-0.0790636	67	0.059616	67.1	0.524539	67.1	3.40292	67.1	4.80801	67.1	7.27735	66.7	10.073
67.1	-0.0786855	67.1	0.0631651	67.2	0.524469	67.2	3.39889	67.2	4.80465	67.2	7.27371	66.8	10.0756
67.2	-0.081858	67.2	0.0613013	67.3	0.524487	67.3	3.3967	67.3	4.80702	67.3	7.27045	66.9	10.0758
67.3	-0.0784205	67.3	0.0623737	67.4	0.523819	67.4	3.39481	67.4	4.80793	67.4	7.26947	67	10.0797
67.4	-0.0781204	67.4	0.0598014	67.5	0.524027	67.5	3.39264	67.5	4.80655	67.5	7.27084	67.1	10.0832
67.5	-0.0757802	67.5	0.0586895	67.6	0.524564	67.6	3.39285	67.6	4.80773	67.6	7.27164	67.2	10.0805
67.6	-0.0762686	67.6	0.0584634	67.7	0.526972	67.7	3.39127	67.7	4.8104	67.7	7.27259	67.3	10.0795
67.7	-0.0780454	67.7	0.055762	67.8	0.529082	67.8	3.39347	67.8	4.81179	67.8	7.27518	67.4	10.0793
67.8	-0.0778541	67.8	0.053162	67.9	0.5298	67.9	3.39371	67.9	4.8132	67.9	7.27264	67.5	10.0792
67.9	-0.0793181	67.9	0.052656	68	0.526768	68	3.39247	68	4.81441	68	7.27249	67.6	10.0789
68	-0.0804948	68	0.0498082	68.1	0.528075	68.1	3.39181	68.1	4.81778	68.1	7.27441	67.7	10.0843
68.1	-0.0804908	68.1	0.0486239	68.2	0.526403	68.2	3.39072	68.2	4.81479	68.2	7.27195	67.8	10.0901
68.2	-0.0800923	68.2	0.0468297	68.3	0.530072	68.3	3.39043	68.3	4.81438	68.3	7.27562	67.9	10.0901
68.3	-0.0786185	68.3	0.0507803	68.4	0.530108	68.4	3.38797	68.4	4.81516	68.4	7.27416	68	10.0913
68.4	-0.0835808	68.4	0.050489	68.5	0.527259	68.5	3.3883	68.5	4.81287	68.5	7.27496	68.1	10.0914
68.5	-0.0874591	68.5	0.0497961	68.6	0.526914	68.6	3.39033	68.6	4.81368	68.6	7.27371	68.2	10.0865
68.6	-0.0877535	68.6	0.0506192	68.7	0.525005	68.7	3.39058	68.7	4.81609	68.7	7.27972	68.3	10.0871
68.7	-0.0821059	68.7	0.052138	68.8	0.52752	68.8	3.39172	68.8	4.82008	68.8	7.28621	68.4	10.0869
68.8	-0.0799234	68.8	0.0532264	68.9	0.530838	68.9	3.39333	68.9	4.82318	68.9	7.28922	68.5	10.0857
68.9	-0.0787354	68.9	0.0559955	69	0.53407	69	3.39607	69	4.82498	69	7.29173	68.6	10.0868
69	-0.0797974	69	0.0610682	69.1	0.53333	69.1	3.39472	69.1	4.82224	69.1	7.28778	68.7	10.0865
69.1	-0.0807702	69.1	0.0586969	69.2	0.534662	69.2	3.39503	69.2	4.82372	69.2	7.28767	68.8	10.0892
69.2	-0.0814745	69.2	0.0589708	69.3	0.535886	69.3	3.39416	69.3	4.82358	69.3	7.29162	68.9	10.0931
69.3	-0.0819947	69.3	0.0633056	69.4	0.534501	69.4	3.39388	69.4	4.81731	69.4	7.29035	69	10.1
69.4	-0.0843961	69.4	0.0602305	69.5	0.536464	69.5	3.39626	69.5	4.81421	69.5	7.29136	69.1	10.0985
69.5	-0.0868007	69.5	0.0586171	69.6	0.53737	69.6	3.39484	69.6	4.81529	69.6	7.29327	69.2	10.0981
69.6	-0.0870409	69.6	0.0588348	69.7	0.542447	69.7	3.40319	69.7	4.82007	69.7	7.29865	69.3	10.0998
69.7	-0.0800702	69.7	0.0607244	69.8	0.543567	69.8	3.40322	69.8	4.8199	69.8	7.30123	69.4	10.0984
69.8	-0.0797949	69.8	0.0597055	69.9	0.543767	69.9	3.40164	69.9	4.82011	69.9	7.29877	69.5	10.0986
69.9	-0.0826688	69.9	0.0611445	70	0.545585	70	3.40049	70	4.82082	70	7.30077	69.6	10.1041
70	-0.0803791	70	0.0613358	70.1	0.548687	70.1	3.40457	70.1	4.82312	70.1	7.30109	69.7	10.1132
70.1	-0.0782847	70.1	0.0634432	70.2	0.554348	70.2	3.40854	70.2	4.82689	70.2	7.30396	69.8	10.1165
70.2	-0.076098	70.2	0.0657517	70.3	0.558067	70.3	3.40929	70.3	4.82968	70.3	7.3056	69.9	10.1201
70.3	-0.0789198	70.3	0.0706239	70.4	0.56166	70.4	3.41111	70.4	4.83111	70.4	7.30655	70	10.12
70.4	-0.0799647	70.4	0.0703456	70.5	0.566434	70.5	3.41393	70.5	4.8353	70.5	7.30987	70.1	10.1218
70.5	-0.0786416	70.5	0.0720325	70.6	0.568474	70.6	3.41647	70.6	4.83545	70.6	7.31212	70.2	10.1199
70.6	-0.0809444	70.6	0.0716788	70.7	0.572074	70.7	3.42058	70.7	4.83331	70.7	7.31584	70.3	10.1235
70.7	-0.0812923	70.7	0.0742816	70.8	0.570287	70.8	3.41755	70.8	4.83224	70.8	7.31558	70.4	10.1248
70.8	-0.0828329	70.8	0.0712279	70.9	0.56841	70.9	3.42194	70.9	4.83346	70.9	7.31917	70.5	10.1281
70.9	-0.08213	70.9	0.0719844	71	0.56981	71	3.42586	71	4.8335	71	7.321	70.6	10.1284
71	-0.079814	71	0.0775264	71.1	0.573494	71.1	3.43302	71.1	4.83956	71.1	7.32657	70.7	10.1326
71.1	-0.0720417	71.1	0.0799466	71.2	0.574906	71.2	3.43594	71.2	4.83969	71.2	7.32996	70.8	10.1315
71.2	-0.0681403	71.2	0.078093	71.3	0.575541	71.3	3.43689	71.3	4.83764	71.3	7.33039	70.9	10.1305
71.3	-0.0714316	71.3	0.0781248	71.4	0.583185	71.4	3.44407	71.4	4.84222	71.4	7.33894	71	10.1351
71.4	-0.064474	71.4	0.0799288	71.5	0.583622	71.5	3.4458	71.5	4.84701	71.5	7.34187	71.1	10.1395
71.5	-0.0643506	71.5	0.0796624	71.6	0.583159	71.6	3.44672	71.6	4.84595	71.6	7.3413	71.2	10.1413
71.6	-0.0655349	71.6	0.080836	71.7	0.580323	71.7	3.44728	71.7	4.843	71.7	7.33904	71.3	10.1421
71.7	-0.0643478	71.7	0.0785522	71.8	0.578095	71.8	3.44646	71.8	4.84461	71.8	7.33719	71.4	10.1513
71.8	-0.0645175	71.8	0.0795723	71.9	0.579423	71.9	3.44426	71.9	4.84526	71.9	7.33784	71.5	10.1549
71.9	-0.0668435	71.9	0.0810187	72	0.575807	72	3.44553	72	4.84798	72	7.34402	71.6	10.1579
72	-0.0678812	72	0.0854259	72.1	0.574852	72.1	3.45054	72.1	4.85417	72.1	7.35069	71.7	10.1601
72.1	-0.0653727	72.1	0.0909806	72.2	0.573975	72.2	3.44918	72.2	4.85327	72.2	7.34942	71.8	10.1599
72.2	-0.0686362	72.2	0.0887925	72.3	0.569275	72.3	3.44574	72.3	4.8491	72.3	7.34566	71.9	10.1595
72.3	-0.076148	72.3	0.0853125	72.4	0.569522	72.4	3.4452	72.4	4.84683	72.4	7.34706	72	10.1693
72.4	-0.0779087	72.4	0.0857067	72.5	0.569349	72.5	3.4493	72.5	4.849	72.5	7.34984	72.1	10.1784
72.5	-0.0766087	72.5	0.088756	72.6	0.565703	72.6	3.44825	72.6	4.84646	72.6	7.34869	72.2	10.18
72.6	-0.0772796	72.6	0.0900473	72.7	0.567774	72.7	3.45241	72.7	4.85063	72.7	7.35217	72.3	10.1755
72.7	-0.0756869	72.7	0.0960733	72.8	0.568679	72.8	3.45661	72.8	4.85263	72.8	7.35457	72.4	10.1774
72.8	-0.0736176	72.8	0.093021	72.9	0.571669	72.9	3.46707	72.9	4.85851	72.9	7.36292	72.5	10.1823
72.9	-0.0653022	72.9	0.0994625	73	0.5704	73	3.47165	73	4.86368	73	7.37027	72.6	10.1859
73	-0.0613308	73	0.104724	73.1	0.567364	73.1	3.46874	73.1	4.85997	73.1	7.36655	72.7	10.1891
73.1	-0.064686	73.1	0.101558	73.2	0.563932	73.2	3.47296	73.2	4.86092	73.2	7.36764	72.8	10.1891
73.2	-0.0635861	73.2	0.0986874	73.3	0.563546	73.3	3.47677	73.3	4.86579	73.3	7.37052	72.9	10.1969
73.3	-0.0625409	73.3	0.102944	73.4	0.563256	73.4	3.47931	73.4	4.86503	73.4	7.37372	73	10.2009
73.4	-0.0631857	73.4	0.10425	73.5	0.56245	73.5	3.48234	73.5	4.86722	73.5	7.37751	73.1	10.1979
73.5	-0.0651496	73.5	0.109596	73.6	0.561072	73.6	3.48742	73.6	4.86616	73.6	7.37922	73.2	10.1987
73.6	-0.0659047	73.6	0.110883	73.7	0.559893	73.7	3.48876	73.7	4.86331	73.7	7.38034	73.3	10.2026
73.7	-0.063809	73.7	0.111181	73.8	0.561385	73.8	3.49367	73.8	4.86462	73.8	7.38462	73.4	10.2058
73.8	-0.0607308	73.8	0.112884	73.9	0.55843	73.9	3.49192	73.9	4.86514	73.9	7.3877	73.5	10.2108
73.9	-0.0579454	73.9	0.115851	74	0.553982	74	3.48858	74	4.86199	74	7.38862	73.6	10.2123
74	-0.0621758	74	0.117351	74.1	0.551972	74.1	3.48654	74.1	4.86141	74.1	7.38765	73.7	10.2118
74.1	-0.063067	74.1	0.119144	74.2	0.554253	74.2	3.49054	74.2	4.86462	74.2	7.39253	73.8	10.2172
74.2	-0.0586035	74.2	0.123701	74.3	0.558034	74.3	3.49238	74.3	4.86771	74.3	7.39465	73.9	10.2183
74.3	-0.059563	74.3	0.12381	74.4	0.555676	74.4	3.49094	74.4	4.86803	74.4	7.39331	74	10.2189
74.4	-0.0602441	74.4	0.123543	74.5	0.558375	74.5	3.48913	74.5	4.86966	74.5	7.39595	74.1	10.2203
74.5	-0.0581168	74.5	0.127256	74.6	0.559821	74.6	3.49038	74.6	4.87367	74.6	7.39919	74.2	10.2274
74.6	-0.0518352	74.6	0.127899	74.7	0.564884	74.7	3.49617	74.7	4.88182	74.7	7.40672	74.3	10.2332
74.7	-0.0455922	74.7	0.135703	74.8	0.564479	74.8	3.50066	74.8	4.88184	74.8	7.40463	74.4	10.237
74.8	-0.0499531	74.8	0.133511	74.9	0.562766	74.9	3.50086	74.9	4.87944	74.9	7.40223	74.5	10.2404
74.9	-0.0534513	74.9	0.134668	75	0.563337	75	3.50215	75	4.87855	75	7.40541	74.6	10.2452
75	-0.0515864	75	0.133069	75.1	0.560259	75.1	3.50364	75.1	4.87955	75.1	7.40544	74.7	10.2493
75.1	-0.0513055	75.1	0.131668	75.2	0.560127	75.2	3.50564	75.2	4.87974	75.2	7.4097	74.8	10.2544
75.2	-0.0525112	75.2	0.132455	75.3	0.553956	75.3	3.50281	75.3	4.87735	75.3	7.40678	74.9	10.2539
75.3	-0.0550735	75.3	0.128514	75.4	0.54988	75.4	3.50275	75.4	4.87868	75.4	7.40523	75	10.2539
75.4	-0.0558388	75.4	0.124247	75.5	0.551644	75.5	3.49994	75.5	4.88052	75.5	7.40477	75.1	10.2551
75.5	-0.0550144	75.5	0.126231	75.6	0.54909	75.6	3.50237	75.6	4.88392	75.6	7.40451	75.2	10.2568
75.6	-0.0536897	75.6	0.126375	75.7	0.550018	75.7	3.50361	75.7	4.88693	75.7	7.40386	75.3	10.2582
75.7	-0.052897	75.7	0.129247	75.8	0.551711	75.8	3.50331	75.8	4.89136	75.8	7.40464	75.4	10.2581
75.8	-0.0565665	75.8	0.128737	75.9	0.554264	75.9	3.50452	75.9	4.88888	75.9	7.40248	75.5	10.2583
75.9	-0.0584318	75.9	0.128956	76	0.553495	76	3.50795	76	4.89066	76	7.40342	75.6	10.2635
76	-0.0546651	76	0.128601	76.1	0.552228	76.1	3.51135	76.1	4.89165	76.1	7.40454	75.7	10.2641
76.1	-0.0544595	76.1	0.128293	76.2	0.549077	76.2	3.50832	76.2	4.8883	76.2	7.40369	75.8	10.2614
76.2	-0.0571435	76.2	0.124708	76.3	0.544915	76.3	3.50517	76.3	4.8893	76.3	7.40262	75.9	10.2585
76.3	-0.0604393	76.3	0.122486	76.4	0.542589	76.4	3.50891	76.4	4.88989	76.4	7.40258	76	10.2609
76.4	-0.0606841	76.4	0.116401	76.5	0.537395	76.5	3.5099	76.5	4.89008	76.5	7.40269	76.1	10.2666
76.5	-0.056967	76.5	0.118632	76.6	0.53056	76.6	3.50764	76.6	4.88801	76.6	7.40303	76.2	10.2661
76.6	-0.0593524	76.6	0.11706	76.7	0.528374	76.7	3.50776	76.7	4.88662	76.7	7.40552	76.3	10.2667
76.7	-0.0602626	76.7	0.119141	76.8	0.524817	76.8	3.50721	76.8	4.88732	76.8	7.40473	76.4	10.2654
76.8	-0.0610701	76.8	0.118469	76.9	0.526719	76.9	3.50821	76.9	4.88563	76.9	7.40443	76.5	10.2666
76.9	-0.0594325	76.9	0.119451	77	0.529608	77	3.50665	77	4.88552	77	7.40335	76.6	10.2682
77	-0.0616327	77	0.118782	77.1	0.530529	77.1	3.50767	77.1	4.88591	77.1	7.40623	76.7	10.2749
77.1	-0.0627502	77.1	0.115051	77.2	0.532067	77.2	3.50772	77.2	4.88584	77.2	7.40349	76.8	10.2714
77.2	-0.0651501	77.2	0.114353	77.3	0.533622	77.3	3.51015	77.3	4.88639	77.3	7.40461	76.9	10.2713
77.3	-0.0656315	77.3	0.117938	77.4	0.533864	77.4	3.51018	77.4	4.88533	77.4	7.40652	77	10.2738
77.4	-0.0624867	77.4	0.120644	77.5	0.532103	77.5	3.5097	77.5	4.88516	77.5	7.40428	77.1	10.2732
77.5	-0.0656796	77.5	0.120973	77.6	0.535779	77.6	3.51184	77.6	4.883	77.6	7.40629	77.2	10.2718
77.6	-0.062697	77.6	0.122283	77.7	0.535977	77.7	3.5114	77.7	4.88095	77.7	7.40632	77.3	10.275
77.7	-0.059326	77.7	0.119623	77.8	0.534879	77.8	3.51053	77.8	4.88185	77.8	7.40625	77.4	10.277
77.8	-0.0598971	77.8	0.119832	77.9	0.5381	77.9	3.51232	77.9	4.88451	77.9	7.41328	77.5	10.275
77.9	-0.0558424	77.9	0.121388	78	0.53717	78	3.51598	78	4.88506	78	7.41602	77.6	10.2792
78	-0.0544855	78	0.121232	78.1	0.541199	78.1	3.51925	78.1	4.88594	78.1	7.41613	77.7	10.2813
78.1	-0.0527323	78.1	0.120894	78.2	0.542412	78.2	3.51791	78.2	4.88366	78.2	7.41619	77.8	10.2811
78.2	-0.0526294	78.2	0.118223	78.3	0.544022	78.3	3.52172	78.3	4.88199	78.3	7.41655	77.9	10.2856
78.3	-0.0505337	78.3	0.118909	78.4	0.54666	78.4	3.52523	78.4	4.883	78.4	7.41738	78	10.2887
78.4	-0.0471802	78.4	0.120572	78.5	0.542988	78.5	3.52537	78.5	4.88274	78.5	7.41633	78.1	10.2905
78.5	-0.0491687	78.5	0.116597	78.6	0.544683	78.6	3.5287	78.6	4.88693	78.6	7.41668	78.2	10.29
78.6	-0.0489818	78.6	0.112636	78.7	0.5452	78.7	3.52924	78.7	4.88575	78.7	7.41661	78.3	10.2897
78.7	-0.0495863	78.7	0.110171	78.8	0.542345	78.8	3.52502	78.8	4.88326	78.8	7.41723	78.4	10.2922
78.8	-0.0525557	78.8	0.110368	78.9	0.544335	78.9	3.52506	78.9	4.8893	78.9	7.41986	78.5	10.2917
78.9	-0.0516661	78.9	0.114723	79	0.540793	79	3.51935	79	4.88546	79	7.41744	78.6	10.2902
79	-0.060553	79	0.109871	79.1	0.540777	79.1	3.51582	79.1	4.87981	79.1	7.41291	78.7	10.291
79.1	-0.0631515	79.1	0.102921	79.2	0.541895	79.2	3.51535	79.2	4.88037	79.2	7.41543	78.8	10.2923
79.2	-0.0634401	79.2	0.101152	79.3	0.545197	79.3	3.51063	79.3	4.88037	79.3	7.41559	78.9	10.2965
79.3	-0.0631284	79.3	0.102252	79.4	0.54593	79.4	3.51176	79.4	4.88149	79.4	7.41933	79	10.2923
79.4	-0.0610415	79.4	0.102268	79.5	0.546675	79.5	3.50895	79.5	4.88242	79.5	7.42069	79.1	10.2919
79.5	-0.0607142	79.5	0.100518	79.6	0.547233	79.6	3.50425	79.6	4.88041	79.6	7.42145	79.2	10.297
79.6	-0.0586924	79.6	0.096988	79.7	0.54914	79.7	3.50154	79.7	4.88541	79.7	7.4236	79.3	10.2975
79.7	-0.0562809	79.7	0.0980227	79.8	0.549837	79.8	3.49987	79.8	4.88924	79.8	7.42583	79.4	10.3001
79.8	-0.0559535	79.8	0.0982545	79.9	0.548755	79.9	3.49563	79.9	4.88759	79.9	7.42593	79.5	10.3004
79.9	-0.0566448	79.9	0.0978589	80	0.551133	80	3.49812	80	4.8862	80	7.42613	79.6	10.3012
80	-0.0582639	80	0.0943993	80.1	0.555814	80.1	3.50201	80.1	4.88998	80.1	7.42701	79.7	10.3065
80.1	-0.05711	80.1	0.0924215	80.2	0.564863	80.2	3.50747	80.2	4.8935	80.2	7.43107	79.8	10.3106
80.2	-0.0552276	80.2	0.095785	80.3	0.560734	80.3	3.50631	80.3	4.89293	80.3	7.4298	79.9	10.3076
80.3	-0.0602813	80.3	0.0921429	80.4	0.556081	80.4	3.50523	80.4	4.89069	80.4	7.42813	80	10.3065
80.4	-0.0612826	80.4	0.0937242	80.5	0.556791	80.5	3.50802	80.5	4.8937	80.5	7.43003	80.1	10.3101
80.5	-0.0611697	80.5	0.0921443	80.6	0.557092	80.6	3.51108	80.6	4.89421	80.6	7.43199	80.2	10.3168
80.6	-0.0625655	80.6	0.0926181	80.7	0.554789	80.7	3.50919	80.7	4.89462	80.7	7.43098	80.3	10.3177
80.7	-0.0688248	80.7	0.0918166	80.8	0.551907	80.8	3.50037	80.8	4.88829	80.8	7.42802	80.4	10.315
80.8	-0.0752855	80.8	0.0848082	80.9	0.554788	80.9	3.49572	80.9	4.8864	80.9	7.42575	80.5	10.3157
80.9	-0.0732102	80.9	0.0862807	81	0.553243	81	3.49439	81	4.88773	81	7.42698	80.6	10.3171
81	-0.0726785	81	0.0842298	81.1	0.550924	81.1	3.49465	81.1	4.88955	81.1	7.42851	80.7	10.316
81.1	-0.0750217	81.1	0.0822967	81.2	0.554236	81.2	3.49449	81.2	4.89	81.2	7.43339	80.8	10.3118
81.2	-0.0709495	81.2	0.0841979	81.3	0.554775	81.3	3.4958	81.3	4.89232	81.3	7.43404	80.9	10.3103
81.3	-0.0700233	81.3	0.0824415	81.4	0.553537	81.4	3.49436	81.4	4.8927	81.4	7.4339	81	10.3097
81.4	-0.0703016	81.4	0.0827647	81.5	0.554752	81.5	3.49521	81.5	4.89524	81.5	7.43285	81.1	10.311
81.5	-0.0711671	81.5	0.0834789	81.6	0.553812	81.6	3.49911	81.6	4.89717	81.6	7.43438	81.2	10.3102
81.6	-0.0707233	81.6	0.082314	81.7	0.55665	81.7	3.49746	81.7	4.89575	81.7	7.43581	81.3	10.3134
81.7	-0.0692887	81.7	0.0845268	81.8	0.557984	81.8	3.49637	81.8	4.89253	81.8	7.43593	81.4	10.3112
81.8	-0.0724277	81.8	0.0847602	81.9	0.559702	81.9	3.49393	81.9	4.88783	81.9	7.43547	81.5	10.3119
81.9	-0.0732914	81.9	0.0884733	82	0.561341	82	3.49488	82	4.89231	82	7.4379	81.6	10.3157
82	-0.0697917	82	0.0919904	82.1	0.565418	82.1	3.49502	82.1	4.89364	82.1	7.44327	81.7	10.3183
82.1	-0.0691554	82.1	0.0929064	82.2	0.567423	82.2	3.49684	82.2	4.89657	82.2	7.44641	81.8	10.3191
82.2	-0.0675264	82.2	0.0927673	82.3	0.573411	82.3	3.50157	82.3	4.90306	82.3	7.45369	81.9	10.3209
82.3	-0.0616425	82.3	0.0973802	82.4	0.577925	82.4	3.50539	82.4	4.90727	82.4	7.46097	82	10.3245
82.4	-0.0588934	82.4	0.102287	82.5	0.582133	82.5	3.50387	82.5	4.90733	82.5	7.46431	82.1	10.3273
82.5	-0.0557669	82.5	0.105027	82.6	0.583189	82.6	3.50216	82.6	4.90986	82.6	7.46486	82.2	10.3299
82.6	-0.05819	82.6	0.105389	82.7	0.584798	82.7	3.50341	82.7	4.9117	82.7	7.46528	82.3	10.3362
82.7	-0.0583639	82.7	0.107821	82.8	0.586894	82.8	3.50353	82.8	4.91261	82.8	7.4653	82.4	10.3437
82.8	-0.0566945	82.8	0.109517	82.9	0.593286	82.9	3.50297	82.9	4.91286	82.9	7.46693	82.5	10.3483
82.9	-0.0576366	82.9	0.10737	83	0.590786	83	3.50313	83	4.91865	83	7.46947	82.6	10.3471
83	-0.0570814	83	0.10673	83.1	0.589051	83.1	3.50248	83.1	4.91732	83.1	7.46912	82.7	10.3458
83.1	-0.0594091	83.1	0.103606	83.2	0.586411	83.2	3.50034	83.2	4.91856	83.2	7.46758	82.8	10.3425
83.2	-0.0601566	83.2	0.103724	83.3	0.583251	83.3	3.498	83.3	4.91304	83.3	7.46801	82.9	10.3472
83.3	-0.0640697	83.3	0.100283	83.4	0.585637	83.4	3.5011	83.4	4.91711	83.4	7.46875	83	10.3526
83.4	-0.0625711	83.4	0.101989	83.5	0.585866	83.5	3.50046	83.5	4.9198	83.5	7.46907	83.1	10.3507
83.5	-0.0604579	83.5	0.101228	83.6	0.587678	83.6	3.50286	83.6	4.91654	83.6	7.47	83.2	10.3509
83.6	-0.0602042	83.6	0.10074	83.7	0.58903	83.7	3.50438	83.7	4.91876	83.7	7.47153	83.3	10.3467
83.7	-0.061542	83.7	0.100679	83.8	0.58942	83.8	3.50432	83.8	4.92456	83.8	7.47633	83.4	10.3477
83.8	-0.0602895	83.8	0.103136	83.9	0.590576	83.9	3.50526	83.9	4.9272	83.9	7.47817	83.5	10.3493
83.9	-0.0577709	83.9	0.105183	84	0.58993	84	3.50658	84	4.92776	84	7.47632	83.6	10.3507
84	-0.0608011	84	0.107113	84.1	0.593054	84.1	3.50672	84.1	4.92999	84.1	7.47716	83.7	10.3509
84.1	-0.0597709	84.1	0.109162	84.2	0.590137	84.2	3.50625	84.2	4.92676	84.2	7.47623	83.8	10.3547
84.2	-0.0608083	84.2	0.105942	84.3	0.590043	84.3	3.50646	84.3	4.92718	84.3	7.47625	83.9	10.3591
84.3	-0.0589865	84.3	0.10616	84.4	0.587892	84.4	3.50382	84.4	4.92764	84.4	7.47936	84	10.3615
84.4	-0.0582286	84.4	0.104934	84.5	0.589334	84.5	3.50672	84.5	4.93406	84.5	7.48763	84.1	10.3633
84.5	-0.0534142	84.5	0.106386	84.6	0.592537	84.6	3.50893	84.6	4.9378	84.6	7.49165	84.2	10.358
84.6	-0.0498865	84.6	0.108447	84.7	0.590504	84.7	3.50332	84.7	4.94005	84.7	7.49328	84.3	10.357
84.7	-0.0501358	84.7	0.1106	84.8	0.593914	84.8	3.50631	84.8	4.94458	84.8	7.4968	84.4	10.3589
84.8	-0.0486214	84.8	0.112134	84.9	0.597047	84.9	3.51388	84.9	4.94909	84.9	7.5019	84.5	10.3645
84.9	-0.0416609	84.9	0.113985	85	0.596307	85	3.51572	85	4.94658	85	7.50225	84.6	10.37
85	-0.0424764	85	0.114155	85.1	0.599679	85.1	3.5187	85.1	4.94829	85.1	7.50417	84.7	10.373
85.1	-0.0353359	85.1	0.115485	85.2	0.602186	85.2	3.5222	85.2	4.95189	85.2	7.50509	84.8	10.3733
85.2	-0.0358982	85.2	0.11722	85.3	0.605266	85.3	3.52562	85.3	4.95382	85.3	7.50412	84.9	10.3789
85.3	-0.033888	85.3	0.118353	85.4	0.604394	85.4	3.5309	85.4	4.95327	85.4	7.50354	85	10.3823
85.4	-0.0339474	85.4	0.119	85.5	0.604809	85.5	3.52964	85.5	4.95401	85.5	7.50346	85.1	10.3876
85.5	-0.0347214	85.5	0.118053	85.6	0.603908	85.6	3.53123	85.6	4.95533	85.6	7.5017	85.2	10.3915
85.6	-0.0372948	85.6	0.115087	85.7	0.605069	85.7	3.53894	85.7	4.95867	85.7	7.50722	85.3	10.3949
85.7	-0.035959	85.7	0.116168	85.8	0.606956	85.8	3.54252	85.8	4.95905	85.8	7.50672	85.4	10.3967
85.8	-0.0375661	85.8	0.116257	85.9	0.608282	85.9	3.54523	85.9	4.95815	85.9	7.50803	85.5	10.3974
85.9	-0.0368662	85.9	0.117058	86	0.60731	86	3.54686	86	4.95897	86	7.50985	85.6	10.3985
86	-0.036837	86	0.115022	86.1	0.605515	86.1	3.54747	86.1	4.96047	86.1	7.50969	85.7	10.4027
86.1	-0.0340398	86.1	0.117016	86.2	0.601962	86.2	3.5471	86.2	4.96087	86.2	7.51022	85.8	10.4005
86.2	-0.0349976	86.2	0.114674	86.3	0.594256	86.3	3.54415	86.3	4.96038	86.3	7.50895	85.9	10.402
86.3	-0.0352673	86.3	0.112628	86.4	0.596736	86.4	3.54348	86.4	4.96098	86.4	7.51035	86	10.4035
86.4	-0.0319861	86.4	0.11286	86.5	0.603127	86.5	3.54855	86.5	4.96486	86.5	7.51534	86.1	10.406
86.5	-0.0286992	86.5	0.114096	86.6	0.607644	86.6	3.55107	86.6	4.96607	86.6	7.52222	86.2	10.4013
86.6	-0.0270761	86.6	0.120055	86.7	0.610091	86.7	3.55313	86.7	4.9645	86.7	7.52447	86.3	10.3956
86.7	-0.0261514	86.7	0.118143	86.8	0.617585	86.8	3.56052	86.8	4.96484	86.8	7.52721	86.4	10.3955
86.8	-0.0216569	86.8	0.122749	86.9	0.61991	86.9	3.56661	86.9	4.96636	86.9	7.52956	86.5	10.4036
86.9	-0.0208148	86.9	0.12306	87	0.619378	87	3.56864	87	4.97225	87	7.53488	86.6	10.4064
87	-0.0194857	87	0.126373	87.1	0.607181	87.1	3.55501	87.1	4.95904	87.1	7.5222	86.7	10.4081
87.1	-0.0331786	87.1	0.128501	87.2	0.608481	87.2	3.55482	87.2	4.95757	87.2	7.51937	86.8	10.4126
87.2	-0.0357219	87.2	0.129538	87.3	0.61188	87.3	3.55565	87.3	4.95718	87.3	7.52275	86.9	10.4178
87.3	-0.0343914	87.3	0.132354	87.4	0.611898	87.4	3.55385	87.4	4.95344	87.4	7.52363	87	10.42
87.4	-0.0340406	87.4	0.129307	87.5	0.613277	87.5	3.55943	87.5	4.9582	87.5	7.52963	87.1	10.4263
87.5	-0.0306652	87.5	0.127334	87.6	0.604135	87.6	3.55843	87.6	4.95394	87.6	7.53063	87.2	10.4286
87.6	-0.0353425	87.6	0.121507	87.7	0.596633	87.7	3.551	87.7	4.9493	87.7	7.5235	87.3	10.4306
87.7	-0.0405028	87.7	0.118661	87.8	0.590504	87.8	3.54823	87.8	4.94445	87.8	7.5146	87.4	10.4284
87.8	-0.044558	87.8	0.115239	87.9	0.592039	87.9	3.55547	87.9	4.94711	87.9	7.51739	87.5	10.4311
87.9	-0.0422681	87.9	0.113039	88	0.591877	88	3.55657	88	4.94531	88	7.51613	87.6	10.4266
88	-0.0440215	88	0.109288	88.1	0.591516	88.1	3.5624	88.1	4.94808	88.1	7.5206	87.7	10.4194
88.1	-0.0370007	88.1	0.117734	88.2	0.594077	88.2	3.56877	88.2	4.95295	88.2	7.52302	87.8	10.4166
88.2	-0.0273649	88.2	0.124587	88.3	0.588987	88.3	3.56299	88.3	4.95084	88.3	7.52173	87.9	10.4239
88.3	-0.0263114	88.3	0.12018	88.4	0.583602	88.4	3.55891	88.4	4.95255	88.4	7.51989	88	10.4246
88.4	-0.0326287	88.4	0.116999	88.5	0.579093	88.5	3.55615	88.5	4.94614	88.5	7.51656	88.1	10.4246
88.5	-0.0399739	88.5	0.113691	88.6	0.579093	88.6	3.55615	88.6	4.93828	88.6	7.51656	88.2	10.4307
88.6	-0.044078	88.6	0.109616	88.7	0.575244	88.7	3.55264	88.7	4.93817	88.7	7.51255	88.3	10.4385
88.7	-0.0441507	88.7	0.109587	88.8	0.574171	88.8	3.54755	88.8	4.93194	88.8	7.51188	88.4	10.4379
88.8	-0.0536043	88.8	0.105409	88.9	0.564474	88.9	3.53779	88.9	4.91811	88.9	7.50225	88.5	10.4358
88.9	-0.0645195	88.9	0.100244	89	0.559209	89	3.53239	89	4.90397	89	7.49696	88.6	10.4358
89	-0.0703606	89	0.0973322	89.1	0.551639	89.1	3.52481	89.1	4.89368	89.1	7.48939	88.7	10.4358
89.1	-0.0789723	89.1	0.092754	89.2	0.551415	89.2	3.52481	89.2	4.89359	89.2	7.48935	88.8	10.4338
89.2	-0.0768937	89.2	0.092754	89.3	0.551415	89.3	3.52453	89.3	4.89207	89.3	7.48907	88.9	10.4298
89.3	-0.0768937	89.3	0.092754	89.4	0.551639	89.4	3.52439	89.4	4.89198	89.4	7.48896	89	10.4255
89.4	-0.0768157	89.4	0.0973322	89.5	0.551415	89.5	3.524	89.5	4.8917	89.5	7.48668	89.1	10.418
89.5	-0.0703606	89.5	0.098666	89.6	0.551216	89.6	3.52394	89.6	4.89165	89.6	7.48656	89.2	10.4176
89.6	-0.0645195	89.6	0.100244	89.7	0.551137	89.7	3.52218	89.7	4.88924	89.7	7.48651	89.3	10.4176
89.7	-0.0536043	89.7	0.105409	89.8	0.549058	89.8	3.52212	89.8	4.88709	89.8	7.48026	89.4	10.4173
89.8	-0.0441507	89.8	0.109587	89.9	0.548925	89.9	3.52211	89.9	4.88683	89.9	7.47986	89.5	10.4153
89.9	-0.044078	89.9	0.109616	90	0.548861	90	3.51841	90	4.87902	90	7.47386	89.6	10.4147
90	-0.0399739	90	0.113691	90.1	0.5483	90.1	1.2492	90.1	2.46393	90.1	5.05891	89.7	10.4141
90.1	0.2523	90.1	0.3639	90.2	0.547314	90.2	1.24268	90.2	2.46141	90.2	5.05669	89.8	10.412
90.2	0.2523	90.2	0.3639	90.3	0.547307	90.3	1.2405	90.3	2.45376	90.3	5.05045	89.9	10.4118
90.3	0.2523	90.3	0.3639	90.4	0.546599	90.4	1.2343	90.4	2.43384	90.4	5.03635	90	10.4031
90.4	0.2523	90.4	0.3639	90.5	0.54156	90.5	1.2202	90.5	2.43199	90.5	5.03434	90.1	7.98794
90.5	0.2523	90.5	0.3639	90.6	0.5321	90.6	1.2185	90.6	2.39593	90.6	4.5067	90.2	7.98594
90.6	0.2523	90.6	0.3639	90.7	0.528601	90.7	1.2159	90.7	2.3675	90.7	3.6056	90.3	7.97974
90.7	0.2523	90.7	0.3639	90.8	0.528	90.8	1.2159	90.8	2.2722	90.8	3.2867	90.4	7.96064
90.8	0.2523	90.8	0.3639	90.9	0.5252	90.9	1.2005	90.9	2.0485	90.9	3.1584	90.5	7.4531
90.9	0.2523	90.9	0.3639	91	0.5242	91	1.1999	91	1.9462	91	2.9594	90.6	5.6055
91	0.2523	91	0.3639	91.1	0.521097	91.1	1.1971	91.1	1.8592	91.1	2.7601	90.7	4.3784
91.1	0.2523	91.1	0.3639	91.2	0.496003	91.2	1.1961	91.2	1.6977	91.2	2.5729	90.8	4.1336
91.2	0.293894	91.2	0.4291	91.3	0.4724	91.3	1.193	91.3	1.6239	91.3	2.4109	90.9	4.1268
91.3	0.2939	91.3	0.446494	91.4	0.472397	91.4	1.192	91.4	1.6161	91.4	2.3126	91	3.7357
91.4	0.293894	91.4	0.4291	91.5	0.4308	91.5	1.1268	91.5	1.4757	91.5	2.1295	91.1	3.6332
91.5	0.2523	91.5	0.3639	91.6	0.4201	91.6	1.092	91.6	1.4726	91.6	1.9369	91.2	3.5217
91.6	0.2523	91.6	0.3639	91.7	0.413098	91.7	1.085	91.7	1.3853	91.7	1.7436	91.3	3.3505
91.7	0.2453	91.7	0.3569	91.8	0.390102	91.8	0.893802	91.8	1.356	91.8	1.6773	91.4	3.23239
91.8	0.2205	91.8	0.3124	91.9	0.372297	91.9	0.763097	91.9	1.1868	91.9	1.5528	91.5	3.1146
91.9	0.208595	91.9	0.300495	92	0.3392	92	0.6207	92	0.981	92	1.3383	91.6	2.9736
92	0.1755	92	0.2674	92.1	0.3242	92.1	0.5363	92.1	0.9277	92.1	1.237	91.7	2.8766
92.1	0.1401	92.1	0.2674	92.2	0.3141	92.2	0.5296	92.2	0.8783	92.2	1.2211	91.8	2.6869
92.2	0.1401	92.2	0.2674	92.3	0.3141	92.3	0.5286	92.3	0.7856	92.3	1.1175	91.9	2.62439
92.3	0.1278	92.3	0.216	92.4	0.162595	92.4	0.432795	92.4	0.738995	92.4	1.10679	92	2.5888
92.4	0.10829	92.4	0.17959	92.5	0.0738131	92.5	0.366113	92.5	0.672313	92.5	0.996913	92.1	2.4399
92.5	-0.0145	92.5	0.1129	92.6	0.278387	92.6	0.562487	92.6	0.868487	92.6	1.13989	92.2	2.3385
92.6	0.1436	92.6	0.3121	92.7	0.2649	92.7	0.4308	92.7	0.6683	92.7	1.0627	92.3	2.2621
92.7	0.1005	92.7	0.1685	92.8	0.2547	92.8	0.3976	92.8	0.6829	92.8	1.0469	92.4	2.19639
92.8	0.0305	92.8	0.1245	92.9	0.324001	92.9	0.415101	92.9	0.701001	92.9	1.0358	92.5	2.0643
92.9	0.0607026	92.9	0.157703	93	0.312903	93	0.407603	93	0.708803	93	1.0453	92.6	2.1202
93	0.1315	93	0.2106	93.1	0.292997	93.1	0.423697	93.1	0.728697	93.1	1.0503	92.7	2.136
93.1	0.1634	93.1	0.226	93.2	0.298101	93.2	0.408701	93.2	0.707101	93.2	1.0283	92.8	2.0583
93.2	0.1756	93.2	0.2165	93.3	0.304599	93.3	0.405599	93.3	0.693099	93.3	1.0439	92.9	2.1792
93.3	0.2131	93.3	0.2404	93.4	0.307	93.4	0.4047	93.4	0.6916	93.4	1.0382	93	2.1267
93.4	0.2215	93.4	0.267	93.5	0.2911	93.5	0.3989	93.5	0.7065	93.5	1.0168	93.1	2.1534
93.5	0.2231	93.5	0.2765	93.6	0.2749	93.6	0.3823	93.6	0.7153	93.6	1.0241	93.2	2.1542
93.6	0.2311	93.6	0.285	93.7	0.288601	93.7	0.379401	93.7	0.720901	93.7	1.0201	93.3	2.1543
93.7	0.2271	93.7	0.2901	93.8	0.284299	93.8	0.360599	93.8	0.730499	93.8	0.999899	93.4	2.1535
93.8	0.2249	93.8	0.2787	93.9	0.306801	93.9	0.366801	93.9	0.719701	93.9	1.0183	93.5	2.162
93.9	0.227702	93.9	0.286202	94	0.3192	94	0.395	94	0.7115	94	1.0354	93.6	2.177
94	0.2397	94	0.2807	94.1	0.3009	94.1	0.3734	94.1	0.7076	94.1	1.0182	93.7	2.1926
94.1	0.2185	94.1	0.2621	94.2	0.313699	94.2	0.373299	94.2	0.713699	94.2	1.0126	93.8	2.1815
94.2	0.2284	94.2	0.2665	94.3	0.288901	94.3	0.366001	94.3	0.677601	94.3	1.0099	93.9	2.1572
94.3	0.1973	94.3	0.249	94.4	0.29	94.4	0.3696	94.4	0.6775	94.4	1.0137	94	2.1546
94.4	0.209301	94.4	0.262601	94.5	0.284499	94.5	0.384099	94.5	0.682299	94.5	1.0114	94.1	2.1557
94.5	0.212	94.5	0.2677	94.6	0.276301	94.6	0.372701	94.6	0.679301	94.6	1.0124	94.2	2.1545
94.6	0.1894	94.6	0.2547	94.7	0.2666	94.7	0.3531	94.7	0.6671	94.7	1.0055	94.3	2.1399
94.7	0.1766	94.7	0.2416	94.8	0.2612	94.8	0.3483	94.8	0.6727	94.8	0.995	94.4	2.1467
94.8	0.169	94.8	0.2348	94.9	0.2706	94.9	0.3586	94.9	0.6653	94.9	0.9916	94.5	2.1378
94.9	0.184599	94.9	0.248999	95	0.2689	95	0.3463	95	0.6477	95	0.9874	94.6	2.1269
95	0.1798	95	0.2446	95.1	0.261	95.1	0.3324	95.1	0.643	95.1	0.9742	94.7	2.1347
95.1	0.1823	95.1	0.2421	95.2	0.256801	95.2	0.335401	95.2	0.652901	95.2	0.972701	94.8	2.1351
95.2	0.1739	95.2	0.2373	95.3	0.264999	95.3	0.351499	95.3	0.648199	95.3	0.983099	94.9	2.1295
95.3	0.1862	95.3	0.2475	95.4	0.2738	95.4	0.3593	95.4	0.6409	95.4	0.9878	95	2.1241
95.4	0.192	95.4	0.2535	95.5	0.266	95.5	0.3564	95.5	0.6386	95.5	0.9877	95.1	2.1092
95.5	0.1869	95.5	0.2508	95.6	0.2687	95.6	0.3617	95.6	0.6364	95.6	0.99	95.2	2.0963
95.6	0.1949	95.6	0.246	95.7	0.2653	95.7	0.3674	95.7	0.6262	95.7	0.9895	95.3	2.1018
95.7	0.1924	95.7	0.2452	95.8	0.2593	95.8	0.3639	95.8	0.621	95.8	0.9844	95.4	2.1035
95.8	0.1838	95.8	0.2378	95.9	0.2634	95.9	0.3714	95.9	0.6233	95.9	0.9856	95.5	2.0967
95.9	0.1877	95.9	0.2488	96	0.264	96	0.3771	96	0.6246	96	0.9852	95.6	2.0981
96	0.1954	96	0.2439	96.1	0.2664	96.1	0.3787	96.1	0.6205	96.1	0.9874	95.7	2.0961
96.1	0.1902	96.1	0.245	96.2	0.259	96.2	0.3697	96.2	0.6099	96.2	0.9718	95.8	2.0937
96.2	0.1773	96.2	0.2375	96.3	0.2515	96.3	0.3563	96.3	0.6035	96.3	0.9646	95.9	2.0996
96.3	0.1708	96.3	0.2411	96.4	0.2535	96.4	0.3592	96.4	0.608	96.4	0.9645	96	2.0972
96.4	0.178	96.4	0.2399	96.5	0.2526	96.5	0.3578	96.5	0.6068	96.5	0.9612	96.1	2.0902
96.5	0.1815	96.5	0.2401	96.6	0.2604	96.6	0.3611	96.6	0.6082	96.6	0.9664	96.2	2.0789
96.6	0.185	96.6	0.2385	96.7	0.2665	96.7	0.3647	96.7	0.6132	96.7	0.9748	96.3	2.0802
96.7	0.1884	96.7	0.2473	96.8	0.2699	96.8	0.3754	96.8	0.6223	96.8	0.985	96.4	2.0831
96.8	0.1897	96.8	0.245	96.9	0.2734	96.9	0.38	96.9	0.6276	96.9	0.9885	96.5	2.076
96.9	0.1905	96.9	0.2447	97	0.2708	97	0.3803	97	0.6288	97	0.9903	96.6	2.0708
97	0.1899	97	0.2444	97.1	0.271	97.1	0.379	97.1	0.6246	97.1	0.9909	96.7	2.0636
97.1	0.1883	97.1	0.2417	97.2	0.2726	97.2	0.3862	97.2	0.6256	97.2	0.9934	96.8	2.0634
97.2	0.1887	97.2	0.2414	97.3	0.2708	97.3	0.3875	97.3	0.6214	97.3	0.9887	96.9	2.0754
97.3	0.1899	97.3	0.246	97.4	0.270201	97.4	0.391901	97.4	0.621301	97.4	0.989701	97	2.0742
97.4	0.192601	97.4	0.246201	97.5	0.2755	97.5	0.3988	97.5	0.6273	97.5	0.9974	97.1	2.0793
97.5	0.1955	97.5	0.2524	97.6	0.273	97.6	0.3932	97.6	0.6222	97.6	0.994	97.2	2.084
97.6	0.193	97.6	0.251	97.7	0.2705	97.7	0.3904	97.7	0.6225	97.7	0.9906	97.3	2.0804
97.7	0.1908	97.7	0.254	97.8	0.2696	97.8	0.389	97.8	0.6229	97.8	0.9902	97.4	2.0802
97.8	0.191	97.8	0.2543	97.9	0.2685	97.9	0.3917	97.9	0.6268	97.9	0.9917	97.5	2.0861
97.9	0.191501	97.9	0.260301	98	0.2756	98	0.3984	98	0.6304	98	0.9948	97.6	2.0841
98	0.1948	98	0.2677	98.1	0.2805	98.1	0.4039	98.1	0.6298	98.1	1.0007	97.7	2.0813
98.1	0.1974	98.1	0.2714	98.2	0.2809	98.2	0.399	98.2	0.6281	98.2	0.9974	97.8	2.0794
98.2	0.1956	98.2	0.2713	98.3	0.2788	98.3	0.398	98.3	0.6283	98.3	0.9973	97.9	2.0844
98.3	0.196	98.3	0.2714	98.4	0.2805	98.4	0.399	98.4	0.6284	98.4	0.9971	98	2.0853
98.4	0.1975	98.4	0.2742	98.5	0.285	98.5	0.3982	98.5	0.6295	98.5	0.9974	98.1	2.0848
98.5	0.197	98.5	0.2773	98.6	0.2912	98.6	0.3999	98.6	0.63	98.6	0.9992	98.2	2.079
98.6	0.2008	98.6	0.2773	98.7	0.2915	98.7	0.4022	98.7	0.629	98.7	0.9977	98.3	2.0769
98.7	0.2038	98.7	0.2783	98.8	0.2959	98.8	0.4064	98.8	0.6267	98.8	0.9991	98.4	2.0774
98.8	0.209	98.8	0.2839	98.9	0.2974	98.9	0.4102	98.9	0.6242	98.9	1.0001	98.5	2.0769
98.9	0.2122	98.9	0.289	99	0.2999	99	0.4125	99	0.623	99	0.998	98.6	2.0776
99	0.2159	99	0.2915	99.1	0.3002	99.1	0.4119	99.1	0.6236	99.1	0.9963	98.7	2.0756
99.1	0.2157	99.1	0.2934	99.2	0.301	99.2	0.4143	99.2	0.6266	99.2	0.9984	98.8	2.0746
99.2	0.217	99.2	0.2935	99.3	0.3059	99.3	0.4192	99.3	0.6331	99.3	1.0053	98.9	2.0749
99.3	0.2247	99.3	0.2957	99.4	0.3066	99.4	0.4225	99.4	0.6329	99.4	1.0033	99	2.0752
99.4	0.2248	99.4	0.2957	99.5	0.3049	99.5	0.424	99.5	0.6328	99.5	1.0039	99.1	2.0691
99.5	0.2234	99.5	0.2924	99.6	0.3088	99.6	0.4274	99.6	0.6327	99.6	1.0061	99.2	2.0675
99.6	0.2264	99.6	0.2907	99.7	0.3131	99.7	0.4321	99.7	0.6321	99.7	1.0096	99.3	2.0704
99.7	0.2285	99.7	0.2964	99.8	0.3137	99.8	0.4325	99.8	0.6319	99.8	1.0084	99.4	2.0708
99.8	0.2326	99.8	0.2982	99.9	0.3116	99.9	0.4294	99.9	0.6316	99.9	1.0049	99.5	2.074
99.9	0.2289	99.9	0.2961	100	0.3123	100	0.4307	100	0.6373	100	1.0071	99.6	2.0747
100	0.2245	100	0.2993	100.1	0.3101	100.1	0.4283	100.1	0.6364	100.1	1.0048	99.7	2.0761
100.1	0.2249	100.1	0.2964	100.2	0.3082	100.2	0.429	100.2	0.6346	100.2	1.0046	99.8	2.0755
100.2	0.2238	100.2	0.2945	100.3	0.3113	100.3	0.4307	100.3	0.6342	100.3	1.0041	99.9	2.0743
100.3	0.2294	100.3	0.2973	100.4	0.3177	100.4	0.4308	100.4	0.6348	100.4	1.0004	100	2.0718
100.4	0.2326	100.4	0.2964	100.5	0.3213	100.5	0.4291	100.5	0.6344	100.5	0.9982	100.1	2.068
100.5	0.2353	100.5	0.2992	100.6	0.3214	100.6	0.4273	100.6	0.636	100.6	0.9955	100.2	2.0685
100.6	0.2325	100.6	0.3006	100.7	0.3229	100.7	0.4284	100.7	0.639	100.7	0.9966	100.3	2.0684
100.7	0.2313	100.7	0.3019	100.8	0.3275	100.8	0.4299	100.8	0.6445	100.8	0.9976	100.4	2.0657
100.8	0.2369	100.8	0.306	100.9	0.3279	100.9	0.429	100.9	0.644	100.9	0.9939	100.5	2.0659
100.9	0.2382	100.9	0.3042	101	0.3264	101	0.4274	101	0.6444	101	0.9917	100.6	2.0617
101	0.2403	101	0.3057	101.1	0.3262	101.1	0.4267	101.1	0.6433	101.1	0.9873	100.7	2.0566
101.1	0.2435	101.1	0.3074	101.2	0.3248	101.2	0.4231	101.2	0.6431	101.2	0.9873	100.8	2.0564
101.2	0.242	101.2	0.3071	101.3	0.3214	101.3	0.4221	101.3	0.6401	101.3	0.9872	100.9	2.0541
101.3	0.2414	101.3	0.3091	101.4	0.3191	101.4	0.4171	101.4	0.6396	101.4	0.9836	101	2.0479
101.4	0.239301	101.4	0.308001	101.5	0.3259	101.5	0.4219	101.5	0.648	101.5	0.9876	101.1	2.0428
101.5	0.2469	101.5	0.3074	101.6	0.3269	101.6	0.4206	101.6	0.6496	101.6	0.9837	101.2	2.0387
101.6	0.2477	101.6	0.3074	101.7	0.3278	101.7	0.4219	101.7	0.6524	101.7	0.9832	101.3	2.0384
101.7	0.2513	101.7	0.3109	101.8	0.3264	101.8	0.4246	101.8	0.6515	101.8	0.9812	101.4	2.0379
101.8	0.2541	101.8	0.3083	101.9	0.3287	101.9	0.4273	101.9	0.6487	101.9	0.9809	101.5	2.0427
101.9	0.2553	101.9	0.3065	102	0.327	102	0.4275	102	0.6463	102	0.9776	101.6	2.0411
102	0.2536	102	0.305	102.1	0.3275	102.1	0.4307	102.1	0.6474	102.1	0.9818	101.7	2.0389
102.1	0.2536	102.1	0.3136	102.2	0.3309	102.2	0.4348	102.2	0.6492	102.2	0.9842	101.8	2.0377
102.2	0.2546	102.2	0.3169	102.3	0.3304	102.3	0.4359	102.3	0.6503	102.3	0.982	101.9	2.0338
102.3	0.2533	102.3	0.3159	102.4	0.3282	102.4	0.4335	102.4	0.6489	102.4	0.9778	102	2.0278
102.4	0.2505	102.4	0.3162	102.5	0.328	102.5	0.4325	102.5	0.6459	102.5	0.975	102.1	2.0295
102.5	0.2511	102.5	0.3174	102.6	0.3237	102.6	0.4332	102.6	0.6476	102.6	0.97	102.2	2.0296
102.6	0.2515	102.6	0.3141	102.7	0.3177	102.7	0.4281	102.7	0.6433	102.7	0.9624	102.3	2.0241
102.7	0.2483	102.7	0.3091	102.8	0.313	102.8	0.4266	102.8	0.6389	102.8	0.9582	102.4	2.0206
102.8	0.2453	102.8	0.304	102.9	0.3069	102.9	0.4266	102.9	0.6357	102.9	0.9535	102.5	2.0189
102.9	0.2425	102.9	0.2998	103	0.3102	103	0.4304	103	0.6372	103	0.9585	102.6	2.0176
103	0.2478	103	0.303	103.1	0.3105	103.1	0.4302	103.1	0.6328	103.1	0.9509	102.7	2.0114
103.1	0.2478	103.1	0.3002	103.2	0.3128	103.2	0.433	103.2	0.6341	103.2	0.9499	102.8	2.0059
103.2	0.2499	103.2	0.2998	103.3	0.3116	103.3	0.4316	103.3	0.6293	103.3	0.9466	102.9	2.0021
103.3	0.2501	103.3	0.3	103.4	0.3139	103.4	0.4309	103.4	0.6319	103.4	0.946	103	2.004
103.4	0.2514	103.4	0.2974	103.5	0.3134	103.5	0.4266	103.5	0.6306	103.5	0.9448	103.1	1.9957
103.5	0.2475	103.5	0.2957	103.6	0.3065	103.6	0.422	103.6	0.6234	103.6	0.9375	103.2	1.9914
103.6	0.242	103.6	0.2897	103.7	0.3092	103.7	0.4279	103.7	0.6282	103.7	0.9397	103.3	1.9905
103.7	0.2454	103.7	0.2892	103.8	0.3105	103.8	0.4265	103.8	0.6271	103.8	0.9401	103.4	1.987
103.8	0.2476	103.8	0.2878	103.9	0.3106	103.9	0.4251	103.9	0.6242	103.9	0.9378	103.5	1.9836
103.9	0.2496	103.9	0.2871	104	0.3146	104	0.4265	104	0.6218	104	0.9363	103.6	1.9772
104	0.2495	104	0.2813	104.1	0.3117	104.1	0.426	104.1	0.6192	104.1	0.9357	103.7	1.9776
104.1	0.2517	104.1	0.2809	104.2	0.3109	104.2	0.4255	104.2	0.6162	104.2	0.9322	103.8	1.9755
104.2	0.2522	104.2	0.2799	104.3	0.3118	104.3	0.4263	104.3	0.6151	104.3	0.9316	103.9	1.9721
104.3	0.2553	104.3	0.2778	104.4	0.3112	104.4	0.4233	104.4	0.6117	104.4	0.9271	104	1.9664
104.4	0.2564	104.4	0.2764	104.5	0.3073	104.5	0.4245	104.5	0.6085	104.5	0.9233	104.1	1.9639
104.5	0.2545	104.5	0.2741	104.6	0.3066	104.6	0.4264	104.6	0.6083	104.6	0.9218	104.2	1.9595
104.6	0.2534	104.6	0.2732	104.7	0.3069	104.7	0.4275	104.7	0.6078	104.7	0.9214	104.3	1.9571
104.7	0.2531	104.7	0.2754	104.8	0.3037	104.8	0.425	104.8	0.6072	104.8	0.9179	104.4	1.955
104.8	0.254	104.8	0.2747	104.9	0.3006	104.9	0.4243	104.9	0.61	104.9	0.9178	104.5	1.9525
104.9	0.2544	104.9	0.2722	105	0.3008	105	0.4255	105	0.6127	105	0.9163	104.6	1.9513
105	0.2564	105	0.2698	105.1	0.2997	105.1	0.4249	105.1	0.6079	105.1	0.9136	104.7	1.9508
105.1	0.251	105.1	0.2678	105.2	0.2994	105.2	0.4217	105.2	0.6055	105.2	0.912	104.8	1.9493
105.2	0.2487	105.2	0.2666	105.3	0.2969	105.3	0.4195	105.3	0.6035	105.3	0.9094	104.9	1.9491
105.3	0.2491	105.3	0.2656	105.4	0.2925	105.4	0.4171	105.4	0.6002	105.4	0.905	105	1.9468
105.4	0.2438	105.4	0.2638	105.5	0.2893	105.5	0.415	105.5	0.598	105.5	0.9048	105.1	1.9407
105.5	0.2451	105.5	0.2654	105.6	0.2896	105.6	0.4151	105.6	0.5996	105.6	0.9037	105.2	1.9393
105.6	0.2479	105.6	0.2672	105.7	0.2862	105.7	0.4135	105.7	0.5993	105.7	0.903	105.3	1.9368
105.7	0.2436	105.7	0.2692	105.8	0.2846	105.8	0.4126	105.8	0.6027	105.8	0.9007	105.4	1.9305
105.8	0.2384	105.8	0.2675	105.9	0.2892	105.9	0.4167	105.9	0.6055	105.9	0.9066	105.5	1.9292
105.9	0.2406	105.9	0.2706	106	0.2895	106	0.419	106	0.606	106	0.9081	105.6	1.929
106	0.244	106	0.273	106.1	0.2863	106.1	0.418	106.1	0.6019	106.1	0.9053	105.7	1.9286
106.1	0.2465	106.1	0.2732	106.2	0.2877	106.2	0.4197	106.2	0.6063	106.2	0.9056	105.8	1.9268
106.2	0.2477	106.2	0.2725	106.3	0.288	106.3	0.4217	106.3	0.6116	106.3	0.904	105.9	1.9285
106.3	0.2475	106.3	0.2751	106.4	0.2873	106.4	0.425	106.4	0.6134	106.4	0.9058	106	1.9266
106.4	0.2434	106.4	0.2752	106.5	0.2811	106.5	0.4248	106.5	0.6129	106.5	0.9026	106.1	1.923
106.5	0.2386	106.5	0.2725	106.6	0.2797	106.6	0.4229	106.6	0.6112	106.6	0.9039	106.2	1.9231
106.6	0.2376	106.6	0.2696	106.7	0.2817	106.7	0.4242	106.7	0.6119	106.7	0.9079	106.3	1.9208
106.7	0.2391	106.7	0.2718	106.8	0.281	106.8	0.4236	106.8	0.6112	106.8	0.9063	106.4	1.9213
106.8	0.2362	106.8	0.2719	106.9	0.2818	106.9	0.4236	106.9	0.6082	106.9	0.905	106.5	1.9201
106.9	0.2358	106.9	0.2722	107	0.2825	107	0.4234	107	0.6099	107	0.9057	106.6	1.9177
107	0.2356	107	0.274	107.1	0.2848	107.1	0.4257	107.1	0.6088	107.1	0.9057	106.7	1.9183
107.1	0.2305	107.1	0.273	107.2	0.2832	107.2	0.4261	107.2	0.6105	107.2	0.9059	106.8	1.9178
107.2	0.227	107.2	0.2734	107.3	0.286	107.3	0.43	107.3	0.6107	107.3	0.9072	106.9	1.9157
107.3	0.2298	107.3	0.2767	107.4	0.2899	107.4	0.4336	107.4	0.6123	107.4	0.9043	107	1.9137
107.4	0.231501	107.4	0.277501	107.5	0.2949	107.5	0.4399	107.5	0.6189	107.5	0.9073	107.1	1.9138
107.5	0.2376	107.5	0.2789	107.6	0.2923	107.6	0.4394	107.6	0.6159	107.6	0.9052	107.2	1.9154
107.6	0.2378	107.6	0.2801	107.7	0.2937	107.7	0.4414	107.7	0.6141	107.7	0.9095	107.3	1.9129
107.7	0.2377	107.7	0.2804	107.8	0.296	107.8	0.4426	107.8	0.6139	107.8	0.9131	107.4	1.9104
107.8	0.24	107.8	0.2805	107.9	0.2987	107.9	0.441	107.9	0.6152	107.9	0.9138	107.5	1.9136
107.9	0.2423	107.9	0.284	108	0.2996	108	0.4411	108	0.6171	108	0.9156	107.6	1.9108
108	0.2433	108	0.2864	108.1	0.2976	108.1	0.4384	108.1	0.6161	108.1	0.918	107.7	1.9131
108.1	0.2451	108.1	0.2848	108.2	0.2979	108.2	0.4337	108.2	0.6152	108.2	0.9163	107.8	1.9169
108.2	0.2449	108.2	0.2811	108.3	0.296	108.3	0.4276	108.3	0.6118	108.3	0.9143	107.9	1.9195
108.3	0.2429	108.3	0.2816	108.4	0.2941	108.4	0.4214	108.4	0.6049	108.4	0.9075	108	1.9242
108.4	0.235	108.4	0.2784	108.5	0.2933	108.5	0.4221	108.5	0.6039	108.5	0.9053	108.1	1.9223
108.5	0.2337	108.5	0.2746	108.6	0.2912	108.6	0.4222	108.6	0.6014	108.6	0.9038	108.2	1.9186
108.6	0.2321	108.6	0.2731	108.7	0.2899	108.7	0.4213	108.7	0.5954	108.7	0.9039	108.3	1.9131
108.7	0.2288	108.7	0.2724	108.8	0.2919	108.8	0.4233	108.8	0.5976	108.8	0.9051	108.4	1.9092
108.8	0.228	108.8	0.2737	108.9	0.2946	108.9	0.425	108.9	0.6016	108.9	0.9058	108.5	1.9092
108.9	0.231	108.9	0.2758	109	0.302	109	0.422	109	0.6045	109	0.9084	108.6	1.9091
109	0.2321	109	0.2805	109.1	0.3027	109.1	0.4196	109.1	0.6025	109.1	0.9049	108.7	1.9065
109.1	0.2302	109.1	0.2823	109.2	0.303	109.2	0.4171	109.2	0.6036	109.2	0.9075	108.8	1.9057
109.2	0.2322	109.2	0.2798	109.3	0.3015	109.3	0.4151	109.3	0.6024	109.3	0.9103	108.9	1.9079
109.3	0.2308	109.3	0.2783	109.4	0.3028	109.4	0.4155	109.4	0.6081	109.4	0.9134	109	1.9058
109.4	0.2334	109.4	0.2812	109.5	0.2988	109.5	0.4145	109.5	0.6066	109.5	0.9147	109.1	1.9032
109.5	0.2316	109.5	0.2799	109.6	0.2968	109.6	0.4175	109.6	0.6037	109.6	0.9128	109.2	1.9024
109.6	0.2339	109.6	0.2803	109.7	0.2958	109.7	0.4188	109.7	0.6037	109.7	0.9143	109.3	1.8979
109.7	0.2341	109.7	0.2832	109.8	0.2924	109.8	0.4129	109.8	0.6003	109.8	0.9093	109.4	1.8971
109.8	0.2301	109.8	0.2826	109.9	0.293	109.9	0.413	109.9	0.5989	109.9	0.9066	109.5	1.8952
109.9	0.2273	109.9	0.2847	110	0.2893	110	0.4125	110	0.5962	110	0.9022	109.6	1.8941
110	0.2227	110	0.2846	110.1	0.2855	110.1	0.4121	110.1	0.5971	110.1	0.9025	109.7	1.8915
110.1	0.2229	110.1	0.2884	110.2	0.2841	110.2	0.4113	110.2	0.5967	110.2	0.9003	109.8	1.8891
110.2	0.2206	110.2	0.2862	110.3	0.2842	110.3	0.4135	110.3	0.5977	110.3	0.9005	109.9	1.8863
110.3	0.2231	110.3	0.286	110.4	0.2868	110.4	0.4189	110.4	0.5988	110.4	0.9055	110	1.8848
110.4	0.2271	110.4	0.292	110.5	0.2886	110.5	0.4227	110.5	0.6017	110.5	0.9085	110.1	1.8848
110.5	0.2255	110.5	0.2938	110.6	0.2904	110.6	0.4224	110.6	0.6066	110.6	0.9087	110.2	1.8818
110.6	0.225	110.6	0.2938	110.7	0.2915	110.7	0.4219	110.7	0.6064	110.7	0.91	110.3	1.8837
110.7	0.2276	110.7	0.2925	110.8	0.2938	110.8	0.422	110.8	0.6081	110.8	0.9097	110.4	1.8869
110.8	0.2272	110.8	0.2892	110.9	0.2972	110.9	0.4194	110.9	0.604	110.9	0.9088	110.5	1.8855
110.9	0.2244	110.9	0.2852	111	0.298	111	0.4161	111	0.5993	111	0.9054	110.6	1.8837
111	0.2209	111	0.2848	111.1	0.295	111.1	0.4153	111.1	0.5979	111.1	0.9057	110.7	1.8856
111.1	0.2202	111.1	0.2849	111.2	0.2973	111.2	0.4181	111.2	0.6019	111.2	0.9095	110.8	1.8882
111.2	0.2267	111.2	0.2895	111.3	0.2993	111.3	0.4232	111.3	0.6024	111.3	0.9105	110.9	1.882
111.3	0.2286	111.3	0.2911	111.4	0.3016	111.4	0.4272	111.4	0.6037	111.4	0.912	111	1.8761
111.4	0.2276	111.4	0.2939	111.5	0.3016	111.5	0.4255	111.5	0.6037	111.5	0.9105	111.1	1.8717
111.5	0.227	111.5	0.2924	111.6	0.3025	111.6	0.4272	111.6	0.6046	111.6	0.9083	111.2	1.8771
111.6	0.2258	111.6	0.2927	111.7	0.3074	111.7	0.4295	111.7	0.6065	111.7	0.9088	111.3	1.8789
111.7	0.2276	111.7	0.2986	111.8	0.3113	111.8	0.4309	111.8	0.6031	111.8	0.9075	111.4	1.8804
111.8	0.2296	111.8	0.2963	111.9	0.3108	111.9	0.4296	111.9	0.5981	111.9	0.9053	111.5	1.8783
111.9	0.2308	111.9	0.294	112	0.3084	112	0.4274	112	0.596	112	0.9029	111.6	1.8718
112	0.2297	112	0.2932	112.1	0.308	112.1	0.4253	112.1	0.5969	112.1	0.9002	111.7	1.8703
112.1	0.2262	112.1	0.2914	112.2	0.3128	112.2	0.4284	112.2	0.5992	112.2	0.9032	111.8	1.8659
112.2	0.2269	112.2	0.2893	112.3	0.3152	112.3	0.4266	112.3	0.5988	112.3	0.9019	111.9	1.862
112.3	0.226	112.3	0.294	112.4	0.3179	112.4	0.4252	112.4	0.599	112.4	0.9035	112	1.8609
112.4	0.2273	112.4	0.2952	112.5	0.3202	112.5	0.4231	112.5	0.5991	112.5	0.9014	112.1	1.8609
112.5	0.2287	112.5	0.2949	112.6	0.3247	112.6	0.4259	112.6	0.602	112.6	0.9085	112.2	1.8653
112.6	0.2335	112.6	0.3011	112.7	0.3258	112.7	0.4274	112.7	0.6036	112.7	0.9093	112.3	1.8618
112.7	0.2345	112.7	0.304	112.8	0.3268	112.8	0.4289	112.8	0.6055	112.8	0.9103	112.4	1.8638
112.8	0.2393	112.8	0.3064	112.9	0.3273	112.9	0.4291	112.9	0.6044	112.9	0.9132	112.5	1.8599
112.9	0.2417	112.9	0.3091	113	0.3282	113	0.4332	113	0.6066	113	0.9155	112.6	1.8612
113	0.241	113	0.3109	113.1	0.329	113.1	0.4352	113.1	0.6075	113.1	0.9178	112.7	1.8578
113.1	0.2428	113.1	0.3116	113.2	0.3283	113.2	0.4339	113.2	0.6075	113.2	0.9186	112.8	1.8566
113.2	0.2459	113.2	0.3129	113.3	0.3334	113.3	0.4346	113.3	0.6072	113.3	0.921	112.9	1.8587
113.3	0.2483	113.3	0.3162	113.4	0.334	113.4	0.4356	113.4	0.6079	113.4	0.921	113	1.8627
113.4	0.2479	113.4	0.315	113.5	0.3374	113.5	0.4374	113.5	0.6084	113.5	0.9235	113.1	1.8646
113.5	0.2464	113.5	0.3179	113.6	0.3358	113.6	0.437	113.6	0.6051	113.6	0.9221	113.2	1.8657
113.6	0.2429	113.6	0.3193	113.7	0.3366	113.7	0.437	113.7	0.6044	113.7	0.9241	113.3	1.8635
113.7	0.2416	113.7	0.322	113.8	0.3332	113.8	0.4351	113.8	0.6017	113.8	0.9218	113.4	1.8667
113.8	0.2399	113.8	0.3204	113.9	0.3331	113.9	0.4381	113.9	0.6018	113.9	0.9225	113.5	1.8682
113.9	0.2401	113.9	0.322	114	0.3329	114	0.44	114	0.6013	114	0.9232	113.6	1.8618
114	0.2374	114	0.3209	114.1	0.3354	114.1	0.4399	114.1	0.604	114.1	0.9209	113.7	1.8605
114.1	0.2387	114.1	0.3239	114.2	0.335	114.2	0.4387	114.2	0.6027	114.2	0.9143	113.8	1.8539
114.2	0.2322	114.2	0.319	114.3	0.3351	114.3	0.4424	114.3	0.6016	114.3	0.916	113.9	1.8521
114.3	0.2308	114.3	0.3179	114.4	0.3373	114.4	0.4444	114.4	0.6031	114.4	0.9158	114	1.8473
114.4	0.232401	114.4	0.316101	114.5	0.3394	114.5	0.4503	114.5	0.6081	114.5	0.9237	114.1	1.8469
114.5	0.2384	114.5	0.32	114.6	0.3433	114.6	0.4537	114.6	0.6152	114.6	0.9308	114.2	1.8438
114.6	0.2441	114.6	0.327	114.7	0.346	114.7	0.452	114.7	0.6194	114.7	0.929	114.3	1.8427
114.7	0.2454	114.7	0.3288	114.8	0.3451	114.8	0.4498	114.8	0.6229	114.8	0.9267	114.4	1.8457
114.8	0.2444	114.8	0.3298	114.9	0.3424	114.9	0.4464	114.9	0.6195	114.9	0.9244	114.5	1.8484
114.9	0.242	114.9	0.3291	115	0.345	115	0.4472	115	0.6162	115	0.9227	114.6	1.8485
115	0.2442	115	0.3302	115.1	0.3423	115.1	0.4509	115.1	0.6149	115.1	0.9197	114.7	1.8488
115.1	0.2456	115.1	0.3274	115.2	0.3427	115.2	0.452	115.2	0.6176	115.2	0.9156	114.8	1.8474
115.2	0.2455	115.2	0.3263	115.3	0.3434	115.3	0.456	115.3	0.6184	115.3	0.9176	114.9	1.8465
115.3	0.2443	115.3	0.3289	115.4	0.3435	115.4	0.4588	115.4	0.6222	115.4	0.9151	115	1.8477
115.4	0.2459	115.4	0.3345	115.5	0.347	115.5	0.458	115.5	0.618	115.5	0.9101	115.1	1.8489
115.5	0.2419	115.5	0.3327	115.6	0.3502	115.6	0.4622	115.6	0.6202	115.6	0.9108	115.2	1.8458
115.6	0.2402	115.6	0.3364	115.7	0.3482	115.7	0.4587	115.7	0.6212	115.7	0.9131	115.3	1.8454
115.7	0.239	115.7	0.3391	115.8	0.3548	115.8	0.4603	115.8	0.6234	115.8	0.9142	115.4	1.8516
115.8	0.2422	115.8	0.3387	115.9	0.355	115.9	0.4625	115.9	0.6228	115.9	0.9137	115.5	1.8512
115.9	0.2445	115.9	0.3401	116	0.3533	116	0.4635	116	0.6227	116	0.9159	115.6	1.8504
116	0.2481	116	0.338	116.1	0.3599	116.1	0.4674	116.1	0.6254	116.1	0.9215	115.7	1.8453
116.1	0.2522	116.1	0.3413	116.2	0.3666	116.2	0.468	116.2	0.6256	116.2	0.922	115.8	1.8471
116.2	0.2541	116.2	0.3401	116.3	0.3698	116.3	0.4703	116.3	0.6259	116.3	0.9243	115.9	1.8462
116.3	0.2572	116.3	0.3419	116.4	0.3686	116.4	0.4688	116.4	0.6257	116.4	0.9224	116	1.8498
116.4	0.254	116.4	0.3421	116.5	0.3645	116.5	0.4654	116.5	0.6266	116.5	0.9179	116.1	1.8529
116.5	0.2507	116.5	0.3388	116.6	0.3636	116.6	0.4627	116.6	0.6256	116.6	0.9132	116.2	1.8527
116.6	0.2513	116.6	0.336	116.7	0.3646	116.7	0.46	116.7	0.6187	116.7	0.9095	116.3	1.8537
116.7	0.2496	116.7	0.3355	116.8	0.3654	116.8	0.4636	116.8	0.6195	116.8	0.9094	116.4	1.8504
116.8	0.251	116.8	0.3385	116.9	0.362	116.9	0.4625	116.9	0.6189	116.9	0.9081	116.5	1.8522
116.9	0.2522	116.9	0.3414	117	0.3626	117	0.4663	117	0.6233	117	0.9109	116.6	1.8497
117	0.2547	117	0.3436	117.1	0.3615	117.1	0.4683	117.1	0.6265	117.1	0.9111	116.7	1.8466
117.1	0.2561	117.1	0.3452	117.2	0.364	117.2	0.4659	117.2	0.6254	117.2	0.9076	116.8	1.8449
117.2	0.2535	117.2	0.3439	117.3	0.3615	117.3	0.4602	117.3	0.6252	117.3	0.9047	116.9	1.8409
117.3	0.2499	117.3	0.3399	117.4	0.3603	117.4	0.4578	117.4	0.6243	117.4	0.9058	117	1.8424
117.4	0.249	117.4	0.3374	117.5	0.3575	117.5	0.4532	117.5	0.622	117.5	0.9052	117.1	1.8474
117.5	0.2471	117.5	0.3338	117.6	0.3574	117.6	0.4546	117.6	0.6217	117.6	0.9049	117.2	1.8462
117.6	0.2461	117.6	0.3342	117.7	0.3592	117.7	0.4535	117.7	0.6212	117.7	0.9063	117.3	1.8418
117.7	0.2449	117.7	0.3351	117.8	0.3515	117.8	0.4471	117.8	0.6148	117.8	0.9001	117.4	1.8394
117.8	0.2382	117.8	0.3276	117.9	0.3496	117.9	0.4467	117.9	0.6177	117.9	0.8966	117.5	1.8366
117.9	0.2385	117.9	0.3314	118	0.3497	118	0.4503	118	0.6211	118	0.8984	117.6	1.8342
118	0.2402	118	0.3349	118.1	0.352	118.1	0.454	118.1	0.6208	118.1	0.8962	117.7	1.8351
118.1	0.2402	118.1	0.336	118.2	0.3539	118.2	0.4532	118.2	0.6184	118.2	0.8941	117.8	1.8298
118.2	0.2418	118.2	0.3362	118.3	0.3516	118.3	0.4496	118.3	0.616	118.3	0.8881	117.9	1.8291
118.3	0.2402	118.3	0.3352	118.4	0.3475	118.4	0.4473	118.4	0.611	118.4	0.8869	118	1.8293
118.4	0.2384	118.4	0.3302	118.5	0.3486	118.5	0.4464	118.5	0.6094	118.5	0.8844	118.1	1.8289
118.5	0.2371	118.5	0.3308	118.6	0.3456	118.6	0.4453	118.6	0.6093	118.6	0.8812	118.2	1.8288
118.6	0.2341	118.6	0.3297	118.7	0.3416	118.7	0.4427	118.7	0.6045	118.7	0.8739	118.3	1.8236
118.7	0.2315	118.7	0.3254	118.8	0.3409	118.8	0.4448	118.8	0.6037	118.8	0.8721	118.4	1.8256
118.8	0.2312	118.8	0.3244	118.9	0.3349	118.9	0.442	118.9	0.6023	118.9	0.8684	118.5	1.8243
118.9	0.2297	118.9	0.323	119	0.3336	119	0.4414	119	0.6038	119	0.8624	118.6	1.8282
119	0.2308	119	0.3183	119.1	0.3335	119.1	0.4393	119.1	0.6046	119.1	0.8612	118.7	1.8228
119.1	0.2299	119.1	0.3169	119.2	0.3331	119.2	0.4384	119.2	0.6016	119.2	0.858	118.8	1.821
119.2	0.2302	119.2	0.3182	119.3	0.3327	119.3	0.4377	119.3	0.5975	119.3	0.8555	118.9	1.8188
119.3	0.2291	119.3	0.3185	119.4	0.3317	119.4	0.4363	119.4	0.5978	119.4	0.8544	119	1.8179
119.4	0.2302	119.4	0.3172	119.5	0.3308	119.5	0.4331	119.5	0.5985	119.5	0.8523	119.1	1.8148
119.5	0.2273	119.5	0.3175	119.6	0.3308	119.6	0.4316	119.6	0.6004	119.6	0.8534	119.2	1.8115
119.6	0.2275	119.6	0.318	119.7	0.3316	119.7	0.4338	119.7	0.5971	119.7	0.8547	119.3	1.8079
119.7	0.2267	119.7	0.3193	119.8	0.3317	119.8	0.4316	119.8	0.5971	119.8	0.8504	119.4	1.8093
119.8	0.2267	119.8	0.3186	119.9	0.3353	119.9	0.4316	119.9	0.5981	119.9	0.8492	119.5	1.8071
119.9	0.2305	119.9	0.3229	120	0.3379	120	0.4306	120	0.5999	120	0.8484	119.6	1.8066
120	0.2338	120	0.3235	120.1	0.3422	120.1	0.4291	120.1	0.6002	120.1	0.8462	119.7	1.8079
120.1	0.2362	120.1	0.3256	120.2	0.3436	120.2	0.4303	120.2	0.6016	120.2	0.8507	119.8	1.8091
120.2	0.2401	120.2	0.3295	120.3	0.3444	120.3	0.4317	120.3	0.6021	120.3	0.8545	119.9	1.8106
120.3	0.2449	120.3	0.3346	120.4	0.344	120.4	0.4304	120.4	0.6021	120.4	0.8525	120	1.8101
120.4	0.2459	120.4	0.3377	120.5	0.3442	120.5	0.4299	120.5	0.6002	120.5	0.8528	120.1	1.8156
120.5	0.2451	120.5	0.3391	120.6	0.3423	120.6	0.4297	120.6	0.5993	120.6	0.8513	120.2	1.8155
120.6	0.2461	120.6	0.339	120.7	0.3377	120.7	0.4259	120.7	0.5928	120.7	0.8461	120.3	1.8167
120.7	0.2398	120.7	0.3345	120.8	0.3354	120.8	0.4297	120.8	0.5916	120.8	0.8488	120.4	1.8172
120.8	0.2398	120.8	0.3364	120.9	0.3379	120.9	0.435	120.9	0.594	120.9	0.8517	120.5	1.8144
120.9	0.2439	120.9	0.341	121	0.3404	121	0.4392	121	0.5976	121	0.8527	120.6	1.8113
121	0.2474	121	0.3437	121.1	0.3412	121.1	0.439	121.1	0.601	121.1	0.8555	120.7	1.8066
121.1	0.2476	121.1	0.3471	121.2	0.3433	121.2	0.4396	121.2	0.6033	121.2	0.8602	120.8	1.8054
121.2	0.2497	121.2	0.3523	121.3	0.341	121.3	0.4407	121.3	0.6028	121.3	0.8629	120.9	1.8063
121.3	0.252	121.3	0.3543	121.4	0.3437	121.4	0.4398	121.4	0.6039	121.4	0.8623	121	1.8082
121.4	0.2555	121.4	0.3562	121.5	0.3429	121.5	0.437	121.5	0.6008	121.5	0.8595	121.1	1.807
121.5	0.2525	121.5	0.352	121.6	0.3406	121.6	0.4381	121.6	0.6052	121.6	0.8614	121.2	1.807
121.6	0.2555	121.6	0.3539	121.7	0.3407	121.7	0.4402	121.7	0.607	121.7	0.8612	121.3	1.8078
121.7	0.2574	121.7	0.3552	121.8	0.3436	121.8	0.4435	121.8	0.6071	121.8	0.859	121.4	1.809
121.8	0.2551	121.8	0.3567	121.9	0.3434	121.9	0.4442	121.9	0.6087	121.9	0.8578	121.5	1.8045
121.9	0.253501	121.9	0.359101	122	0.3465	122	0.4464	122	0.612	122	0.862	121.6	1.8064
122	0.2557	122	0.3635	122.1	0.3472	122.1	0.4465	122.1	0.6142	122.1	0.8611	121.7	1.8113
122.1	0.2536	122.1	0.3675	122.2	0.344	122.2	0.4437	122.2	0.6146	122.2	0.8594	121.8	1.8135
122.2	0.2506	122.2	0.3677	122.3	0.3402	122.3	0.4426	122.3	0.613	122.3	0.8585	121.9	1.812
122.3	0.2511	122.3	0.371	122.4	0.3376	122.4	0.44	122.4	0.6142	122.4	0.856	122	1.816
122.4	0.248	122.4	0.3688	122.5	0.3357	122.5	0.4374	122.5	0.613	122.5	0.8551	122.1	1.8128
122.5	0.2495	122.5	0.3693	122.6	0.3401	122.6	0.4404	122.6	0.6132	122.6	0.8593	122.2	1.8128
122.6	0.2521	122.6	0.3707	122.7	0.34	122.7	0.4401	122.7	0.6135	122.7	0.8612	122.3	1.8114
122.7	0.2552	122.7	0.3692	122.8	0.3381	122.8	0.4401	122.8	0.6138	122.8	0.8618	122.4	1.8085
122.8	0.2578	122.8	0.3701	122.9	0.338	122.9	0.4397	122.9	0.614	122.9	0.8649	122.5	1.8088
122.9	0.2584	122.9	0.3699	123	0.3381	123	0.4425	123	0.6146	123	0.8656	122.6	1.8071
123	0.2581	123	0.3685	123.1	0.3354	123.1	0.4421	123.1	0.6145	123.1	0.8645	122.7	1.8055
123.1	0.2578	123.1	0.3729	123.2	0.3393	123.2	0.4483	123.2	0.6149	123.2	0.8666	122.8	1.8079
123.2	0.2638	123.2	0.3792	123.3	0.3383	123.3	0.4499	123.3	0.6138	123.3	0.8677	122.9	1.8075
123.3	0.265	123.3	0.3792	123.4	0.3393	123.4	0.4537	123.4	0.6134	123.4	0.8708	123	1.8061
123.4	0.2665	123.4	0.3808	123.5	0.3392	123.5	0.4537	123.5	0.6139	123.5	0.8709	123.1	1.8062
123.5	0.2687	123.5	0.3831	123.6	0.3419	123.6	0.4542	123.6	0.6136	123.6	0.8686	123.2	1.8052
123.6	0.2724	123.6	0.384	123.7	0.3447	123.7	0.457	123.7	0.6147	123.7	0.871	123.3	1.8042
123.7	0.2778	123.7	0.3875	123.8	0.3445	123.8	0.4571	123.8	0.6152	123.8	0.8716	123.4	1.8041
123.8	0.2789	123.8	0.3883	123.9	0.3482	123.9	0.4608	123.9	0.6181	123.9	0.8773	123.5	1.8046
123.9	0.2837	123.9	0.3917	124	0.3455	124	0.4582	124	0.6166	124	0.8803	123.6	1.8051
124	0.2845	124	0.3882	124.1	0.3454	124.1	0.4542	124.1	0.6167	124.1	0.8795	123.7	1.8103
124.1	0.2813	124.1	0.386	124.2	0.3448	124.2	0.4518	124.2	0.6186	124.2	0.8833	123.8	1.8146
124.2	0.2821	124.2	0.3875	124.3	0.3463	124.3	0.4533	124.3	0.6196	124.3	0.8841	123.9	1.8136
124.3	0.2828	124.3	0.3868	124.4	0.3499	124.4	0.4535	124.4	0.6185	124.4	0.887	124	1.8105
124.4	0.284	124.4	0.3851	124.5	0.3532	124.5	0.4579	124.5	0.6226	124.5	0.8891	124.1	1.8089
124.5	0.2852	124.5	0.3875	124.6	0.3514	124.6	0.4609	124.6	0.6225	124.6	0.8891	124.2	1.8072
124.6	0.2855	124.6	0.3867	124.7	0.3477	124.7	0.4606	124.7	0.6182	124.7	0.8887	124.3	1.8036
124.7	0.2845	124.7	0.3886	124.8	0.35	124.8	0.4603	124.8	0.6178	124.8	0.8928	124.4	1.8004
124.8	0.2843	124.8	0.3912	124.9	0.3476	124.9	0.4554	124.9	0.6161	124.9	0.8894	124.5	1.8006
124.9	0.2802	124.9	0.3911	125	0.3489	125	0.4574	125	0.6156	125	0.8875	124.6	1.7999
125	0.2768	125	0.3916	125.1	0.3491	125.1	0.4594	125.1	0.6134	125.1	0.8898	124.7	1.7915
125.1	0.2769	125.1	0.3948	125.2	0.3467	125.2	0.4587	125.2	0.6099	125.2	0.8904	124.8	1.7916
125.2	0.2771	125.2	0.3934	125.3	0.3443	125.3	0.4599	125.3	0.6115	125.3	0.8914	124.9	1.7888
125.3	0.276	125.3	0.3916	125.4	0.3447	125.4	0.4616	125.4	0.6153	125.4	0.8941	125	1.7876
125.4	0.278	125.4	0.3915	125.5	0.3435	125.5	0.4631	125.5	0.6133	125.5	0.8957	125.1	1.7886
125.5	0.2783	125.5	0.3905	125.6	0.3437	125.6	0.4672	125.6	0.61	125.6	0.8979	125.2	1.7868
125.6	0.2823	125.6	0.3905	125.7	0.3441	125.7	0.4672	125.7	0.6061	125.7	0.8977	125.3	1.7855
125.7	0.2836	125.7	0.3903	125.8	0.3449	125.8	0.462	125.8	0.6074	125.8	0.8951	125.4	1.7872
125.8	0.2841	125.8	0.3887	125.9	0.3491	125.9	0.4658	125.9	0.6112	125.9	0.8989	125.5	1.7845
125.9	0.2867	125.9	0.3943	126	0.3487	126	0.4677	126	0.6109	126	0.9018	125.6	1.7842
126	0.2846	126	0.3951	126.1	0.3435	126.1	0.464	126.1	0.6062	126.1	0.8969	125.7	1.7831
126.1	0.278	126.1	0.39	126.2	0.3413	126.2	0.4671	126.2	0.6055	126.2	0.9007	125.8	1.7807
126.2	0.277	126.2	0.3904	126.3	0.3382	126.3	0.4619	126.3	0.6001	126.3	0.8974	125.9	1.78
126.3	0.2711	126.3	0.384	126.4	0.3389	126.4	0.4624	126.4	0.6001	126.4	0.8985	126	1.7795
126.4	0.2726	126.4	0.3859	126.5	0.3412	126.5	0.4662	126.5	0.6031	126.5	0.9005	126.1	1.7708
126.5	0.2742	126.5	0.3846	126.6	0.3386	126.6	0.4672	126.6	0.6028	126.6	0.9018	126.2	1.7679
126.6	0.2746	126.6	0.3846	126.7	0.3439	126.7	0.4688	126.7	0.6074	126.7	0.9062	126.3	1.7605
126.7	0.2774	126.7	0.3879	126.8	0.3497	126.8	0.4699	126.8	0.6095	126.8	0.9091	126.4	1.76
126.8	0.2819	126.8	0.3935	126.9	0.3537	126.9	0.4716	126.9	0.6101	126.9	0.9103	126.5	1.7607
126.9	0.2856	126.9	0.3962	127	0.3534	127	0.4711	127	0.6042	127	0.9072	126.6	1.7592
127	0.2841	127	0.3938	127.1	0.3558	127.1	0.4731	127.1	0.6024	127.1	0.9084	126.7	1.7635
127.1	0.2868	127.1	0.3918	127.2	0.354	127.2	0.4717	127.2	0.5993	127.2	0.9075	126.8	1.7649
127.2	0.2845	127.2	0.3855	127.3	0.3521	127.3	0.4701	127.3	0.599	127.3	0.9062	126.9	1.764
127.3	0.2831	127.3	0.384	127.4	0.3516	127.4	0.4667	127.4	0.5941	127.4	0.9035	127	1.7606
127.4	0.2797	127.4	0.3819	127.5	0.3488	127.5	0.4633	127.5	0.5897	127.5	0.9004	127.1	1.7594
127.5	0.2778	127.5	0.3803	127.6	0.3501	127.6	0.4667	127.6	0.5863	127.6	0.9022	127.2	1.7569
127.6	0.283	127.6	0.3841	127.7	0.3529	127.7	0.4683	127.7	0.5844	127.7	0.9037	127.3	1.7539
127.7	0.2847	127.7	0.3845	127.8	0.3528	127.8	0.4643	127.8	0.5801	127.8	0.8997	127.4	1.7518
127.8	0.2871	127.8	0.3802	127.9	0.3556	127.9	0.465	127.9	0.5807	127.9	0.9003	127.5	1.7489
127.9	0.2929	127.9	0.3787	128	0.3549	128	0.4623	128	0.5784	128	0.8982	127.6	1.7497
128	0.2922	128	0.3775	128.1	0.3505	128.1	0.458	128.1	0.5739	128.1	0.8951	127.7	1.7507
128.1	0.2891	128.1	0.3747	128.2	0.3512	128.2	0.458	128.2	0.5725	128.2	0.8941	127.8	1.7467
128.2	0.2907	128.2	0.3735	128.3	0.3523	128.3	0.4573	128.3	0.569	128.3	0.8909	127.9	1.7505
128.3	0.2931	128.3	0.3696	128.4	0.3499	128.4	0.4542	128.4	0.5689	128.4	0.888	128	1.7484
128.4	0.2912	128.4	0.3641	128.5	0.3497	128.5	0.4547	128.5	0.5679	128.5	0.8847	128.1	1.737
128.5	0.2906	128.5	0.3634	128.6	0.3526	128.6	0.457	128.6	0.5692	128.6	0.8862	128.2	1.7358
128.6	0.2881	128.6	0.3639	128.7	0.3491	128.7	0.4565	128.7	0.569	128.7	0.8861	128.3	1.7323
128.7	0.2852	128.7	0.3657	128.8	0.3494	128.8	0.4562	128.8	0.5664	128.8	0.883	128.4	1.7307
128.8	0.2816	128.8	0.3686	128.9	0.3515	128.9	0.4599	128.9	0.5719	128.9	0.8841	128.5	1.7316
128.9	0.283	128.9	0.3702	129	0.3512	129	0.4576	129	0.5669	129	0.8772	128.6	1.7301
129	0.2797	129	0.3676	129.1	0.3481	129.1	0.4566	129.1	0.5629	129.1	0.8732	128.7	1.7273
129.1	0.274	129.1	0.3652	129.2	0.350499	129.2	0.457199	129.2	0.564999	129.2	0.874599	128.8	1.7264
129.2	0.2753	129.2	0.3625	129.3	0.347501	129.3	0.450801	129.3	0.564601	129.3	0.872301	128.9	1.7262
129.3	0.2699	129.3	0.356	129.4	0.3473	129.4	0.4481	129.4	0.5643	129.4	0.8721	129	1.724
129.4	0.2705	129.4	0.358	129.5	0.3462	129.5	0.446	129.5	0.5624	129.5	0.8688	129.1	1.7211
129.5	0.2699	129.5	0.3574	129.6	0.3459	129.6	0.4486	129.6	0.5645	129.6	0.8651	129.2	1.7197
129.6	0.2691	129.6	0.3605	129.7	0.344799	129.7	0.451699	129.7	0.565299	129.7	0.866099	129.3	1.7164
129.7	0.2666	129.7	0.3625	129.8	0.342901	129.8	0.449001	129.8	0.560301	129.8	0.856801	129.4	1.7176
129.8	0.2597	129.8	0.3609	129.9	0.3427	129.9	0.4487	129.9	0.5577	129.9	0.8543	129.5	1.7166
129.9	0.257	129.9	0.3569	130	0.3412	130	0.4492	130	0.5591	130	0.8506	129.6	1.7117
130	0.2555	130	0.3559	130.1	0.3455	130.1	0.4517	130.1	0.5595	130.1	0.8498	129.7	1.7069
130.1	0.2567	130.1	0.3586	130.2	0.3442	130.2	0.452	130.2	0.5565	130.2	0.8486	129.8	1.7006
130.2	0.2601	130.2	0.3596	130.3	0.3437	130.3	0.4539	130.3	0.5523	130.3	0.844	129.9	1.6953
130.3	0.2603	130.3	0.3591	130.4	0.3419	130.4	0.4558	130.4	0.5487	130.4	0.8467	130	1.696
130.4	0.2593	130.4	0.3602	130.5	0.3402	130.5	0.4587	130.5	0.5517	130.5	0.8518	130.1	1.7007
130.5	0.2593	130.5	0.3645	130.6	0.3399	130.6	0.4615	130.6	0.5495	130.6	0.8521	130.2	1.7003
130.6	0.2599	130.6	0.3648	130.7	0.3408	130.7	0.4655	130.7	0.5519	130.7	0.8532	130.3	1.6971
130.7	0.2639	130.7	0.3672	130.8	0.3436	130.8	0.4686	130.8	0.5539	130.8	0.852	130.4	1.6943
130.8	0.2677	130.8	0.3674	130.9	0.343	130.9	0.4698	130.9	0.5538	130.9	0.8493	130.5	1.6997
130.9	0.2653	130.9	0.3664	131	0.3452	131	0.4749	131	0.5546	131	0.85	130.6	1.6967
131	0.2706	131	0.3681	131.1	0.3435	131.1	0.472	131.1	0.5523	131.1	0.8464	130.7	1.6968
131.1	0.2701	131.1	0.3657	131.2	0.347101	131.2	0.472201	131.2	0.554301	131.2	0.845301	130.8	1.697
131.2	0.2724	131.2	0.3683	131.3	0.350499	131.3	0.473599	131.3	0.560699	131.3	0.846199	130.9	1.6965
131.3	0.273	131.3	0.3724	131.4	0.3502	131.4	0.4716	131.4	0.56	131.4	0.8438	131	1.7004
131.4	0.2731	131.4	0.3726	131.5	0.3502	131.5	0.4728	131.5	0.5615	131.5	0.8444	131.1	1.696
131.5	0.2773	131.5	0.3742	131.6	0.3498	131.6	0.4732	131.6	0.5616	131.6	0.8429	131.2	1.6943
131.6	0.2759	131.6	0.3763	131.7	0.3458	131.7	0.4713	131.7	0.5619	131.7	0.8433	131.3	1.6936
131.7	0.2751	131.7	0.3772	131.8	0.3438	131.8	0.4698	131.8	0.5622	131.8	0.8449	131.4	1.6923
131.8	0.277	131.8	0.379	131.9	0.344	131.9	0.4735	131.9	0.5632	131.9	0.8437	131.5	1.6925
131.9	0.2784	131.9	0.382	132	0.3408	132	0.4741	132	0.5588	132	0.8407	131.6	1.6921
132	0.2746	132	0.3767	132.1	0.3391	132.1	0.474	132.1	0.5614	132.1	0.8402	131.7	1.6894
132.1	0.275	132.1	0.3767	132.2	0.3416	132.2	0.4767	132.2	0.5616	132.2	0.8441	131.8	1.6884
132.2	0.278	132.2	0.3772	132.3	0.3394	132.3	0.4744	132.3	0.5618	132.3	0.8422	131.9	1.6916
132.3	0.2777	132.3	0.3753	132.4	0.3412	132.4	0.4809	132.4	0.566	132.4	0.8403	132	1.6875
132.4	0.2818	132.4	0.3812	132.5	0.3397	132.5	0.4816	132.5	0.5651	132.5	0.8398	132.1	1.6875
132.5	0.2803	132.5	0.3818	132.6	0.3403	132.6	0.4816	132.6	0.5634	132.6	0.8369	132.2	1.6933
132.6	0.2827	132.6	0.3852	132.7	0.342399	132.7	0.479299	132.7	0.564399	132.7	0.836199	132.3	1.693
132.7	0.2861	132.7	0.3835	132.8	0.337301	132.8	0.476501	132.8	0.560301	132.8	0.832401	132.4	1.6983
132.8	0.2795	132.8	0.379	132.9	0.3323	132.9	0.477	132.9	0.5585	132.9	0.8314	132.5	1.6973
132.9	0.2766	132.9	0.3758	133	0.3303	133	0.4736	133	0.5582	133	0.8301	132.6	1.6975
133	0.2727	133	0.3743	133.1	0.3272	133.1	0.4693	133.1	0.5616	133.1	0.8305	132.7	1.7005
133.1	0.2721	133.1	0.375	133.2	0.3271	133.2	0.4683	133.2	0.5614	133.2	0.8303	132.8	1.699
133.2	0.2704	133.2	0.3803	133.3	0.3271	133.3	0.4713	133.3	0.5629	133.3	0.8285	132.9	1.696
133.3	0.2724	133.3	0.3841	133.4	0.3319	133.4	0.4744	133.4	0.5648	133.4	0.8295	133	1.6911
133.4	0.2756	133.4	0.3855	133.5	0.3296	133.5	0.4746	133.5	0.567	133.5	0.8343	133.1	1.6904
133.5	0.2778	133.5	0.3854	133.6	0.3301	133.6	0.4767	133.6	0.5713	133.6	0.8382	133.2	1.6901
133.6	0.279	133.6	0.3872	133.7	0.3317	133.7	0.4751	133.7	0.5759	133.7	0.8407	133.3	1.6901
133.7	0.2797	133.7	0.3879	133.8	0.3289	133.8	0.4709	133.8	0.5717	133.8	0.8372	133.4	1.6926
133.8	0.2785	133.8	0.3869	133.9	0.3295	133.9	0.4719	133.9	0.5743	133.9	0.8394	133.5	1.6939
133.9	0.2798	133.9	0.3915	134	0.3275	134	0.471	134	0.5736	134	0.8363	133.6	1.6967
134	0.279	134	0.3898	134.1	0.3289	134.1	0.4727	134.1	0.5761	134.1	0.8384	133.7	1.698
134.1	0.2827	134.1	0.3893	134.2	0.3351	134.2	0.4762	134.2	0.5769	134.2	0.8416	133.8	1.6927
134.2	0.2858	134.2	0.3896	134.3	0.336	134.3	0.4769	134.3	0.575	134.3	0.8425	133.9	1.6929
134.3	0.287	134.3	0.3917	134.4	0.3337	134.4	0.477	134.4	0.5723	134.4	0.8434	134	1.6904
134.4	0.282101	134.4	0.388801	134.5	0.3364	134.5	0.4832	134.5	0.5739	134.5	0.8462	134.1	1.6925
134.5	0.286	134.5	0.3932	134.6	0.3363	134.6	0.483	134.6	0.5733	134.6	0.8491	134.2	1.6988
134.6	0.2877	134.6	0.3924	134.7	0.3342	134.7	0.4827	134.7	0.5744	134.7	0.849	134.3	1.6986
134.7	0.2897	134.7	0.3918	134.8	0.3364	134.8	0.4811	134.8	0.5753	134.8	0.8471	134.4	1.6937
134.8	0.2923	134.8	0.3916	134.9	0.3349	134.9	0.4809	134.9	0.5771	134.9	0.8458	134.5	1.6929
134.9	0.2927	134.9	0.3898	135	0.336	135	0.4785	135	0.5752	135	0.8464	134.6	1.692
135	0.2912	135	0.3897	135.1	0.3338	135.1	0.4796	135.1	0.579	135.1	0.8486	134.7	1.6916
135.1	0.2954	135.1	0.3919	135.2	0.3399	135.2	0.4807	135.2	0.5868	135.2	0.8537	134.8	1.6934
135.2	0.3048	135.2	0.3977	135.3	0.3403	135.3	0.48	135.3	0.5846	135.3	0.8524	134.9	1.6918
135.3	0.3031	135.3	0.3982	135.4	0.3415	135.4	0.4835	135.4	0.5842	135.4	0.8546	135	1.6911
135.4	0.3048	135.4	0.4003	135.5	0.3437	135.5	0.4873	135.5	0.5841	135.5	0.8557	135.1	1.6902
135.5	0.3044	135.5	0.3995	135.6	0.3455	135.6	0.4899	135.6	0.5845	135.6	0.8554	135.2	1.693
135.6	0.3048	135.6	0.3999	135.7	0.3448	135.7	0.4867	135.7	0.5796	135.7	0.8557	135.3	1.6932
135.7	0.3026	135.7	0.396	135.8	0.3446	135.8	0.4887	135.8	0.5802	135.8	0.8564	135.4	1.6928
135.8	0.3034	135.8	0.397	135.9	0.3433	135.9	0.4878	135.9	0.5818	135.9	0.8651	135.5	1.6927
135.9	0.3025	135.9	0.3974	136	0.3442	136	0.488	136	0.5825	136	0.8665	135.6	1.6915
136	0.3054	136	0.4003	136.1	0.3451	136.1	0.4868	136.1	0.5788	136.1	0.8688	135.7	1.6896
136.1	0.307	136.1	0.3981	136.2	0.3437	136.2	0.4899	136.2	0.5802	136.2	0.8681	135.8	1.6935
136.2	0.3042	136.2	0.3975	136.3	0.3458	136.3	0.4904	136.3	0.5825	136.3	0.8701	135.9	1.6968
136.3	0.3074	136.3	0.3978	136.4	0.3472	136.4	0.4887	136.4	0.5861	136.4	0.8724	136	1.6961
136.4	0.3073	136.4	0.3968	136.5	0.3468	136.5	0.4884	136.5	0.5878	136.5	0.8714	136.1	1.6985
136.5	0.3112	136.5	0.3969	136.6	0.3502	136.6	0.4916	136.6	0.5875	136.6	0.8665	136.2	1.6972
136.6	0.313	136.6	0.4004	136.7	0.3514	136.7	0.4885	136.7	0.5889	136.7	0.87	136.3	1.6977
136.7	0.3172	136.7	0.4028	136.8	0.3503	136.8	0.483	136.8	0.5862	136.8	0.8725	136.4	1.7
136.8	0.3157	136.8	0.403	136.9	0.3495	136.9	0.4794	136.9	0.5858	136.9	0.8761	136.5	1.7031
136.9	0.3157	136.9	0.4042	137	0.3503	137	0.4827	137	0.5894	137	0.8766	136.6	1.7043
137	0.3191	137	0.4072	137.1	0.3448	137.1	0.4751	137.1	0.5852	137.1	0.8747	136.7	1.7066
137.1	0.3102	137.1	0.4013	137.2	0.3478	137.2	0.4759	137.2	0.5869	137.2	0.8781	136.8	1.7037
137.2	0.3106	137.2	0.3999	137.3	0.3465	137.3	0.4774	137.3	0.587	137.3	0.8793	136.9	1.7048
137.3	0.3073	137.3	0.3994	137.4	0.3427	137.4	0.4771	137.4	0.5813	137.4	0.8758	137	1.708
137.4	0.3058	137.4	0.397	137.5	0.3461	137.5	0.4799	137.5	0.5827	137.5	0.8807	137.1	1.7029
137.5	0.3082	137.5	0.3967	137.6	0.3464	137.6	0.4782	137.6	0.5836	137.6	0.8776	137.2	1.7055
137.6	0.3044	137.6	0.3952	137.7	0.3462	137.7	0.4784	137.7	0.5861	137.7	0.8764	137.3	1.7034
137.7	0.3072	137.7	0.3954	137.8	0.3475	137.8	0.4788	137.8	0.5847	137.8	0.8734	137.4	1.7028
137.8	0.3076	137.8	0.3936	137.9	0.3459	137.9	0.4763	137.9	0.5839	137.9	0.8691	137.5	1.7054
137.9	0.304399	137.9	0.390999	138	0.3432	138	0.4739	138	0.5829	138	0.8679	137.6	1.7038
138	0.3035	138	0.3861	138.1	0.3441	138.1	0.4715	138.1	0.5846	138.1	0.869	137.7	1.7061
138.1	0.306	138.1	0.3875	138.2	0.3449	138.2	0.4703	138.2	0.5815	138.2	0.8685	137.8	1.7061
138.2	0.3071	138.2	0.3866	138.3	0.3441	138.3	0.4697	138.3	0.5841	138.3	0.8672	137.9	1.703
138.3	0.3086	138.3	0.3902	138.4	0.3465	138.4	0.4692	138.4	0.5854	138.4	0.87	138	1.6977
138.4	0.3092	138.4	0.3919	138.5	0.3459	138.5	0.4675	138.5	0.5853	138.5	0.8711	138.1	1.7009
138.5	0.3062	138.5	0.3882	138.6	0.3464	138.6	0.4692	138.6	0.5863	138.6	0.8687	138.2	1.6978
138.6	0.308	138.6	0.3874	138.7	0.3427	138.7	0.4665	138.7	0.5849	138.7	0.868	138.3	1.6945
138.7	0.3054	138.7	0.384	138.8	0.3438	138.8	0.469	138.8	0.581	138.8	0.864	138.4	1.6911
138.8	0.302	138.8	0.3837	138.9	0.348	138.9	0.4727	138.9	0.5805	138.9	0.8636	138.5	1.688
138.9	0.3077	138.9	0.388	139	0.3472	139	0.4715	139	0.581	139	0.863	138.6	1.6877
139	0.3105	139	0.3872	139.1	0.3482	139.1	0.471	139.1	0.583	139.1	0.8646	138.7	1.6825
139.1	0.3135	139.1	0.3876	139.2	0.3499	139.2	0.4715	139.2	0.5825	139.2	0.8653	138.8	1.6776
139.2	0.3131	139.2	0.3874	139.3	0.3472	139.3	0.4722	139.3	0.584	139.3	0.8616	138.9	1.6768
139.3	0.3131	139.3	0.3859	139.4	0.347	139.4	0.4694	139.4	0.5876	139.4	0.8604	139	1.6791
139.4	0.312	139.4	0.3876	139.5	0.3448	139.5	0.4701	139.5	0.5872	139.5	0.8608	139.1	1.6846
139.5	0.3115	139.5	0.389	139.6	0.351	139.6	0.4715	139.6	0.5871	139.6	0.8581	139.2	1.689
139.6	0.3104	139.6	0.3925	139.7	0.3545	139.7	0.4727	139.7	0.5855	139.7	0.857	139.3	1.6868
139.7	0.3072	139.7	0.392	139.8	0.3541	139.8	0.4738	139.8	0.5867	139.8	0.8571	139.4	1.6865
139.8	0.3045	139.8	0.3882	139.9	0.3526	139.9	0.4768	139.9	0.5887	139.9	0.8579	139.5	1.6861
139.9	0.3028	139.9	0.3878	140	0.349	140	0.4788	140	0.5874	140	0.8566	139.6	1.6864
140	0.2997	140	0.3864	140.1	0.3476	140.1	0.4795	140.1	0.5897	140.1	0.8609	139.7	1.6834
140.1	0.3009	140.1	0.3865	140.2	0.3447	140.2	0.4802	140.2	0.5871	140.2	0.8592	139.8	1.6812
140.2	0.3028	140.2	0.3857	140.3	0.3447	140.3	0.481	140.3	0.5898	140.3	0.858	139.9	1.6833
140.3	0.3042	140.3	0.3841	140.4	0.3452	140.4	0.4814	140.4	0.592	140.4	0.857	140	1.6814
140.4	0.3022	140.4	0.3812	140.5	0.3463	140.5	0.4851	140.5	0.5956	140.5	0.856	140.1	1.6817
140.5	0.3036	140.5	0.3852	140.6	0.3475	140.6	0.4846	140.6	0.5975	140.6	0.8562	140.2	1.6791
140.6	0.3032	140.6	0.3865	140.7	0.352	140.7	0.4875	140.7	0.601	140.7	0.859	140.3	1.6787
140.7	0.3068	140.7	0.3942	140.8	0.3531	140.8	0.4861	140.8	0.5981	140.8	0.8573	140.4	1.6796
140.8	0.3045	140.8	0.3932	140.9	0.3519	140.9	0.4866	140.9	0.6009	140.9	0.857	140.5	1.6842
140.9	0.3041	140.9	0.393	141	0.3537	141	0.4876	141	0.6019	141	0.8623	140.6	1.6851
141	0.3029	141	0.3935	141.1	0.3504	141.1	0.4853	141.1	0.6	141.1	0.8619	140.7	1.6907
141.1	0.3043	141.1	0.3884	141.2	0.3501	141.2	0.4857	141.2	0.5999	141.2	0.8627	140.8	1.6911
141.2	0.3021	141.2	0.3911	141.3	0.347	141.3	0.4872	141.3	0.5964	141.3	0.8608	140.9	1.6899
141.3	0.2989	141.3	0.3889	141.4	0.3463	141.4	0.4877	141.4	0.5943	141.4	0.8606	141	1.6896
141.4	0.3011	141.4	0.3903	141.5	0.3489	141.5	0.488	141.5	0.595	141.5	0.8614	141.1	1.6858
141.5	0.3002	141.5	0.391	141.6	0.345	141.6	0.4882	141.6	0.5951	141.6	0.8615	141.2	1.6861
141.6	0.2996	141.6	0.3901	141.7	0.3436	141.7	0.488	141.7	0.5959	141.7	0.8618	141.3	1.6821
141.7	0.2962	141.7	0.3911	141.8	0.3452	141.8	0.4877	141.8	0.601	141.8	0.8632	141.4	1.6831
141.8	0.3017	141.8	0.3924	141.9	0.3491	141.9	0.4891	141.9	0.605	141.9	0.8649	141.5	1.6866
141.9	0.3056	141.9	0.3941	142	0.3523	142	0.4914	142	0.6079	142	0.8624	141.6	1.6865
142	0.3117	142	0.3938	142.1	0.35	142.1	0.4939	142.1	0.6118	142.1	0.8622	141.7	1.6881
142.1	0.3133	142.1	0.3936	142.2	0.3524	142.2	0.4976	142.2	0.6175	142.2	0.8632	141.8	1.691
142.2	0.3152	142.2	0.3968	142.3	0.3549	142.3	0.498	142.3	0.6213	142.3	0.8677	141.9	1.69
142.3	0.3185	142.3	0.3984	142.4	0.3541	142.4	0.4981	142.4	0.6201	142.4	0.8666	142	1.6905
142.4	0.3163	142.4	0.3989	142.5	0.3489	142.5	0.4959	142.5	0.6172	142.5	0.8653	142.1	1.6945
142.5	0.3144	142.5	0.3973	142.6	0.3481	142.6	0.4937	142.6	0.6179	142.6	0.8615	142.2	1.6959
142.6	0.3118	142.6	0.3955	142.7	0.3483	142.7	0.4905	142.7	0.6206	142.7	0.8614	142.3	1.697
142.7	0.3129	142.7	0.3918	142.8	0.3452	142.8	0.4883	142.8	0.6194	142.8	0.8564	142.4	1.695
142.8	0.3115	142.8	0.3886	142.9	0.347	142.9	0.4905	142.9	0.6186	142.9	0.8556	142.5	1.6922
142.9	0.3127	142.9	0.387	143	0.346	143	0.4906	143	0.6159	143	0.8539	142.6	1.6886
143	0.3087	143	0.383	143.1	0.3408	143.1	0.4833	143.1	0.6113	143.1	0.8522	142.7	1.6856
143.1	0.3093	143.1	0.3797	143.2	0.3432	143.2	0.4891	143.2	0.6173	143.2	0.8557	142.8	1.6848
143.2	0.3144	143.2	0.3845	143.3	0.344	143.3	0.4917	143.3	0.6182	143.3	0.8593	142.9	1.6858
143.3	0.3151	143.3	0.3901	143.4	0.3454	143.4	0.4907	143.4	0.6171	143.4	0.8586	143	1.6836
143.4	0.316	143.4	0.3931	143.5	0.3487	143.5	0.4898	143.5	0.6175	143.5	0.8585	143.1	1.6807
143.5	0.3155	143.5	0.3935	143.6	0.3465	143.6	0.4859	143.6	0.617	143.6	0.8547	143.2	1.6846
143.6	0.3139	143.6	0.3948	143.7	0.3477	143.7	0.4865	143.7	0.6161	143.7	0.8566	143.3	1.685
143.7	0.3138	143.7	0.3944	143.8	0.3487	143.8	0.487	143.8	0.6175	143.8	0.8565	143.4	1.685
143.8	0.312	143.8	0.3954	143.9	0.3512	143.9	0.4882	143.9	0.6206	143.9	0.8567	143.5	1.6851
143.9	0.3109	143.9	0.3978	144	0.3529	144	0.4912	144	0.6216	144	0.8573	143.6	1.6851
144	0.3154	144	0.3962	144.1	0.3521	144.1	0.4911	144.1	0.6248	144.1	0.8588	143.7	1.6857
144.1	0.3202	144.1	0.4011	144.2	0.3494	144.2	0.4884	144.2	0.6248	144.2	0.8575	143.8	1.6836
144.2	0.3214	144.2	0.3983	144.3	0.3466	144.3	0.488	144.3	0.6275	144.3	0.857	143.9	1.6871
144.3	0.3203	144.3	0.398	144.4	0.3477	144.4	0.4882	144.4	0.6256	144.4	0.8561	144	1.6892
144.4	0.3171	144.4	0.3949	144.5	0.346	144.5	0.4885	144.5	0.6269	144.5	0.8518	144.1	1.6921
144.5	0.3168	144.5	0.3931	144.6	0.3454	144.6	0.4872	144.6	0.625	144.6	0.8502	144.2	1.6919
144.6	0.3162	144.6	0.3906	144.7	0.3458	144.7	0.4858	144.7	0.6257	144.7	0.8487	144.3	1.6937
144.7	0.3161	144.7	0.3904	144.8	0.3512	144.8	0.4888	144.8	0.6299	144.8	0.849	144.4	1.6945
144.8	0.3173	144.8	0.3929	144.9	0.3507	144.9	0.4884	144.9	0.6335	144.9	0.8518	144.5	1.6943
144.9	0.3143	144.9	0.3927	145	0.3523	145	0.4917	145	0.6407	145	0.8543	144.6	1.6944
145	0.3153	145	0.3937	145.1	0.3551	145.1	0.4944	145.1	0.6441	145.1	0.8569	144.7	1.6937
145.1	0.3138	145.1	0.3963	145.2	0.3523	145.2	0.4955	145.2	0.6395	145.2	0.855	144.8	1.6972
145.2	0.3103	145.2	0.3944	145.3	0.351	145.3	0.496	145.3	0.6382	145.3	0.8525	144.9	1.7
145.3	0.3098	145.3	0.3936	145.4	0.3505	145.4	0.4921	145.4	0.6373	145.4	0.8549	145	1.702
145.4	0.3121	145.4	0.391	145.5	0.3532	145.5	0.4939	145.5	0.6361	145.5	0.8565	145.1	1.7005
145.5	0.3128	145.5	0.3921	145.6	0.352	145.6	0.4907	145.6	0.6339	145.6	0.8516	145.2	1.6987
145.6	0.3087	145.6	0.387	145.7	0.3482	145.7	0.4918	145.7	0.6355	145.7	0.8496	145.3	1.694
145.7	0.3093	145.7	0.3852	145.8	0.3476	145.8	0.4927	145.8	0.6389	145.8	0.8488	145.4	1.6937
145.8	0.3129	145.8	0.3867	145.9	0.3493	145.9	0.4931	145.9	0.6416	145.9	0.8466	145.5	1.6935
145.9	0.3157	145.9	0.3908	146	0.3482	146	0.4906	146	0.6448	146	0.8457	145.6	1.691
146	0.3172	146	0.3897	146.1	0.3471	146.1	0.4878	146.1	0.6448	146.1	0.8462	145.7	1.691
146.1	0.3172	146.1	0.3858	146.2	0.3461	146.2	0.4863	146.2	0.6431	146.2	0.8441	145.8	1.6939
146.2	0.3162	146.2	0.3863	146.3	0.3492	146.3	0.4859	146.3	0.642	146.3	0.8445	145.9	1.6951
146.3	0.3135	146.3	0.388	146.4	0.3456	146.4	0.4882	146.4	0.6408	146.4	0.8423	146	1.6935
146.4	0.3122	146.4	0.3913	146.5	0.3424	146.5	0.4901	146.5	0.6394	146.5	0.8389	146.1	1.6922
146.5	0.3125	146.5	0.3912	146.6	0.3423	146.6	0.4893	146.6	0.6404	146.6	0.8429	146.2	1.6883
146.6	0.3185	146.6	0.3933	146.7	0.3424	146.7	0.4862	146.7	0.6369	146.7	0.8422	146.3	1.6873
146.7	0.317	146.7	0.3919	146.8	0.3369	146.8	0.483	146.8	0.6327	146.8	0.839	146.4	1.6861
146.8	0.3144	146.8	0.3888	146.9	0.332	146.9	0.4797	146.9	0.6326	146.9	0.8341	146.5	1.6822
146.9	0.3153	146.9	0.3892	147	0.3336	147	0.4796	147	0.6303	147	0.8331	146.6	1.6813
147	0.3176	147	0.3888	147.1	0.3347	147.1	0.4777	147.1	0.6301	147.1	0.8308	146.7	1.6818
147.1	0.3189	147.1	0.3875	147.2	0.34	147.2	0.4805	147.2	0.6317	147.2	0.8305	146.8	1.6764
147.2	0.3196	147.2	0.3913	147.3	0.339	147.3	0.4792	147.3	0.6296	147.3	0.8305	146.9	1.6736
147.3	0.3213	147.3	0.3893	147.4	0.3352	147.4	0.4755	147.4	0.6261	147.4	0.8296	147	1.6729
147.4	0.3184	147.4	0.3868	147.5	0.3356	147.5	0.4754	147.5	0.6302	147.5	0.8307	147.1	1.6757
147.5	0.3199	147.5	0.3848	147.6	0.3346	147.6	0.4758	147.6	0.6301	147.6	0.829	147.2	1.68
147.6	0.3213	147.6	0.3858	147.7	0.3419	147.7	0.4762	147.7	0.6323	147.7	0.8281	147.3	1.6781
147.7	0.3236	147.7	0.3899	147.8	0.3413	147.8	0.4736	147.8	0.6299	147.8	0.8236	147.4	1.677
147.8	0.3234	147.8	0.3883	147.9	0.3436	147.9	0.4782	147.9	0.6289	147.9	0.825	147.5	1.672
147.9	0.3235	147.9	0.3928	148	0.3411	148	0.4751	148	0.6249	148	0.8256	147.6	1.6676
148	0.3215	148	0.3922	148.1	0.3405	148.1	0.4765	148.1	0.6218	148.1	0.8285	147.7	1.6679
148.1	0.3196	148.1	0.3935	148.2	0.3462	148.2	0.4814	148.2	0.6247	148.2	0.833	147.8	1.6658
148.2	0.3232	148.2	0.3945	148.3	0.3432	148.3	0.4807	148.3	0.622	148.3	0.832	147.9	1.6691
148.3	0.3222	148.3	0.3932	148.4	0.3438	148.4	0.4791	148.4	0.6179	148.4	0.8274	148	1.6672
148.4	0.322	148.4	0.3936	148.5	0.3442	148.5	0.4779	148.5	0.6159	148.5	0.8238	148.1	1.6654
148.5	0.3172	148.5	0.3898	148.6	0.3426	148.6	0.4755	148.6	0.6159	148.6	0.8248	148.2	1.6667
148.6	0.316	148.6	0.3916	148.7	0.3405	148.7	0.4739	148.7	0.615	148.7	0.8256	148.3	1.664
148.7	0.3144	148.7	0.3904	148.8	0.3359	148.8	0.4741	148.8	0.6126	148.8	0.8272	148.4	1.6642
148.8	0.3113	148.8	0.3905	148.9	0.3369	148.9	0.4757	148.9	0.6144	148.9	0.8256	148.5	1.6637
148.9	0.3086	148.9	0.3896	149	0.3357	149	0.4726	149	0.6132	149	0.8228	148.6	1.6624
149	0.308	149	0.3879	149.1	0.3334	149.1	0.4738	149.1	0.615	149.1	0.8214	148.7	1.6629
149.1	0.3086	149.1	0.3876	149.2	0.3383	149.2	0.4779	149.2	0.6214	149.2	0.8243	148.8	1.6615
149.2	0.3083	149.2	0.3897	149.3	0.3433	149.3	0.4786	149.3	0.6231	149.3	0.8266	148.9	1.6596
149.3	0.3118	149.3	0.392	149.4	0.3429	149.4	0.4798	149.4	0.623	149.4	0.8233	149	1.6594
149.4	0.3114	149.4	0.3888	149.5	0.342	149.5	0.4766	149.5	0.6238	149.5	0.8211	149.1	1.6595
149.5	0.3114	149.5	0.385	149.6	0.3382	149.6	0.4778	149.6	0.6235	149.6	0.8239	149.2	1.6594
149.6	0.3122	149.6	0.3853	149.7	0.3406	149.7	0.4787	149.7	0.6196	149.7	0.823	149.3	1.6615
149.7	0.311	149.7	0.3854	149.8	0.3365	149.8	0.4777	149.8	0.6179	149.8	0.8217	149.4	1.6591
149.8	0.3095	149.8	0.385	149.9	0.3374	149.9	0.4761	149.9	0.6152	149.9	0.823	149.5	1.6586
149.9	0.3085	149.9	0.3837	150	0.3397	150	0.4749	150	0.6176	150	0.8259	149.6	1.6578
150	0.3106	150	0.3844	150.1	0.3391	150.1	0.4743	150.1	0.6196	150.1	0.8267	149.7	1.6545
150.1	0.3087	150.1	0.3828	150.2	0.3408	150.2	0.4755	150.2	0.6169	150.2	0.8281	149.8	1.6548
150.2	0.3055	150.2	0.38	150.3	0.3429	150.3	0.4784	150.3	0.6176	150.3	0.8316	149.9	1.6544
150.3	0.306	150.3	0.3824	150.4	0.3477	150.4	0.4776	150.4	0.6175	150.4	0.8317	150	1.6534
150.4	0.307	150.4	0.3835	150.5	0.3462	150.5	0.4749	150.5	0.6168	150.5	0.8352	150.1	1.6514
150.5	0.3069	150.5	0.3887	150.6	0.3424	150.6	0.477	150.6	0.6136	150.6	0.8344	150.2	1.6454
150.6	0.3064	150.6	0.3893	150.7	0.3439	150.7	0.4795	150.7	0.6145	150.7	0.8381	150.3	1.6436
150.7	0.3083	150.7	0.3932	150.8	0.344	150.8	0.4758	150.8	0.6133	150.8	0.8371	150.4	1.6429
150.8	0.3037	150.8	0.3917	150.9	0.3379	150.9	0.4749	150.9	0.6103	150.9	0.835	150.5	1.6442
150.9	0.3008	150.9	0.3889	151	0.339	151	0.4767	151	0.6092	151	0.8375	150.6	1.6436
151	0.3047	151	0.3893	151.1	0.3331	151.1	0.4735	151.1	0.6035	151.1	0.8326	150.7	1.6427
151.1	0.3016	151.1	0.383	151.2	0.333	151.2	0.471	151.2	0.6005	151.2	0.8281	150.8	1.6434
151.2	0.3021	151.2	0.3811	151.3	0.3374	151.3	0.472	151.3	0.6025	151.3	0.8292	150.9	1.6404
151.3	0.3053	151.3	0.3843	151.4	0.3396	151.4	0.4712	151.4	0.6	151.4	0.8302	151	1.6406
151.4	0.3058	151.4	0.3843	151.5	0.3374	151.5	0.4744	151.5	0.5982	151.5	0.8289	151.1	1.6355
151.5	0.3023	151.5	0.386	151.6	0.3319	151.6	0.4742	151.6	0.5955	151.6	0.8284	151.2	1.6324
151.6	0.2987	151.6	0.3825	151.7	0.3304	151.7	0.4746	151.7	0.5958	151.7	0.8315	151.3	1.6329
151.7	0.3016	151.7	0.3857	151.8	0.3344	151.8	0.4732	151.8	0.5966	151.8	0.8346	151.4	1.6318
151.8	0.3034	151.8	0.3864	151.9	0.3349	151.9	0.4716	151.9	0.5955	151.9	0.8344	151.5	1.632
151.9	0.302199	151.9	0.386999	152	0.3304	152	0.468	152	0.5895	152	0.8339	151.6	1.6302
152	0.2989	152	0.3863	152.1	0.3348	152.1	0.469	152.1	0.5872	152.1	0.8358	151.7	1.6316
152.1	0.3009	152.1	0.385	152.2	0.3368	152.2	0.4688	152.2	0.5846	152.2	0.8323	151.8	1.632
152.2	0.2997	152.2	0.3871	152.3	0.3375	152.3	0.4668	152.3	0.5827	152.3	0.8304	151.9	1.6323
152.3	0.2974	152.3	0.385	152.4	0.3365	152.4	0.464	152.4	0.581	152.4	0.8299	152	1.6302
152.4	0.2971	152.4	0.3825	152.5	0.3364	152.5	0.4588	152.5	0.5795	152.5	0.8273	152.1	1.6312
152.5	0.2956	152.5	0.3783	152.6	0.3367	152.6	0.4532	152.6	0.5778	152.6	0.8279	152.2	1.6312
152.6	0.2917	152.6	0.3768	152.7	0.3366	152.7	0.4502	152.7	0.5753	152.7	0.8255	152.3	1.6289
152.7	0.2866	152.7	0.3748	152.8	0.3349	152.8	0.4509	152.8	0.5733	152.8	0.8241	152.4	1.6282
152.8	0.2866	152.8	0.3729	152.9	0.3387	152.9	0.4516	152.9	0.5734	152.9	0.8236	152.5	1.6257
152.9	0.2847	152.9	0.3717	153	0.3419	153	0.454	153	0.5728	153	0.8278	152.6	1.6247
153	0.2844	153	0.3737	153.1	0.3407	153.1	0.4541	153.1	0.5707	153.1	0.8265	152.7	1.6245
153.1	0.281	153.1	0.3759	153.2	0.3385	153.2	0.4574	153.2	0.5696	153.2	0.8243	152.8	1.6238
153.2	0.2811	153.2	0.3768	153.3	0.3357	153.3	0.4592	153.3	0.5707	153.3	0.8229	152.9	1.6241
153.3	0.2786	153.3	0.3772	153.4	0.3381	153.4	0.459	153.4	0.573	153.4	0.8208	153	1.6241
153.4	0.275601	153.4	0.378201	153.5	0.3442	153.5	0.463	153.5	0.5752	153.5	0.8253	153.1	1.6239
153.5	0.2796	153.5	0.3835	153.6	0.3455	153.6	0.4633	153.6	0.5736	153.6	0.8258	153.2	1.6225
153.6	0.2764	153.6	0.3852	153.7	0.3435	153.7	0.461	153.7	0.5727	153.7	0.8241	153.3	1.62
153.7	0.2743	153.7	0.3828	153.8	0.3399	153.8	0.46	153.8	0.5724	153.8	0.8268	153.4	1.6198
153.8	0.2741	153.8	0.3848	153.9	0.3427	153.9	0.4627	153.9	0.5779	153.9	0.8308	153.5	1.622
153.9	0.2775	153.9	0.3849	154	0.3428	154	0.4631	154	0.5806	154	0.8298	153.6	1.6269
154	0.2773	154	0.3824	154.1	0.3407	154.1	0.4594	154.1	0.5741	154.1	0.8245	153.7	1.6255
154.1	0.2719	154.1	0.3758	154.2	0.3399	154.2	0.4535	154.2	0.5736	154.2	0.8208	153.8	1.626
154.2	0.2694	154.2	0.3716	154.3	0.3377	154.3	0.4463	154.3	0.5681	154.3	0.8196	153.9	1.6254
154.3	0.2652	154.3	0.3707	154.4	0.34	154.4	0.4458	154.4	0.5676	154.4	0.8206	154	1.6238
154.4	0.2638	154.4	0.3728	154.5	0.3357	154.5	0.4422	154.5	0.567	154.5	0.8215	154.1	1.6209
154.5	0.2597	154.5	0.3691	154.6	0.333	154.6	0.4395	154.6	0.5686	154.6	0.8214	154.2	1.6192
154.6	0.2629	154.6	0.3704	154.7	0.3334	154.7	0.4402	154.7	0.5681	154.7	0.8174	154.3	1.6166
154.7	0.2638	154.7	0.3692	154.8	0.3346	154.8	0.444	154.8	0.5683	154.8	0.8176	154.4	1.6136
154.8	0.2662	154.8	0.372	154.9	0.3377	154.9	0.4445	154.9	0.5654	154.9	0.8143	154.5	1.608
154.9	0.2655	154.9	0.3693	155	0.3358	155	0.4449	155	0.5629	155	0.8154	154.6	1.6056
155	0.2651	155	0.3709	155.1	0.3336	155.1	0.4453	155.1	0.5614	155.1	0.8167	154.7	1.6051
155.1	0.2617	155.1	0.3712	155.2	0.3381	155.2	0.4427	155.2	0.5626	155.2	0.8207	154.8	1.6046
155.2	0.2638	155.2	0.3737	155.3	0.3373	155.3	0.4435	155.3	0.5582	155.3	0.8204	154.9	1.6035
155.3	0.2665	155.3	0.3724	155.4	0.3328	155.4	0.4397	155.4	0.5533	155.4	0.8171	155	1.6035
155.4	0.2615	155.4	0.3693	155.5	0.333	155.5	0.4372	155.5	0.552	155.5	0.8144	155.1	1.6023
155.5	0.2607	155.5	0.3712	155.6	0.3323	155.6	0.4384	155.6	0.5502	155.6	0.8173	155.2	1.6034
155.6	0.2614	155.6	0.3727	155.7	0.3322	155.7	0.4344	155.7	0.549	155.7	0.814	155.3	1.6024
155.7	0.2609	155.7	0.3738	155.8	0.3324	155.8	0.4354	155.8	0.552	155.8	0.8166	155.4	1.6
155.8	0.2642	155.8	0.3733	155.9	0.3361	155.9	0.4354	155.9	0.5523	155.9	0.8172	155.5	1.5995
155.9	0.2653	155.9	0.3738	156	0.333	156	0.4351	156	0.55	156	0.8134	155.6	1.599
156	0.2655	156	0.3681	156.1	0.3304	156.1	0.434	156.1	0.5455	156.1	0.809	155.7	1.5983
156.1	0.2624	156.1	0.3652	156.2	0.3298	156.2	0.4364	156.2	0.5427	156.2	0.8084	155.8	1.5982
156.2	0.2644	156.2	0.3702	156.3	0.3254	156.3	0.4346	156.3	0.5403	156.3	0.8046	155.9	1.5952
156.3	0.2624	156.3	0.3698	156.4	0.3229	156.4	0.4344	156.4	0.5378	156.4	0.8021	156	1.5911
156.4	0.2581	156.4	0.3661	156.5	0.3204	156.5	0.4352	156.5	0.5348	156.5	0.7994	156.1	1.5892
156.5	0.2555	156.5	0.3611	156.6	0.3211	156.6	0.4364	156.6	0.5342	156.6	0.7931	156.2	1.5903
156.6	0.2526	156.6	0.3533	156.7	0.3241	156.7	0.4325	156.7	0.5319	156.7	0.794	156.3	1.5918
156.7	0.2536	156.7	0.3527	156.8	0.3224	156.8	0.4273	156.8	0.5267	156.8	0.792	156.4	1.5883
156.8	0.2533	156.8	0.3512	156.9	0.3202	156.9	0.4262	156.9	0.5207	156.9	0.7931	156.5	1.5873
156.9	0.2539	156.9	0.3498	157	0.3206	157	0.4228	157	0.5164	157	0.7933	156.6	1.5835
157	0.2547	157	0.3491	157.1	0.3185	157.1	0.4202	157.1	0.5147	157.1	0.7899	156.7	1.5832
157.1	0.2527	157.1	0.3501	157.2	0.3197	157.2	0.4198	157.2	0.5118	157.2	0.7906	156.8	1.5819
157.2	0.2513	157.2	0.3509	157.3	0.3214	157.3	0.4235	157.3	0.5147	157.3	0.792	156.9	1.5767
157.3	0.2539	157.3	0.3544	157.4	0.3177	157.4	0.4231	157.4	0.5138	157.4	0.7904	157	1.5745
157.4	0.2515	157.4	0.3498	157.5	0.3178	157.5	0.4214	157.5	0.515	157.5	0.7882	157.1	1.5712
157.5	0.2518	157.5	0.3486	157.6	0.3219	157.6	0.4205	157.6	0.5177	157.6	0.7881	157.2	1.5683
157.6	0.2522	157.6	0.349	157.7	0.3267	157.7	0.4231	157.7	0.521	157.7	0.7873	157.3	1.5716
157.7	0.2586	157.7	0.3551	157.8	0.329	157.8	0.4252	157.8	0.5241	157.8	0.7894	157.4	1.5697
157.8	0.2596	157.8	0.3571	157.9	0.3269	157.9	0.4261	157.9	0.5225	157.9	0.7912	157.5	1.5701
157.9	0.2595	157.9	0.3568	158	0.3271	158	0.4238	158	0.5187	158	0.7926	157.6	1.5671
158	0.2566	158	0.3562	158.1	0.3313	158.1	0.4287	158.1	0.5201	158.1	0.7949	157.7	1.5694
158.1	0.2591	158.1	0.3569	158.2	0.3279	158.2	0.4314	158.2	0.5242	158.2	0.7948	157.8	1.5685
158.2	0.2591	158.2	0.3607	158.3	0.327	158.3	0.4327	158.3	0.5287	158.3	0.8003	157.9	1.565
158.3	0.2597	158.3	0.3605	158.4	0.3265	158.4	0.4322	158.4	0.5313	158.4	0.7997	158	1.5611
158.4	0.2622	158.4	0.3658	158.5	0.3238	158.5	0.4319	158.5	0.5332	158.5	0.7985	158.1	1.5622
158.5	0.2625	158.5	0.3679	158.6	0.3209	158.6	0.435	158.6	0.5324	158.6	0.8006	158.2	1.5619
158.6	0.2604	158.6	0.3699	158.7	0.3229	158.7	0.4366	158.7	0.5329	158.7	0.801	158.3	1.5626
158.7	0.2629	158.7	0.3722	158.8	0.3227	158.8	0.4341	158.8	0.535	158.8	0.7984	158.4	1.5632
158.8	0.2644	158.8	0.3726	158.9	0.3236	158.9	0.4336	158.9	0.5379	158.9	0.7998	158.5	1.5638
158.9	0.2642	158.9	0.3768	159	0.3256	159	0.4369	159	0.5404	159	0.7999	158.6	1.5639
159	0.2674	159	0.3759	159.1	0.3284	159.1	0.4433	159.1	0.5419	159.1	0.7995	158.7	1.5639
159.1	0.2683	159.1	0.3796	159.2	0.329	159.2	0.4418	159.2	0.5418	159.2	0.7994	158.8	1.5609
159.2	0.2667	159.2	0.3789	159.3	0.3307	159.3	0.441	159.3	0.5432	159.3	0.8005	158.9	1.5609
159.3	0.268	159.3	0.3809	159.4	0.3306	159.4	0.44	159.4	0.5445	159.4	0.8006	159	1.5621
159.4	0.269	159.4	0.3786	159.5	0.328	159.5	0.4406	159.5	0.5413	159.5	0.8014	159.1	1.5643
159.5	0.269	159.5	0.3755	159.6	0.3267	159.6	0.4377	159.6	0.5393	159.6	0.7968	159.2	1.563
159.6	0.2688	159.6	0.3741	159.7	0.3218	159.7	0.4376	159.7	0.5376	159.7	0.7944	159.3	1.5636
159.7	0.268	159.7	0.3717	159.8	0.3232	159.8	0.4386	159.8	0.5373	159.8	0.7942	159.4	1.5632
159.8	0.2659	159.8	0.3712	159.9	0.3242	159.9	0.4371	159.9	0.5383	159.9	0.7934	159.5	1.5633
159.9	0.2659	159.9	0.3658	160	0.3251	160	0.439	160	0.5338	160	0.7939	159.6	1.5635
160	0.2674	160	0.3689	160.1	0.3255	160.1	0.4364	160.1	0.5302	160.1	0.7945	159.7	1.559
160.1	0.2667	160.1	0.3676	160.2	0.3288	160.2	0.4395	160.2	0.5388	160.2	0.7989	159.8	1.5572
160.2	0.2679	160.2	0.3722	160.3	0.33	160.3	0.4439	160.3	0.5406	160.3	0.7998	159.9	1.5545
160.3	0.2704	160.3	0.3759	160.4	0.3324	160.4	0.447	160.4	0.5409	160.4	0.799	160	1.557
160.4	0.2697	160.4	0.3786	160.5	0.3328	160.5	0.4495	160.5	0.5406	160.5	0.7993	160.1	1.5557
160.5	0.2705	160.5	0.3789	160.6	0.3335	160.6	0.4509	160.6	0.5399	160.6	0.7982	160.2	1.5596
160.6	0.2743	160.6	0.3803	160.7	0.3363	160.7	0.4532	160.7	0.5375	160.7	0.7986	160.3	1.561
160.7	0.2739	160.7	0.3825	160.8	0.341	160.8	0.4551	160.8	0.539	160.8	0.8006	160.4	1.5617
160.8	0.2756	160.8	0.384	160.9	0.3445	160.9	0.453	160.9	0.5386	160.9	0.8022	160.5	1.5642
160.9	0.2771	160.9	0.3869	161	0.3427	161	0.4524	161	0.5428	161	0.804	160.6	1.5686
161	0.2777	161	0.3898	161.1	0.3464	161.1	0.4518	161.1	0.5436	161.1	0.8008	160.7	1.5721
161.1	0.2769	161.1	0.3909	161.2	0.3518	161.2	0.4542	161.2	0.5444	161.2	0.7985	160.8	1.5758
161.2	0.2789	161.2	0.3937	161.3	0.3545	161.3	0.4561	161.3	0.5415	161.3	0.7977	160.9	1.5797
161.3	0.2778	161.3	0.3941	161.4	0.3578	161.4	0.4588	161.4	0.542	161.4	0.8003	161	1.583
161.4	0.2781	161.4	0.3994	161.5	0.3616	161.5	0.4618	161.5	0.5419	161.5	0.8013	161.1	1.5821
161.5	0.2805	161.5	0.4004	161.6	0.3655	161.6	0.4641	161.6	0.5469	161.6	0.8078	161.2	1.5783
161.6	0.2839	161.6	0.4001	161.7	0.3701	161.7	0.4694	161.7	0.5521	161.7	0.8093	161.3	1.5778
161.7	0.2846	161.7	0.4014	161.8	0.3757	161.8	0.4753	161.8	0.5557	161.8	0.8122	161.4	1.5815
161.8	0.2878	161.8	0.4004	161.9	0.3757	161.9	0.4753	161.9	0.5567	161.9	0.8101	161.5	1.5803
161.9	0.2879	161.9	0.4019	162	0.3738	162	0.477	162	0.5557	162	0.8105	161.6	1.5843
162	0.2886	162	0.4023	162.1	0.3762	162.1	0.479	162.1	0.5573	162.1	0.8133	161.7	1.5865
162.1	0.2902	162.1	0.4084	162.2	0.3744	162.2	0.4781	162.2	0.5583	162.2	0.8159	161.8	1.5881
162.2	0.2908	162.2	0.4084	162.3	0.3747	162.3	0.4782	162.3	0.5602	162.3	0.8196	161.9	1.5892
[truncated: 2,381 more rows]

## Sheet: D11
Run 1; Ch 6; Cy 9; Corr; D11; conc=1.563_X	Run 1; Ch 6; Cy 9; Corr; D11; conc=1.563_Y	Run 1; Ch 6; Cy 10; Corr; D11; conc=3.125_X	Run 1; Ch 6; Cy 10; Corr; D11; conc=3.125_Y	Run 1; Ch 6; Cy 11; Corr; D11; conc=6.25_X	Run 1; Ch 6; Cy 11; Corr; D11; conc=6.25_Y	Run 1; Ch 6; Cy 12; Corr; D11; conc=12.5_X	Run 1; Ch 6; Cy 12; Corr; D11; conc=12.5_Y	Run 1; Ch 6; Cy 13; Corr; D11; conc=25_X	Run 1; Ch 6; Cy 13; Corr; D11; conc=25_Y	Run 1; Ch 6; Cy 14; Corr; D11; conc=50_X	Run 1; Ch 6; Cy 14; Corr; D11; conc=50_Y
-37.6	-0.0419003	-37.6	-0.1138	-37.5	-0.2104	-37.5	-0.3187	-37.5	-0.1968	-37.5	-0.347
-37.5	-0.2182	-37.5	-0.2787	-37.4	-0.240402	-37.4	-0.257602	-37.4	-0.186402	-37.4	-0.394102
-37.4	-0.2711	-37.4	-0.2835	-37.3	-0.3676	-37.3	-0.394	-37.3	-0.3121	-37.3	-0.5303
-37.3	-0.2903	-37.3	-0.3437	-37.2	-0.327	-37.2	-0.3747	-37.2	-0.3383	-37.2	-0.5015
-37.2	-0.4039	-37.2	-0.1818	-37.1	-0.4088	-37.1	-0.437	-37.1	-0.4932	-37.1	-0.5903
-37.1	-0.2626	-37.1	-0.0821004	-37	-0.3675	-37	-0.3728	-37	-0.4044	-37	-0.6226
-37	-0.2159	-37	-0.1955	-36.9	-0.3087	-36.9	-0.4926	-36.9	-0.3547	-36.9	-0.5023
-36.9	-0.1195	-36.9	-0.1792	-36.8	-0.2617	-36.8	-0.4817	-36.8	-0.3352	-36.8	-0.431
-36.8	-0.189	-36.8	-0.1148	-36.7	-0.256001	-36.7	-0.467801	-36.7	-0.336001	-36.7	-0.377501
-36.7	-0.1351	-36.7	-0.1662	-36.6	-0.2354	-36.6	-0.4244	-36.6	-0.3331	-36.6	-0.3746
-36.6	-0.136999	-36.6	-0.192299	-36.5	-0.3032	-36.5	-0.4251	-36.5	-0.3257	-36.5	-0.4027
-36.5	-0.1254	-36.5	-0.1996	-36.4	-0.231002	-36.4	-0.363702	-36.4	-0.266702	-36.4	-0.346402
-36.4	-0.0528	-36.4	-0.1401	-36.3	-0.2759	-36.3	-0.3999	-36.3	-0.2985	-36.3	-0.3949
-36.3	-0.0679	-36.3	-0.197	-36.2	-0.245501	-36.2	-0.402501	-36.2	-0.298501	-36.2	-0.363901
-36.2	-0.0596	-36.2	-0.1853	-36.1	-0.3032	-36.1	-0.3267	-36.1	-0.2637	-36.1	-0.3519
-36.1	-0.112699	-36.1	-0.211799	-36	-0.3015	-36	-0.3602	-36	-0.3114	-36	-0.3414
-36	-0.1086	-36	-0.2092	-35.9	-0.287901	-35.9	-0.353701	-35.9	-0.304001	-35.9	-0.339901
-35.9	-0.0764	-35.9	-0.2578	-35.8	-0.2503	-35.8	-0.3396	-35.8	-0.2524	-35.8	-0.3469
-35.8	-0.0707	-35.8	-0.209	-35.7	-0.304999	-35.7	-0.313099	-35.7	-0.278599	-35.7	-0.415099
-35.7	-0.142	-35.7	-0.2254	-35.6	-0.2685	-35.6	-0.3233	-35.6	-0.2851	-35.6	-0.3495
-35.6	-0.117801	-35.6	-0.192701	-35.5	-0.2671	-35.5	-0.3197	-35.5	-0.2872	-35.5	-0.352
-35.5	-0.1134	-35.5	-0.162	-35.4	-0.2618	-35.4	-0.3176	-35.4	-0.2784	-35.4	-0.3781
-35.4	-0.1126	-35.4	-0.2296	-35.3	-0.2919	-35.3	-0.3377	-35.3	-0.2742	-35.3	-0.3795
-35.3	-0.1084	-35.3	-0.2247	-35.2	-0.2739	-35.2	-0.3187	-35.2	-0.2871	-35.2	-0.374
-35.2	-0.1016	-35.2	-0.2141	-35.1	-0.2535	-35.1	-0.291	-35.1	-0.2627	-35.1	-0.3676
-35.1	-0.1175	-35.1	-0.2113	-35	-0.246	-35	-0.2811	-35	-0.2584	-35	-0.3512
-35	-0.1066	-35	-0.2037	-34.9	-0.2639	-34.9	-0.2815	-34.9	-0.2683	-34.9	-0.3492
-34.9	-0.0983	-34.9	-0.2063	-34.8	-0.2278	-34.8	-0.2706	-34.8	-0.2733	-34.8	-0.3384
-34.8	-0.0932	-34.8	-0.1957	-34.7	-0.2244	-34.7	-0.2639	-34.7	-0.2716	-34.7	-0.3386
-34.7	-0.0999	-34.7	-0.1784	-34.6	-0.2216	-34.6	-0.2636	-34.6	-0.2604	-34.6	-0.3341
-34.6	-0.092	-34.6	-0.179	-34.5	-0.2224	-34.5	-0.269	-34.5	-0.2569	-34.5	-0.3328
-34.5	-0.0965	-34.5	-0.1855	-34.4	-0.215	-34.4	-0.2615	-34.4	-0.2537	-34.4	-0.3326
-34.4	-0.0894	-34.4	-0.1856	-34.3	-0.218	-34.3	-0.2695	-34.3	-0.2598	-34.3	-0.3416
-34.3	-0.1037	-34.3	-0.1907	-34.2	-0.225001	-34.2	-0.273801	-34.2	-0.266701	-34.2	-0.349301
-34.2	-0.119	-34.2	-0.1961	-34.1	-0.2325	-34.1	-0.2806	-34.1	-0.2792	-34.1	-0.3591
-34.1	-0.127599	-34.1	-0.200899	-34	-0.2383	-34	-0.2926	-34	-0.2847	-34	-0.3737
-34	-0.1473	-34	-0.1937	-33.9	-0.238201	-33.9	-0.298201	-33.9	-0.297301	-33.9	-0.380601
-33.9	-0.1662	-33.9	-0.1918	-33.8	-0.2379	-33.8	-0.297	-33.8	-0.3025	-33.8	-0.386
-33.8	-0.1808	-33.8	-0.1957	-33.7	-0.2392	-33.7	-0.2929	-33.7	-0.3086	-33.7	-0.3825
-33.7	-0.1804	-33.7	-0.1936	-33.6	-0.2345	-33.6	-0.2842	-33.6	-0.3017	-33.6	-0.3782
-33.6	-0.1746	-33.6	-0.1778	-33.5	-0.2248	-33.5	-0.2764	-33.5	-0.2883	-33.5	-0.3676
-33.5	-0.1666	-33.5	-0.1724	-33.4	-0.2178	-33.4	-0.2693	-33.4	-0.289	-33.4	-0.3586
-33.4	-0.1651	-33.4	-0.1722	-33.3	-0.2125	-33.3	-0.2678	-33.3	-0.2896	-33.3	-0.3518
-33.3	-0.1691	-33.3	-0.1745	-33.2	-0.2035	-33.2	-0.2529	-33.2	-0.2815	-33.2	-0.3476
-33.2	-0.1647	-33.2	-0.1668	-33.1	-0.1957	-33.1	-0.249	-33.1	-0.2764	-33.1	-0.3452
-33.1	-0.1599	-33.1	-0.1647	-33	-0.1962	-33	-0.2468	-33	-0.2765	-33	-0.3415
-33	-0.1608	-33	-0.1686	-32.9	-0.1823	-32.9	-0.2278	-32.9	-0.261	-32.9	-0.3362
-32.9	-0.1468	-32.9	-0.1535	-32.8	-0.1969	-32.8	-0.2396	-32.8	-0.2788	-32.8	-0.3316
-32.8	-0.1452	-32.8	-0.152	-32.7	-0.197	-32.7	-0.2369	-32.7	-0.2657	-32.7	-0.3302
-32.7	-0.136	-32.7	-0.1546	-32.6	-0.1838	-32.6	-0.2402	-32.6	-0.2703	-32.6	-0.3267
-32.6	-0.1261	-32.6	-0.1576	-32.5	-0.1866	-32.5	-0.2414	-32.5	-0.2555	-32.5	-0.3103
-32.5	-0.1178	-32.5	-0.1615	-32.4	-0.1977	-32.4	-0.2541	-32.4	-0.2523	-32.4	-0.2925
-32.4	-0.115	-32.4	-0.1589	-32.3	-0.2134	-32.3	-0.2606	-32.3	-0.2638	-32.3	-0.3041
-32.3	-0.1235	-32.3	-0.1816	-32.2	-0.2266	-32.2	-0.2604	-32.2	-0.2619	-32.2	-0.2933
-32.2	-0.1261	-32.2	-0.1954	-32.1	-0.222	-32.1	-0.2689	-32.1	-0.2568	-32.1	-0.2823
-32.1	-0.1114	-32.1	-0.2035	-32	-0.2179	-32	-0.2579	-32	-0.255	-32	-0.2801
-32	-0.1153	-32	-0.2031	-31.9	-0.2148	-31.9	-0.2414	-31.9	-0.235	-31.9	-0.287
-31.9	-0.112	-31.9	-0.1975	-31.8	-0.2103	-31.8	-0.2346	-31.8	-0.2286	-31.8	-0.2928
-31.8	-0.1241	-31.8	-0.191	-31.7	-0.2017	-31.7	-0.2447	-31.7	-0.2269	-31.7	-0.3026
-31.7	-0.1361	-31.7	-0.1931	-31.6	-0.1903	-31.6	-0.2437	-31.6	-0.2228	-31.6	-0.3094
-31.6	-0.1435	-31.6	-0.1916	-31.5	-0.1728	-31.5	-0.2408	-31.5	-0.2274	-31.5	-0.3061
-31.5	-0.1508	-31.5	-0.1897	-31.4	-0.1721	-31.4	-0.2292	-31.4	-0.2226	-31.4	-0.2934
-31.4	-0.1386	-31.4	-0.1768	-31.3	-0.1668	-31.3	-0.2195	-31.3	-0.212	-31.3	-0.279
-31.3	-0.1294	-31.3	-0.1632	-31.2	-0.1521	-31.2	-0.2048	-31.2	-0.1996	-31.2	-0.2662
-31.2	-0.1233	-31.2	-0.1537	-31.1	-0.1496	-31.1	-0.2022	-31.1	-0.195	-31.1	-0.2638
-31.1	-0.1251	-31.1	-0.1491	-31	-0.1462	-31	-0.1988	-31	-0.1943	-31	-0.2579
-31	-0.1209	-31	-0.1435	-30.9	-0.1439	-30.9	-0.1986	-30.9	-0.191	-30.9	-0.2549
-30.9	-0.1237	-30.9	-0.1436	-30.8	-0.1398	-30.8	-0.1965	-30.8	-0.1874	-30.8	-0.2513
-30.8	-0.122	-30.8	-0.1397	-30.7	-0.1416	-30.7	-0.1943	-30.7	-0.18	-30.7	-0.2506
-30.7	-0.1218	-30.7	-0.1382	-30.6	-0.1432	-30.6	-0.1921	-30.6	-0.1754	-30.6	-0.2483
-30.6	-0.1235	-30.6	-0.1338	-30.5	-0.1414	-30.5	-0.1933	-30.5	-0.1745	-30.5	-0.2496
-30.5	-0.1281	-30.5	-0.1325	-30.4	-0.1457	-30.4	-0.1966	-30.4	-0.175	-30.4	-0.2536
-30.4	-0.1343	-30.4	-0.1369	-30.3	-0.1451	-30.3	-0.1966	-30.3	-0.1721	-30.3	-0.2534
-30.3	-0.135	-30.3	-0.1407	-30.2	-0.1444	-30.2	-0.1961	-30.2	-0.169	-30.2	-0.2513
-30.2	-0.1319	-30.2	-0.1407	-30.1	-0.1402	-30.1	-0.193	-30.1	-0.1632	-30.1	-0.2459
-30.1	-0.1273	-30.1	-0.1347	-30	-0.1393	-30	-0.1927	-30	-0.1624	-30	-0.2457
-30	-0.1294	-30	-0.1337	-29.9	-0.1335	-29.9	-0.1887	-29.9	-0.1563	-29.9	-0.2411
-29.9	-0.1251	-29.9	-0.1317	-29.8	-0.1302	-29.8	-0.1873	-29.8	-0.1517	-29.8	-0.2403
-29.8	-0.1226	-29.8	-0.1303	-29.7	-0.1317	-29.7	-0.1854	-29.7	-0.153	-29.7	-0.2365
-29.7	-0.1222	-29.7	-0.1285	-29.6	-0.129	-29.6	-0.1818	-29.6	-0.1545	-29.6	-0.2366
-29.6	-0.126	-29.6	-0.1259	-29.5	-0.1288	-29.5	-0.1841	-29.5	-0.1539	-29.5	-0.236
-29.5	-0.1238	-29.5	-0.1234	-29.4	-0.129	-29.4	-0.1886	-29.4	-0.1532	-29.4	-0.2353
-29.4	-0.1248	-29.4	-0.1213	-29.3	-0.1267	-29.3	-0.187	-29.3	-0.1525	-29.3	-0.2312
-29.3	-0.1233	-29.3	-0.1175	-29.2	-0.1275	-29.2	-0.1887	-29.2	-0.1533	-29.2	-0.2306
-29.2	-0.1258	-29.2	-0.1187	-29.1	-0.1274	-29.1	-0.1883	-29.1	-0.1535	-29.1	-0.2295
-29.1	-0.1273	-29.1	-0.1177	-29	-0.1225	-29	-0.1885	-29	-0.1486	-29	-0.2261
-29	-0.124	-29	-0.1144	-28.9	-0.1208	-28.9	-0.1926	-28.9	-0.1478	-28.9	-0.2262
-28.9	-0.1254	-28.9	-0.1134	-28.8	-0.1201	-28.8	-0.1901	-28.8	-0.1448	-28.8	-0.2261
-28.8	-0.1225	-28.8	-0.1148	-28.7	-0.1174	-28.7	-0.1869	-28.7	-0.1409	-28.7	-0.2233
-28.7	-0.1207	-28.7	-0.1143	-28.6	-0.1135	-28.6	-0.1838	-28.6	-0.1365	-28.6	-0.2158
-28.6	-0.1156	-28.6	-0.1117	-28.5	-0.1083	-28.5	-0.1805	-28.5	-0.1331	-28.5	-0.2112
-28.5	-0.1092	-28.5	-0.1102	-28.4	-0.1083	-28.4	-0.1809	-28.4	-0.1321	-28.4	-0.2123
-28.4	-0.1048	-28.4	-0.1129	-28.3	-0.1078	-28.3	-0.1796	-28.3	-0.1297	-28.3	-0.2121
-28.3	-0.1053	-28.3	-0.114	-28.2	-0.108	-28.2	-0.1783	-28.2	-0.1254	-28.2	-0.2105
-28.2	-0.1016	-28.2	-0.1126	-28.1	-0.1098	-28.1	-0.1786	-28.1	-0.1228	-28.1	-0.2088
-28.1	-0.0997	-28.1	-0.1101	-28	-0.1093	-28	-0.1786	-28	-0.1227	-28	-0.2098
-28	-0.0997	-28	-0.1117	-27.9	-0.108	-27.9	-0.1737	-27.9	-0.1193	-27.9	-0.2058
-27.9	-0.1008	-27.9	-0.1111	-27.8	-0.108	-27.8	-0.1747	-27.8	-0.1184	-27.8	-0.2038
-27.8	-0.1009	-27.8	-0.1116	-27.7	-0.1053	-27.7	-0.1734	-27.7	-0.1152	-27.7	-0.2008
-27.7	-0.0988	-27.7	-0.1118	-27.6	-0.1045	-27.6	-0.1741	-27.6	-0.1138	-27.6	-0.2035
-27.6	-0.0991	-27.6	-0.1129	-27.5	-0.1037	-27.5	-0.1705	-27.5	-0.112	-27.5	-0.2027
-27.5	-0.0957	-27.5	-0.1149	-27.4	-0.1003	-27.4	-0.1718	-27.4	-0.1118	-27.4	-0.2044
-27.4	-0.0921	-27.4	-0.1142	-27.3	-0.1008	-27.3	-0.1702	-27.3	-0.1095	-27.3	-0.2055
-27.3	-0.0903	-27.3	-0.1132	-27.2	-0.101	-27.2	-0.1699	-27.2	-0.1094	-27.2	-0.2046
-27.2	-0.0915	-27.2	-0.1143	-27.1	-0.0987	-27.1	-0.1738	-27.1	-0.1067	-27.1	-0.206
-27.1	-0.0886	-27.1	-0.1153	-27	-0.0957	-27	-0.1733	-27	-0.0998	-27	-0.2116
-27	-0.0841	-27	-0.1147	-26.9	-0.0948999	-26.9	-0.1728	-26.9	-0.0995999	-26.9	-0.2131
-26.9	-0.0838999	-26.9	-0.1189	-26.8	-0.0922	-26.8	-0.1668	-26.8	-0.0959	-26.8	-0.2116
-26.8	-0.0813	-26.8	-0.1162	-26.7	-0.0865	-26.7	-0.1638	-26.7	-0.0914	-26.7	-0.2097
-26.7	-0.0757	-26.7	-0.1125	-26.6	-0.0877	-26.6	-0.1623	-26.6	-0.0889	-26.6	-0.2041
-26.6	-0.0713	-26.6	-0.1117	-26.5	-0.0947999	-26.5	-0.1618	-26.5	-0.0890999	-26.5	-0.2048
-26.5	-0.073	-26.5	-0.1142	-26.4	-0.0909999	-26.4	-0.1564	-26.4	-0.0898999	-26.4	-0.1959
-26.4	-0.0695001	-26.4	-0.1131	-26.3	-0.0859	-26.3	-0.154	-26.3	-0.0905	-26.3	-0.1918
-26.3	-0.0633	-26.3	-0.1094	-26.2	-0.0814	-26.2	-0.149	-26.2	-0.0863	-26.2	-0.185
-26.2	-0.0572	-26.2	-0.1038	-26.1	-0.0815	-26.1	-0.1465	-26.1	-0.0857	-26.1	-0.1837
-26.1	-0.053	-26.1	-0.1041	-26	-0.0799	-26	-0.1423	-26	-0.0859	-26	-0.1818
-26	-0.0507	-26	-0.1037	-25.9	-0.0758	-25.9	-0.1373	-25.9	-0.0807	-25.9	-0.1779
-25.9	-0.0452001	-25.9	-0.1002	-25.8	-0.0752	-25.8	-0.1342	-25.8	-0.08	-25.8	-0.1733
-25.8	-0.0479	-25.8	-0.1027	-25.7	-0.0756	-25.7	-0.1374	-25.7	-0.0815	-25.7	-0.173
-25.7	-0.0522	-25.7	-0.1043	-25.6	-0.0762	-25.6	-0.1358	-25.6	-0.0797	-25.6	-0.1706
-25.6	-0.0508	-25.6	-0.1053	-25.5	-0.0774	-25.5	-0.1333	-25.5	-0.0793	-25.5	-0.1692
-25.5	-0.0479	-25.5	-0.1028	-25.4	-0.076	-25.4	-0.1314	-25.4	-0.0786	-25.4	-0.1636
-25.4	-0.0439001	-25.4	-0.1017	-25.3	-0.0766	-25.3	-0.129	-25.3	-0.0799	-25.3	-0.1614
-25.3	-0.0433	-25.3	-0.1069	-25.2	-0.0797	-25.2	-0.1232	-25.2	-0.0778	-25.2	-0.1603
-25.2	-0.0419	-25.2	-0.1095	-25.1	-0.0805	-25.1	-0.1232	-25.1	-0.0735	-25.1	-0.1613
-25.1	-0.0377	-25.1	-0.1067	-25	-0.0803	-25	-0.1237	-25	-0.0766	-25	-0.1613
-25	-0.0386	-25	-0.1079	-24.9	-0.0764	-24.9	-0.1245	-24.9	-0.0745	-24.9	-0.1621
-24.9	-0.0396	-24.9	-0.1108	-24.8	-0.076	-24.8	-0.1198	-24.8	-0.0739	-24.8	-0.1577
-24.8	-0.0357001	-24.8	-0.108	-24.7	-0.0778	-24.7	-0.1176	-24.7	-0.0745	-24.7	-0.1569
-24.7	-0.0317	-24.7	-0.1074	-24.6	-0.0792	-24.6	-0.1162	-24.6	-0.0793	-24.6	-0.1581
-24.6	-0.0316	-24.6	-0.1102	-24.5	-0.0763	-24.5	-0.1143	-24.5	-0.0788	-24.5	-0.1577
-24.5	-0.0295	-24.5	-0.1119	-24.4	-0.0750999	-24.4	-0.1134	-24.4	-0.0788999	-24.4	-0.1556
-24.4	-0.0253001	-24.4	-0.1133	-24.3	-0.0661	-24.3	-0.1085	-24.3	-0.0741	-24.3	-0.1471
-24.3	-0.0178001	-24.3	-0.1053	-24.2	-0.0603	-24.2	-0.1054	-24.2	-0.0725	-24.2	-0.1422
-24.2	-0.0137	-24.2	-0.0958	-24.1	-0.0585	-24.1	-0.1003	-24.1	-0.0735	-24.1	-0.1443
-24.1	-0.0145	-24.1	-0.0927	-24	-0.0601	-24	-0.0994	-24	-0.0748	-24	-0.1478
-24	-0.0184	-24	-0.0949	-23.9	-0.0596	-23.9	-0.0997	-23.9	-0.0757	-23.9	-0.146
-23.9	-0.0176	-23.9	-0.0963	-23.8	-0.0585	-23.8	-0.0982	-23.8	-0.0751	-23.8	-0.1459
-23.8	-0.02	-23.8	-0.096	-23.7	-0.0558	-23.7	-0.0947	-23.7	-0.0733	-23.7	-0.1423
-23.7	-0.0166	-23.7	-0.0906	-23.6	-0.055	-23.6	-0.0948	-23.6	-0.0742	-23.6	-0.1467
-23.6	-0.0205	-23.6	-0.0944	-23.5	-0.0590999	-23.5	-0.0970999	-23.5	-0.0739999	-23.5	-0.1475
-23.5	-0.0195	-23.5	-0.0978	-23.4	-0.0532	-23.4	-0.0918	-23.4	-0.0714	-23.4	-0.1425
-23.4	-0.0143001	-23.4	-0.0938001	-23.3	-0.0488	-23.3	-0.0871	-23.3	-0.0681	-23.3	-0.1389
-23.3	-0.0101001	-23.3	-0.0913001	-23.2	-0.0442	-23.2	-0.082	-23.2	-0.0639	-23.2	-0.1356
-23.2	-0.00630003	-23.2	-0.0871	-23.1	-0.0447	-23.1	-0.0791	-23.1	-0.0607	-23.1	-0.1333
-23.1	-0.00420002	-23.1	-0.0868	-23	-0.0419001	-23	-0.0789001	-23	-0.0611001	-23	-0.1319
-23	-0.00269999	-23	-0.0878	-22.9	-0.0435	-22.9	-0.0797	-22.9	-0.066	-22.9	-0.1334
-22.9	-0.00189997	-22.9	-0.0876	-22.8	-0.0414	-22.8	-0.0763	-22.8	-0.0649	-22.8	-0.1304
-22.8	-0.000100025	-22.8	-0.0845	-22.7	-0.0378	-22.7	-0.0743	-22.7	-0.0608	-22.7	-0.1302
-22.7	-0.00109998	-22.7	-0.0831	-22.6	-0.0359001	-22.6	-0.0737001	-22.6	-0.0626001	-22.6	-0.1273
-22.6	-0.000999999	-22.6	-0.0823	-22.5	-0.0376	-22.5	-0.0757	-22.5	-0.0659	-22.5	-0.1303
-22.5	-0.000500024	-22.5	-0.0822	-22.4	-0.0429999	-22.4	-0.0791999	-22.4	-0.0690999	-22.4	-0.1353
-22.4	-0.000799962	-22.4	-0.0848	-22.3	-0.0391	-22.3	-0.0785	-22.3	-0.0675	-22.3	-0.1327
-22.3	-0.00180007	-22.3	-0.0797001	-22.2	-0.0366	-22.2	-0.0784	-22.2	-0.0687	-22.2	-0.1307
-22.2	-0.00179999	-22.2	-0.0783	-22.1	-0.0382	-22.1	-0.0804	-22.1	-0.0716	-22.1	-0.1321
-22.1	-0.00699998	-22.1	-0.0779	-22	-0.0339	-22	-0.0808	-22	-0.0721	-22	-0.1308
-22	-0.0115	-22	-0.0744	-21.9	-0.0352	-21.9	-0.0851	-21.9	-0.0734	-21.9	-0.1356
-21.9	-0.0162999	-21.9	-0.0699999	-21.8	-0.0321	-21.8	-0.0913	-21.8	-0.0795	-21.8	-0.1352
-21.8	-0.019	-21.8	-0.0706	-21.7	-0.0307999	-21.7	-0.0888999	-21.7	-0.0762999	-21.7	-0.1312
-21.7	-0.0228	-21.7	-0.0621	-21.6	-0.0309	-21.6	-0.0852	-21.6	-0.0716	-21.6	-0.1263
-21.6	-0.0224	-21.6	-0.0557	-21.5	-0.0317	-21.5	-0.0826	-21.5	-0.0704	-21.5	-0.1251
-21.5	-0.0214	-21.5	-0.0529	-21.4	-0.0323	-21.4	-0.0895	-21.4	-0.0731	-21.4	-0.1292
-21.4	-0.0236	-21.4	-0.0528	-21.3	-0.0354	-21.3	-0.0943	-21.3	-0.0733	-21.3	-0.1324
-21.3	-0.0278	-21.3	-0.0544	-21.2	-0.0361	-21.2	-0.0914	-21.2	-0.0663	-21.2	-0.1278
-21.2	-0.0236	-21.2	-0.0506	-21.1	-0.0371	-21.1	-0.09	-21.1	-0.0679	-21.1	-0.1263
-21.1	-0.0234	-21.1	-0.0504	-21	-0.0439998	-21	-0.0894998	-21	-0.0708998	-21	-0.1303
-21	-0.0262	-21	-0.0523	-20.9	-0.0416998	-20.9	-0.0865998	-20.9	-0.0704998	-20.9	-0.1228
-20.9	-0.0253002	-20.9	-0.0520002	-20.8	-0.0393	-20.8	-0.0843	-20.8	-0.0661	-20.8	-0.1149
-20.8	-0.0193002	-20.8	-0.0475002	-20.7	-0.0406999	-20.7	-0.0867999	-20.7	-0.0695999	-20.7	-0.1117
-20.7	-0.0159	-20.7	-0.0481	-20.6	-0.0389999	-20.6	-0.0820999	-20.6	-0.0672999	-20.6	-0.1077
-20.6	-0.0148	-20.6	-0.0473	-20.5	-0.0393999	-20.5	-0.0773999	-20.5	-0.0633999	-20.5	-0.1047
-20.5	-0.0135	-20.5	-0.0474	-20.4	-0.0368999	-20.4	-0.0669999	-20.4	-0.0591999	-20.4	-0.0980999
-20.4	-0.00890016	-20.4	-0.0421002	-20.3	-0.0326	-20.3	-0.0652	-20.3	-0.0549	-20.3	-0.0954
-20.3	-0.00430009	-20.3	-0.0381001	-20.2	-0.0322001	-20.2	-0.0687001	-20.2	-0.0525001	-20.2	-0.0962001
-20.2	-0.00900001	-20.2	-0.0361	-20.1	-0.0320001	-20.1	-0.0746001	-20.1	-0.0560001	-20.1	-0.1019
-20.1	-0.0149	-20.1	-0.0457	-20	-0.0379999	-20	-0.0979999	-20	-0.0654999	-20	-0.1079
-20	-0.0139	-20	-0.0598	-19.9	-0.0381999	-19.9	-0.1005	-19.9	-0.0638999	-19.9	-0.1098
-19.9	-0.0140001	-19.9	-0.0565001	-19.8	-0.0353	-19.8	-0.0876	-19.8	-0.0649	-19.8	-0.0982
-19.8	-0.00410004	-19.8	-0.0546	-19.7	-0.0318	-19.7	-0.0794	-19.7	-0.0665	-19.7	-0.089
-19.7	0.00630001	-19.7	-0.0504	-19.6	-0.0285	-19.6	-0.07	-19.6	-0.0554	-19.6	-0.0821
-19.6	0.0173	-19.6	-0.0365	-19.5	-0.0334999	-19.5	-0.0673999	-19.5	-0.0512999	-19.5	-0.0757999
-19.5	0.0187	-19.5	-0.0267	-19.4	-0.0272002	-19.4	-0.0541002	-19.4	-0.0404002	-19.4	-0.0617002
-19.4	0.0293999	-19.4	-0.00810014	-19.3	-0.0412	-19.3	-0.0612	-19.3	-0.0567	-19.3	-0.0657
-19.3	0.0201002	-19.3	-0.0117998	-19.2	-0.0444999	-19.2	-0.0689999	-19.2	-0.0723999	-19.2	-0.0715999
-19.2	0.0136	-19.2	-0.0181	-19.1	-0.0355999	-19.1	-0.0628999	-19.1	-0.0841999	-19.1	-0.0677999
-19.1	0.0208	-19.1	-0.01	-19	-0.0235997	-19	-0.0544997	-19	-0.0926997	-19	-0.0558997
-19	0.0317	-19	-0.00290001	-18.9	-0.00529982	-18.9	-0.0389998	-18.9	-0.0908998	-18.9	-0.0414998
-18.9	0.0338997	-18.9	-0.00130029	-18.8	-0.00600001	-18.8	-0.0302	-18.8	-0.0988	-18.8	-0.037
-18.8	0.0288998	-18.8	-0.00100019	-18.7	-0.0131995	-18.7	-0.0193995	-18.7	-0.0907995	-18.7	-0.0502995
-18.7	0.026	-18.7	-0.00250001	-18.6	-0.0109996	-18.6	-0.0104996	-18.6	-0.0671996	-18.6	-0.0389996
-18.6	0.028	-18.6	0.005	-18.5	-0.0223998	-18.5	-0.0137998	-18.5	-0.0496998	-18.5	-0.0324998
-18.5	0.0297	-18.5	-0.000900005	-18.4	-0.0345999	-18.4	-0.0214999	-18.4	-0.0425999	-18.4	-0.0316999
-18.4	0.0287998	-18.4	-0.00920022	-18.3	-0.0561	-18.3	-0.033	-18.3	-0.0357	-18.3	-0.0428
-18.3	0.0226999	-18.3	-0.0126001	-18.2	-0.0674998	-18.2	-0.0432998	-18.2	-0.0320998	-18.2	-0.0513998
-18.2	0.0159	-18.2	-0.0165	-18.1	-0.0783998	-18.1	-0.0510998	-18.1	-0.0393998	-18.1	-0.0566998
-18.1	0.011	-18.1	-0.0193	-18	-0.0850998	-18	-0.0609998	-18	-0.0501998	-18	-0.0608998
-18	0.0045	-18	-0.0216	-17.9	-0.0862997	-17.9	-0.0713997	-17.9	-0.0596997	-17.9	-0.0566997
-17.9	-0.00430021	-17.9	-0.0210002	-17.8	-0.08	-17.8	-0.0766	-17.8	-0.0648	-17.8	-0.0593
-17.8	-0.00830028	-17.8	-0.0263003	-17.7	-0.0663995	-17.7	-0.0745995	-17.7	-0.0581995	-17.7	-0.0562995
-17.7	-0.00760001	-17.7	-0.026	-17.6	-0.0512994	-17.6	-0.0645994	-17.6	-0.0501994	-17.6	-0.0524994
-17.6	-0.00930001	-17.6	-0.0165	-17.5	-0.0383997	-17.5	-0.0472997	-17.5	-0.0391997	-17.5	-0.0484997
-17.5	-0.0051	-17.5	-0.0099	-17.4	-0.0441998	-17.4	-0.0529998	-17.4	-0.0407998	-17.4	-0.0563998
-17.4	-0.0106003	-17.4	-0.0134003	-17.3	-0.055	-17.3	-0.0615	-17.3	-0.0388	-17.3	-0.0626
-17.3	-0.0112002	-17.3	-0.0185002	-17.2	-0.0688998	-17.2	-0.0760998	-17.2	-0.0340998	-17.2	-0.0758998
-17.2	-0.0116	-17.2	-0.0338	-17.1	-0.0731999	-17.1	-0.0863999	-17.1	-0.0251999	-17.1	-0.0775999
-17.1	-0.00910001	-17.1	-0.0389	-17	-0.0837999	-17	-0.0884999	-17	-0.0283999	-17	-0.0827999
-17	-0.0087	-17	-0.0457	-16.9	-0.0887999	-16.9	-0.0942999	-16.9	-0.0322999	-16.9	-0.0812999
-16.9	-0.0104001	-16.9	-0.0475001	-16.8	-0.0835	-16.8	-0.0921	-16.8	-0.0291	-16.8	-0.0789
-16.8	-0.00910015	-16.8	-0.0473001	-16.7	-0.0762998	-16.7	-0.0924998	-16.7	-0.0285998	-16.7	-0.0738998
-16.7	-0.0094	-16.7	-0.0453	-16.6	-0.0669998	-16.6	-0.0882998	-16.6	-0.0289998	-16.6	-0.0650998
-16.6	-0.0161	-16.6	-0.0407	-16.5	-0.0555998	-16.5	-0.0825998	-16.5	-0.0299998	-16.5	-0.0594998
-16.5	-0.0289	-16.5	-0.0337	-16.4	-0.0451997	-16.4	-0.0834997	-16.4	-0.0315997	-16.4	-0.0610997
-16.4	-0.0353002	-16.4	-0.0293002	-16.3	-0.0359	-16.3	-0.0854	-16.3	-0.0289	-16.3	-0.0651
-16.3	-0.0385003	-16.3	-0.0289003	-16.2	-0.0376997	-16.2	-0.0876997	-16.2	-0.0257997	-16.2	-0.0586997
-16.2	-0.0392	-16.2	-0.0336	-16.1	-0.0474997	-16.1	-0.0878997	-16.1	-0.0172997	-16.1	-0.0618997
-16.1	-0.0351	-16.1	-0.0359	-16	-0.0552996	-16	-0.0916996	-16	-0.0112996	-16	-0.0694996
-16	-0.0318	-16	-0.037	-15.9	-0.0639996	-15.9	-0.0852996	-15.9	0.00240042	-15.9	-0.0690996
-15.9	-0.0245004	-15.9	-0.0364004	-15.8	-0.0661	-15.8	-0.0797	-15.8	0.0106	-15.8	-0.0701
-15.8	-0.0132004	-15.8	-0.0324004	-15.7	-0.0636997	-15.7	-0.0755997	-15.7	0.0241003	-15.7	-0.0716997
-15.7	-0.0041	-15.7	-0.0312	-15.6	-0.0639997	-15.6	-0.0863997	-15.6	0.0296003	-15.6	-0.0720997
-15.6	0.0015	-15.6	-0.0347	-15.5	-0.0536998	-15.5	-0.0827998	-15.5	0.0399002	-15.5	-0.0704998
-15.5	0.0076	-15.5	-0.0279	-15.4	-0.0410999	-15.4	-0.0795999	-15.4	0.0445001	-15.4	-0.0697999
-15.4	0.0103998	-15.4	-0.0202002	-15.3	-0.0213	-15.3	-0.0801	-15.3	0.0395	-15.3	-0.0674
-15.3	0.0074999	-15.3	0.0024999	-15.2	-0.000800413	-15.2	-0.0628004	-15.2	0.0279996	-15.2	-0.0486004
-15.2	-0.0028	-15.2	9.99969e-05	-15.1	-0.00490032	-15.1	-0.0694003	-15.1	0.00669968	-15.1	-0.0594003
-15.1	-0.0305	-15.1	-0.0039	-15	-0.00720027	-15	-0.0702003	-15	-0.0123003	-15	-0.0626003
-15	-0.0346	-15	-0.0024	-14.9	-0.0228	-14.9	-0.0805	-14.9	-0.0243	-14.9	-0.0643
-14.9	-0.0334997	-14.9	-0.000899729	-14.8	-0.0195	-14.8	-0.0678	-14.8	-0.0138	-14.8	-0.0494
-14.8	-0.0259	-14.8	0.0125	-14.7	-0.0255001	-14.7	-0.0700001	-14.7	-0.0158001	-14.7	-0.0516001
-14.7	-0.0182	-14.7	0.0113	-14.6	-0.0322999	-14.6	-0.0684999	-14.6	-0.0206999	-14.6	-0.0518999
-14.6	-0.0112	-14.6	-0.0022	-14.5	-0.0289999	-14.5	-0.0451999	-14.5	-0.0173999	-14.5	-0.0463999
-14.5	0.0046	-14.5	0.0015	-14.4	-0.026	-14.4	-0.0291	-14.4	-0.00970002	-14.4	-0.0397
-14.4	0.0201999	-14.4	0.00609991	-14.3	-0.0264	-14.3	-0.0244	-14.3	-0.0106	-14.3	-0.0417
-14.3	0.0255	-14.3	0.00680002	-14.2	-0.0245999	-14.2	-0.0145999	-14.2	-0.00659994	-14.2	-0.0397999
-14.2	0.0288	-14.2	0.0079	-14.1	-0.0285	-14.1	-0.0102	-14.1	-0.00499999	-14.1	-0.0447
-14.1	0.0299	-14.1	0.0114	-14	-0.0313999	-14	-0.0128999	-14	-0.0073999	-14	-0.0468999
-14	0.0325	-14	0.0046	-13.9	-0.0353998	-13.9	-0.0145998	-13.9	-0.00809983	-13.9	-0.0444998
-13.9	0.0374999	-13.9	0.0042999	-13.8	-0.0356	-13.8	-0.0117	-13.8	-0.0074	-13.8	-0.0333
-13.8	0.0419998	-13.8	0.00539983	-13.7	-0.0345998	-13.7	-0.00799981	-13.7	-0.00219981	-13.7	-0.0112998
-13.7	0.0492	-13.7	0.01	-13.6	-0.0298999	-13.6	-0.00659993	-13.6	-0.00159993	-13.6	0.00330007
-13.6	0.055	-13.6	0.0137	-13.5	-0.027	-13.5	-0.0108	-13.5	-0.00990003	-13.5	-0.00330003
-13.5	0.0528	-13.5	0.0177	-13.4	-0.0319001	-13.4	-0.0154001	-13.4	-0.0157001	-13.4	-0.0135001
-13.4	0.0474	-13.4	0.022	-13.3	-0.027	-13.3	-0.0137	-13.3	-0.0202	-13.3	-0.0228
-13.3	0.0345001	-13.3	0.0165001	-13.2	-0.0209001	-13.2	-0.00620009	-13.2	-0.0163001	-13.2	-0.0281001
-13.2	0.0277	-13.2	0.0134	-13.1	-0.019	-13.1	-0.0137	-13.1	-0.0161	-13.1	-0.0238
-13.1	0.0303	-13.1	0.0127	-13	-0.0168001	-13	-0.0197001	-13	-0.0163001	-13	-0.0196001
-13	0.0365	-13	0.0107	-12.9	-0.0115	-12.9	-0.0344	-12.9	-0.0137	-12.9	-0.0177
-12.9	0.0393001	-12.9	0.00600005	-12.8	-0.0052	-12.8	-0.0354	-12.8	-0.0113	-12.8	-0.0109
-12.8	0.0445	-12.8	0.00759998	-12.7	0.00900009	-12.7	-0.0260999	-12.7	-0.00629991	-12.7	-0.00449991
-12.7	0.0566	-12.7	0.0143	-12.6	0.0135999	-12.6	-0.0219001	-12.6	-0.00440006	-12.6	0.00519994
-12.6	0.0596	-12.6	0.0177	-12.5	0.00889994	-12.5	-0.0195001	-12.5	-0.0100001	-12.5	-0.00220006
-12.5	0.052	-12.5	0.0129	-12.4	0.0028	-12.4	-0.0169	-12.4	-0.0127	-12.4	-0.008
-12.4	0.0442001	-12.4	0.0116001	-12.3	0.000699999	-12.3	-0.0097	-12.3	-0.0083	-12.3	-0.0104
-12.3	0.0445	-12.3	0.0173	-12.2	-0.00520023	-12.2	-0.0107002	-12.2	-0.00800023	-12.2	-0.0206002
-12.2	0.0374	-12.2	0.0185	-12.1	-0.0141002	-12.1	-0.00930017	-12.1	-0.0159002	-12.1	-0.0340002
-12.1	0.0298	-12.1	0.0147	-12	-0.0208001	-12	-0.00640014	-12	-0.0296001	-12	-0.0348001
-12	0.0311	-12	0.0125	-11.9	-0.0210001	-11.9	-0.0083001	-11.9	-0.0357001	-11.9	-0.0347001
-11.9	0.0330001	-11.9	0.0107001	-11.8	-0.0153	-11.8	-0.009	-11.8	-0.0359	-11.8	-0.0395
-11.8	0.0318001	-11.8	0.00740011	-11.7	-0.0154001	-11.7	-0.0104001	-11.7	-0.0345001	-11.7	-0.0356001
-11.7	0.0333	-11.7	0.0067	-11.6	-0.0135001	-11.6	-0.0127001	-11.6	-0.0295001	-11.6	-0.0309001
-11.6	0.0361	-11.6	0.0065	-11.5	-0.0174	-11.5	-0.0174	-11.5	-0.0275	-11.5	-0.0328
-11.5	0.0343	-11.5	0.003	-11.4	-0.0174001	-11.4	-0.0178001	-11.4	-0.0243001	-11.4	-0.0312001
-11.4	0.0342	-11.4	0.00360002	-11.3	-0.0152	-11.3	-0.0291	-11.3	-0.0229	-11.3	-0.0297
-11.3	0.0365001	-11.3	0.000200056	-11.2	-0.0148	-11.2	-0.032	-11.2	-0.0199	-11.2	-0.0335
-11.2	0.0355	-11.2	0.0017	-11.1	-0.0142	-11.1	-0.0351	-11.1	-0.0186	-11.1	-0.0402
-11.1	0.0341	-11.1	0.0057	-11	-0.0148	-11	-0.0319	-11	-0.0179	-11	-0.0456
-11	0.0286	-11	0.0049	-10.9	-0.0134999	-10.9	-0.0274999	-10.9	-0.0175999	-10.9	-0.0448999
-10.9	0.0229	-10.9	0.00779999	-10.8	-0.0095	-10.8	-0.0254	-10.8	-0.0196	-10.8	-0.0394
-10.8	0.0259999	-10.8	0.0133999	-10.7	-0.0128001	-10.7	-0.0244001	-10.7	-0.0267001	-10.7	-0.0401001
-10.7	0.0203	-10.7	0.0103	-10.6	-0.0161	-10.6	-0.0289	-10.6	-0.0305	-10.6	-0.0434
-10.6	0.0195	-10.6	0.0104	-10.5	-0.0164001	-10.5	-0.0216001	-10.5	-0.0301001	-10.5	-0.0426001
-10.5	0.0198	-10.5	0.0073	-10.4	-0.0209	-10.4	-0.0248	-10.4	-0.0364	-10.4	-0.0451
-10.4	0.0175001	-10.4	0.00540009	-10.3	-0.0177	-10.3	-0.0179	-10.3	-0.0384	-10.3	-0.0383
-10.3	0.0227	-10.3	0.00279998	-10.2	-0.0163001	-10.2	-0.0167001	-10.2	-0.0367001	-10.2	-0.0372001
-10.2	0.0203	-10.2	0.0078	-10.1	-0.0170001	-10.1	-0.0160001	-10.1	-0.0384001	-10.1	-0.0443001
-10.1	0.0188	-10.1	0.0091	-10	-0.0218	-10	-0.0171	-10	-0.0397	-10	-0.0479
-10	0.0125	-10	0.0099	-9.9	-0.0202001	-9.9	-0.0145001	-9.9	-0.0367001	-9.9	-0.0453001
-9.9	0.0067	-9.9	0.0149	-9.8	-0.02	-9.8	-0.0152	-9.8	-0.0413	-9.8	-0.0446
-9.8	-0.00369989	-9.8	0.0126001	-9.7	-0.0228001	-9.7	-0.0141001	-9.7	-0.0410001	-9.7	-0.0425001
-9.7	-0.0087	-9.7	0.0149	-9.6	-0.0243001	-9.6	-0.0128001	-9.6	-0.0397001	-9.6	-0.0408001
-9.6	-0.0103	-9.6	0.0134	-9.5	-0.0278001	-9.5	-0.0120001	-9.5	-0.0400001	-9.5	-0.0445001
-9.5	-0.017	-9.5	0.0117	-9.4	-0.0326	-9.4	-0.0112	-9.4	-0.0437	-9.4	-0.0464
-9.4	-0.0216999	-9.4	0.00840013	-9.3	-0.0349	-9.3	-0.0068	-9.3	-0.0453	-9.3	-0.0474
-9.3	-0.0229	-9.3	0.00800004	-9.2	-0.0387001	-9.2	-0.00790006	-9.2	-0.0497001	-9.2	-0.0540001
-9.2	-0.0282	-9.2	0.0027	-9.1	-0.0355001	-9.1	-0.00600008	-9.1	-0.0509001	-9.1	-0.0521001
-9.1	-0.031	-9.1	0.0057	-9	-0.0330001	-9	-0.000600113	-9	-0.0486001	-9	-0.0536001
-9	-0.0332	-9	0.0085	-8.9	-0.0329001	-8.9	0.00339986	-8.9	-0.0481001	-8.9	-0.0569001
-8.9	-0.0363999	-8.9	0.00570012	-8.8	-0.0367	-8.8	0.000400002	-8.8	-0.0524	-8.8	-0.0571
-8.8	-0.0394999	-8.8	0.000600143	-8.7	-0.0358001	-8.7	0.0104999	-8.7	-0.0482001	-8.7	-0.0569001
-8.7	-0.0362	-8.7	0.0092	-8.6	-0.039	-8.6	0.00409999	-8.6	-0.0521	-8.6	-0.0608
-8.6	-0.0398	-8.6	0.0094	-8.5	-0.0366998	-8.5	-0.00629981	-8.5	-0.0523998	-8.5	-0.0584998
-8.5	-0.0392	-8.5	0.0076	-8.4	-0.024	-8.4	-0.00599999	-8.4	-0.0403	-8.4	-0.0452
-8.4	-0.0271002	-8.4	0.0150998	-8.3	-0.0238	-8.3	-0.019	-8.3	-0.0333	-8.3	-0.0442
-8.3	-0.0251	-8.3	0.00959999	-8.2	-0.00769982	-8.2	-0.0214998	-8.2	-0.0272998	-8.2	-0.0329998
-8.2	-0.0172	-8.2	0.0046	-8.1	-0.000899872	-8.1	-0.0236999	-8.1	-0.0198999	-8.1	-0.0271999
-8.1	-0.0074	-8.1	0.0014	-8	-0.00449984	-8	-0.0244998	-8	-0.0233998	-8	-0.0308998
-8	-0.0086	-8	-0.003	-7.9	-0.00399988	-7.9	-0.0214999	-7.9	-0.0244999	-7.9	-0.0302999
-7.9	-0.0119002	-7.9	-0.00160016	-7.8	-0.0019	-7.8	-0.0242	-7.8	-0.0227	-7.8	-0.0316
-7.8	-0.0120001	-7.8	-0.00330012	-7.7	-0.00069996	-7.7	-0.0219	-7.7	-0.0196	-7.7	-0.0307
-7.7	-0.0087	-7.7	-0.0053	-7.6	0.00250005	-7.6	-0.0232999	-7.6	-0.0206999	-7.6	-0.0306999
-7.6	-0.0105	-7.6	-0.0125	-7.5	0.000400077	-7.5	-0.0280999	-7.5	-0.0178999	-7.5	-0.0285999
-7.5	-0.0112	-7.5	-0.0144	-7.4	0.00249997	-7.4	-0.0244	-7.4	-0.0133	-7.4	-0.0267
-7.4	-0.00680008	-7.4	-0.0146001	-7.3	-0.0007	-7.3	-0.0277	-7.3	-0.016	-7.3	-0.0282
-7.3	-0.00769997	-7.3	-0.0179	-7.2	-0.0063999	-7.2	-0.0280999	-7.2	-0.0178999	-7.2	-0.0287999
-7.2	-0.0078	-7.2	-0.021	-7.1	-0.00569998	-7.1	-0.0238	-7.1	-0.0131	-7.1	-0.0247
-7.1	-0.0045	-7.1	-0.0169	-7	-0.00709997	-7	-0.0191	-7	-0.0107	-7	-0.0218
-7	-0.0045	-7	-0.0201	-6.9	-0.00849999	-6.9	-0.0186	-6.9	-0.0104	-6.9	-0.0239
-6.9	-0.00580003	-6.9	-0.0189	-6.8	-0.0119	-6.8	-0.0202	-6.8	-0.0172	-6.8	-0.0247
-6.8	-0.00840001	-6.8	-0.0193	-6.7	-0.00959994	-6.7	-0.0173999	-6.7	-0.0173999	-6.7	-0.0230999
-6.7	-0.0077	-6.7	-0.0196	-6.6	-0.00649996	-6.6	-0.0166	-6.6	-0.0151	-6.6	-0.0185
-6.6	-0.008	-6.6	-0.0198	-6.5	-0.00549995	-6.5	-0.0152999	-6.5	-0.0136999	-6.5	-0.0140999
-6.5	-0.006	-6.5	-0.0192	-6.4	-0.00329989	-6.4	-0.0134999	-6.4	-0.0114999	-6.4	-0.0119999
-6.4	-0.00300005	-6.4	-0.0180001	-6.3	0.0012	-6.3	-0.0102	-6.3	-0.0041	-6.3	-0.0085
-6.3	-0.00140011	-6.3	-0.0126001	-6.2	-0.00129991	-6.2	-0.00999991	-6.2	-0.00159991	-6.2	-0.0111999
-6.2	-0.0021	-6.2	-0.0165	-6.1	-0.000700021	-6.1	-0.00370002	-6.1	0.00119998	-6.1	-0.00610002
-6.1	-0.0011	-6.1	-0.0139	-6	-0.00410003	-6	-0.00560003	-6	-0.00320003	-6	-0.0102
-6	-0.005	-6	-0.0157	-5.9	-0.0049001	-5.9	-0.0063001	-5.9	-0.0055001	-5.9	-0.0130001
-5.9	-0.0092	-5.9	-0.0191	-5.8	-0.0117	-5.8	-0.0108	-5.8	-0.0094	-5.8	-0.0171
-5.8	-0.0153	-5.8	-0.0226	-5.7	-0.00949991	-5.7	-0.00739991	-5.7	-0.00599991	-5.7	-0.0125999
-5.7	-0.0099	-5.7	-0.0133	-5.6	-0.0042	-5.6	-0.0037	-5.6	-0.0047	-5.6	-0.01
-5.6	-0.00530017	-5.6	-0.00770017	-5.5	-0.002	-5.5	-0.0006	-5.5	-0.005	-5.5	-0.0095
-5.5	-0.0049	-5.5	-0.008	-5.4	-0.00319994	-5.4	-0.000699943	-5.4	-0.00579994	-5.4	-0.00779994
-5.4	-0.0106	-5.4	-0.006	-5.3	-0.0043	-5.3	-0.001	-5.3	-0.0037	-5.3	-0.0047
-5.3	-0.0075	-5.3	-0.006	-5.2	-0.00669997	-5.2	-0.00189997	-5.2	-0.00529997	-5.2	-0.00489997
-5.2	-0.0059	-5.2	-0.0047	-5.1	-0.0048	-5.1	-0.0039	-5.1	-0.0027	-5.1	-0.005
-5.1	-0.00570003	-5.1	-0.00250003	-5	0	-5	-0.001	-5	-0.002	-5	-0.0008
-5	-0.0035	-5	0.0036	-4.9	0.00200019	-4.9	0.00230019	-4.9	-0.00379981	-4.9	0.00240019
-4.9	-0.0049	-4.9	0.0047	-4.8	0.0044	-4.8	0.0023	-4.8	0.0018	-4.8	0.009
-4.8	0.0029	-4.8	0.0069	-4.7	0.0057	-4.7	0.0042	-4.7	0.0046	-4.7	0.0084
-4.7	0.0052	-4.7	0.0046	-4.6	0.0067	-4.6	-0.0004	-4.6	0.0058	-4.6	0.0091
-4.6	0.006	-4.6	0.0033	-4.5	0.0093	-4.5	0.0003	-4.5	0.0098	-4.5	0.01
-4.5	0.0117	-4.5	0.0065	-4.4	0.0128	-4.4	0.0039	-4.4	0.0142	-4.4	0.017
-4.4	0.0161	-4.4	0.0107	-4.3	0.0091	-4.3	0.0009	-4.3	0.0137	-4.3	0.0162
-4.3	0.0127	-4.3	0.013	-4.2	0.00789998	-4.2	0.000499977	-4.2	0.016	-4.2	0.0158
-4.2	0.0153	-4.2	0.0148	-4.1	0.0047	-4.1	-0.0019	-4.1	0.0141	-4.1	0.0103
-4.1	0.0154	-4.1	0.0141	-4	-9.99999e-05	-4	-0.0054	-4	0.0113	-4	0.0091
-4	0.0136	-4	0.0121	-3.9	-0.00189994	-3.9	-0.00769994	-3.9	0.0116001	-3.9	0.0109001
-3.9	0.0128	-3.9	0.0165	-3.8	-0.0014	-3.8	-0.0105	-3.8	0.0137	-3.8	0.0142
-3.8	0.0141	-3.8	0.0161	-3.7	-0.00340002	-3.7	-0.0116	-3.7	0.0133	-3.7	0.0131
-3.7	0.016	-3.7	0.0141	-3.6	-0.0025	-3.6	-0.0058	-3.6	0.0191	-3.6	0.0157
-3.6	0.0188	-3.6	0.018	-3.5	-0.0017	-3.5	-0.003	-3.5	0.0143	-3.5	0.0083
-3.5	0.021	-3.5	0.0205	-3.4	-0.0111003	-3.4	-0.0103003	-3.4	0.00419973	-3.4	0.00129973
-3.4	0.0157	-3.4	0.0112	-3.3	-0.0251	-3.3	-0.0246	-3.3	-0.0075	-3.3	-0.01
-3.3	0.0021	-3.3	0.0009	-3.2	-0.0290002	-3.2	-0.0306002	-3.2	-0.0155002	-3.2	-0.0135002
-3.2	-0.0066	-3.2	-0.0031	-3.1	-0.0403	-3.1	-0.0424	-3.1	-0.0299	-3.1	-0.0251
-3.1	-0.0155998	-3.1	-0.00669978	-3	-0.0323	-3	-0.0417	-3	-0.0303	-3	-0.0256
-3	-0.0137	-3	-0.0015	-2.9	-0.0287999	-2.9	-0.0336999	-2.9	-0.00919994	-2.9	-0.0168999
-2.9	-0.0053	-2.9	0.0091	-2.8	-0.0292	-2.8	-0.0357	-2.8	-0.0076	-2.8	-0.015
-2.8	-0.0008	-2.8	0.0098	-2.7	-0.0296999	-2.7	-0.0325999	-2.7	-0.00969986	-2.7	-0.0108999
-2.7	0.0014	-2.7	0.0145	-2.6	-0.029	-2.6	-0.0356	-2.6	-0.008	-2.6	-0.0112
-2.6	9.98634e-05	-2.6	0.0214999	-2.5	-0.0233	-2.5	-0.0322	-2.5	-0.0051	-2.5	-0.0064
-2.5	0.0023	-2.5	0.032	-2.4	-0.0197999	-2.4	-0.0292999	-2.4	-0.000399862	-2.4	-0.00299986
-2.4	0.0065	-2.4	0.0344	-2.3	-0.0163	-2.3	-0.0228	-2.3	-0.0021	-2.3	0.0012
-2.3	0.0051	-2.3	0.0386	-2.2	-0.0136003	-2.2	-0.0184003	-2.2	-0.00370035	-2.2	-0.00320035
-2.2	0.0071	-2.2	0.041	-2.1	-0.0175	-2.1	-0.0228	-2.1	-0.0121	-2.1	-0.0127
-2.1	0.00190035	-2.1	0.0293003	-2	-0.0049	-2	-0.0247	-2	-0.0067	-2	-0.0156
-2	0.0047	-2	0.0345	-1.9	-0.0059001	-1.9	-0.0372001	-1.9	-0.0159001	-1.9	-0.0181001
-1.9	-0.0084	-1.9	0.0359	-1.8	-0.014	-1.8	-0.0425	-1.8	-0.0195	-1.8	-0.0197
-1.8	-0.0097	-1.8	0.0371	-1.7	-0.0199996	-1.7	-0.0411996	-1.7	-0.0171996	-1.7	-0.0211996
-1.7	-0.0063	-1.7	0.0413	-1.6	-0.016	-1.6	-0.0354	-1.6	-0.008	-1.6	-0.0035
-1.6	0.0075996	-1.6	0.0542996	-1.5	-0.000800001	-1.5	-0.0195	-1.5	0.000199999	-1.5	0.0107
-1.5	0.0139	-1.5	0.0538	-1.4	0.00400002	-1.4	-0.0195	-1.4	0.000500016	-1.4	0.011
-1.4	0.0201	-1.4	0.0521	-1.3	0.0068	-1.3	-0.0194	-1.3	0.008	-1.3	0.0114
-1.3	0.0233	-1.3	0.0538	-1.2	0.00890008	-1.2	-0.0170999	-1.2	0.0150001	-1.2	0.0226001
-1.2	0.0296	-1.2	0.0538	-1.1	0.0124	-1.1	-0.015	-1.1	0.0324	-1.1	0.0253
-1.1	0.0351999	-1.1	0.0557999	-1	0.0159008	-1	-0.0136	-1	0.0349	-1	0.0545
-1	0.0373	-1	0.0572	-0.899998	0.0164	-0.899998	-0.0113992	-0.899998	0.0557008	-0.899998	0.0853
-0.900002	0.0394	-0.900002	0.0593	-0.799999	0.0347009	-0.799999	0.0088	-0.799999	0.0759	-0.799999	0.0936008
-0.799999	0.0589	-0.799999	0.0795	-0.699997	0.0164	-0.699997	0.00880089	-0.699997	0.0759009	-0.699997	0.1
-0.700001	0.0394	-0.700001	0.0593	-0.599998	0.0347009	-0.599998	0.0319	-0.599998	0.0804	-0.599998	0.111902
-0.600002	0.0589	-0.600002	0.0795	-0.5	0.0361	-0.5	0.045	-0.5	0.0924	-0.5	0.1138
-0.5	0.0589	-0.5	0.0795	-0.399998	0.0579	-0.399998	0.0722023	-0.399998	0.104302	-0.399998	0.113801
-0.400002	0.0785991	-0.400002	0.0997991	-0.299999	0.0706	-0.299999	0.1309	-0.299999	0.1583	-0.299999	0.1617
-0.299999	0.0917	-0.299999	0.1104	-0.199997	0.0978023	-0.199997	0.148301	-0.199997	0.168601	-0.199997	0.179101
-0.200001	0.1143	-0.200001	0.1371	-0.0999985	0.1571	-0.0999985	0.170695	-0.0999985	0.1973	-0.0999985	0.205
-0.100002	0.1736	-0.100002	0.1922	0	0.172101	0	0.1769	0	1.28979	0	1.84743
0	0.1882	0	0.2086	0.100002	0.1963	0.100002	0.291178	0.100002	1.41027	0.100002	1.96792
0.0999985	0.210999	0.0999985	0.217299	0.200001	0.444771	0.200001	1.27716	0.200001	2.30638	0.200001	3.21984
0.200001	1.00206	0.200001	0.488603	0.300003	0.444771	0.300003	1.31202	0.300003	2.34124	0.300003	3.25471
0.299999	1.00206	0.299999	0.523471	0.400002	0.444771	0.400002	1.51168	0.400002	2.81487	0.400002	3.48055
0.399998	1.00206	0.399998	0.563052	0.5	0.444771	0.5	1.58068	0.5	2.88387	0.5	3.50082
0.5	1.00206	0.5	0.632051	0.600002	0.465898	0.600002	1.81613	0.600002	2.94318	0.600002	3.50082
0.599998	1.00206	0.599998	0.632051	0.700001	0.465898	0.700001	1.81613	0.700001	2.94318	0.700001	3.50082
0.700001	1.00206	0.700001	0.632051	0.800003	0.465898	0.800003	1.81613	0.800003	2.94318	0.800003	3.50082
0.799999	1.00206	0.799999	0.632051	0.900002	0.465898	0.900002	1.81613	0.900002	2.94318	0.900002	3.50082
0.899998	1.00206	0.899998	0.632051	1	0.465898	1	1.82409	1	2.94318	1	3.50082
1	1.00206	1	0.632051	1.1	0.465898	1.1	1.82409	1.1	2.94318	1.1	3.50082
1.1	1.00206	1.1	0.650211	1.2	0.465898	1.2	1.82409	1.2	2.94318	1.2	3.50082
1.2	1.00206	1.2	0.778992	1.3	0.465898	1.3	1.82409	1.3	2.94318	1.3	3.50082
1.3	1.00206	1.3	0.778992	1.4	0.465898	1.4	1.82409	1.4	2.94318	1.4	3.54954
1.4	1.00206	1.4	0.778992	1.5	0.465898	1.5	1.82409	1.5	2.94318	1.5	3.68708
1.5	1.00206	1.5	0.778992	1.6	0.465898	1.6	1.82409	1.6	2.96121	1.6	3.84382
1.6	1.00206	1.6	0.650211	1.7	0.465898	1.7	1.82409	1.7	2.97386	1.7	3.88747
1.7	1.01154	1.7	0.632051	1.8	0.457685	1.8	1.81613	1.8	2.99096	1.8	3.9026
1.8	1.01214	1.8	0.586714	1.9	0.457685	1.9	1.83248	1.9	3.0164	1.9	3.94116
1.9	1.01214	1.9	0.632051	2	0.437329	2	1.83319	2	3.12944	2	3.95555
2	0.986085	2	0.650211	2.1	0.434318	2.1	1.83248	2.1	3.0164	2.1	3.95555
2.1	0.96023	2.1	0.586714	2.2	0.413812	2.2	1.81613	2.2	2.99096	2.2	3.94116
2.2	0.925072	2.2	0.530693	2.3	0.385305	2.3	1.80374	2.3	2.97386	2.3	3.95555
2.3	0.903051	2.3	0.527335	2.4	0.374978	2.4	1.75396	2.4	2.97386	2.4	3.9026
2.4	0.903051	2.4	0.520447	2.5	0.457685	2.5	1.87541	2.5	3.0164	2.5	3.9026
2.5	0.986085	2.5	0.586714	2.6	0.215671	2.6	1.67225	2.6	2.9766	2.6	3.90026
2.6	0.758234	2.6	0.331718	2.7	0.170589	2.7	1.65341	2.7	2.76014	2.7	3.8703
2.7	0.666315	2.7	0.267372	2.8	0.139543	2.8	1.6794	2.8	2.78565	2.8	3.94921
2.8	0.800501	2.8	0.365074	2.9	0.193148	2.9	1.69993	2.9	2.86822	2.9	4.03439
2.9	0.751238	2.9	0.320065	3	0.134124	3	1.64741	3	2.8215	3	3.98044
3	0.716865	3	0.313385	3.1	-0.00541244	3.1	1.52661	3.1	2.6962	3.1	3.81617
3.1	0.598347	3.1	0.193456	3.2	0.0369676	3.2	1.58082	3.2	2.76758	3.2	3.87515
3.2	0.64848	3.2	0.255649	3.3	0.0555874	3.3	1.60427	3.3	2.80761	3.3	3.92485
3.3	0.707189	3.3	0.305483	3.4	0.0817347	3.4	1.6066	3.4	2.81181	3.4	3.95094
3.4	0.736705	3.4	0.334099	3.5	0.071896	3.5	1.60406	3.5	2.84407	3.5	3.94658
3.5	0.739759	3.5	0.36948	3.6	0.0738113	3.6	1.60334	3.6	2.87244	3.6	3.97156
3.6	0.75492	3.6	0.390381	3.7	0.0578691	3.7	1.61944	3.7	2.87343	3.7	3.98046
3.7	0.764985	3.7	0.382255	3.8	0.0662831	3.8	1.6186	3.8	2.89455	3.8	4.00839
3.8	0.76993	3.8	0.385507	3.9	0.0828438	3.9	1.63454	3.9	2.91697	3.9	4.04816
3.9	0.781859	3.9	0.397459	4	0.0937165	4	1.63308	4	2.93678	4	4.04791
4	0.773743	4	0.412104	4.1	0.11182	4.1	1.646	4.1	2.9589	4.1	4.05445
4.1	0.78289	4.1	0.410667	4.2	0.101588	4.2	1.63642	4.2	2.95333	4.2	4.05221
4.2	0.766218	4.2	0.393595	4.3	0.103151	4.3	1.65425	4.3	2.95	4.3	4.0545
4.3	0.762367	4.3	0.403943	4.4	0.112174	4.4	1.66396	4.4	2.9473	4.4	4.06758
4.4	0.744803	4.4	0.394947	4.5	0.114904	4.5	1.66441	4.5	2.95748	4.5	4.06117
4.5	0.7406	4.5	0.383636	4.6	0.110492	4.6	1.6654	4.6	2.94959	4.6	4.07541
4.6	0.734148	4.6	0.393767	4.7	0.12633	4.7	1.67036	4.7	2.97283	4.7	4.11172
4.7	0.746395	4.7	0.401244	4.8	0.132648	4.8	1.68261	4.8	2.97069	4.8	4.1189
4.8	0.750775	4.8	0.395815	4.9	0.129541	4.9	1.68389	4.9	2.95752	4.9	4.14474
4.9	0.735726	4.9	0.403058	5	0.123258	5	1.67734	5	2.96344	5	4.15294
5	0.728476	5	0.392183	5.1	0.132111	5.1	1.69042	5.1	2.96821	5.1	4.16072
5.1	0.740951	5.1	0.38867	5.2	0.125414	5.2	1.69043	5.2	2.96541	5.2	4.18944
5.2	0.736686	5.2	0.39324	5.3	0.137617	5.3	1.71462	5.3	2.9876	5.3	4.20473
5.3	0.749178	5.3	0.414505	5.4	0.147998	5.4	1.7254	5.4	3.00334	5.4	4.22589
5.4	0.75905	5.4	0.423552	5.5	0.149571	5.5	1.72439	5.5	3.00924	5.5	4.23037
5.5	0.755153	5.5	0.422054	5.6	0.151183	5.6	1.7297	5.6	3.02511	5.6	4.23836
5.6	0.761628	5.6	0.425442	5.7	0.154869	5.7	1.73607	5.7	3.03419	5.7	4.25669
5.7	0.765014	5.7	0.424317	5.8	0.157951	5.8	1.73784	5.8	3.03835	5.8	4.25689
5.8	0.763398	5.8	0.419605	5.9	0.157436	5.9	1.7419	5.9	3.04	5.9	4.26543
5.9	0.76207	5.9	0.4094	6	0.157512	6	1.74356	6	3.03761	6	4.28755
6	0.762635	6	0.415951	6.1	0.163345	6.1	1.75022	6.1	3.03272	6.1	4.29484
6.1	0.760498	6.1	0.422023	6.2	0.168355	6.2	1.74224	6.2	3.0382	6.2	4.29563
6.2	0.748634	6.2	0.417332	6.3	0.174451	6.3	1.74676	6.3	3.05246	6.3	4.29473
6.3	0.744654	6.3	0.408951	6.4	0.198133	6.4	1.77215	6.4	3.07178	6.4	4.31547
6.4	0.747114	6.4	0.413797	6.5	0.213974	6.5	1.7877	6.5	3.09003	6.5	4.31866
6.5	0.759165	6.5	0.428239	6.6	0.22314	6.6	1.79887	6.6	3.09822	6.6	4.3284
6.6	0.769628	6.6	0.435463	6.7	0.219226	6.7	1.79508	6.7	3.09161	6.7	4.32318
6.7	0.769015	6.7	0.428844	6.8	0.211494	6.8	1.79069	6.8	3.09448	6.8	4.32318
6.8	0.762432	6.8	0.418966	6.9	0.213756	6.9	1.78818	6.9	3.09095	6.9	4.32176
6.9	0.766782	6.9	0.416066	7	0.213087	7	1.78467	7	3.096	7	4.32311
7	0.771724	7	0.418323	7.1	0.208813	7.1	1.78354	7.1	3.09336	7.1	4.33294
7.1	0.769551	7.1	0.418177	7.2	0.207378	7.2	1.7876	7.2	3.09523	7.2	4.34307
7.2	0.771962	7.2	0.419339	7.3	0.209929	7.3	1.79357	7.3	3.0967	7.3	4.3577
7.3	0.77981	7.3	0.417199	7.4	0.205093	7.4	1.80141	7.4	3.09855	7.4	4.37283
7.4	0.773288	7.4	0.416346	7.5	0.206246	7.5	1.80944	7.5	3.10169	7.5	4.39364
7.5	0.772548	7.5	0.434346	7.6	0.19811	7.6	1.80877	7.6	3.09965	7.6	4.40387
7.6	0.767702	7.6	0.441173	7.7	0.195256	7.7	1.80551	7.7	3.10142	7.7	4.40634
7.7	0.76717	7.7	0.445709	7.8	0.196213	7.8	1.79957	7.8	3.10836	7.8	4.41378
7.8	0.779473	7.8	0.446656	7.9	0.193183	7.9	1.79323	7.9	3.11949	7.9	4.41953
7.9	0.781134	7.9	0.447113	8	0.195038	8	1.7896	8	3.13192	8	4.43077
8	0.783306	8	0.450863	8.1	0.199382	8.1	1.79524	8.1	3.13927	8.1	4.43832
8.1	0.789654	8.1	0.45491	8.2	0.198245	8.2	1.7955	8.2	3.14363	8.2	4.44028
8.2	0.790719	8.2	0.456673	8.3	0.196516	8.3	1.79427	8.3	3.1482	8.3	4.43994
8.3	0.792586	8.3	0.461326	8.4	0.19718	8.4	1.79582	8.4	3.15236	8.4	4.44178
8.4	0.79764	8.4	0.466781	8.5	0.196049	8.5	1.80037	8.5	3.1599	8.5	4.44103
8.5	0.800404	8.5	0.468635	8.6	0.196801	8.6	1.80125	8.6	3.16376	8.6	4.44118
8.6	0.802066	8.6	0.466295	8.7	0.195373	8.7	1.80121	8.7	3.16662	8.7	4.44105
8.7	0.80214	8.7	0.471633	8.8	0.196618	8.8	1.80138	8.8	3.16919	8.8	4.4436
8.8	0.801995	8.8	0.473291	8.9	0.196074	8.9	1.80424	8.9	3.17156	8.9	4.44705
8.9	0.799463	8.9	0.471157	9	0.200018	9	1.80708	9	3.1808	9	4.45459
9	0.801422	9	0.473412	9.1	0.205757	9.1	1.81412	9.1	3.18955	9.1	4.46461
9.1	0.807155	9.1	0.483627	9.2	0.208015	9.2	1.81867	9.2	3.19589	9.2	4.47087
9.2	0.806422	9.2	0.490857	9.3	0.210972	9.3	1.82313	9.3	3.20195	9.3	4.47613
9.3	0.809574	9.3	0.49322	9.4	0.217	9.4	1.82868	9.4	3.20979	9.4	4.48018
9.4	0.815013	9.4	0.488766	9.5	0.218547	9.5	1.83331	9.5	3.21485	9.5	4.48303
9.5	0.816955	9.5	0.484212	9.6	0.223497	9.6	1.83756	9.6	3.21051	9.6	4.48977
9.6	0.821295	9.6	0.485463	9.7	0.228239	9.7	1.842	9.7	3.21585	9.7	4.49502
9.7	0.82354	9.7	0.486411	9.8	0.230274	9.8	1.84344	9.8	3.21572	9.8	4.49558
9.8	0.823083	9.8	0.48486	9.9	0.231311	9.9	1.83751	9.9	3.21488	9.9	4.49583
9.9	0.820644	9.9	0.482523	10	0.22966	10	1.83796	10	3.21563	10	4.49629
10	0.817013	10	0.482382	10.1	0.229914	10.1	1.83971	10.1	3.22008	10.1	4.49915
10.1	0.816569	10.1	0.479146	10.2	0.235644	10.2	1.84284	10.2	3.21944	10.2	4.50358
10.2	0.819608	10.2	0.478991	10.3	0.236286	10.3	1.84268	10.3	3.21958	10.3	4.5093
10.3	0.823429	10.3	0.48043	10.4	0.238427	10.4	1.84861	10.4	3.22351	10.4	4.51524
10.4	0.826669	10.4	0.486459	10.5	0.241351	10.5	1.85693	10.5	3.22635	10.5	4.52047
10.5	0.827118	10.5	0.494076	10.6	0.239597	10.6	1.85638	10.6	3.22491	10.6	4.5254
10.6	0.826454	10.6	0.494125	10.7	0.239144	10.7	1.85554	10.7	3.23005	10.7	4.52795
10.7	0.829682	10.7	0.49588	10.8	0.245251	10.8	1.86126	10.8	3.23846	10.8	4.53199
10.8	0.833804	10.8	0.503097	10.9	0.24838	10.9	1.8615	10.9	3.24381	10.9	4.53584
10.9	0.834741	10.9	0.506837	11	0.246527	11	1.86056	11	3.24358	11	4.53879
11	0.832192	11	0.510876	11.1	0.248553	11.1	1.86339	11.1	3.24184	11.1	4.54004
11.1	0.833623	11.1	0.513414	11.2	0.251583	11.2	1.86623	11.2	3.24826	11.2	4.54788
11.2	0.83825	11.2	0.516647	11.3	0.254328	11.3	1.8653	11.3	3.24892	11.3	4.55054
11.3	0.839104	11.3	0.519586	11.4	0.257261	11.4	1.86744	11.4	3.25305	11.4	4.55709
11.4	0.843143	11.4	0.522432	11.5	0.2565	11.5	1.86998	11.5	3.25708	11.5	4.56123
11.5	0.846772	11.5	0.52587	11.6	0.256738	11.6	1.87441	11.6	3.2631	11.6	4.56746
11.6	0.850896	11.6	0.530203	11.7	0.258378	11.7	1.88084	11.7	3.26693	11.7	4.572
11.7	0.852631	11.7	0.535534	11.8	0.25613	11.8	1.8796	11.8	3.26819	11.8	4.57555
11.8	0.850568	11.8	0.534003	11.9	0.257862	11.9	1.88632	11.9	3.27123	11.9	4.58525
11.9	0.855675	11.9	0.543007	12	0.256117	12	1.88519	12	3.26871	12	4.58472
12	0.85324	12	0.543253	12.1	0.255369	12.1	1.88434	12.1	3.26597	12.1	4.58876
12.1	0.855473	12.1	0.545981	12.2	0.256719	12.2	1.88627	12.2	3.2695	12.2	4.58942
12.2	0.850745	12.2	0.541851	12.3	0.257466	12.3	1.88952	12.3	3.27463	12.3	4.59386
12.3	0.848493	12.3	0.54409	12.4	0.253527	12.4	1.89554	12.4	3.27947	12.4	4.59511
12.4	0.846743	12.4	0.547836	12.5	0.256161	12.5	1.89609	12.5	3.28411	12.5	4.60203
12.5	0.849682	12.5	0.550581	12.6	0.260992	12.6	1.89942	12.6	3.29083	12.6	4.60766
12.6	0.85331	12.6	0.553808	12.7	0.266511	12.7	1.89836	12.7	3.29665	12.7	4.6094
12.7	0.854645	12.7	0.557736	12.8	0.268146	12.8	1.89551	12.8	3.29879	12.8	4.61313
12.8	0.856369	12.8	0.558179	12.9	0.268684	12.9	1.89265	12.9	3.3029	12.9	4.61975
12.9	0.855704	12.9	0.562006	13	0.270017	13	1.89747	13	3.30663	13	4.62697
13	0.859326	13	0.564843	13.1	0.269581	13.1	1.89614	13.1	3.31007	13.1	4.62763
13.1	0.858283	13.1	0.56271	13.2	0.273421	13.2	1.90136	13.2	3.31531	13.2	4.63227
13.2	0.862016	13.2	0.567243	13.3	0.282133	13.3	1.91157	13.3	3.32452	13.3	4.64019
13.3	0.865652	13.3	0.571779	13.4	0.282988	13.4	1.91094	13.4	3.32517	13.4	4.63966
13.4	0.867891	13.4	0.568349	13.5	0.287207	13.5	1.91626	13.5	3.32849	13.5	4.64498
13.5	0.871511	13.5	0.569873	13.6	0.29263	13.6	1.92209	13.6	3.33122	13.6	4.65499
13.6	0.874745	13.6	0.570223	13.7	0.293075	13.7	1.92543	13.7	3.33265	13.7	4.66322
13.7	0.878277	13.7	0.57645	13.8	0.291826	13.8	1.92837	13.8	3.33528	13.8	4.67016
13.8	0.876636	13.8	0.581481	13.9	0.288292	13.9	1.92752	13.9	3.33571	13.9	4.67291
13.9	0.873784	13.9	0.580141	14	0.293015	14	1.93045	14	3.34183	14	4.68272
14	0.873123	14	0.585364	14.1	0.294256	14.1	1.93289	14.1	3.34804	14.1	4.68954
14.1	0.875044	14.1	0.585101	14.2	0.294697	14.2	1.92985	14.2	3.34618	14.2	4.69328
14.2	0.871685	14.2	0.583832	14.3	0.297128	14.3	1.9295	14.3	3.34592	14.3	4.69712
14.3	0.872209	14.3	0.585658	14.4	0.29946	14.4	1.93124	14.4	3.34954	14.4	4.70354
14.4	0.871245	14.4	0.586893	14.5	0.305377	14.5	1.93686	14.5	3.35484	14.5	4.70907
14.5	0.873966	14.5	0.591407	14.6	0.309411	14.6	1.9412	14.6	3.35986	14.6	4.71718
14.6	0.878578	14.6	0.592842	14.7	0.306569	14.7	1.94224	14.7	3.36796	14.7	4.71714
14.7	0.882293	14.7	0.595569	14.8	0.309786	14.8	1.94865	14.8	3.37416	14.8	4.72515
14.8	0.886492	14.8	0.601585	14.9	0.309134	14.9	1.95119	14.9	3.37788	14.9	4.72699
14.9	0.88533	14.9	0.603318	15	0.309776	15	1.95224	15	3.38209	15	4.72784
15	0.88736	15	0.604657	15.1	0.307524	15.1	1.9522	15.1	3.38133	15.1	4.72849
15.1	0.886098	15.1	0.608783	15.2	0.303677	15.2	1.94925	15.2	3.38236	15.2	4.72844
15.2	0.886038	15.2	0.604652	15.3	0.302913	15.3	1.94888	15.3	3.38548	15.3	4.73326
15.3	0.888862	15.3	0.604397	15.4	0.304539	15.4	1.95159	15.4	3.39068	15.4	4.74027
15.4	0.889284	15.4	0.609306	15.5	0.305482	15.5	1.95421	15.5	3.39429	15.5	4.7493
15.5	0.888611	15.5	0.610932	15.6	0.307127	15.6	1.95495	15.6	3.39991	15.6	4.75971
15.6	0.887854	15.6	0.613469	15.7	0.306561	15.7	1.9559	15.7	3.40921	15.7	4.76304
15.7	0.886396	15.7	0.61561	15.8	0.30409	15.8	1.95275	15.8	3.41452	15.8	4.76289
15.8	0.882144	15.8	0.613361	15.9	0.302231	15.9	1.95179	15.9	3.41953	15.9	4.76832
15.9	0.881287	15.9	0.608916	16	0.301682	16	1.95741	16	3.42683	16	4.77993
16	0.883813	16	0.611729	16.1	0.302135	16.1	1.96422	16.1	3.43514	16.1	4.78756
16.1	0.887631	16.1	0.611367	16.2	0.308143	16.2	1.97036	16.2	3.44225	16.2	4.79309
16.2	0.888763	16.2	0.614795	16.3	0.303394	16.3	1.9721	16.3	3.44786	16.3	4.79892
16.3	0.888995	16.3	0.611439	16.4	0.30312	16.4	1.97533	16.4	3.45546	16.4	4.80394
16.4	0.887337	16.4	0.610167	16.5	0.302464	16.5	1.97856	16.5	3.45749	16.5	4.80748
16.5	0.887766	16.5	0.609007	16.6	0.307792	16.6	1.97662	16.6	3.46471	16.6	4.81311
16.6	0.888594	16.6	0.608651	16.7	0.313618	16.7	1.98034	16.7	3.47232	16.7	4.81735
16.7	0.889438	16.7	0.612481	16.8	0.314253	16.8	1.98227	16.8	3.47535	16.8	4.81899
16.8	0.88699	16.8	0.612514	16.9	0.310014	16.9	1.98072	16.9	3.47599	16.9	4.82173
16.9	0.882249	16.9	0.609167	17	0.310059	17	1.98225	17	3.47713	17	4.82775
17	0.88349	17	0.609807	17.1	0.306721	17.1	1.98309	17.1	3.48055	17.1	4.83358
17.1	0.884932	17.1	0.608962	17.2	0.300898	17.2	1.98444	17.2	3.48358	17.2	4.83752
17.2	0.886075	17.2	0.609506	17.3	0.305423	17.3	1.98866	17.3	3.4877	17.3	4.84125
17.3	0.888309	17.3	0.611635	17.4	0.311944	17.4	1.99587	17.4	3.4959	17.4	4.84637
17.4	0.891845	17.4	0.614665	17.5	0.313577	17.5	1.99851	17.5	3.50104	17.5	4.85041
17.5	0.892295	17.5	0.616197	17.6	0.312228	17.6	2.00244	17.6	3.50537	17.6	4.85674
17.6	0.895128	17.6	0.618125	17.7	0.316552	17.7	2.00108	17.7	3.50999	17.7	4.85909
17.7	0.89468	17.7	0.616663	17.8	0.315898	17.8	1.99833	17.8	3.51432	17.8	4.86102
17.8	0.893222	17.8	0.614204	17.9	0.324601	17.9	2.00524	17.9	3.51953	17.9	4.86924
17.9	0.895158	17.9	0.620307	18	0.327734	18	2.00886	18	3.52714	18	4.87528
18	0.897304	18	0.620852	18.1	0.331653	18.1	2.01328	18.1	3.54063	18.1	4.88659
18.1	0.903018	18.1	0.627164	18.2	0.334271	18.2	2.01563	18.2	3.55202	18.2	4.89211
18.2	0.901269	18.2	0.629597	18.3	0.328126	18.3	2.01389	18.3	3.55515	18.3	4.89525
18.3	0.903694	18.3	0.631328	18.4	0.329047	18.4	2.01523	18.4	3.56098	18.4	4.90068
18.4	0.904835	18.4	0.635946	18.5	0.335853	18.5	2.01597	18.5	3.56638	18.5	4.9075
18.5	0.906371	18.5	0.636877	18.6	0.337792	18.6	2.02327	18.6	3.57069	18.6	4.91213
18.6	0.905416	18.6	0.636611	18.7	0.341518	18.7	2.02669	18.7	3.57441	18.7	4.91825
18.7	0.910146	18.7	0.639839	18.8	0.346535	18.8	2.03112	18.8	3.58063	18.8	4.92816
18.8	0.916662	18.8	0.641082	18.9	0.346275	18.9	2.03544	18.9	3.58705	18.9	4.93568
18.9	0.918904	18.9	0.640527	19	0.346419	19	2.04039	19	3.59	19	4.93764
19	0.921055	19	0.636697	19.1	0.345564	19.1	2.04283	19.1	3.59224	19.1	4.94177
19.1	0.9226	19.1	0.636444	19.2	0.34828	19.2	2.04783	19.2	3.59805	19.2	4.94919
19.2	0.925233	19.2	0.642453	19.3	0.348917	19.3	2.04867	19.3	3.60119	19.3	4.95272
19.3	0.921704	19.3	0.6427	19.4	0.343481	19.4	2.04692	19.4	3.60094	19.4	4.95387
19.4	0.919863	19.4	0.643336	19.5	0.347893	19.5	2.05483	19.5	3.60776	19.5	4.96347
19.5	0.925877	19.5	0.647248	19.6	0.349925	19.6	2.05757	19.6	3.611	19.6	4.96971
19.6	0.925433	19.6	0.653963	19.7	0.348376	19.7	2.0625	19.7	3.61453	19.7	4.97335
19.7	0.924777	19.7	0.658684	19.8	0.353787	19.8	2.07001	19.8	3.62006	19.8	4.97578
19.8	0.926303	19.8	0.660311	19.9	0.357205	19.9	2.07413	19.9	3.62588	19.9	4.97891
19.9	0.92693	19.9	0.660543	20	0.359533	20	2.07935	20	3.62813	20	4.98324
20	0.924401	20	0.659686	20.1	0.364343	20.1	2.08666	20.1	3.63124	20.1	4.98957
20.1	0.930519	20.1	0.660215	20.2	0.364784	20.2	2.0909	20.2	3.63169	20.2	4.9937
20.2	0.931068	20.2	0.658463	20.3	0.367131	20.3	2.10091	20.3	3.63722	20.3	4.99934
20.3	0.936204	20.3	0.661899	20.4	0.372754	20.4	2.11331	20.4	3.65092	20.4	5.00726
20.4	0.94134	20.4	0.666529	20.5	0.371204	20.5	2.11744	20.5	3.65187	20.5	5.00423
20.5	0.940595	20.5	0.6625	20.6	0.373435	20.6	2.12267	20.6	3.65541	20.6	5.00627
20.6	0.942931	20.6	0.665737	20.7	0.372676	20.7	2.125	20.7	3.65706	20.7	5.00693
20.7	0.941186	20.7	0.666084	20.8	0.376206	20.8	2.13023	20.8	3.65722	20.8	5.01456
20.8	0.941238	20.8	0.665135	20.9	0.37447	20.9	2.13327	20.9	3.65838	20.9	5.01712
20.9	0.941702	20.9	0.662402	21	0.379098	21	2.1368	21	3.66251	21	5.02754
21	0.943458	21	0.666444	21.1	0.382137	21.1	2.14382	21.1	3.66187	21.1	5.03358
21.1	0.9476	21.1	0.669885	21.2	0.385074	21.2	2.14886	21.2	3.66631	21.2	5.03772
21.2	0.95075	21.2	0.671427	21.3	0.387009	21.3	2.14632	21.3	3.67124	21.3	5.04096
21.3	0.952792	21.3	0.672964	21.4	0.389141	21.4	2.14906	21.4	3.67288	21.4	5.0441
21.4	0.956026	21.4	0.672803	21.5	0.391672	21.5	2.1533	21.5	3.67312	21.5	5.04614
21.5	0.959364	21.5	0.669861	21.6	0.392908	21.6	2.15624	21.6	3.67187	21.6	5.044
21.6	0.962404	21.6	0.667524	21.7	0.390958	21.7	2.16077	21.7	3.66893	21.7	5.04216
21.7	0.961953	21.7	0.668866	21.8	0.393596	21.8	2.1647	21.8	3.66818	21.8	5.04719
21.8	0.964692	21.8	0.672891	21.9	0.394856	21.9	2.17083	21.9	3.66784	21.9	5.05054
21.9	0.971218	21.9	0.678622	22	0.395903	22	2.17914	22	3.67397	22	5.05487
22	0.974544	22	0.687129	22.1	0.399231	22.1	2.17839	22.1	3.67363	22.1	5.05203
22.1	0.9734	22.1	0.684701	22.2	0.404251	22.2	2.18172	22.2	3.67697	22.2	5.05566
22.2	0.975642	22.2	0.688637	22.3	0.403802	22.3	2.18235	22.3	3.67494	22.3	5.05859
22.3	0.981464	22.3	0.690072	22.4	0.407937	22.4	2.18508	22.4	3.67868	22.4	5.06213
22.4	0.986406	22.4	0.69401	22.5	0.413865	22.5	2.18892	22.5	3.68272	22.5	5.06727
22.5	0.991446	22.5	0.701835	22.6	0.41818	22.6	2.19254	22.6	3.68835	22.6	5.0708
22.6	0.991997	22.6	0.706257	22.7	0.412338	22.7	2.19796	22.7	3.6889	22.7	5.07474
22.7	0.995837	22.7	0.704807	22.8	0.408384	22.8	2.19912	22.8	3.68756	22.8	5.07838
22.8	0.997281	22.8	0.702272	22.9	0.409821	22.9	2.20196	22.9	3.68892	22.9	5.08412
22.9	1.00043	22.9	0.706308	23	0.412066	23	2.20512	23	3.69148	23	5.09135
23	1.00757	23	0.707855	23.1	0.412713	23.1	2.21055	23.1	3.69821	23.1	5.09568
23.1	1.00802	23.1	0.708695	23.2	0.417835	23.2	2.21967	23.2	3.70454	23.2	5.09902
23.2	1.01366	23.2	0.715109	23.3	0.424252	23.3	2.22551	23.3	3.70917	23.3	5.10525
23.3	1.01481	23.3	0.716451	23.4	0.423203	23.4	2.22945	23.4	3.71143	23.4	5.11108
23.4	1.01426	23.4	0.7161	23.5	0.418762	23.5	2.22881	23.5	3.7098	23.5	5.11412
23.5	1.0146	23.5	0.71186	23.6	0.417612	23.6	2.23233	23.6	3.71333	23.6	5.11853
23.6	1.01792	23.6	0.710399	23.7	0.419863	23.7	2.2314	23.7	3.71539	23.7	5.11849
23.7	1.01619	23.7	0.708661	23.8	0.421712	23.8	2.23794	23.8	3.71865	23.8	5.12503
23.8	1.01794	23.8	0.712296	23.9	0.425048	23.9	2.24397	23.9	3.71692	23.9	5.13027
23.9	1.02118	23.9	0.716631	24	0.421031	24	2.24602	24	3.71878	24	5.13113
24	1.02005	24	0.715896	24.1	0.417812	24.1	2.24529	24.1	3.72014	24.1	5.13298
24.1	1.01602	24.1	0.713764	24.2	0.42475	24.2	2.24993	24.2	3.7219	24.2	5.13493
24.2	1.02066	24.2	0.715017	24.3	0.425914	24.3	2.25257	24.3	3.71987	24.3	5.13758
24.3	1.02232	24.3	0.711983	24.4	0.430354	24.4	2.26258	24.4	3.72122	24.4	5.1439
24.4	1.02446	24.4	0.711827	24.5	0.428428	24.5	2.26454	24.5	3.72079	24.5	5.14495
24.5	1.027	24.5	0.710299	24.6	0.422408	24.6	2.26759	24.6	3.71877	24.6	5.14481
24.6	1.02855	24.6	0.710365	24.7	0.417683	24.7	2.26936	24.7	3.71914	24.7	5.14926
24.7	1.0302	24.7	0.713819	24.8	0.418837	24.8	2.27591	24.8	3.72201	24.8	5.1559
24.8	1.03226	24.8	0.716282	24.9	0.41572	24.9	2.28226	24.9	3.72387	24.9	5.15766
24.9	1.03144	24.9	0.717142	25	0.418269	25	2.28722	25	3.72264	25	5.15872
25	1.03141	25	0.719895	25.1	0.417027	25.1	2.28728	25.1	3.722	25.1	5.16365
25.1	1.03127	25.1	0.721047	25.2	0.418771	25.2	2.28834	25.2	3.72524	25.2	5.1666
25.2	1.03112	25.2	0.725878	25.3	0.418727	25.3	2.29021	25.3	3.72311	25.3	5.16696
25.3	1.03009	25.3	0.724845	25.4	0.420482	25.4	2.29795	25.4	3.72765	25.4	5.17409
25.4	1.03452	25.4	0.726604	25.5	0.424821	25.5	2.3012	25.5	3.7303	25.5	5.18191
25.5	1.03617	25.5	0.728657	25.6	0.424773	25.6	2.30504	25.6	3.73505	25.6	5.18356
25.6	1.03672	25.6	0.732198	25.7	0.425326	25.7	2.30749	25.7	3.73991	25.7	5.18789
25.7	1.04364	25.7	0.729771	25.8	0.428071	25.8	2.30695	25.8	3.74774	25.8	5.19353
25.8	1.046	25.8	0.732019	25.9	0.426938	25.9	2.30592	25.9	3.74901	25.9	5.19778
25.9	1.04857	25.9	0.732184	26	0.430179	26	2.31404	26	3.75355	26	5.20501
26	1.0575	26	0.736826	26.1	0.430943	26.1	2.31719	26.1	3.75672	26.1	5.21026
26.1	1.06204	26.1	0.740781	26.2	0.430727	26.2	2.31896	26.2	3.7614	26.2	5.21531
26.2	1.06211	26.2	0.746139	26.3	0.433967	26.3	2.32379	26.3	3.76874	26.3	5.21746
26.3	1.06445	26.3	0.750183	26.4	0.434997	26.4	2.32164	26.4	3.77159	26.4	5.22039
26.4	1.06192	26.4	0.748643	26.5	0.430356	26.5	2.31421	26.5	3.76797	26.5	5.22334
26.5	1.05848	26.5	0.746006	26.6	0.43557	26.6	2.31795	26.6	3.77311	26.6	5.23286
26.6	1.06272	26.6	0.750528	26.7	0.43523	26.7	2.32149	26.7	3.77387	26.7	5.2367
26.7	1.06169	26.7	0.750285	26.8	0.436988	26.8	2.32456	26.8	3.77961	26.8	5.24183
26.8	1.06435	26.8	0.751638	26.9	0.438238	26.9	2.32661	26.9	3.78138	26.9	5.24337
26.9	1.0654	26.9	0.751593	27	0.441667	27	2.32746	27	3.78712	27	5.25028
27	1.06785	27	0.754027	27.1	0.440416	27.1	2.3292	27.1	3.78898	27.1	5.24993
27.1	1.07029	27.1	0.754461	27.2	0.437767	27.2	2.32875	27.2	3.79422	27.2	5.25636
27.2	1.06994	27.2	0.75341	27.3	0.438707	27.3	2.33449	27.3	3.79937	27.3	5.26459
27.3	1.07339	27.3	0.75705	27.4	0.442756	27.4	2.34611	27.4	3.80642	27.4	5.27213
27.4	1.07685	27.4	0.75921	27.5	0.44362	27.5	2.35276	27.5	3.81308	27.5	5.27817
27.5	1.07733	27.5	0.763856	27.6	0.439992	27.6	2.35043	27.6	3.81465	27.6	5.28271
27.6	1.07471	27.6	0.768005	27.7	0.440151	27.7	2.35169	27.7	3.82061	27.7	5.29065
27.7	1.07878	27.7	0.773847	27.8	0.447275	27.8	2.35784	27.8	3.83123	27.8	5.29916
27.8	1.08622	27.8	0.780478	27.9	0.448921	27.9	2.36178	27.9	3.83279	27.9	5.30309
27.9	1.08888	27.9	0.781933	28	0.451746	28	2.36681	28	3.83882	28	5.30862
28	1.09073	28	0.784572	28.1	0.455083	28.1	2.36857	28.1	3.84257	28.1	5.31485
28.1	1.09259	28.1	0.787222	28.2	0.453459	28.2	2.37491	28.2	3.84613	28.2	5.32129
28.2	1.09983	28.2	0.790072	28.3	0.456698	28.3	2.38125	28.3	3.85187	28.3	5.32983
28.3	1.10677	28.3	0.796403	28.4	0.462231	28.4	2.3875	28.4	3.86041	28.4	5.33597
28.4	1.10714	28.4	0.801852	28.5	0.460596	28.5	2.39164	28.5	3.86286	28.5	5.33822
28.5	1.10541	28.5	0.803304	28.6	0.459656	28.6	2.39499	28.6	3.86731	28.6	5.34196
28.6	1.10756	28.6	0.801472	28.7	0.456629	28.7	2.39527	28.7	3.86909	28.7	5.34541
28.7	1.11062	28.7	0.802735	28.8	0.458278	28.8	2.39732	28.8	3.87074	28.8	5.34776
28.8	1.10978	28.8	0.805488	28.9	0.460927	28.9	2.40276	28.9	3.87568	28.9	5.3506
28.9	1.11194	28.9	0.809914	29	0.463276	29	2.41288	29	3.88479	29	5.35783
29	1.11857	29	0.813254	29.1	0.464621	29.1	2.4217	29.1	3.89052	29.1	5.36067
29.1	1.11972	29.1	0.817588	29.2	0.465569	29.2	2.42506	29.2	3.89048	29.2	5.3648
29.2	1.12466	29.2	0.819831	29.3	0.467912	29.3	2.42541	29.3	3.89383	29.3	5.37102
29.3	1.1295	29.3	0.82128	29.4	0.472937	29.4	2.42905	29.4	3.90137	29.4	5.37635
29.4	1.13373	29.4	0.823721	29.5	0.474873	29.5	2.43249	29.5	3.908	29.5	5.38008
29.5	1.13777	29.5	0.82706	29.6	0.481388	29.6	2.44091	29.6	3.91811	29.6	5.38829
29.6	1.14201	29.6	0.836369	29.7	0.482834	29.7	2.44337	29.7	3.91828	29.7	5.38606
29.7	1.14028	29.7	0.838925	29.8	0.482373	29.8	2.44771	29.8	3.92042	29.8	5.38899
29.8	1.14491	29.8	0.839974	29.9	0.482316	29.9	2.45344	29.9	3.92087	29.9	5.39132
29.9	1.14665	29.9	0.840826	30	0.480573	30	2.46027	30	3.93018	30	5.39724
30	1.15248	30	0.844967	30.1	0.48389	30.1	2.4647	30.1	3.93581	30.1	5.40106
30.1	1.1603	30.1	0.8484	30.2	0.4879	30.2	2.47221	30.2	3.93823	30.2	5.40677
30.2	1.16713	30.2	0.855408	30.3	0.487437	30.3	2.47535	30.3	3.93968	30.3	5.40672
30.3	1.16689	30.3	0.855554	30.4	0.490156	30.4	2.48157	30.4	3.94889	30.4	5.41145
30.4	1.17261	30.4	0.862267	30.5	0.491	30.5	2.48392	30.5	3.95443	30.5	5.41748
30.5	1.17576	30.5	0.866615	30.6	0.494521	30.6	2.48765	30.6	3.95787	30.6	5.41962
30.6	1.17592	30.6	0.869152	30.7	0.499929	30.7	2.49457	30.7	3.96727	30.7	5.42534
30.7	1.18005	30.7	0.874263	30.8	0.503054	30.8	2.4995	30.8	3.9715	30.8	5.42558
30.8	1.18329	30.8	0.876296	30.9	0.501004	30.9	2.49905	30.9	3.97104	30.9	5.42751
30.9	1.18245	30.9	0.875029	31	0.505313	31	2.49988	31	3.97407	31	5.43353
31	1.18507	31	0.876448	31.1	0.509833	31.1	2.50381	31.1	3.98378	31.1	5.43886
31.1	1.1885	31.1	0.881163	31.2	0.514358	31.2	2.51161	31.2	3.99329	31.2	5.44179
31.2	1.19343	31.2	0.88907	31.3	0.516494	31.3	2.51664	31.3	3.99873	31.3	5.44792
31.3	1.19846	31.3	0.892204	31.4	0.519817	31.4	2.52077	31.4	4.00297	31.4	5.45453
31.4	1.20449	31.4	0.893341	31.5	0.522338	31.5	2.52111	31.5	4.00452	31.5	5.45617
31.5	1.21171	31.5	0.892583	31.6	0.523671	31.6	2.52276	31.6	4.00825	31.6	5.45781
31.6	1.21615	31.6	0.893531	31.7	0.526003	31.7	2.52232	31.7	4.01069	31.7	5.45816
31.7	1.2176	31.7	0.894083	31.8	0.527241	31.8	2.52428	31.8	4.01114	31.8	5.4603
31.8	1.21826	31.8	0.893725	31.9	0.531461	31.9	2.52861	31.9	4.01268	31.9	5.45805
31.9	1.22258	31.9	0.895859	32	0.535386	32	2.53364	32	4.01761	32	5.46037
32	1.22372	32	0.898294	32.1	0.534129	32.1	2.53171	32.1	4.02084	32.1	5.4629
32.1	1.22278	32.1	0.897135	32.2	0.535052	32.2	2.53335	32.2	4.02476	32.2	5.46612
32.2	1.22632	32.2	0.895478	32.3	0.537161	32.3	2.53678	32.3	4.02699	32.3	5.46496
32.3	1.22896	32.3	0.896609	32.4	0.535998	32.4	2.54232	32.4	4.02515	32.4	5.46889
32.4	1.22823	32.4	0.89775	32.5	0.538142	32.5	2.55324	32.5	4.03397	32.5	5.47282
32.5	1.23616	32.5	0.904174	32.6	0.54208	32.6	2.56417	32.6	4.041	32.6	5.47975
32.6	1.24409	32.6	0.908415	32.7	0.544922	32.7	2.57218	32.7	4.04632	32.7	5.48607
32.7	1.25022	32.7	0.916032	32.8	0.547752	32.8	2.56963	32.8	4.04966	32.8	5.49248
32.8	1.25375	32.8	0.916467	32.9	0.548676	32.9	2.57036	32.9	4.05339	32.9	5.4959
32.9	1.25708	32.9	0.916593	33	0.551795	33	2.57657	33	4.0609	33	5.50063
33	1.26142	33	0.917637	33.1	0.552823	33.1	2.5817	33.1	4.06503	33.1	5.50397
33.1	1.26475	33.1	0.92017	33.2	0.556934	33.2	2.58843	33.2	4.06906	33.2	5.51029
33.2	1.27028	33.2	0.921312	33.3	0.561947	33.3	2.59285	33.3	4.07447	33.3	5.51311
33.3	1.2746	33.3	0.925328	33.4	0.565868	33.4	2.59646	33.4	4.0759	33.4	5.51493
33.4	1.27583	33.4	0.921472	33.5	0.567084	33.5	2.59949	33.5	4.07603	33.5	5.51725
33.5	1.27625	33.5	0.920891	33.6	0.568899	33.6	2.60381	33.6	4.08015	33.6	5.51916
33.6	1.28006	33.6	0.922618	33.7	0.572713	33.7	2.61272	33.7	4.09005	33.7	5.52288
33.7	1.28657	33.7	0.926239	33.8	0.574527	33.8	2.61662	33.8	4.09755	33.8	5.52679
33.8	1.2848	33.8	0.926251	33.9	0.575537	33.9	2.61764	33.9	4.10027	33.9	5.53261
33.9	1.28422	33.9	0.927961	34	0.572972	34	2.61598	34	4.10399	34	5.53573
34	1.28315	34	0.9252	34.1	0.575497	34.1	2.61951	34.1	4.10831	34.1	5.54333
34.1	1.28716	34.1	0.928112	34.2	0.578813	34.2	2.62513	34.2	4.11174	34.2	5.54686
34.2	1.2886	34.2	0.928152	34.3	0.581311	34.3	2.62816	34.3	4.11636	34.3	5.55078
34.3	1.28962	34.3	0.932552	34.4	0.580938	34.4	2.6286	34.4	4.12108	34.4	5.5524
34.4	1.28637	34.4	0.928401	34.5	0.582466	34.5	2.63282	34.5	4.1266	34.5	5.55412
34.5	1.2902	34.5	0.930317	34.6	0.589564	34.6	2.63605	34.6	4.13401	34.6	5.56272
34.6	1.29522	34.6	0.937219	34.7	0.586894	34.7	2.63468	34.7	4.13444	34.7	5.56246
34.7	1.28937	34.7	0.936647	34.8	0.590296	34.8	2.6344	34.8	4.13884	34.8	5.56486
34.8	1.28779	34.8	0.93696	34.9	0.595209	34.9	2.63822	34.9	4.14565	34.9	5.57028
34.9	1.28962	34.9	0.938778	35	0.601013	35	2.64593	35	4.15586	35	5.58046
35	1.29454	35	0.942895	35.1	0.605526	35.1	2.64766	35.1	4.1587	35.1	5.58677
35.1	1.29468	35.1	0.945322	35.2	0.611924	35.2	2.6482	35.2	4.16661	35.2	5.59278
35.2	1.2985	35.2	0.947741	35.3	0.618719	35.3	2.654	35.3	4.1769	35.3	5.60158
35.3	1.30381	35.3	0.951057	35.4	0.620545	35.4	2.65892	35.4	4.18282	35.4	5.60422
35.4	1.30275	35.4	0.954472	35.5	0.618682	35.5	2.66125	35.5	4.18185	35.5	5.60695
35.5	1.30389	35.5	0.956684	35.6	0.618802	35.6	2.65969	35.6	4.18068	35.6	5.60767
35.6	1.30422	35.6	0.956886	35.7	0.615945	35.7	2.65593	35.7	4.17652	35.7	5.60522
35.7	1.30375	35.7	0.951433	35.8	0.620552	35.8	2.65865	35.8	4.18163	35.8	5.61372
35.8	1.30797	35.8	0.954347	35.9	0.627049	35.9	2.66316	35.9	4.18994	35.9	5.61944
35.9	1.31091	35.9	0.959551	36	0.630358	36	2.66458	36	4.19326	36	5.62106
36	1.31414	36	0.959874	36.1	0.633665	36.1	2.66271	36.1	4.19199	36.1	5.62307
36.1	1.31497	36.1	0.9575	36.2	0.631895	36.2	2.66443	36.2	4.19392	36.2	5.6232
36.2	1.3134	36.2	0.954231	36.3	0.635096	36.3	2.66535	36.3	4.19883	36.3	5.62522
36.3	1.31611	36.3	0.954643	36.4	0.633916	36.4	2.66458	36.4	4.20184	36.4	5.62912
36.4	1.31323	36.4	0.956549	36.5	0.631454	36.5	2.66262	36.5	4.20057	36.5	5.63004
36.5	1.31295	36.5	0.952687	36.6	0.634064	36.6	2.66433	36.6	4.20307	36.6	5.62876
36.6	1.31357	36.6	0.953282	36.7	0.631504	36.7	2.66465	36.7	4.20629	36.7	5.63605
36.7	1.31558	36.7	0.954286	36.8	0.635421	36.8	2.66638	36.8	4.2106	36.8	5.64485
36.8	1.32129	36.8	0.955208	36.9	0.639519	36.9	2.66898	36.9	4.2165	36.9	5.65264
36.9	1.32628	36.9	0.955919	37	0.644406	37	2.67407	37	4.2258	37	5.65683
37	1.33188	37	0.96171	37.1	0.645328	37.1	2.68018	37.1	4.23071	37.1	5.65804
37.1	1.33698	37.1	0.965515	37.2	0.643548	37.2	2.68288	37.2	4.23082	37.2	5.65785
37.2	1.34109	37.2	0.96025	37.3	0.644949	37.3	2.68269	37.3	4.23423	37.3	5.66264
37.3	1.34548	37.3	0.958267	37.4	0.646064	37.4	2.68451	37.4	4.23794	37.4	5.66206
37.4	1.34581	37.4	0.955396	37.5	0.647277	37.5	2.68751	37.5	4.24413	37.5	5.66347
37.5	1.34672	37.5	0.957301	37.6	0.648491	37.6	2.69371	37.6	4.25272	37.6	5.66877
37.6	1.34653	37.6	0.962193	37.7	0.650798	37.7	2.70418	37.7	4.25961	37.7	5.67337
37.7	1.34823	37.7	0.966176	37.8	0.650319	37.8	2.71087	37.8	4.26262	37.8	5.67986
37.8	1.34944	37.8	0.969372	37.9	0.649929	37.9	2.71446	37.9	4.26474	37.9	5.68246
37.9	1.34696	37.9	0.970786	38	0.649046	38	2.71587	38	4.26356	38	5.68657
38	1.3438	38	0.970598	38.1	0.650251	38.1	2.72026	38.1	4.26517	38.1	5.69047
38.1	1.3463	38.1	0.970698	38.2	0.651168	38.2	2.72337	38.2	4.2642	38.2	5.69119
38.2	1.34701	38.2	0.97201	38.3	0.654471	38.3	2.72887	38.3	4.2676	38.3	5.6946
38.3	1.34751	38.3	0.977492	38.4	0.654487	38.4	2.73037	38.4	4.27021	38.4	5.69859
38.4	1.34622	38.4	0.975006	38.5	0.662172	38.5	2.73228	38.5	4.27759	38.5	5.70159
38.5	1.35458	38.5	0.981279	38.6	0.662878	38.6	2.73229	38.6	4.2798	38.6	5.70498
38.6	1.35409	38.6	0.981486	38.7	0.662385	38.7	2.7346	38.7	4.28061	38.7	5.70558
38.7	1.35468	38.7	0.984667	38.8	0.667264	38.8	2.73582	38.8	4.28978	38.8	5.70888
38.8	1.35667	38.8	0.988059	38.9	0.669162	38.9	2.74251	38.9	4.29767	38.9	5.71029
38.9	1.36107	38.9	0.991665	39	0.675551	39	2.7509	39	4.30287	39	5.71649
39	1.36348	39	0.998967	39.1	0.678159	39.1	2.75291	39.1	4.30657	39.1	5.72318
39.1	1.36348	39.1	1.00575	39.2	0.682563	39.2	2.75532	39.2	4.30859	39.2	5.72848
39.2	1.36747	39.2	1.01024	39.3	0.685174	39.3	2.75833	39.3	4.31638	39.3	5.73387
39.3	1.36928	39.3	1.01484	39.4	0.684988	39.4	2.76224	39.4	4.32139	39.4	5.73797
39.4	1.37179	39.4	1.01795	39.5	0.686587	39.5	2.76495	39.5	4.326	39.5	5.74057
39.5	1.37738	39.5	1.02504	39.6	0.687697	39.6	2.76786	39.6	4.33072	39.6	5.74338
39.6	1.3809	39.6	1.02726	39.7	0.689006	39.7	2.76838	39.7	4.33364	39.7	5.74711
39.7	1.38261	39.7	1.02848	39.8	0.693991	39.8	2.76929	39.8	4.33923	39.8	5.75409
39.8	1.38709	39.8	1.03058	39.9	0.6937	39.9	2.77369	39.9	4.34333	39.9	5.7574
39.9	1.39	39.9	1.0325	40	0.694919	40	2.77472	40	4.34795	40	5.75713
40	1.394	40	1.03163	40.1	0.698431	40.1	2.78092	40.1	4.35624	40.1	5.76453
40.1	1.39552	40.1	1.03723	40.2	0.696952	40.2	2.78195	40.2	4.36027	40.2	5.76467
40.2	1.39615	40.2	1.03648	40.3	0.694977	40.3	2.78366	40.3	4.3619	40.3	5.76538
40.3	1.40065	40.3	1.03978	40.4	0.697188	40.4	2.78407	40.4	4.36462	40.4	5.76839
40.4	1.40116	40.4	1.039	40.5	0.696703	40.5	2.78387	40.5	4.36435	40.5	5.7701
40.5	1.40246	40.5	1.0416	40.6	0.697588	40.6	2.78438	40.6	4.36556	40.6	5.77749
40.6	1.40546	40.6	1.04132	40.7	0.695193	40.7	2.78867	40.7	4.36667	40.7	5.77551
40.7	1.40636	40.7	1.03745	40.8	0.69799	40.8	2.79526	40.8	4.36838	40.8	5.77879
40.8	1.41613	40.8	1.04263	40.9	0.6987	40.9	2.79917	40.9	4.37518	40.9	5.78219
40.9	1.42531	40.9	1.04743	41	0.700987	41	2.80167	41	4.38038	41	5.7857
41	1.43209	41	1.05053	41.1	0.701778	41.1	2.80327	41.1	4.37868	41.1	5.78521
41.1	1.4325	41.1	1.05341	41.2	0.702077	41.2	2.80745	41.2	4.37918	41.2	5.78453
41.2	1.43798	41.2	1.05431	41.3	0.702978	41.3	2.81733	41.3	4.382	41.3	5.78713
41.3	1.44187	41.3	1.05692	41.4	0.702581	41.4	2.81805	41.4	4.386	41.4	5.78755
41.4	1.44079	41.4	1.06201	41.5	0.708359	41.5	2.82314	41.5	4.3916	41.5	5.79104
41.5	1.44388	41.5	1.06501	41.6	0.713146	41.6	2.82852	41.6	4.39908	41.6	5.79304
41.6	1.44896	41.6	1.06603	41.7	0.717529	41.7	2.83551	41.7	4.40687	41.7	5.79843
41.7	1.45644	41.7	1.07213	41.8	0.719918	41.8	2.8426	41.8	4.41615	41.8	5.80123
41.8	1.46193	41.8	1.08032	41.9	0.71942	41.9	2.84818	41.9	4.42135	41.9	5.80224
41.9	1.46821	41.9	1.08321	42	0.715834	42	2.84878	42	4.42255	42	5.80325
42	1.46931	42	1.08272	42.1	0.712853	42.1	2.84799	42.1	4.42496	42.1	5.80395
42.1	1.4701	42.1	1.08383	42.2	0.715752	42.2	2.85299	42.2	4.43454	42.2	5.80656
42.2	1.4723	42.2	1.08883	42.3	0.727021	42.3	2.86098	42.3	4.44323	42.3	5.81763
42.3	1.47888	42.3	1.0985	42.4	0.726153	42.4	2.86438	42.4	4.44633	42.4	5.81796
42.4	1.47801	42.4	1.09872	42.5	0.731336	42.5	2.87056	42.5	4.45133	42.5	5.82126
42.5	1.48529	42.5	1.10431	42.6	0.740291	42.6	2.87964	42.6	4.45891	42.6	5.82884
42.6	1.48868	42.6	1.11338	42.7	0.742573	42.7	2.88514	42.7	4.46381	42.7	5.83246
42.7	1.49049	42.7	1.11868	42.8	0.748151	42.8	2.89303	42.8	4.46763	42.8	5.83596
42.8	1.49379	42.8	1.12548	42.9	0.748454	42.9	2.89604	42.9	4.46865	42.9	5.83497
42.9	1.48902	42.9	1.12928	43	0.746173	43	2.89527	43	4.46919	43	5.83231
43	1.48168	43	1.133	43.1	0.750371	43.1	2.89976	43.1	4.47269	43.1	5.83562
43.1	1.48587	43.1	1.13521	43.2	0.756453	43.2	2.90257	43.2	4.47699	43.2	5.84022
43.2	1.48658	43.2	1.1399	43.3	0.76165	43.3	2.90737	43.3	4.4841	43.3	5.84841
43.3	1.48759	43.3	1.15138	43.4	0.764557	43.4	2.90848	43.4	4.48313	43.4	5.84873
43.4	1.48391	43.4	1.15389	43.5	0.768936	43.5	2.91049	43.5	4.48643	43.5	5.85283
43.5	1.4877	43.5	1.1558	43.6	0.772028	43.6	2.91399	43.6	4.49202	43.6	5.86013
43.6	1.4899	43.6	1.16088	43.7	0.777313	43.7	2.91878	43.7	4.49663	43.7	5.86683
43.7	1.49003	43.7	1.16477	43.8	0.778324	43.8	2.91551	43.8	4.50004	43.8	5.87024
43.8	1.49074	43.8	1.1628	43.9	0.779628	43.9	2.91612	43.9	4.50464	43.9	5.86906
43.9	1.49534	43.9	1.16053	44	0.786301	44	2.92171	44	4.51591	44	5.87475
44	1.50203	44	1.1658	44.1	0.787202	44.1	2.92461	44.1	4.5222	44.1	5.87657
44.1	1.5092	44.1	1.16402	44.2	0.790297	44.2	2.92743	44.2	4.52849	44.2	5.88147
44.2	1.51302	44.2	1.16961	44.3	0.792299	44.3	2.93153	44.3	4.53668	44.3	5.88588
44.3	1.51801	44.3	1.17312	44.4	0.794101	44.4	2.93274	44.4	4.54308	44.4	5.88839
44.4	1.52181	44.4	1.17652	44.5	0.797295	44.5	2.93654	44.5	4.54749	44.5	5.8899
44.5	1.52561	44.5	1.17962	44.6	0.792421	44.6	2.93575	44.6	4.54979	44.6	5.8937
44.6	1.52363	44.6	1.18023	44.7	0.79531	44.7	2.93557	44.7	4.54971	44.7	5.8966
44.7	1.52503	44.7	1.18233	44.8	0.801101	44.8	2.93569	44.8	4.55242	44.8	5.8977
44.8	1.52255	44.8	1.18285	44.9	0.801619	44.9	2.9383	44.9	4.55124	44.9	5.9037
44.9	1.52297	44.9	1.18387	45	0.80421	45	2.9433	45	4.55184	45	5.90679
45	1.52536	45	1.18626	45.1	0.802505	45.1	2.9428	45.1	4.55044	45.1	5.90549
45.1	1.52684	45.1	1.18186	45.2	0.802596	45.2	2.94679	45.2	4.55164	45.2	5.90519
45.2	1.52894	45.2	1.17936	45.3	0.798914	45.3	2.95189	45.3	4.55424	45.3	5.90162
45.3	1.52636	45.3	1.17957	45.4	0.796921	45.4	2.95718	45.4	4.55653	45.4	5.9051
45.4	1.53054	45.4	1.18276	45.5	0.798916	45.5	2.9565	45.5	4.55664	45.5	5.90491
45.5	1.53264	45.5	1.18166	45.6	0.798127	45.6	2.95561	45.6	4.55924	45.6	5.90551
45.6	1.53244	45.6	1.17928	45.7	0.80042	45.7	2.9591	45.7	4.56433	45.7	5.9076
45.7	1.53722	45.7	1.18385	45.8	0.803916	45.8	2.96171	45.8	4.56623	45.8	5.9089
45.8	1.53894	45.8	1.18715	45.9	0.80413	45.9	2.96373	45.9	4.56397	45.9	5.90862
45.9	1.53726	45.9	1.18795	46	0.809222	46	2.96944	46	4.56767	46	5.91152
46	1.54375	46	1.19513	46.1	0.808627	46.1	2.97453	46.1	4.56768	46.1	5.91391
46.1	1.54476	46.1	1.19504	46.2	0.807525	46.2	2.97633	46.2	4.56678	46.2	5.90982
46.2	1.55033	46.2	1.19563	46.3	0.808819	46.3	2.97793	46.3	4.56638	46.3	5.9127
46.3	1.55093	46.3	1.19791	46.4	0.81161	46.4	2.97774	46.4	4.56708	46.4	5.9152
46.4	1.55093	46.4	1.19801	46.5	0.817293	46.5	2.98683	46.5	4.57665	46.5	5.92127
46.5	1.55861	46.5	1.20667	46.6	0.818207	46.6	2.99155	46.6	4.58104	46.6	5.92238
46.6	1.56211	46.6	1.21176	46.7	0.815135	46.7	2.99287	46.7	4.58204	46.7	5.91791
46.7	1.55884	46.7	1.21156	46.8	0.815948	46.8	2.99618	46.8	4.57966	46.8	5.9233
46.8	1.56175	46.8	1.21357	46.9	0.820751	46.9	2.9996	46.9	4.58426	46.9	5.92721
46.9	1.56236	46.9	1.21478	47	0.826546	47	3.0073	47	4.58379	47	5.9328
47	1.56387	47	1.21808	47.1	0.82607	47.1	3.00972	47.1	4.5842	47.1	5.93242
47.1	1.56539	47.1	1.22029	47.2	0.829187	47.2	3.01225	47.2	4.59289	47.2	5.93712
47.2	1.56979	47.2	1.22539	47.3	0.831592	47.3	3.01298	47.3	4.59839	47.3	5.94302
47.3	1.56742	47.3	1.22969	47.4	0.831304	47.4	3.0128	47.4	4.60138	47.4	5.9486
47.4	1.56832	47.4	1.23418	47.5	0.834607	47.5	3.0188	47.5	4.6018	47.5	5.95161
47.5	1.57291	47.5	1.23728	47.6	0.833825	47.6	3.02272	47.6	4.60541	47.6	5.95831
47.6	1.57661	47.6	1.23669	47.7	0.833948	47.7	3.02713	47.7	4.61092	47.7	5.96531
47.7	1.57843	47.7	1.24079	47.8	0.83895	47.8	3.03374	47.8	4.61574	47.8	5.97062
47.8	1.58055	47.8	1.243	47.9	0.844642	47.9	3.04045	47.9	4.62262	47.9	5.97989
47.9	1.58574	47.9	1.24897	48	0.846847	48	3.04326	48	4.62463	48	5.98199
48	1.58475	48	1.25355	48.1	0.846364	48.1	3.04589	48.1	4.62614	48.1	5.97981
48.1	1.58376	48.1	1.25675	48.2	0.850257	48.2	3.0514	48.2	4.63282	48.2	5.9851
48.2	1.58836	48.2	1.26134	48.3	0.850959	48.3	3.0568	48.3	4.63273	48.3	5.988
48.3	1.59365	48.3	1.26343	48.4	0.850352	48.4	3.0606	48.4	4.63512	48.4	5.98829
48.4	1.59754	48.4	1.26581	48.5	0.854431	48.5	3.0645	48.5	4.63922	48.5	5.99168
48.5	1.60184	48.5	1.26812	48.6	0.852957	48.6	3.06533	48.6	4.64154	48.6	5.99239
48.6	1.60436	48.6	1.26624	48.7	0.854272	48.7	3.06904	48.7	4.64456	48.7	5.99578
48.7	1.60926	48.7	1.26835	48.8	0.860871	48.8	3.07056	48.8	4.64897	48.8	6.00207
48.8	1.61784	48.8	1.27435	48.9	0.869447	48.9	3.07596	48.9	4.65893	48.9	6.01054
48.9	1.62722	48.9	1.27954	49	0.87683	49	3.08256	49	4.66522	49	6.01594
49	1.63868	49	1.28384	49.1	0.885416	49.1	3.09125	49.1	4.6723	49.1	6.02532
49.1	1.64956	49.1	1.28953	49.2	0.884539	49.2	3.09537	49.2	4.6781	49.2	6.03181
49.2	1.65128	49.2	1.29343	49.3	0.879281	49.3	3.09391	49.3	4.68041	49.3	6.03264
49.3	1.65161	49.3	1.29324	49.4	0.877302	49.4	3.09434	49.4	4.67804	49.4	6.02938
49.4	1.65453	49.4	1.28907	49.5	0.878017	49.5	3.10502	49.5	4.68762	49.5	6.03667
49.5	1.66273	49.5	1.29287	49.6	0.87486	49.6	3.11084	49.6	4.69312	49.6	6.04298
49.6	1.66545	49.6	1.29748	49.7	0.876666	49.7	3.11226	49.7	4.69464	49.7	6.04399
49.7	1.67035	49.7	1.3003	49.8	0.874972	49.8	3.11218	49.8	4.69396	49.8	6.0419
49.8	1.67166	49.8	1.30002	49.9	0.87736	49.9	3.11758	49.9	4.69826	49.9	6.0445
49.9	1.67696	49.9	1.3064	50	0.881657	50	3.12329	50	4.70326	50	6.0507
50	1.67817	50	1.312	50.1	0.879501	50.1	3.12841	50.1	4.70461	50.1	6.05232
50.1	1.68169	50.1	1.31752	50.2	0.883302	50.2	3.13263	50.2	4.7121	50.2	6.0593
50.2	1.68551	50.2	1.32261	50.3	0.881733	50.3	3.13464	50.3	4.71423	50.3	6.05842
50.3	1.68942	50.3	1.32244	50.4	0.884534	50.4	3.13904	50.4	4.71932	50.4	6.06291
50.4	1.69282	50.4	1.32743	50.5	0.884543	50.5	3.14504	50.5	4.71994	50.5	6.0675
50.5	1.69483	50.5	1.32425	50.6	0.886153	50.6	3.14736	50.6	4.72245	50.6	6.0726
50.6	1.70013	50.6	1.32635	50.7	0.89215	50.7	3.15167	50.7	4.72844	50.7	6.07481
50.7	1.70683	50.7	1.32637	50.8	0.894264	50.8	3.15778	50.8	4.73574	50.8	6.07852
50.8	1.71562	50.8	1.32768	50.9	0.897966	50.9	3.16417	50.9	4.73996	50.9	6.08203
50.9	1.72282	50.9	1.33048	51	0.897785	51	3.16468	51	4.73968	51	6.07927
51	1.72563	51	1.33069	51.1	0.899707	51.1	3.165	51.1	4.7428	51.1	6.08019
51.1	1.73055	51.1	1.33281	51.2	0.904724	51.2	3.16882	51.2	4.74832	51.2	6.08631
51.2	1.73498	51.2	1.33992	51.3	0.908143	51.3	3.16917	51.3	4.75414	51.3	6.08853
51.3	1.7405	51.3	1.34393	51.4	0.913741	51.4	3.16869	51.4	4.75935	51.4	6.09453
51.4	1.7465	51.4	1.34295	51.5	0.91736	51.5	3.16882	51.5	4.75879	51.5	6.09118
51.5	1.74684	51.5	1.34188	51.6	0.920868	51.6	3.18099	51.6	4.76739	51.6	6.09797
51.6	1.75284	51.6	1.35037	51.7	0.923092	51.7	3.1902	51.7	4.77441	51.7	6.10339
51.7	1.75646	51.7	1.35589	51.8	0.924817	51.8	3.19443	51.8	4.77495	51.8	6.10652
51.8	1.75869	51.8	1.35812	51.9	0.924638	51.9	3.19993	51.9	4.78204	51.9	6.10933
51.9	1.76478	51.9	1.36062	52	0.929138	52	3.20183	52	4.78783	52	6.10945
52	1.76819	52	1.36332	52.1	0.930954	52.1	3.20374	52.1	4.78736	52.1	6.11276
52.1	1.76811	52.1	1.36075	52.2	0.935666	52.2	3.20856	52.2	4.79078	52.2	6.11658
52.2	1.77092	52.2	1.36446	52.3	0.943656	52.3	3.21558	52.3	4.79659	52.3	6.12418
52.3	1.77545	52.3	1.36906	52.4	0.946671	52.4	3.22029	52.4	4.80421	52.4	6.128
52.4	1.78185	52.4	1.37276	52.5	0.953163	52.5	3.22649	52.5	4.8129	52.5	6.13511
52.5	1.79074	52.5	1.37976	52.6	0.953583	52.6	3.22452	52.6	4.81064	52.6	6.13803
52.6	1.79027	52.6	1.37919	52.7	0.958376	52.7	3.22962	52.7	4.81277	52.7	6.14484
52.7	1.79407	52.7	1.38151	52.8	0.96308	52.8	3.23253	52.8	4.8161	52.8	6.15204
52.8	1.79957	52.8	1.38711	52.9	0.965195	52.9	3.23277	52.9	4.8254	52.9	6.15625
52.9	1.80318	52.9	1.3914	53	0.966107	53	3.23767	53	4.82931	53	6.16145
53	1.80599	53	1.39371	53.1	0.966234	53.1	3.2378	53.1	4.83452	53.1	6.16
53.1	1.80503	53.1	1.39434	53.2	0.970643	53.2	3.24201	53.2	4.83606	53.2	6.1669
53.2	1.80704	53.2	1.39924	53.3	0.972753	53.3	3.2473	53.3	4.8359	53.3	6.16473
53.3	1.81055	53.3	1.39468	53.4	0.973771	53.4	3.24752	53.4	4.83842	53.4	6.16326
53.4	1.81416	53.4	1.3956	53.5	0.976779	53.5	3.24783	53.5	4.83805	53.5	6.16239
53.5	1.81898	53.5	1.39641	53.6	0.975213	53.6	3.24804	53.6	4.83738	53.6	6.15972
53.6	1.81822	53.6	1.39633	53.7	0.976322	53.7	3.24726	53.7	4.83789	53.7	6.15705
53.7	1.81843	53.7	1.39854	53.8	0.981108	53.8	3.24807	53.8	4.8408	53.8	6.15716
53.8	1.81915	53.8	1.40343	53.9	0.981638	53.9	3.24858	53.9	4.84442	53.9	6.15737
53.9	1.82088	53.9	1.40634	54	0.980069	54	3.25	54	4.84475	54	6.15362
54	1.82192	54	1.40676	54.1	0.980487	54.1	3.2546	54.1	4.85046	54.1	6.15674
54.1	1.82663	54.1	1.4052	54.2	0.987988	54.2	3.26439	54.2	4.85948	54.2	6.16862
54.2	1.83424	54.2	1.40981	54.3	0.99669	54.3	3.27101	54.3	4.86929	54.3	6.17264
54.3	1.84055	54.3	1.41642	54.4	1.00081	54.4	3.27443	54.4	4.87641	54.4	6.17418
54.4	1.8388	54.4	1.42133	54.5	1.00115	54.5	3.27647	54.5	4.87766	54.5	6.17443
54.5	1.84004	54.5	1.4192	54.6	1.00138	54.6	3.28139	54.6	4.88099	54.6	6.18045
54.6	1.84256	54.6	1.42392	54.7	1.00469	54.7	3.28721	54.7	4.88502	54.7	6.18776
54.7	1.84469	54.7	1.43122	54.8	1.00661	54.8	3.29312	54.8	4.89153	54.8	6.19089
54.8	1.8487	54.8	1.43523	54.9	1.00853	54.9	3.30053	54.9	4.90013	54.9	6.1967
54.9	1.85153	54.9	1.43904	55	1.00427	55	3.30097	55	4.89838	55	6.19385
55	1.84768	55	1.43757	55.1	1.00399	55.1	3.3006	55.1	4.9003	55.1	6.19576
55.1	1.84411	55.1	1.43648	55.2	1.00102	55.2	3.30232	55.2	4.90023	55.2	6.19599
55.2	1.84504	55.2	1.43281	55.3	1.00333	55.3	3.30424	55.3	4.89796	55.3	6.19392
55.3	1.84576	55.3	1.43324	55.4	1.00375	55.4	3.30935	55.4	4.89908	55.4	6.19394
55.4	1.84997	55.4	1.43457	55.5	1.00794	55.5	3.31744	55.5	4.90688	55.5	6.20191
55.5	1.85646	55.5	1.44156	55.6	1.00437	55.6	3.31598	55.6	4.90602	55.6	6.19835
55.6	1.85329	55.6	1.44218	55.7	1.00628	55.7	3.32019	55.7	4.90665	55.7	6.19747
55.7	1.85341	55.7	1.4436	55.8	1.0069	55.8	3.32661	55.8	4.91326	55.8	6.20108
55.8	1.85742	55.8	1.44801	55.9	1.00893	55.9	3.33343	55.9	4.91998	55.9	6.20451
55.9	1.86562	55.9	1.45451	56	1.01364	56	3.33764	56	4.92071	56	6.20723
56	1.86915	56	1.45573	56.1	1.01376	56.1	3.34006	56.1	4.92015	56.1	6.21054
56.1	1.87365	56.1	1.45675	56.2	1.01804	56.2	3.34258	56.2	4.92344	56.2	6.21913
56.2	1.87596	56.2	1.46114	56.3	1.01834	56.3	3.34579	56.3	4.92795	56.3	6.22553
56.3	1.87657	56.3	1.46624	56.4	1.01915	56.4	3.3487	56.4	4.93236	56.4	6.23253
56.4	1.87569	56.4	1.47054	56.5	1.01797	56.5	3.35083	56.5	4.9321	56.5	6.23505
56.5	1.87771	56.5	1.47206	56.6	1.02287	56.6	3.35425	56.6	4.93532	56.6	6.23867
56.6	1.88353	56.6	1.47986	56.7	1.02659	56.7	3.35778	56.7	4.93816	56.7	6.2412
56.7	1.88607	56.7	1.48537	56.8	1.0287	56.8	3.36449	56.8	4.93939	56.8	6.24682
56.8	1.88989	56.8	1.49228	56.9	1.02981	56.9	3.36682	56.9	4.94172	56.9	6.24934
56.9	1.89062	56.9	1.49511	57	1.02376	57	3.36775	57	4.94683	57	6.25086
57	1.89035	57	1.49841	57.1	1.02119	57.1	3.3667	57.1	4.95364	57.1	6.25437
57.1	1.89386	57.1	1.49733	57.2	1.02031	57.2	3.37002	57.2	4.95975	57.2	6.26048
57.2	1.89479	57.2	1.49696	57.3	1.01963	57.3	3.37106	57.3	4.96358	57.3	6.26151
57.3	1.8975	57.3	1.50056	57.4	1.01995	57.4	3.37477	57.4	4.96949	57.4	6.26701
57.4	1.89913	57.4	1.50357	57.5	1.01939	57.5	3.37911	57.5	4.97243	57.5	6.26984
57.5	1.89847	57.5	1.51089	57.6	1.02409	57.6	3.38602	57.6	4.98262	57.6	6.28023
57.6	1.90427	57.6	1.51839	57.7	1.02443	57.7	3.38498	57.7	4.98138	57.7	6.27917
57.7	1.90442	57.7	1.51425	57.8	1.02396	57.8	3.38551	57.8	4.98509	57.8	6.2789
57.8	1.90585	57.8	1.51348	57.9	1.02259	57.9	3.38683	57.9	4.99119	57.9	6.28161
57.9	1.90668	57.9	1.51539	58	1.02531	58	3.38817	58	4.99014	58	6.28413
58	1.90631	58	1.51623	58.1	1.02665	58.1	3.39669	58.1	4.9913	58.1	6.28787
58.1	1.90776	58.1	1.51887	58.2	1.02768	58.2	3.40053	58.2	4.99774	58.2	6.2888
58.2	1.9125	58.2	1.52219	58.3	1.02572	58.3	3.39977	58.3	4.99948	58.3	6.28643
58.3	1.91124	58.3	1.52312	58.4	1.01918	58.4	3.39951	58.4	5.00101	58.4	6.28367
58.4	1.90918	58.4	1.52096	58.5	1.01841	58.5	3.40175	58.5	5.00074	58.5	6.285
58.5	1.90991	58.5	1.52148	58.6	1.01993	58.6	3.40439	58.6	5.00327	58.6	6.28852
58.6	1.91035	58.6	1.52231	58.7	1.01707	58.7	3.40802	58.7	5.00927	58.7	6.29194
58.7	1.91389	58.7	1.52126	58.8	1.01898	58.8	3.41126	58.8	5.01767	58.8	6.29545
58.8	1.91862	58.8	1.52378	58.9	1.01862	58.9	3.41549	58.9	5.02219	58.9	6.29967
58.9	1.92444	58.9	1.52661	59	1.02194	59	3.42001	59	5.02542	59	6.3013
59	1.92658	59	1.53144	59.1	1.02427	59.1	3.41946	59.1	5.02875	59.1	6.30145
59.1	1.92792	59.1	1.53567	59.2	1.0254	59.2	3.42537	59.2	5.03486	59.2	6.30716
59.2	1.93195	59.2	1.5379	59.3	1.02762	59.3	3.42998	59.3	5.04385	59.3	6.30849
59.3	1.93538	59.3	1.53963	59.4	1.02845	59.4	3.43351	59.4	5.05077	59.4	6.3148
59.4	1.9384	59.4	1.54404	59.5	1.02878	59.5	3.43754	59.5	5.05231	59.5	6.31534
59.5	1.93775	59.5	1.54477	59.6	1.03091	59.6	3.43959	59.6	5.05804	59.6	6.31917
59.6	1.9385	59.6	1.54921	59.7	1.03464	59.7	3.44283	59.7	5.06627	59.7	6.32689
59.7	1.94642	59.7	1.55474	59.8	1.03937	59.8	3.45105	59.8	5.0757	59.8	6.3365
59.8	1.95444	59.8	1.56167	59.9	1.0431	59.9	3.45757	59.9	5.08213	59.9	6.34443
59.9	1.96327	59.9	1.56611	60	1.04493	60	3.4623	60	5.08617	60	6.35216
60	1.96571	60	1.56954	60.1	1.04786	60.1	3.46672	60.1	5.09	60.1	6.36198
60.1	1.97083	60.1	1.57417	60.2	1.0506	60.2	3.46388	60.2	5.09214	60.2	6.36502
60.2	1.97019	60.2	1.57911	60.3	1.05282	60.3	3.46104	60.3	5.09328	60.3	6.36695
60.3	1.97212	60.3	1.58174	60.4	1.04668	60.4	3.45868	60.4	5.08843	60.4	6.36819
60.4	1.96748	60.4	1.5779	60.5	1.0508	60.5	3.4608	60.5	5.09006	60.5	6.3729
60.5	1.973	60.5	1.57743	60.6	1.04815	60.6	3.45537	60.6	5.09379	60.6	6.37444
60.6	1.97115	60.6	1.57807	60.7	1.04641	60.7	3.45402	60.7	5.09704	60.7	6.37528
60.7	1.97191	60.7	1.5782	60.8	1.04485	60.8	3.45487	60.8	5.10156	60.8	6.37791
60.8	1.97684	60.8	1.57725	60.9	1.0415	60.9	3.45123	60.9	5.102	60.9	6.37835
60.9	1.97599	60.9	1.57429	61	1.03714	61	3.45555	61	5.10056	61	6.3774
61	1.97613	61	1.57203	61.1	1.03997	61.1	3.45976	61.1	5.10837	61.1	6.38262
61.1	1.98145	61.1	1.57207	61.2	1.03752	61.2	3.46281	61.2	5.11013	61.2	6.38267
61.2	1.9861	61.2	1.57102	61.3	1.04055	61.3	3.46485	61.3	5.11678	61.3	6.38492
61.3	1.98964	61.3	1.57476	61.4	1.04078	61.4	3.46668	61.4	5.1239	61.4	6.39183
61.4	1.99098	61.4	1.57579	61.5	1.0464	61.5	3.4736	61.5	5.12963	61.5	6.39926
61.5	1.99173	61.5	1.58111	61.6	1.04705	61.6	3.47385	61.6	5.13268	61.6	6.40111
61.6	1.99069	61.6	1.58166	61.7	1.05487	61.7	3.47748	61.7	5.13791	61.7	6.40564
61.7	1.99792	61.7	1.5848	61.8	1.05761	61.8	3.47743	61.8	5.14145	61.8	6.40759
61.8	1.99967	61.8	1.58524	61.9	1.05935	61.9	3.47776	61.9	5.14379	61.9	6.40654
61.9	2.00121	61.9	1.5818	62	1.05769	62	3.4793	62	5.14712	62	6.40878
62	2.00037	62	1.57895	62.1	1.05524	62.1	3.48384	62.1	5.15575	62.1	6.41073
62.1	2.00183	62.1	1.57791	62.2	1.05568	62.2	3.48589	62.2	5.16558	62.2	6.41775
62.2	2.00339	62.2	1.57955	62.3	1.05933	62.3	3.48944	62.3	5.17312	62.3	6.41751
62.3	2.00903	62.3	1.58041	62.4	1.06397	62.4	3.49528	62.4	5.17627	62.4	6.41906
62.4	2.01338	62.4	1.58127	62.5	1.06671	62.5	3.50022	62.5	5.182	62.5	6.42419
62.5	2.01832	62.5	1.58332	62.6	1.07104	62.6	3.50396	62.6	5.18633	62.6	6.42633
62.6	2.01967	62.6	1.58357	62.7	1.06929	62.7	3.5031	62.7	5.19234	62.7	6.42748
62.7	2.01842	62.7	1.58032	62.8	1.06933	62.8	3.50722	62.8	5.20006	62.8	6.43091
62.8	2.02017	62.8	1.58027	62.9	1.07147	62.9	3.50916	62.9	5.2065	62.9	6.43405
62.9	2.02193	62.9	1.57614	63	1.07331	63	3.51269	63	5.21113	63	6.43441
63	2.02049	63	1.57926	63.1	1.07712	63.1	3.51782	63.1	5.21496	63.1	6.44152
63.1	2.02492	63.1	1.58101	63.2	1.08185	63.2	3.52832	63.2	5.2192	63.2	6.44247
63.2	2.02636	63.2	1.58723	63.3	1.08428	63.3	3.53226	63.3	5.22264	63.3	6.44162
63.3	2.02731	63.3	1.59108	63.4	1.0903	63.4	3.54018	63.4	5.23146	63.4	6.44744
63.4	2.02955	63.4	1.59382	63.5	1.09145	63.5	3.54252	63.5	5.23171	63.5	6.44521
63.5	2.0312	63.5	1.59606	63.6	1.09317	63.6	3.54664	63.6	5.23404	63.6	6.44834
63.6	2.03442	63.6	1.59599	63.7	1.09232	63.7	3.54849	63.7	5.23648	63.7	6.44869
63.7	2.03428	63.7	1.59712	63.8	1.09575	63.8	3.55173	63.8	5.24529	63.8	6.4572
63.8	2.04121	63.8	1.60532	63.9	1.09977	63.9	3.55427	63.9	5.24384	63.9	6.46143
63.9	2.04544	63.9	1.61044	64	1.10351	64	3.55572	64	5.24538	64	6.46387
64	2.04778	64	1.61328	64.1	1.10653	64.1	3.55916	64.1	5.25199	64.1	6.46759
64.1	2.04913	64.1	1.6152	64.2	1.10527	64.2	3.5588	64.2	5.2578	64.2	6.47102
64.2	2.05465	64.2	1.61632	64.3	1.10462	64.3	3.55875	64.3	5.26012	64.3	6.47397
64.3	2.0538	64.3	1.61607	64.4	1.10786	64.4	3.56438	64.4	5.26674	64.4	6.48029
64.4	2.06033	64.4	1.6202	64.5	1.11279	64.5	3.56972	64.5	5.27209	64.5	6.48543
64.5	2.06248	64.5	1.62325	64.6	1.11435	64.6	3.57476	64.6	5.27484	64.6	6.48698
64.6	2.06423	64.6	1.62361	64.7	1.11014	64.7	3.57562	64.7	5.2761	64.7	6.48456
64.7	2.06141	64.7	1.62079	64.8	1.11349	64.8	3.58095	64.8	5.27546	64.8	6.48452
64.8	2.06307	64.8	1.62463	64.9	1.11225	64.9	3.58339	64.9	5.27532	64.9	6.48468
64.9	2.06083	64.9	1.62787	65	1.11159	65	3.58533	65	5.27874	65	6.48442
65	2.05797	65	1.62631	65.1	1.11171	65.1	3.59095	65.1	5.28128	65.1	6.48426
65.1	2.05732	65.1	1.62385	65.2	1.11453	65.2	3.59768	65.2	5.2867	65.2	6.48879
65.2	2.06124	65.2	1.62538	65.3	1.11855	65.3	3.60152	65.3	5.29064	65.3	6.49462
65.3	2.06637	65.3	1.63	65.4	1.11888	65.4	3.60328	65.4	5.29369	65.4	6.49746
65.4	2.06982	65.4	1.63045	65.5	1.11852	65.5	3.60224	65.5	5.29762	65.5	6.5014
65.5	2.07008	65.5	1.63229	65.6	1.12175	65.6	3.60868	65.6	5.30543	65.6	6.50811
65.6	2.07729	65.6	1.63671	65.7	1.122	65.7	3.61521	65.7	5.30837	65.7	6.51095
65.7	2.08103	65.7	1.63407	65.8	1.12502	65.8	3.61904	65.8	5.31199	65.8	6.51259
65.8	2.08317	65.8	1.63371	65.9	1.12457	65.9	3.6166	65.9	5.30724	65.9	6.50745
65.9	2.08252	65.9	1.63136	66	1.12441	66	3.61695	66	5.30698	66	6.50519
66	2.07977	66	1.631	66.1	1.12475	66.1	3.61482	66.1	5.30883	66.1	6.49975
66.1	2.08051	66.1	1.62955	66.2	1.12818	66.2	3.61587	66.2	5.31356	66.2	6.49789
66.2	2.08077	66.2	1.63069	66.3	1.12971	66.3	3.6221	66.3	5.3146	66.3	6.49704
66.3	2.08539	66.3	1.62943	66.4	1.12607	66.4	3.62574	66.4	5.31684	66.4	6.49809
66.4	2.08943	66.4	1.62777	66.5	1.13169	66.5	3.63187	66.5	5.32098	66.5	6.50104
66.5	2.09387	66.5	1.63051	66.6	1.13015	66.6	3.63264	66.6	5.32472	66.6	6.50469
66.6	2.09642	66.6	1.63454	66.7	1.13307	66.7	3.63936	66.7	5.32737	66.7	6.51161
66.7	2.10254	66.7	1.63947	66.8	1.13651	66.8	3.64141	66.8	5.33149	66.8	6.51533
66.8	2.10666	66.8	1.64051	66.9	1.14293	66.9	3.64683	66.9	5.33572	66.9	6.51837
66.9	2.10671	66.9	1.64125	67	1.14807	67	3.65415	67	5.33967	67	6.5237
67	2.10956	67	1.64478	67.1	1.15491	67.1	3.65332	67.1	5.346	67.1	6.52974
67.1	2.11659	67.1	1.64633	67.2	1.15965	67.2	3.65387	67.2	5.34645	67.2	6.53108
67.2	2.11834	67.2	1.65066	67.3	1.1614	67.3	3.65421	67.3	5.34718	67.3	6.53521
67.3	2.11957	67.3	1.65608	67.4	1.16334	67.4	3.65783	67.4	5.34821	67.4	6.53924
67.4	2.12121	67.4	1.65751	67.5	1.16687	67.5	3.66227	67.5	5.35393	67.5	6.54097
67.5	2.12693	67.5	1.66165	67.6	1.16763	67.6	3.66142	67.6	5.35678	67.6	6.54132
67.6	2.12698	67.6	1.65952	67.7	1.16957	67.7	3.66316	67.7	5.36041	67.7	6.54456
67.7	2.13001	67.7	1.66223	67.8	1.17262	67.8	3.6682	67.8	5.36564	67.8	6.54921
67.8	2.13276	67.8	1.66358	67.9	1.17706	67.9	3.67443	67.9	5.37307	67.9	6.55803
67.9	2.1386	67.9	1.6689	68	1.17911	68	3.67768	68	5.37611	68	6.56247
68	2.13915	68	1.67283	68.1	1.18525	68.1	3.68232	68.1	5.38015	68.1	6.5674
68.1	2.14328	68.1	1.67816	68.2	1.18949	68.2	3.68566	68.2	5.3799	68.2	6.57184
68.2	2.14641	68.2	1.68129	68.3	1.19223	68.3	3.68749	68.3	5.37625	68.3	6.57008
68.3	2.14842	68.3	1.68351	68.4	1.19049	68.4	3.68214	68.4	5.3713	68.4	6.56772
68.4	2.14168	68.4	1.68036	68.5	1.18776	68.5	3.6784	68.5	5.36816	68.5	6.56727
68.5	2.13733	68.5	1.67781	68.6	1.18691	68.6	3.67954	68.6	5.3669	68.6	6.56611
68.6	2.13855	68.6	1.67784	68.7	1.19014	68.7	3.68466	68.7	5.37014	68.7	6.57252
68.7	2.14417	68.7	1.68217	68.8	1.19399	68.8	3.68862	68.8	5.37021	68.8	6.57368
68.8	2.14612	68.8	1.68651	68.9	1.19763	68.9	3.69256	68.9	5.37295	68.9	6.58129
68.9	2.14964	68.9	1.69174	69	1.1957	69	3.69244	69	5.3736	69	6.58124
69	2.15318	69	1.69755	69.1	1.19806	69.1	3.69459	69.1	5.37445	69.1	6.58697
69.1	2.15642	69.1	1.69978	69.2	1.19923	69.2	3.69365	69.2	5.3762	69.2	6.58891
69.2	2.15717	69.2	1.70103	69.3	1.20259	69.3	3.69541	69.3	5.37764	69.3	6.59704
69.3	2.15913	69.3	1.70118	69.4	1.20334	69.4	3.69785	69.4	5.37789	69.4	6.60375
69.4	2.16028	69.4	1.7019	69.5	1.1999	69.5	3.69431	69.5	5.37166	69.5	6.60399
69.5	2.16073	69.5	1.69954	69.6	1.19905	69.6	3.69467	69.6	5.3735	69.6	6.61051
69.6	2.16258	69.6	1.6989	69.7	1.1999	69.7	3.69693	69.7	5.37765	69.7	6.61675
69.7	2.16842	69.7	1.70066	69.8	1.20114	69.8	3.70145	69.8	5.37789	69.8	6.61978
69.8	2.17414	69.8	1.69921	69.9	1.1977	69.9	3.7016	69.9	5.37406	69.9	6.61942
69.9	2.1688	69.9	1.69647	70	1.19576	70	3.70325	70	5.3771	70	6.62018
70	2.16566	70	1.69353	70.1	1.1951	70.1	3.70578	70.1	5.37537	70.1	6.62212
70.1	2.1675	70.1	1.69257	70.2	1.19026	70.2	3.70473	70.2	5.37753	70.2	6.62218
70.2	2.16845	70.2	1.69531	70.3	1.19001	70.3	3.70728	70.3	5.37958	70.3	6.62541
70.3	2.16681	70.3	1.69905	70.4	1.19115	70.4	3.71042	70.4	5.38342	70.4	6.62884
70.4	2.17173	70.4	1.70248	70.5	1.1917	70.5	3.70938	70.5	5.38358	70.5	6.63009
70.5	2.17109	70.5	1.70063	70.6	1.19782	70.6	3.7146	70.6	5.38882	70.6	6.63791
70.6	2.17781	70.6	1.70574	70.7	1.20263	70.7	3.71584	70.7	5.39385	70.7	6.63964
70.7	2.17796	70.7	1.70916	70.8	1.20317	70.8	3.71877	70.8	5.39599	70.8	6.64007
70.8	2.18049	70.8	1.71039	70.9	1.2079	70.9	3.7239	70.9	5.40351	70.9	6.64766
70.9	2.18629	70.9	1.71331	71	1.21133	71	3.72424	71	5.40746	71	6.65139
71	2.19202	71	1.71077	71.1	1.21548	71.1	3.72838	71.1	5.41152	71.1	6.65802
71.1	2.19838	71.1	1.7163	71.2	1.21583	71.2	3.72754	71.2	5.41447	71.2	6.66485
71.2	2.20292	71.2	1.71825	71.3	1.2125	71.3	3.72809	71.3	5.41323	71.3	6.6658
71.3	2.20219	71.3	1.71861	71.4	1.21215	71.4	3.72874	71.4	5.41379	71.4	6.66844
71.4	2.20334	71.4	1.71726	71.5	1.20804	71.5	3.7292	71.5	5.41753	71.5	6.67208
71.5	2.20239	71.5	1.71721	71.6	1.21069	71.6	3.73144	71.6	5.42048	71.6	6.67482
71.6	2.20573	71.6	1.71935	71.7	1.21015	71.7	3.73239	71.7	5.42075	71.7	6.67687
71.7	2.20857	71.7	1.7187	71.8	1.21259	71.8	3.73623	71.8	5.42947	71.8	6.68249
71.8	2.21011	71.8	1.72392	71.9	1.21243	71.9	3.74068	71.9	5.43391	71.9	6.68692
71.9	2.21164	71.9	1.72386	72	1.21268	72	3.74441	72	5.43736	72	6.69045
72	2.21109	72	1.72399	72.1	1.21014	72.1	3.74406	72.1	5.4412	72.1	6.69488
72.1	2.21551	72.1	1.72382	72.2	1.20819	72.2	3.74381	72.2	5.44154	72.2	6.69971
72.2	2.21546	72.2	1.72366	72.3	1.20705	72.3	3.74317	72.3	5.44119	72.3	6.70235
72.3	2.2166	72.3	1.71962	72.4	1.20682	72.4	3.74662	72.4	5.44643	72.4	6.70748
72.4	2.21865	72.4	1.72216	72.5	1.21453	72.5	3.75105	72.5	5.45018	72.5	6.70811
72.5	2.2169	72.5	1.72568	72.6	1.21418	72.6	3.7531	72.6	5.45631	72.6	6.71243
72.6	2.21993	72.6	1.72543	72.7	1.21344	72.7	3.75633	72.7	5.46204	72.7	6.71276
72.7	2.22057	72.7	1.72428	72.8	1.21527	72.8	3.75977	72.8	5.46369	72.8	6.71439
72.8	2.21922	72.8	1.72202	72.9	1.21711	72.9	3.76371	72.9	5.46592	72.9	6.71385
72.9	2.21877	72.9	1.72207	73	1.21406	73	3.76516	73	5.46746	73	6.71599
73	2.21952	73	1.72081	73.1	1.2138	73.1	3.76312	73.1	5.46661	73.1	6.71772
73.1	2.22006	73.1	1.72135	73.2	1.21133	73.2	3.76487	73.2	5.46846	73.2	6.71965
73.2	2.22299	73.2	1.72347	73.3	1.20958	73.3	3.77101	73.3	5.47242	73.3	6.7217
73.3	2.22563	73.3	1.72363	73.4	1.2146	73.4	3.78083	73.4	5.48105	73.4	6.72682
73.4	2.22887	73.4	1.72746	73.5	1.21494	73.5	3.78597	73.5	5.4862	73.5	6.73414
73.5	2.23201	73.5	1.73029	73.6	1.21728	73.6	3.78663	73.6	5.48815	73.6	6.73718
73.6	2.23237	73.6	1.73153	73.7	1.22209	73.7	3.79087	73.7	5.49228	73.7	6.74389
73.7	2.24227	73.7	1.73605	73.8	1.22063	73.8	3.79332	73.8	5.49642	73.8	6.74842
73.8	2.24093	73.8	1.7393	73.9	1.21498	73.9	3.79227	73.9	5.49907	73.9	6.75005
73.9	2.24295	73.9	1.74144	74	1.2147	74	3.79311	74	5.49782	74	6.75167
74	2.24737	74	1.74427	74.1	1.21454	74.1	3.79864	74.1	5.50155	74.1	6.7577
74.1	2.25211	74.1	1.7472	74.2	1.21338	74.2	3.79869	74.2	5.5035	74.2	6.76064
74.2	2.25386	74.2	1.74735	74.3	1.21163	74.3	3.79924	74.3	5.50475	74.3	6.76397
74.3	2.25531	74.3	1.75078	74.4	1.21306	74.4	3.8028	74.4	5.5102	74.4	6.76712
74.4	2.25718	74.4	1.75392	74.5	1.21739	74.5	3.81791	74.5	5.51852	74.5	6.77872
74.5	2.26841	74.5	1.76045	74.6	1.22421	74.6	3.82705	74.6	5.52814	74.6	6.78495
74.6	2.27784	74.6	1.76889	74.7	1.22893	74.7	3.8307	74.7	5.53399	74.7	6.78829
74.7	2.28149	74.7	1.77333	74.8	1.22918	74.8	3.83216	74.8	5.53854	74.8	6.79044
74.8	2.27975	74.8	1.77608	74.9	1.22903	74.9	3.83311	74.9	5.54406	74.9	6.79079
74.9	2.2812	74.9	1.77682	75	1.22847	75	3.83267	75	5.54421	75	6.78795
75	2.28403	75	1.77437	75.1	1.23088	75.1	3.83728	75.1	5.54694	75.1	6.79158
75.1	2.28178	75.1	1.7752	75.2	1.23348	75.2	3.8404	75.2	5.55446	75.2	6.79939
75.2	2.28619	75.2	1.77663	75.3	1.23579	75.3	3.84115	75.3	5.55909	75.3	6.80082
75.3	2.29022	75.3	1.77688	75.4	1.23514	75.4	3.83633	75.4	5.56103	75.4	6.80037
75.4	2.29195	75.4	1.77732	75.5	1.23726	75.5	3.84077	75.5	5.57005	75.5	6.8021
75.5	2.29866	75.5	1.77976	75.6	1.23761	75.6	3.848	75.6	5.57967	75.6	6.80554
75.6	2.30469	75.6	1.7841	75.7	1.24671	75.7	3.85713	75.7	5.58829	75.7	6.81176
75.7	2.31021	75.7	1.7923	75.8	1.24964	75.8	3.86285	75.8	5.59102	75.8	6.81129
75.8	2.31124	75.8	1.79512	75.9	1.25256	75.9	3.86232	75.9	5.59586	75.9	6.81453
75.9	2.3087	75.9	1.79547	76	1.25559	76	3.86974	76	5.60527	76	6.81957
76	2.31402	76	1.79691	76.1	1.2628	76.1	3.87607	76.1	5.61389	76.1	6.82569
76.1	2.31915	76.1	1.80302	76.2	1.26732	76.2	3.8823	76.2	5.62231	76.2	6.83091
76.2	2.32169	76.2	1.80735	76.3	1.27386	76.3	3.88903	76.3	5.62804	76.3	6.83674
76.3	2.3278	76.3	1.80829	76.4	1.27839	76.4	3.89317	76.4	5.63049	76.4	6.83997
76.4	2.33183	76.4	1.81013	76.5	1.28061	76.5	3.89591	76.5	5.63154	76.5	6.84052
76.5	2.33259	76.5	1.81129	76.6	1.28094	76.6	3.89855	76.6	5.63686	76.6	6.84415
76.6	2.33823	76.6	1.81552	76.7	1.27778	76.7	3.89891	76.7	5.6357	76.7	6.8405
76.7	2.33986	76.7	1.81446	76.8	1.27564	76.8	3.90166	76.8	5.63933	76.8	6.84214
76.8	2.34389	76.8	1.81542	76.9	1.28215	76.9	3.9053	76.9	5.64834	76.9	6.84895
76.9	2.35159	76.9	1.82274	77	1.27978	77	3.90465	77	5.65068	77	6.84392
77	2.34765	77	1.8222	77.1	1.27613	77.1	3.90809	77.1	5.65441	77.1	6.84396
77.1	2.34438	77.1	1.82622	77.2	1.27636	77.2	3.90885	77.2	5.65655	77.2	6.84638
77.2	2.34441	77.2	1.82686	77.3	1.27502	77.3	3.91329	77.3	5.6577	77.3	6.84603
77.3	2.34275	77.3	1.82591	77.4	1.27477	77.4	3.91844	77.4	5.66193	77.4	6.84508
77.4	2.34687	77.4	1.82865	77.5	1.27452	77.5	3.92288	77.5	5.66627	77.5	6.84273
77.5	2.3512	77.5	1.83339	77.6	1.28143	77.6	3.92642	77.6	5.66582	77.6	6.84175
77.6	2.35483	77.6	1.83533	77.7	1.28655	77.7	3.93453	77.7	5.66756	77.7	6.84069
77.7	2.35327	77.7	1.83736	77.8	1.29266	77.8	3.93718	77.8	5.67428	77.8	6.84173
77.8	2.35233	77.8	1.8397	77.9	1.2943	77.9	3.93654	77.9	5.67423	77.9	6.83908
77.9	2.35466	77.9	1.84066	78	1.29443	78	3.9368	78	5.67529	78	6.83862
78	2.35352	78	1.84291	78.1	1.29447	78.1	3.94015	78.1	5.67922	78.1	6.84076
78.1	2.35507	78.1	1.84367	78.2	1.29591	78.2	3.94629	78.2	5.67778	78.2	6.84141
78.2	2.35591	78.2	1.84432	78.3	1.29833	78.3	3.95501	78.3	5.67803	78.3	6.84354
78.3	2.35824	78.3	1.84506	78.4	1.29656	78.4	3.95795	78.4	5.67966	78.4	6.84418
78.4	2.35339	78.4	1.8451	78.5	1.29787	78.5	3.96198	78.5	5.6812	78.5	6.8474
78.5	2.35701	78.5	1.84792	78.6	1.29671	78.6	3.96643	78.6	5.68454	78.6	6.85194
78.6	2.36175	78.6	1.85125	78.7	1.29505	78.7	3.97067	78.7	5.68408	78.7	6.85419
78.7	2.36467	78.7	1.85508	78.8	1.294	78.8	3.97013	78.8	5.68104	78.8	6.85514
78.8	2.36292	78.8	1.85603	78.9	1.30003	78.9	3.97587	78.9	5.68787	78.9	6.86057
78.9	2.36845	78.9	1.86296	79	1.29769	79	3.97921	79	5.68793	79	6.86131
79	2.3685	79	1.86369	79.1	1.29603	79.1	3.97769	79.1	5.6866	79.1	6.86006
79.1	2.36764	79.1	1.86185	79.2	1.29428	79.2	3.98153	79.2	5.69003	79.2	6.8592
79.2	2.36917	79.2	1.86089	79.3	1.29193	79.3	3.98407	79.3	5.68868	79.3	6.85556
79.3	2.36056	79.3	1.85854	79.4	1.2897	79.4	3.98443	79.4	5.68922	79.4	6.85541
79.4	2.35722	79.4	1.8589	79.5	1.28579	79.5	3.9814	79.5	5.68848	79.5	6.85587
79.5	2.35508	79.5	1.85668	79.6	1.28723	79.6	3.98156	79.6	5.69062	79.6	6.85353
79.6	2.35622	79.6	1.86092	79.7	1.28639	79.7	3.98682	79.7	5.69088	79.7	6.8524
79.7	2.35518	79.7	1.85829	79.8	1.28375	79.8	3.98788	79.8	5.69332	79.8	6.85017
79.8	2.35294	79.8	1.85754	79.9	1.28809	79.9	3.99054	79.9	5.69478	79.9	6.84974
79.9	2.35629	79.9	1.85719	80	1.29253	80	3.99281	80	5.69524	80	6.8491
80	2.35476	80	1.85664	80.1	1.29147	80.1	3.99098	80.1	5.69629	80.1	6.84705
80.1	2.35172	80.1	1.856	80.2	1.29132	80.2	3.99094	80.2	5.69755	80.2	6.84471
80.2	2.34958	80.2	1.85336	80.3	1.28997	80.3	3.99319	80.3	5.7005	80.3	6.84675
80.3	2.35052	80.3	1.8557	80.4	1.29199	80.4	3.99445	80.4	5.70603	80.4	6.84959
80.4	2.35166	80.4	1.85564	80.5	1.29005	80.5	3.99661	80.5	5.71187	80.5	6.84845
80.5	2.34882	80.5	1.85321	80.6	1.2902	80.6	3.99617	80.6	5.71572	80.6	6.84412
80.6	2.34736	80.6	1.85754	80.7	1.28367	80.7	3.99403	80.7	5.7128	80.7	6.84038
80.7	2.34222	80.7	1.85359	80.8	1.2845	80.8	3.99698	80.8	5.71424	80.8	6.84142
80.8	2.33928	80.8	1.85183	80.9	1.28435	80.9	3.99744	80.9	5.71689	80.9	6.84476
80.9	2.34411	80.9	1.85078	81	1.28528	81	4.00039	81	5.71685	81	6.85008
81	2.34584	81	1.84993	81.1	1.28623	81.1	4.00424	81.1	5.72279	81.1	6.85303
81.1	2.34809	81.1	1.85219	81.2	1.28839	81.2	4.00721	81.2	5.72706	81.2	6.85549
81.2	2.35354	81.2	1.85585	81.3	1.28638	81.3	4.00959	81.3	5.72863	81.3	6.85507
81.3	2.35591	81.3	1.85772	81.4	1.28635	81.4	4.01524	81.4	5.72981	81.4	6.85733
81.4	2.35847	81.4	1.86048	81.5	1.29009	81.5	4.02596	81.5	5.73635	81.5	6.86268
81.5	2.3653	81.5	1.86433	81.6	1.28994	81.6	4.02643	81.6	5.73344	81.6	6.86603
81.6	2.36277	81.6	1.86988	81.7	1.2887	81.7	4.02539	81.7	5.7319	81.7	6.86481
81.7	2.35795	81.7	1.86896	81.8	1.28517	81.8	4.02315	81.8	5.72858	81.8	6.86408
81.8	2.35671	81.8	1.86664	81.9	1.29011	81.9	4.02301	81.9	5.73254	81.9	6.86992
81.9	2.35987	81.9	1.87079	82	1.28688	82	4.02445	82	5.73361	82	6.86948
82	2.36143	82	1.87505	82.1	1.28644	82.1	4.02243	82.1	5.73238	82.1	6.87143
82.1	2.36141	82.1	1.87682	82.2	1.28211	82.2	4.0227	82.2	5.73544	82.2	6.87478
82.2	2.36387	82.2	1.87769	82.3	1.28146	82.3	4.02318	82.3	5.7371	82.3	6.87754
82.3	2.36611	82.3	1.87705	82.4	1.28191	82.4	4.02544	82.4	5.73746	82.4	6.88109
82.4	2.36597	82.4	1.87752	82.5	1.28228	82.5	4.0264	82.5	5.74152	82.5	6.88385
82.5	2.36882	82.5	1.87879	82.6	1.28343	82.6	4.02955	82.6	5.74626	82.6	6.88699
82.6	2.37046	82.6	1.88265	82.7	1.28279	82.7	4.03708	82.7	5.75001	82.7	6.89192
82.7	2.3695	82.7	1.88471	82.8	1.28474	82.8	4.04203	82.8	5.75885	82.8	6.89807
82.8	2.36995	82.8	1.89046	82.9	1.29057	82.9	4.04808	82.9	5.76441	82.9	6.9069
82.9	2.37459	82.9	1.8974	83	1.28834	83	4.04974	83	5.76379	83	6.90756
83	2.37267	83	1.89518	83.1	1.2894	83.1	4.05189	83.1	5.76296	83.1	6.91271
83.1	2.37832	83.1	1.89793	83.2	1.29186	83.2	4.05584	83.2	5.76352	83.2	6.91635
83.2	2.38257	83.2	1.8968	83.3	1.29074	83.3	4.05809	83.3	5.76656	83.3	6.91552
83.3	2.38084	83.3	1.89647	83.4	1.29668	83.4	4.06063	83.4	5.76912	83.4	6.92126
83.4	2.38358	83.4	1.9031	83.5	1.30162	83.5	4.05989	83.5	5.77387	83.5	6.92929
83.5	2.38523	83.5	1.90275	83.6	1.30406	83.6	4.06164	83.6	5.77413	83.6	6.93513
83.6	2.38718	83.6	1.90261	83.7	1.30282	83.7	4.06468	83.7	5.7751	83.7	6.93849
83.7	2.38903	83.7	1.90297	83.8	1.30039	83.8	4.06337	83.8	5.77817	83.8	6.94484
83.8	2.39378	83.8	1.90295	83.9	1.29756	83.9	4.06563	83.9	5.77784	83.9	6.94929
83.9	2.39693	83.9	1.90421	84	1.29721	84	4.07027	84	5.7802	84	6.95514
84	2.3965	84	1.90437	84.1	1.29687	84.1	4.07143	84.1	5.77868	84.1	6.9598
84.1	2.39686	84.1	1.90334	84.2	1.29585	84.2	4.07289	84.2	5.78135	84.2	6.96505
84.2	2.4005	84.2	1.9058	84.3	1.29651	84.3	4.07306	84.3	5.7916	84.3	6.97
84.3	2.40018	84.3	1.91094	84.4	1.29817	84.4	4.07533	84.4	5.79954	84.4	6.97335
84.4	2.40334	84.4	1.9153	84.5	1.30024	84.5	4.08288	84.5	5.80382	84.5	6.979
84.5	2.41148	84.5	1.91967	84.6	1.3008	84.6	4.08434	84.6	5.80888	84.6	6.98316
84.6	2.40827	84.6	1.92214	84.7	1.29987	84.7	4.08381	84.7	5.80885	84.7	6.98312
84.7	2.40424	84.7	1.91744	84.8	1.30352	84.8	4.08618	84.8	5.81451	84.8	6.98677
84.8	2.40441	84.8	1.9176	84.9	1.30547	84.9	4.09222	84.9	5.81627	84.9	6.99101
84.9	2.40995	84.9	1.91836	85	1.30392	85	4.09638	85	5.81902	85	6.99277
85	2.4122	85	1.91832	85.1	1.30587	85.1	4.09775	85.1	5.82219	85.1	7.00022
85.1	2.41775	85.1	1.92228	85.2	1.31301	85.2	4.10439	85.2	5.82924	85.2	7.00149
85.2	2.42598	85.2	1.92753	85.3	1.31597	85.3	4.10606	85.3	5.83569	85.3	7.00684
85.3	2.42825	85.3	1.92623	85.4	1.31861	85.4	4.10711	85.4	5.83855	85.4	7.01198
85.4	2.43268	85.4	1.92809	85.5	1.32323	85.5	4.11106	85.5	5.84429	85.5	7.01732
85.5	2.44011	85.5	1.93132	85.6	1.32576	85.6	4.11501	85.6	5.84964	85.6	7.01897
85.6	2.44545	85.6	1.93097	85.7	1.32841	85.7	4.11947	85.7	5.8522	85.7	7.02123
85.7	2.44711	85.7	1.92834	85.8	1.32418	85.8	4.12042	85.8	5.85375	85.8	7.02188
85.8	2.44996	85.8	1.9281	85.9	1.32263	85.9	4.12247	85.9	5.85411	85.9	7.02611
85.9	2.4516	85.9	1.92547	86	1.32318	86	4.1268	86	5.85467	86	7.02615
86	2.45384	86	1.92194	86.1	1.32313	86.1	4.12915	86.1	5.85403	86.1	7.03109
86.1	2.45508	86.1	1.9206	86.2	1.32448	86.2	4.13359	86.2	5.85838	86.2	7.03335
86.2	2.45522	86.2	1.91757	86.3	1.32554	86.3	4.13635	86.3	5.86023	86.3	7.04058
86.3	2.45726	86.3	1.91872	86.4	1.32519	86.4	4.1405	86.4	5.85968	86.4	7.04025
86.4	2.45761	86.4	1.91849	86.5	1.32376	86.5	4.14227	86.5	5.85627	86.5	7.03942
86.5	2.45607	86.5	1.91598	86.6	1.32252	86.6	4.14192	86.6	5.85035	86.6	7.04297
86.6	2.45781	86.6	1.91594	86.7	1.32347	86.7	4.14428	86.7	5.85369	86.7	7.04772
86.7	2.46006	86.7	1.91461	86.8	1.32773	86.8	4.15013	86.8	5.86033	86.8	7.05257
86.8	2.4667	86.8	1.91816	86.9	1.3266	86.9	4.15028	86.9	5.86119	86.9	7.05264
86.9	2.46756	86.9	1.91663	87	1.32637	87	4.15472	87	5.85975	87	7.05031
87	2.46702	87	1.91967	87.1	1.31133	87.1	4.16096	87.1	5.8463	87.1	7.05236
87.1	2.45247	87.1	1.90792	87.2	1.30738	87.2	4.16111	87.2	5.84416	87.2	7.053
87.2	2.44683	87.2	1.90409	87.3	1.30762	87.3	4.16365	87.3	5.84451	87.3	7.05155
87.3	2.44278	87.3	1.90145	87.4	1.30559	87.4	4.168	87.4	5.84667	87.4	7.05231
87.4	2.44166	87.4	1.89812	87.5	1.30503	87.5	4.17494	87.5	5.84991	87.5	7.05623
87.5	2.44448	87.5	1.89716	87.6	1.303	87.6	4.1779	87.6	5.85107	87.6	7.05599
87.6	2.44402	87.6	1.89214	87.7	1.30993	87.7	4.18244	87.7	5.85313	87.7	7.05626
87.7	2.44665	87.7	1.89308	87.8	1.30501	87.8	4.18339	87.8	5.85119	87.8	7.05392
87.8	2.44232	87.8	1.89103	87.9	1.30675	87.9	4.18893	87.9	5.85415	87.9	7.06116
87.9	2.44517	87.9	1.88878	88	1.30561	88	4.18212	88	5.84553	88	7.05626
88	2.44214	88	1.87985	88.1	1.30406	88.1	4.18678	88.1	5.84469	88.1	7.06031
88.1	2.44249	88.1	1.87591	88.2	1.3084	88.2	4.19016	88.2	5.85004	88.2	7.06688
88.2	2.44227	88.2	1.87647	88.3	1.31101	88.3	4.19553	88.3	5.8542	88.3	7.06634
88.3	2.45081	88.3	1.87303	88.4	1.30268	88.4	4.1983	88.4	5.85256	88.4	7.06512
88.4	2.4428	88.4	1.86441	88.5	1.30021	88.5	4.20015	88.5	5.85439	88.5	7.06477
88.5	2.43846	88.5	1.86294	88.6	1.29682	88.6	4.20326	88.6	5.8517	88.6	7.05961
88.6	2.43843	88.6	1.85675	88.7	1.29648	88.7	4.20525	88.7	5.84903	88.7	7.05928
88.7	2.43789	88.7	1.85113	88.8	1.29442	88.8	4.20659	88.8	5.83641	88.8	7.05918
88.8	2.43665	88.8	1.83503	88.9	1.29244	88.9	4.20525	88.9	5.83273	88.9	7.05816
88.9	2.43526	88.9	1.8264	89	1.28651	89	4.20494	89	5.83178	89	7.05811
89	2.43227	89	1.82634	89.1	1.28334	89.1	4.20326	89.1	5.8307	89.1	7.05734
89.1	2.43149	89.1	1.82557	89.2	1.27547	89.2	4.20015	89.2	5.82039	89.2	7.04689
89.2	2.42102	89.2	1.81879	89.3	1.27547	89.3	4.19946	89.3	5.82012	89.3	7.0468
89.3	2.42091	89.3	1.81879	89.4	1.27511	89.4	4.19772	89.4	5.81592	89.4	7.04678
89.4	2.4209	89.4	1.81672	89.5	1.27284	89.5	4.19768	89.5	5.8158	89.5	7.04678
89.5	2.4209	89.5	1.81512	89.6	1.27276	89.6	4.19756	89.6	5.81576	89.6	7.04597
89.6	2.41829	89.6	1.81501	89.7	1.27273	89.7	4.18424	89.7	5.81374	89.7	7.02788
89.7	2.40104	89.7	1.81501	89.8	1.25963	89.8	4.18395	89.8	5.81218	89.8	7.02771
89.8	2.40048	89.8	1.81498	89.9	1.27273	89.9	4.18359	89.9	5.80453	89.9	7.02698
89.9	2.40016	89.9	1.81428	90	1.27273	90	4.18144	90	5.79991	90	7.01509
90	2.38861	90	1.81309	90.1	1.25963	90.1	2.94632	90.1	3.90182	90.1	5.03292
90.1	2.0597	90.1	1.79854	90.2	1.25886	90.2	2.738	90.2	3.3825	90.2	4.6837
90.2	1.4846	90.2	1.6849	90.3	1.25793	90.3	2.5042	90.3	3.3131	90.3	4.5447
90.3	1.4174	90.3	1.6618	90.4	1.25036	90.4	2.5042	90.4	3.3131	90.4	4.5447
90.4	1.4174	90.4	1.6618	90.5	1.161	90.5	1.8795	90.5	2.8958	90.5	4.0839
90.5	1.1145	90.5	1.293	90.6	1.161	90.6	1.8795	90.6	2.8958	90.6	4.0839
90.6	1.1145	90.6	1.293	90.7	1.1462	90.7	1.6948	90.7	2.6503	90.7	3.7814
90.7	0.846708	90.7	1.04481	90.8	1.1462	90.8	1.6948	90.8	2.6503	90.8	3.7814
90.8	0.8084	90.8	1.0247	90.9	1.1462	90.9	1.6948	90.9	2.6503	90.9	3.7814
90.9	0.8084	90.9	0.9937	91	1.1462	91	1.6948	91	2.6503	91	3.7814
91	0.8084	91	0.9772	91.1	1.1462	91.1	1.6948	91.1	2.6503	91.1	3.7814
91.1	0.8084	91.1	0.9721	91.2	1.1462	91.2	1.6948	91.2	2.6503	91.2	3.7814
91.2	0.8084	91.2	0.9721	91.3	1.1462	91.3	1.6948	91.3	2.6503	91.3	3.7814
91.3	0.8084	91.3	0.9721	91.4	1.1462	91.4	1.6948	91.4	2.6503	91.4	3.7814
91.4	0.8084	91.4	0.9721	91.5	1.1462	91.5	1.6948	91.5	2.6503	91.5	3.7814
91.5	0.8084	91.5	0.9721	91.6	1.1462	91.6	1.6948	91.6	2.6503	91.6	3.7814
91.6	0.8084	91.6	0.9721	91.7	1.02588	91.7	1.61958	91.7	2.44728	91.7	3.50598
91.7	0.8084	91.7	0.9772	91.8	0.912104	91.8	1.5003	91.8	2.36432	91.8	3.47782
91.8	0.7589	91.8	0.9937	91.9	0.85351	91.9	1.47121	91.9	2.2842	91.9	3.3508
91.9	0.7383	91.9	0.9772	92	0.84759	92	1.41769	92	2.21089	92	3.33811
92	0.5737	92	0.9721	92.1	0.805408	92.1	1.32849	92.1	2.20961	92.1	3.31299
92.1	0.5074	92.1	0.9489	92.2	0.805408	92.2	1.32849	92.2	2.10971	92.2	3.29811
92.2	0.500009	92.2	0.928	92.3	0.740304	92.3	1.27821	92.3	2.09459	92.3	3.12119
92.3	0.4844	92.3	0.886909	92.4	0.723514	92.4	1.27821	92.4	1.9409	92.4	3.0239
92.4	0.500009	92.4	0.8544	92.5	0.723514	92.5	1.27821	92.5	1.92281	92.5	2.98431
92.5	0.4762	92.5	0.8544	92.6	0.851086	92.6	1.42699	92.6	2.11449	92.6	3.09799
92.6	0.6033	92.6	0.886	92.7	0.847197	92.7	1.4352	92.7	2.0825	92.7	3.0965
92.7	0.6242	92.7	0.9938	92.8	0.785803	92.8	1.3611	92.8	1.9968	92.8	3.0094
92.8	0.5413	92.8	0.9149	92.9	0.8377	92.9	1.351	92.9	2.1078	92.9	3.0927
92.9	0.463101	92.9	0.899501	93	0.879999	93	1.3819	93	2.0703	93	3.0499
93	0.5121	93	0.9145	93.1	0.862301	93.1	1.355	93.1	2.0329	93.1	2.9837
93.1	0.5392	93.1	0.8619	93.2	0.852702	93.2	1.3451	93.2	2.0201	93.2	2.9601
93.2	0.531	93.2	0.8463	93.3	0.870298	93.3	1.3437	93.3	2.021	93.3	2.9613
93.3	0.5383	93.3	0.8576	93.4	0.908002	93.4	1.326	93.4	2.0356	93.4	2.9443
93.4	0.560203	93.4	0.865903	93.5	0.915001	93.5	1.3336	93.5	2.0398	93.5	2.938
93.5	0.5719	93.5	0.8712	93.6	0.903599	93.6	1.3324	93.6	2.0242	93.6	2.9113
93.6	0.5802	93.6	0.881	93.7	0.883703	93.7	1.3287	93.7	2.0244	93.7	2.9021
93.7	0.5816	93.7	0.8994	93.8	0.934497	93.8	1.378	93.8	2.0645	93.8	2.9127
93.8	0.6309	93.8	0.9756	93.9	0.958501	93.9	1.3814	93.9	2.0585	93.9	2.9183
93.9	0.640101	93.9	0.982201	94	0.945899	94	1.3767	94	2.0639	94	2.9103
94	0.6317	94	0.9881	94.1	0.928601	94.1	1.3648	94.1	2.0376	94.1	2.8846
94.1	0.6369	94.1	0.9981	94.2	0.933602	94.2	1.3679	94.2	2.0343	94.2	2.8767
94.2	0.6318	94.2	0.9806	94.3	0.931098	94.3	1.3867	94.3	2.04	94.3	2.8781
94.3	0.6508	94.3	1.0049	94.4	0.919299	94.4	1.3685	94.4	2.0282	94.4	2.846
94.4	0.639699	94.4	1.0094	94.5	0.917401	94.5	1.3649	94.5	2.0132	94.5	2.8373
94.5	0.6335	94.5	1.0116	94.6	0.916699	94.6	1.3647	94.6	2.0158	94.6	2.8426
94.6	0.6273	94.6	1.0146	94.7	0.911001	94.7	1.357	94.7	2.0192	94.7	2.8251
94.7	0.62	94.7	1.0077	94.8	0.9139	94.8	1.3558	94.8	2.0268	94.8	2.8256
94.8	0.6327	94.8	1.0071	94.9	0.9071	94.9	1.339	94.9	2.0098	94.9	2.8132
94.9	0.617101	94.9	1.0028	95	0.8999	95	1.347	95	2.0045	95	2.8138
95	0.6112	95	0.9987	95.1	0.8995	95.1	1.3422	95.1	1.9973	95.1	2.8034
95.1	0.614	95.1	1.0018	95.2	0.8911	95.2	1.3325	95.2	1.9898	95.2	2.7988
95.2	0.6087	95.2	0.9966	95.3	0.8848	95.3	1.3271	95.3	1.9811	95.3	2.7893
95.3	0.6069	95.3	0.988	95.4	0.884401	95.4	1.3219	95.4	1.9775	95.4	2.7829
95.4	0.605701	95.4	0.985501	95.5	0.892401	95.5	1.3216	95.5	1.976	95.5	2.7865
95.5	0.6128	95.5	0.9908	95.6	0.898199	95.6	1.3179	95.6	1.9788	95.6	2.7793
95.6	0.6167	95.6	0.9992	95.7	0.902	95.7	1.3153	95.7	1.9751	95.7	2.7794
95.7	0.6204	95.7	1.0018	95.8	0.901	95.8	1.318	95.8	1.9658	95.8	2.7795
95.8	0.6221	95.8	1.006	95.9	0.895	95.9	1.3192	95.9	1.9581	95.9	2.7743
95.9	0.6132	95.9	1.0042	96	0.8926	96	1.316	96	1.9516	96	2.7704
96	0.6146	96	1.003	96.1	0.8899	96.1	1.3074	96.1	1.9539	96.1	2.7719
96.1	0.6149	96.1	1.005	96.2	0.893901	96.2	1.305	96.2	1.9491	96.2	2.7668
96.2	0.6173	96.2	1.0036	96.3	0.900399	96.3	1.3158	96.3	1.9586	96.3	2.7673
96.3	0.6301	96.3	1.0228	96.4	0.902	96.4	1.3147	96.4	1.9586	96.4	2.7622
96.4	0.63	96.4	1.0346	96.5	0.8985	96.5	1.3104	96.5	1.954	96.5	2.7558
96.5	0.6257	96.5	1.0391	96.6	0.899	96.6	1.312	96.6	1.9556	96.6	2.7564
96.6	0.6209	96.6	1.0378	96.7	0.8908	96.7	1.307	96.7	1.943	96.7	2.7535
96.7	0.6042	96.7	1.0255	96.8	0.8906	96.8	1.3026	96.8	1.9399	96.8	2.7546
96.8	0.6049	96.8	1.0227	96.9	0.893	96.9	1.2993	96.9	1.9413	96.9	2.7481
96.9	0.603501	96.9	1.0174	97	0.8899	97	1.2998	97	1.935	97	2.7437
97	0.603	97	1.019	97.1	0.8894	97.1	1.2953	97.1	1.926	97.1	2.7387
97.1	0.601	97.1	1.0199	97.2	0.8916	97.2	1.2922	97.2	1.9231	97.2	2.7369
97.2	0.6017	97.2	1.0189	97.3	0.8891	97.3	1.2868	97.3	1.9178	97.3	2.7294
97.3	0.6006	97.3	1.0193	97.4	0.886	97.4	1.2819	97.4	1.9111	97.4	2.7194
97.4	0.594601	97.4	1.0147	97.5	0.8847	97.5	1.2803	97.5	1.9096	97.5	2.7174
97.5	0.5946	97.5	1.012	97.6	0.8849	97.6	1.2794	97.6	1.9091	97.6	2.7159
97.6	0.5971	97.6	1.0151	97.7	0.8806	97.7	1.2758	97.7	1.9053	97.7	2.7106
97.7	0.596	97.7	1.0124	97.8	0.8806	97.8	1.272	97.8	1.8999	97.8	2.7029
97.8	0.5933	97.8	1.0124	97.9	0.8775	97.9	1.2722	97.9	1.8961	97.9	2.7056
97.9	0.5968	97.9	1.0121	98	0.8779	98	1.2701	98	1.8944	98	2.7036
98	0.5964	98	1.01	98.1	0.879399	98.1	1.2721	98.1	1.8941	98.1	2.7038
98.1	0.5965	98.1	1.0165	98.2	0.8778	98.2	1.2673	98.2	1.8902	98.2	2.6998
98.2	0.5947	98.2	1.0176	98.3	0.8809	98.3	1.2669	98.3	1.8907	98.3	2.6997
98.3	0.5951	98.3	1.0148	98.4	0.8868	98.4	1.2708	98.4	1.893	98.4	2.701
98.4	0.599401	98.4	1.0187	98.5	0.8897	98.5	1.271	98.5	1.8977	98.5	2.7023
98.5	0.5993	98.5	1.0194	98.6	0.8898	98.6	1.2719	98.6	1.8935	98.6	2.7021
98.6	0.6001	98.6	1.0179	98.7	0.8905	98.7	1.2706	98.7	1.8926	98.7	2.6996
98.7	0.5992	98.7	1.0206	98.8	0.894	98.8	1.2697	98.8	1.8932	98.8	2.7012
98.8	0.6023	98.8	1.0229	98.9	0.8959	98.9	1.272	98.9	1.8928	98.9	2.6972
98.9	0.601901	98.9	1.0232	99	0.9004	99	1.2758	99	1.8933	99	2.6974
99	0.6039	99	1.0256	99.1	0.9033	99.1	1.2757	99.1	1.8895	99.1	2.6975
99.1	0.6065	99.1	1.0329	99.2	0.904101	99.2	1.2771	99.2	1.8884	99.2	2.6989
99.2	0.6106	99.2	1.0372	99.3	0.9063	99.3	1.2807	99.3	1.8866	99.3	2.7023
99.3	0.6166	99.3	1.0424	99.4	0.9069	99.4	1.2787	99.4	1.8807	99.4	2.6994
99.4	0.6187	99.4	1.0436	99.5	0.9065	99.5	1.2778	99.5	1.8791	99.5	2.6946
99.5	0.6207	99.5	1.045	99.6	0.904	99.6	1.2737	99.6	1.878	99.6	2.6898
99.6	0.6194	99.6	1.0437	99.7	0.904	99.7	1.2758	99.7	1.8705	99.7	2.6826
99.7	0.618	99.7	1.0425	99.8	0.906	99.8	1.274	99.8	1.8681	99.8	2.6803
99.8	0.6184	99.8	1.0416	99.9	0.907501	99.9	1.275	99.9	1.8638	99.9	2.6815
99.9	0.620801	99.9	1.0441	100	0.9137	100	1.2814	100	1.8667	100	2.6826
100	0.6288	100	1.0497	100.1	0.9197	100.1	1.2859	100.1	1.8709	100.1	2.6848
100.1	0.6328	100.1	1.0576	100.2	0.9161	100.2	1.2839	100.2	1.8725	100.2	2.683
100.2	0.6312	100.2	1.0571	100.3	0.9167	100.3	1.2841	100.3	1.8717	100.3	2.6809
100.3	0.6295	100.3	1.0565	100.4	0.9161	100.4	1.2828	100.4	1.8685	100.4	2.6756
100.4	0.627801	100.4	1.0558	100.5	0.9155	100.5	1.2852	100.5	1.869	100.5	2.6774
100.5	0.6309	100.5	1.0587	100.6	0.917	100.6	1.2907	100.6	1.8742	100.6	2.6799
100.6	0.633	100.6	1.0598	100.7	0.9165	100.7	1.2945	100.7	1.8735	100.7	2.6787
100.7	0.6355	100.7	1.0628	100.8	0.9128	100.8	1.2956	100.8	1.872	100.8	2.6743
100.8	0.6348	100.8	1.0607	100.9	0.9126	100.9	1.2984	100.9	1.8738	100.9	2.6706
100.9	0.6364	100.9	1.0616	101	0.9148	101	1.2961	101	1.8727	101	2.669
101	0.6364	101	1.0606	101.1	0.9187	101.1	1.2958	101.1	1.8764	101.1	2.6672
101.1	0.6344	101.1	1.0624	101.2	0.9189	101.2	1.2934	101.2	1.879	101.2	2.6639
101.2	0.6376	101.2	1.0652	101.3	0.9171	101.3	1.2955	101.3	1.8774	101.3	2.6614
101.3	0.6407	101.3	1.0641	101.4	0.9221	101.4	1.2971	101.4	1.8783	101.4	2.6614
101.4	0.644	101.4	1.0675	101.5	0.9217	101.5	1.2982	101.5	1.8732	101.5	2.6572
101.5	0.6459	101.5	1.0662	101.6	0.9218	101.6	1.3026	101.6	1.8694	101.6	2.656
101.6	0.6473	101.6	1.0659	101.7	0.9211	101.7	1.3037	101.7	1.8687	101.7	2.654
101.7	0.6477	101.7	1.0649	101.8	0.9204	101.8	1.3054	101.8	1.8657	101.8	2.6552
101.8	0.6507	101.8	1.0683	101.9	0.9156	101.9	1.3049	101.9	1.8638	101.9	2.6538
101.9	0.6481	101.9	1.0673	102	0.9135	102	1.3037	102	1.8649	102	2.6508
102	0.6452	102	1.0644	102.1	0.9169	102.1	1.3058	102.1	1.8664	102.1	2.6522
102.1	0.6451	102.1	1.0638	102.2	0.9191	102.2	1.3034	102.2	1.8622	102.2	2.649
102.2	0.6459	102.2	1.0615	102.3	0.9182	102.3	1.2985	102.3	1.8637	102.3	2.645
102.3	0.6493	102.3	1.0581	102.4	0.917501	102.4	1.3001	102.4	1.863	102.4	2.6405
102.4	0.649301	102.4	1.0569	102.5	0.921001	102.5	1.3068	102.5	1.867	102.5	2.6424
102.5	0.6563	102.5	1.0577	102.6	0.9225	102.6	1.3114	102.6	1.8682	102.6	2.6452
102.6	0.6607	102.6	1.0593	102.7	0.9276	102.7	1.3156	102.7	1.8733	102.7	2.6473
102.7	0.6664	102.7	1.063	102.8	0.9284	102.8	1.3176	102.8	1.8717	102.8	2.6449
102.8	0.6685	102.8	1.0592	102.9	0.9222	102.9	1.3143	102.9	1.8695	102.9	2.6411
102.9	0.6642	102.9	1.0533	103	0.9192	103	1.3134	103	1.8699	103	2.6408
103	0.6658	103	1.0536	103.1	0.9151	103.1	1.3124	103.1	1.869	103.1	2.6402
103.1	0.6639	103.1	1.053	103.2	0.9139	103.2	1.3111	103.2	1.8708	103.2	2.6401
103.2	0.6633	103.2	1.0488	103.3	0.9135	103.3	1.3128	103.3	1.8754	103.3	2.6357
103.3	0.6665	103.3	1.0514	103.4	0.916	103.4	1.3149	103.4	1.8774	103.4	2.6338
103.4	0.668101	103.4	1.051	103.5	0.9178	103.5	1.3219	103.5	1.877	103.5	2.6345
103.5	0.6715	103.5	1.0517	103.6	0.9195	103.6	1.3221	103.6	1.8789	103.6	2.6334
103.6	0.6731	103.6	1.0521	103.7	0.9181	103.7	1.3188	103.7	1.878	103.7	2.6305
103.7	0.669	103.7	1.0507	103.8	0.9172	103.8	1.3165	103.8	1.8775	103.8	2.6292
103.8	0.6701	103.8	1.0503	103.9	0.9185	103.9	1.3167	103.9	1.8803	103.9	2.6326
103.9	0.6747	103.9	1.0505	104	0.9227	104	1.316	104	1.8797	104	2.6295
104	0.6719	104	1.0494	104.1	0.926599	104.1	1.3223	104.1	1.8846	104.1	2.6319
104.1	0.6744	104.1	1.0561	104.2	0.9247	104.2	1.3197	104.2	1.884	104.2	2.6269
104.2	0.672	104.2	1.0527	104.3	0.927	104.3	1.3214	104.3	1.8861	104.3	2.6262
104.3	0.6747	104.3	1.0531	104.4	0.9256	104.4	1.3215	104.4	1.8855	104.4	2.6231
104.4	0.6713	104.4	1.0539	104.5	0.9202	104.5	1.3179	104.5	1.8845	104.5	2.6205
104.5	0.6696	104.5	1.0541	104.6	0.9164	104.6	1.318	104.6	1.8762	104.6	2.6184
104.6	0.6695	104.6	1.0478	104.7	0.9182	104.7	1.321	104.7	1.8773	104.7	2.6193
104.7	0.6732	104.7	1.0471	104.8	0.9103	104.8	1.3173	104.8	1.8741	104.8	2.6151
104.8	0.6715	104.8	1.043	104.9	0.9049	104.9	1.3188	104.9	1.8745	104.9	2.6117
104.9	0.6696	104.9	1.0433	105	0.9011	105	1.3172	105	1.8727	105	2.6108
105	0.6713	105	1.0419	105.1	0.8977	105.1	1.3141	105.1	1.8701	105.1	2.6098
105.1	0.6727	105.1	1.0416	105.2	0.8958	105.2	1.3109	105.2	1.869	105.2	2.6084
105.2	0.6726	105.2	1.036	105.3	0.8947	105.3	1.3144	105.3	1.8672	105.3	2.6081
105.3	0.6727	105.3	1.0354	105.4	0.892301	105.4	1.3151	105.4	1.8665	105.4	2.6033
105.4	0.669601	105.4	1.0323	105.5	0.8977	105.5	1.3219	105.5	1.8751	105.5	2.6092
105.5	0.6729	105.5	1.0384	105.6	0.8994	105.6	1.3221	105.6	1.8751	105.6	2.6105
105.6	0.67	105.6	1.0405	105.7	0.8998	105.7	1.3244	105.7	1.8742	105.7	2.6136
105.7	0.6662	105.7	1.0365	105.8	0.8968	105.8	1.3222	105.8	1.88	105.8	2.6134
105.8	0.6644	105.8	1.0325	105.9	0.8951	105.9	1.3239	105.9	1.8847	105.9	2.6129
105.9	0.664	105.9	1.0328	106	0.8934	106	1.3246	106	1.8848	106	2.6113
106	0.6642	106	1.0337	106.1	0.8889	106.1	1.3197	106.1	1.8774	106.1	2.6088
106.1	0.6567	106.1	1.0295	106.2	0.8834	106.2	1.317	106.2	1.8719	106.2	2.6032
106.2	0.6543	106.2	1.0254	106.3	0.8853	106.3	1.3174	106.3	1.87	106.3	2.6017
106.3	0.6528	106.3	1.0262	106.4	0.8858	106.4	1.3221	106.4	1.872	106.4	2.6029
106.4	0.6545	106.4	1.0288	106.5	0.8798	106.5	1.3191	106.5	1.8685	106.5	2.599
106.5	0.6492	106.5	1.0237	106.6	0.8761	106.6	1.3156	106.6	1.8658	106.6	2.5926
106.6	0.6424	106.6	1.0189	106.7	0.874	106.7	1.3119	106.7	1.8612	106.7	2.5919
106.7	0.6361	106.7	1.0136	106.8	0.8737	106.8	1.3101	106.8	1.8625	106.8	2.5919
106.8	0.6331	106.8	1.0103	106.9	0.8697	106.9	1.3057	106.9	1.8553	106.9	2.5873
106.9	0.6273	106.9	1.0053	107	0.8643	107	1.3031	107	1.85	107	2.5877
107	0.6259	107	1.0056	107.1	0.8626	107.1	1.3018	107.1	1.8484	107.1	2.5855
107.1	0.6227	107.1	1.0031	107.2	0.8592	107.2	1.3028	107.2	1.8502	107.2	2.5844
107.2	0.6299	107.2	1	107.3	0.8578	107.3	1.3013	107.3	1.8501	107.3	2.586
107.3	0.6293	107.3	0.9957	107.4	0.8609	107.4	1.2979	107.4	1.8551	107.4	2.5881
107.4	0.630101	107.4	0.998601	107.5	0.8627	107.5	1.2987	107.5	1.8619	107.5	2.5905
107.5	0.6357	107.5	1.0039	107.6	0.8612	107.6	1.2968	107.6	1.8657	107.6	2.5928
107.6	0.6372	107.6	1.0045	107.7	0.8642	107.7	1.2939	107.7	1.8684	107.7	2.5935
107.7	0.6379	107.7	1.0051	107.8	0.8663	107.8	1.2928	107.8	1.8698	107.8	2.5909
107.8	0.6378	107.8	1.0043	107.9	0.8638	107.9	1.2842	107.9	1.8668	107.9	2.5839
107.9	0.6344	107.9	1.0002	108	0.8651	108	1.2851	108	1.8683	108	2.5834
108	0.6375	108	1.0002	108.1	0.863	108.1	1.2841	108.1	1.8661	108.1	2.5833
108.1	0.638	108.1	1.0053	108.2	0.8654	108.2	1.2842	108.2	1.8671	108.2	2.5838
108.2	0.6401	108.2	1.0061	108.3	0.8669	108.3	1.2858	108.3	1.8715	108.3	2.584
108.3	0.64	108.3	1.0085	108.4	0.8686	108.4	1.2869	108.4	1.873	108.4	2.5848
108.4	0.6365	108.4	1.0145	108.5	0.868	108.5	1.285	108.5	1.8695	108.5	2.5845
108.5	0.6346	108.5	1.0138	108.6	0.874	108.6	1.2813	108.6	1.8709	108.6	2.5851
108.6	0.6338	108.6	1.0137	108.7	0.875	108.7	1.2822	108.7	1.8761	108.7	2.5868
108.7	0.637	108.7	1.0159	108.8	0.8695	108.8	1.2787	108.8	1.8736	108.8	2.5847
108.8	0.6338	108.8	1.0117	108.9	0.8627	108.9	1.2763	108.9	1.8739	108.9	2.5822
108.9	0.629501	108.9	1.0091	109	0.8641	109	1.2782	109	1.8753	109	2.5837
109	0.6293	109	1.0102	109.1	0.8636	109.1	1.2784	109.1	1.8742	109.1	2.5804
109.1	0.6297	109.1	1.0094	109.2	0.8667	109.2	1.2776	109.2	1.8764	109.2	2.5803
109.2	0.632	109.2	1.0097	109.3	0.8686	109.3	1.2866	109.3	1.8815	109.3	2.5856
109.3	0.6372	109.3	1.0138	109.4	0.8701	109.4	1.2873	109.4	1.8824	109.4	2.5905
109.4	0.6345	109.4	1.0111	109.5	0.8702	109.5	1.2878	109.5	1.8819	109.5	2.5952
109.5	0.6361	109.5	1.0078	109.6	0.8684	109.6	1.2809	109.6	1.8835	109.6	2.5953
109.6	0.6349	109.6	1.0068	109.7	0.8653	109.7	1.2831	109.7	1.8827	109.7	2.5955
109.7	0.6344	109.7	1.0055	109.8	0.8667	109.8	1.28	109.8	1.8826	109.8	2.5959
109.8	0.6324	109.8	1.001	109.9	0.8709	109.9	1.2853	109.9	1.8871	109.9	2.601
109.9	0.632801	109.9	1.0066	110	0.874201	110	1.2903	110	1.8908	110	2.6015
110	0.6357	110	1.0109	110.1	0.8752	110.1	1.296	110.1	1.895	110.1	2.6054
110.1	0.6394	110.1	1.0153	110.2	0.8708	110.2	1.2932	110.2	1.892	110.2	2.6019
110.2	0.6396	110.2	1.0131	110.3	0.8695	110.3	1.2959	110.3	1.8937	110.3	2.6034
110.3	0.641	110.3	1.0168	110.4	0.87	110.4	1.2975	110.4	1.8938	110.4	2.6027
110.4	0.6395	110.4	1.0157	110.5	0.8699	110.5	1.2937	110.5	1.8925	110.5	2.602
110.5	0.6416	110.5	1.0128	110.6	0.8745	110.6	1.2943	110.6	1.8932	110.6	2.6021
110.6	0.6449	110.6	1.0118	110.7	0.8767	110.7	1.2925	110.7	1.8956	110.7	2.5971
110.7	0.6434	110.7	1.0154	110.8	0.8767	110.8	1.2915	110.8	1.8963	110.8	2.5975
110.8	0.6437	110.8	1.0174	110.9	0.8824	110.9	1.294	110.9	1.8963	110.9	2.5967
110.9	0.642301	110.9	1.0163	111	0.8867	111	1.2931	111	1.8959	111	2.5957
111	0.6443	111	1.0145	111.1	0.8885	111.1	1.2941	111.1	1.8984	111.1	2.5961
111.1	0.6445	111.1	1.0194	111.2	0.89	111.2	1.2958	111.2	1.8986	111.2	2.5907
111.2	0.6437	111.2	1.0189	111.3	0.887	111.3	1.2949	111.3	1.8977	111.3	2.5868
111.3	0.6443	111.3	1.0166	111.4	0.889301	111.4	1.2907	111.4	1.8984	111.4	2.5828
111.4	0.643101	111.4	1.0141	111.5	0.8931	111.5	1.2922	111.5	1.9021	111.5	2.585
111.5	0.6457	111.5	1.0184	111.6	0.893	111.6	1.2912	111.6	1.8994	111.6	2.5818
111.6	0.6447	111.6	1.0165	111.7	0.8927	111.7	1.2895	111.7	1.9018	111.7	2.5808
111.7	0.6443	111.7	1.015	111.8	0.8964	111.8	1.2892	111.8	1.905	111.8	2.579
111.8	0.6496	111.8	1.0238	111.9	0.9047	111.9	1.2935	111.9	1.9071	111.9	2.584
111.9	0.6554	111.9	1.0319	112	0.9054	112	1.2898	112	1.9065	112	2.5831
112	0.6556	112	1.03	112.1	0.9058	112.1	1.2907	112.1	1.9074	112.1	2.5782
112.1	0.6529	112.1	1.0286	112.2	0.9082	112.2	1.2935	112.2	1.9131	112.2	2.5776
112.2	0.6556	112.2	1.0334	112.3	0.9133	112.3	1.2914	112.3	1.9151	112.3	2.5754
112.3	0.657	112.3	1.0358	112.4	0.9172	112.4	1.2939	112.4	1.9206	112.4	2.5801
112.4	0.663	112.4	1.0394	112.5	0.9125	112.5	1.2877	112.5	1.917	112.5	2.5797
112.5	0.6628	112.5	1.0357	112.6	0.9195	112.6	1.2874	112.6	1.9177	112.6	2.5836
112.6	0.6703	112.6	1.0421	112.7	0.916801	112.7	1.2872	112.7	1.9166	112.7	2.5843
112.7	0.6742	112.7	1.0436	112.8	0.918	112.8	1.2897	112.8	1.919	112.8	2.5803
112.8	0.6805	112.8	1.0477	112.9	0.920801	112.9	1.2924	112.9	1.9207	112.9	2.584
112.9	0.685201	112.9	1.0505	113	0.9295	113	1.2942	113	1.9295	113	2.5902
113	0.6902	113	1.0584	113.1	0.9374	113.1	1.296	113.1	1.9311	113.1	2.5916
113.1	0.6911	113.1	1.0582	113.2	0.9351	113.2	1.2989	113.2	1.932	113.2	2.5915
113.2	0.693	113.2	1.0592	113.3	0.938	113.3	1.3001	113.3	1.9293	113.3	2.592
113.3	0.6886	113.3	1.0612	113.4	0.9441	113.4	1.3039	113.4	1.9289	113.4	2.5906
113.4	0.689601	113.4	1.0652	113.5	0.9453	113.5	1.3058	113.5	1.9247	113.5	2.5907
113.5	0.6903	113.5	1.0651	113.6	0.9437	113.6	1.3047	113.6	1.9214	113.6	2.5875
113.6	0.6897	113.6	1.0606	113.7	0.948	113.7	1.3023	113.7	1.9201	113.7	2.585
113.7	0.692	113.7	1.0639	113.8	0.9481	113.8	1.3026	113.8	1.9172	113.8	2.5846
113.8	0.6949	113.8	1.0642	113.9	0.947301	113.9	1.3032	113.9	1.9181	113.9	2.5841
113.9	0.697401	113.9	1.0664	114	0.9543	114	1.3139	114	1.9225	114	2.5877
114	0.7042	114	1.0732	114.1	0.9532	114.1	1.3167	114.1	1.9253	114.1	2.5911
114.1	0.7032	114.1	1.0737	114.2	0.956	114.2	1.3187	114.2	1.9255	114.2	2.5938
114.2	0.7037	114.2	1.0741	114.3	0.9543	114.3	1.3193	114.3	1.9248	114.3	2.5917
114.3	0.7002	114.3	1.077	114.4	0.953	114.4	1.3182	114.4	1.9226	114.4	2.592
114.4	0.700501	114.4	1.0785	114.5	0.9512	114.5	1.3217	114.5	1.9223	114.5	2.5952
114.5	0.7057	114.5	1.077	114.6	0.9529	114.6	1.3256	114.6	1.9255	114.6	2.5978
114.6	0.7101	114.6	1.0819	114.7	0.948	114.7	1.3285	114.7	1.9264	114.7	2.594
114.7	0.7108	114.7	1.0865	114.8	0.945	114.8	1.3259	114.8	1.922	114.8	2.5902
114.8	0.7062	114.8	1.0838	114.9	0.9512	114.9	1.3271	114.9	1.9228	114.9	2.5909
114.9	0.709001	114.9	1.0884	115	0.9513	115	1.3278	115	1.9223	115	2.5917
115	0.7142	115	1.0944	115.1	0.9534	115.1	1.3308	115.1	1.9234	115.1	2.5912
115.1	0.7196	115.1	1.1019	115.2	0.9548	115.2	1.3349	115.2	1.9248	115.2	2.5874
115.2	0.7163	115.2	1.1014	115.3	0.9557	115.3	1.3366	115.3	1.9246	115.3	2.5829
115.3	0.7168	115.3	1.1004	115.4	0.9577	115.4	1.332	115.4	1.9229	115.4	2.575
115.4	0.7129	115.4	1.1003	115.5	0.9545	115.5	1.332	115.5	1.9171	115.5	2.5691
115.5	0.7119	115.5	1.1	115.6	0.953	115.6	1.3334	115.6	1.9202	115.6	2.5666
115.6	0.7116	115.6	1.1005	115.7	0.9558	115.7	1.3377	115.7	1.9216	115.7	2.5681
115.7	0.7158	115.7	1.1028	115.8	0.9595	115.8	1.339	115.8	1.9265	115.8	2.5667
115.8	0.7158	115.8	1.1066	115.9	0.9621	115.9	1.3482	115.9	1.9311	115.9	2.5689
115.9	0.723301	115.9	1.113	116	0.9632	116	1.3506	116	1.9305	116	2.5684
116	0.7255	116	1.118	116.1	0.9621	116.1	1.3473	116.1	1.9293	116.1	2.5637
116.1	0.7244	116.1	1.1178	116.2	0.9657	116.2	1.3421	116.2	1.9269	116.2	2.5594
116.2	0.7246	116.2	1.1155	116.3	0.9712	116.3	1.3439	116.3	1.9286	116.3	2.5592
116.3	0.7262	116.3	1.1158	116.4	0.975	116.4	1.3419	116.4	1.9278	116.4	2.5568
116.4	0.7282	116.4	1.1134	116.5	0.9766	116.5	1.3448	116.5	1.9291	116.5	2.5589
116.5	0.7313	116.5	1.1183	116.6	0.9809	116.6	1.3475	116.6	1.9335	116.6	2.5608
116.6	0.7339	116.6	1.123	116.7	0.9804	116.7	1.3487	116.7	1.9358	116.7	2.56
116.7	0.7325	116.7	1.1255	116.8	0.9821	116.8	1.3546	116.8	1.9375	116.8	2.5671
116.8	0.735	116.8	1.127	116.9	0.9838	116.9	1.355	116.9	1.9385	116.9	2.5671
116.9	0.736701	116.9	1.1283	117	0.9843	117	1.3519	117	1.9401	117	2.5699
117	0.7403	117	1.1296	117.1	0.9809	117.1	1.3486	117.1	1.9383	117.1	2.5688
117.1	0.7361	117.1	1.1306	117.2	0.9842	117.2	1.3499	117.2	1.9414	117.2	2.5708
117.2	0.7384	117.2	1.1338	117.3	0.9844	117.3	1.3494	117.3	1.9453	117.3	2.5745
117.3	0.7403	117.3	1.1371	117.4	0.9935	117.4	1.3573	117.4	1.9507	117.4	2.5831
117.4	0.744201	117.4	1.1466	117.5	0.9931	117.5	1.3619	117.5	1.9532	117.5	2.5883
117.5	0.7467	117.5	1.1514	117.6	0.9943	117.6	1.3621	117.6	1.952	117.6	2.5876
117.6	0.7488	117.6	1.1538	117.7	0.9932	117.7	1.3628	117.7	1.9566	117.7	2.59
117.7	0.7492	117.7	1.1549	117.8	0.9968	117.8	1.3644	117.8	1.958	117.8	2.5909
117.8	0.7554	117.8	1.1589	117.9	0.9985	117.9	1.3659	117.9	1.9616	117.9	2.5914
117.9	0.7584	117.9	1.1553	118	0.9965	118	1.3684	118	1.9602	118	2.5899
118	0.7597	118	1.1531	118.1	0.9998	118.1	1.3735	118.1	1.9622	118.1	2.591
118.1	0.7625	118.1	1.155	118.2	1.0041	118.2	1.3771	118.2	1.9624	118.2	2.5944
118.2	0.7715	118.2	1.1581	118.3	1.0052	118.3	1.3791	118.3	1.96	118.3	2.594
118.3	0.7739	118.3	1.1548	118.4	1.006	118.4	1.3839	118.4	1.9622	118.4	2.5985
118.4	0.7744	118.4	1.1562	118.5	1.0032	118.5	1.381	118.5	1.958	118.5	2.596
118.5	0.77	118.5	1.1498	118.6	1.0093	118.6	1.3837	118.6	1.9602	118.6	2.5926
118.6	0.7734	118.6	1.1523	118.7	1.0105	118.7	1.3857	118.7	1.963	118.7	2.5912
118.7	0.7738	118.7	1.1513	118.8	1.0138	118.8	1.386	118.8	1.9623	118.8	2.5887
118.8	0.7734	118.8	1.1516	118.9	1.0137	118.9	1.3833	118.9	1.9598	118.9	2.5863
118.9	0.7711	118.9	1.1519	119	1.0105	119	1.3806	119	1.9574	119	2.5817
119	0.7718	119	1.149	119.1	1.0092	119.1	1.385	119.1	1.9565	119.1	2.5781
119.1	0.7735	119.1	1.148	119.2	1.0076	119.2	1.3852	119.2	1.9592	119.2	2.5758
119.2	0.7729	119.2	1.1483	119.3	1.0113	119.3	1.3836	119.3	1.962	119.3	2.5751
119.3	0.7741	119.3	1.1528	119.4	1.0119	119.4	1.3842	119.4	1.965	119.4	2.5727
119.4	0.774201	119.4	1.1557	119.5	1.0124	119.5	1.3881	119.5	1.9669	119.5	2.5759
119.5	0.7774	119.5	1.1571	119.6	1.0122	119.6	1.3874	119.6	1.9684	119.6	2.575
119.6	0.7742	119.6	1.1554	119.7	1.0165	119.7	1.3886	119.7	1.9724	119.7	2.5728
119.7	0.7772	119.7	1.1588	119.8	1.0175	119.8	1.3957	119.8	1.9717	119.8	2.5712
119.8	0.7761	119.8	1.1563	119.9	1.018	119.9	1.3979	119.9	1.9752	119.9	2.5726
119.9	0.7763	119.9	1.1579	120	1.0199	120	1.3955	120	1.9745	120	2.5679
120	0.7734	120	1.1548	120.1	1.0192	120.1	1.3923	120.1	1.9757	120.1	2.567
120.1	0.7744	120.1	1.1513	120.2	1.0212	120.2	1.3895	120.2	1.9745	120.2	2.5624
120.2	0.7747	120.2	1.1545	120.3	1.0204	120.3	1.3867	120.3	1.9724	120.3	2.5546
120.3	0.7768	120.3	1.1477	120.4	1.0251	120.4	1.3902	120.4	1.9735	120.4	2.5564
120.4	0.780701	120.4	1.1443	120.5	1.031	120.5	1.3953	120.5	1.978	120.5	2.5611
120.5	0.79	120.5	1.1431	120.6	1.0342	120.6	1.3945	120.6	1.9779	120.6	2.5596
120.6	0.7885	120.6	1.1453	120.7	1.032	120.7	1.3933	120.7	1.978	120.7	2.5575
120.7	0.7865	120.7	1.1415	120.8	1.0352	120.8	1.3932	120.8	1.9756	120.8	2.5581
120.8	0.7866	120.8	1.1377	120.9	1.0396	120.9	1.3947	120.9	1.9775	120.9	2.559
120.9	0.7905	120.9	1.1391	121	1.0351	121	1.3957	121	1.9751	121	2.5577
121	0.7904	121	1.1381	121.1	1.037	121.1	1.3956	121.1	1.9745	121.1	2.5567
121.1	0.7888	121.1	1.1376	121.2	1.0401	121.2	1.3987	121.2	1.9763	121.2	2.5562
121.2	0.7871	121.2	1.1348	121.3	1.0433	121.3	1.4009	121.3	1.9795	121.3	2.5622
121.3	0.7928	121.3	1.139	121.4	1.0418	121.4	1.4023	121.4	1.9807	121.4	2.5635
121.4	0.795701	121.4	1.1413	121.5	1.0414	121.5	1.4051	121.5	1.9813	121.5	2.5646
121.5	0.8008	121.5	1.1438	121.6	1.0457	121.6	1.4084	121.6	1.9837	121.6	2.5662
121.6	0.8042	121.6	1.1454	121.7	1.0458	121.7	1.4074	121.7	1.9818	121.7	2.566
121.7	0.8028	121.7	1.1493	121.8	1.0411	121.8	1.4018	121.8	1.975	121.8	2.5602
121.8	0.794	121.8	1.1437	121.9	1.0395	121.9	1.3996	121.9	1.9714	121.9	2.56
121.9	0.7947	121.9	1.1427	122	1.0362	122	1.3986	122	1.9697	122	2.5559
122	0.7917	122	1.1413	122.1	1.035	122.1	1.3985	122.1	1.9713	122.1	2.5531
122.1	0.7927	122.1	1.1369	122.2	1.0364	122.2	1.4012	122.2	1.9691	122.2	2.5546
122.2	0.7917	122.2	1.1333	122.3	1.0348	122.3	1.4015	122.3	1.9694	122.3	2.5543
122.3	0.7908	122.3	1.1336	122.4	1.0312	122.4	1.3992	122.4	1.9687	122.4	2.5538
122.4	0.792101	122.4	1.1333	122.5	1.0279	122.5	1.4002	122.5	1.9714	122.5	2.5554
122.5	0.7962	122.5	1.1376	122.6	1.0268	122.6	1.3971	122.6	1.9726	122.6	2.5511
122.6	0.7955	122.6	1.1323	122.7	1.0195	122.7	1.3944	122.7	1.9695	122.7	2.5457
122.7	0.7926	122.7	1.1275	122.8	1.0191	122.8	1.3943	122.8	1.968	122.8	2.5439
122.8	0.7914	122.8	1.1268	122.9	1.0199	122.9	1.3936	122.9	1.9719	122.9	2.5409
122.9	0.7925	122.9	1.1287	123	1.0177	123	1.3925	123	1.9709	123	2.5398
123	0.7924	123	1.1281	123.1	1.0197	123.1	1.3968	123.1	1.9759	123.1	2.5399
123.1	0.7956	123.1	1.1304	123.2	1.0257	123.2	1.4049	123.2	1.9815	123.2	2.544
123.2	0.8025	123.2	1.1331	123.3	1.0244	123.3	1.4037	123.3	1.9779	123.3	2.5415
123.3	0.8033	123.3	1.1277	123.4	1.0238	123.4	1.4034	123.4	1.9731	123.4	2.539
123.4	0.8039	123.4	1.1252	123.5	1.0226	123.5	1.399	123.5	1.9727	123.5	2.5345
123.5	0.804	123.5	1.1214	123.6	1.0266	123.6	1.3959	123.6	1.9767	123.6	2.5312
123.6	0.8037	123.6	1.1225	123.7	1.0242	123.7	1.3928	123.7	1.9784	123.7	2.5264
123.7	0.8027	123.7	1.1226	123.8	1.0246	123.8	1.392	123.8	1.9771	123.8	2.5232
123.8	0.8046	123.8	1.1205	123.9	1.0225	123.9	1.3926	123.9	1.9773	123.9	2.5214
123.9	0.8044	123.9	1.1208	124	1.0228	124	1.3948	124	1.9744	124	2.5218
124	0.8037	124	1.1238	124.1	1.025	124.1	1.3956	124.1	1.9776	124.1	2.5234
124.1	0.803	124.1	1.1273	124.2	1.0248	124.2	1.3966	124.2	1.9797	124.2	2.5265
124.2	0.8058	124.2	1.1306	124.3	1.0247	124.3	1.3943	124.3	1.9819	124.3	2.5265
124.3	0.8059	124.3	1.1328	124.4	1.0263	124.4	1.3945	124.4	1.9874	124.4	2.5277
124.4	0.808399	124.4	1.1363	124.5	1.0217	124.5	1.3881	124.5	1.9819	124.5	2.5218
124.5	0.8028	124.5	1.1299	124.6	1.0233	124.6	1.3927	124.6	1.986	124.6	2.5238
124.6	0.8065	124.6	1.1374	124.7	1.0255	124.7	1.3962	124.7	1.9886	124.7	2.525
124.7	0.8058	124.7	1.1413	124.8	1.026	124.8	1.3937	124.8	1.9858	124.8	2.5204
124.8	0.804	124.8	1.1385	124.9	1.0296	124.9	1.3937	124.9	1.9856	124.9	2.5194
124.9	0.804201	124.9	1.1394	125	1.033	125	1.3982	125	1.9919	125	2.5208
125	0.8084	125	1.1427	125.1	1.0331	125.1	1.3979	125.1	1.993	125.1	2.5237
125.1	0.8078	125.1	1.1468	125.2	1.0311	125.2	1.3958	125.2	1.9897	125.2	2.5224
125.2	0.8068	125.2	1.1448	125.3	1.0324	125.3	1.401	125.3	1.9939	125.3	2.5246
125.3	0.8111	125.3	1.1468	125.4	1.0331	125.4	1.4024	125.4	1.995	125.4	2.5259
125.4	0.8123	125.4	1.1475	125.5	1.0304	125.5	1.398	125.5	1.9916	125.5	2.5253
125.5	0.8122	125.5	1.1462	125.6	1.0313	125.6	1.3963	125.6	1.9896	125.6	2.5234
125.6	0.8103	125.6	1.1478	125.7	1.0335	125.7	1.3967	125.7	1.9907	125.7	2.5222
125.7	0.8147	125.7	1.1525	125.8	1.0332	125.8	1.3951	125.8	1.9905	125.8	2.5236
125.8	0.8139	125.8	1.1535	125.9	1.031	125.9	1.3945	125.9	1.9934	125.9	2.5229
125.9	0.8133	125.9	1.1525	126	1.0287	126	1.3935	126	1.9914	126	2.5213
126	0.8129	126	1.1506	126.1	1.0261	126.1	1.3978	126.1	1.9924	126.1	2.524
126.1	0.8113	126.1	1.1517	126.2	1.029	126.2	1.4027	126.2	1.9942	126.2	2.5301
126.2	0.8078	126.2	1.1556	126.3	1.033	126.3	1.4045	126.3	1.9949	126.3	2.5327
126.3	0.8087	126.3	1.1581	126.4	1.034	126.4	1.4036	126.4	1.9958	126.4	2.5341
126.4	0.8075	126.4	1.1626	126.5	1.0278	126.5	1.3987	126.5	1.9926	126.5	2.5334
126.5	0.8042	126.5	1.1618	126.6	1.0291	126.6	1.3981	126.6	1.991	126.6	2.5306
126.6	0.8002	126.6	1.1643	126.7	1.0306	126.7	1.3985	126.7	1.9917	126.7	2.5302
126.7	0.8001	126.7	1.1648	126.8	1.0334	126.8	1.3971	126.8	1.9927	126.8	2.5312
126.8	0.8064	126.8	1.1701	126.9	1.0352	126.9	1.397	126.9	1.9948	126.9	2.5329
126.9	0.806001	126.9	1.1716	127	1.039	127	1.3998	127	1.9927	127	2.5343
127	0.8095	127	1.1772	127.1	1.0417	127.1	1.3951	127.1	1.9904	127.1	2.5308
127.1	0.8067	127.1	1.1764	127.2	1.0387	127.2	1.3915	127.2	1.9889	127.2	2.525
127.2	0.8052	127.2	1.1768	127.3	1.0378	127.3	1.3893	127.3	1.986	127.3	2.5211
127.3	0.8067	127.3	1.1804	127.4	1.0385	127.4	1.387	127.4	1.9857	127.4	2.519
127.4	0.8077	127.4	1.1811	127.5	1.0441	127.5	1.3884	127.5	1.9891	127.5	2.5209
127.5	0.8073	127.5	1.1803	127.6	1.0445	127.6	1.3883	127.6	1.9909	127.6	2.5222
127.6	0.8066	127.6	1.1828	127.7	1.044	127.7	1.3895	127.7	1.9898	127.7	2.5198
127.7	0.8065	127.7	1.1855	127.8	1.0454	127.8	1.3885	127.8	1.989	127.8	2.5179
127.8	0.8073	127.8	1.1832	127.9	1.0506	127.9	1.394	127.9	1.9937	127.9	2.5197
127.9	0.8137	127.9	1.1873	128	1.0533	128	1.3959	128	1.9953	128	2.5223
128	0.8135	128	1.1893	128.1	1.0615	128.1	1.3964	128.1	1.9994	128.1	2.5278
128.1	0.8146	128.1	1.1934	128.2	1.062	128.2	1.3963	128.2	1.9995	128.2	2.5278
128.2	0.815	128.2	1.1916	128.3	1.0634	128.3	1.3961	128.3	2.0006	128.3	2.5287
128.3	0.8149	128.3	1.1956	128.4	1.0601	128.4	1.3935	128.4	1.9996	128.4	2.5245
128.4	0.812	128.4	1.1954	128.5	1.0593	128.5	1.3928	128.5	1.9981	128.5	2.5208
128.5	0.8085	128.5	1.1932	128.6	1.0623	128.6	1.3887	128.6	1.9945	128.6	2.5153
128.6	0.8037	128.6	1.1892	128.7	1.06	128.7	1.3882	128.7	1.9952	128.7	2.5139
128.7	0.8023	128.7	1.1915	128.8	1.0626	128.8	1.3919	128.8	1.9948	128.8	2.5134
128.8	0.8013	128.8	1.1938	128.9	1.0679	128.9	1.3938	128.9	1.9947	128.9	2.5142
128.9	0.804701	128.9	1.1944	129	1.0705	129	1.3979	129	1.997	129	2.5168
129	0.8063	129	1.1961	129.1	1.0763	129.1	1.3994	129.1	1.9986	129.1	2.5162
129.1	0.8072	129.1	1.196	129.2	1.0748	129.2	1.3999	129.2	1.9934	129.2	2.5144
129.2	0.8051	129.2	1.1942	129.3	1.0712	129.3	1.3971	129.3	1.991	129.3	2.5104
129.3	0.8025	129.3	1.1898	129.4	1.0744	129.4	1.4028	129.4	1.9959	129.4	2.5144
129.4	0.8037	129.4	1.1945	129.5	1.0774	129.5	1.4041	129.5	1.9963	129.5	2.5176
129.5	0.8061	129.5	1.196	129.6	1.0802	129.6	1.4078	129.6	1.9959	129.6	2.5209
129.6	0.8083	129.6	1.2045	129.7	1.079	129.7	1.4094	129.7	1.99	129.7	2.5188
129.7	0.8058	129.7	1.2021	129.8	1.0783	129.8	1.4075	129.8	1.9879	129.8	2.5191
129.8	0.8033	129.8	1.1958	129.9	1.0814	129.9	1.4075	129.9	1.9861	129.9	2.5198
129.9	0.8054	129.9	1.1993	130	1.0831	130	1.4068	130	1.9843	130	2.5195
130	0.8027	130	1.196	130.1	1.0828	130.1	1.4019	130.1	1.984	130.1	2.5174
130.1	0.7987	130.1	1.1955	130.2	1.0845	130.2	1.3976	130.2	1.9806	130.2	2.5142
130.2	0.7973	130.2	1.1937	130.3	1.0836	130.3	1.3954	130.3	1.9784	130.3	2.5111
130.3	0.7932	130.3	1.1945	130.4	1.0811	130.4	1.3941	130.4	1.9781	130.4	2.5111
130.4	0.788501	130.4	1.1917	130.5	1.081	130.5	1.3933	130.5	1.9774	130.5	2.5083
130.5	0.7882	130.5	1.1907	130.6	1.0885	130.6	1.3985	130.6	1.9819	130.6	2.511
130.6	0.7986	130.6	1.1973	130.7	1.0884	130.7	1.3944	130.7	1.979	130.7	2.505
130.7	0.7976	130.7	1.1921	130.8	1.0859	130.8	1.3915	130.8	1.9775	130.8	2.5054
130.8	0.7998	130.8	1.1882	130.9	1.0874	130.9	1.3952	130.9	1.9824	130.9	2.5138
130.9	0.8059	130.9	1.1954	131	1.0835	131	1.3954	131	1.9864	131	2.5154
131	0.8057	131	1.1934	131.1	1.0864	131.1	1.3941	131.1	1.9844	131.1	2.5177
131.1	0.805	131.1	1.1923	131.2	1.0947	131.2	1.398	131.2	1.9861	131.2	2.5151
131.2	0.8061	131.2	1.1968	131.3	1.0929	131.3	1.3935	131.3	1.9847	131.3	2.5138
131.3	0.8046	131.3	1.1955	131.4	1.095	131.4	1.3945	131.4	1.9817	131.4	2.5114
131.4	0.8061	131.4	1.1968	131.5	1.0981	131.5	1.3991	131.5	1.9817	131.5	2.5101
131.5	0.8067	131.5	1.195	131.6	1.1003	131.6	1.4008	131.6	1.9818	131.6	2.5118
131.6	0.8073	131.6	1.1947	131.7	1.0973	131.7	1.4032	131.7	1.9859	131.7	2.5136
131.7	0.8093	131.7	1.1972	131.8	1.0935	131.8	1.4021	131.8	1.9868	131.8	2.5106
131.8	0.8046	131.8	1.1934	131.9	1.0919	131.9	1.4037	131.9	1.987	131.9	2.5113
131.9	0.803901	131.9	1.1915	132	1.0943	132	1.4034	132	1.9878	132	2.5124
132	0.8039	132	1.1956	132.1	1.095	132.1	1.4027	132.1	1.9886	132.1	2.5105
132.1	0.8013	132.1	1.198	132.2	1.0943	132.2	1.4003	132.2	1.988	132.2	2.5076
132.2	0.8024	132.2	1.198	132.3	1.0952	132.3	1.3999	132.3	1.9879	132.3	2.5024
132.3	0.8063	132.3	1.1963	132.4	1.0961	132.4	1.4008	132.4	1.9884	132.4	2.4995
132.4	0.8096	132.4	1.1913	132.5	1.0953	132.5	1.4014	132.5	1.9858	132.5	2.5033
132.5	0.8124	132.5	1.19	132.6	1.0995	132.6	1.4042	132.6	1.9883	132.6	2.5052
132.6	0.8191	132.6	1.1907	132.7	1.0929	132.7	1.4052	132.7	1.9887	132.7	2.5022
132.7	0.8187	132.7	1.1864	132.8	1.091	132.8	1.4086	132.8	1.9872	132.8	2.4991
132.8	0.8189	132.8	1.1843	132.9	1.0921	132.9	1.4113	132.9	1.9888	132.9	2.4979
132.9	0.818101	132.9	1.1827	133	1.0935	133	1.4134	133	1.9912	133	2.4998
133	0.8179	133	1.1849	133.1	1.0907	133.1	1.4141	133.1	1.9904	133.1	2.4985
133.1	0.8146	133.1	1.1804	133.2	1.0946	133.2	1.42	133.2	1.9944	133.2	2.5031
133.2	0.8186	133.2	1.181	133.3	1.0998	133.3	1.4222	133.3	1.997	133.3	2.5085
133.3	0.8205	133.3	1.1781	133.4	1.1021	133.4	1.4239	133.4	1.9997	133.4	2.5109
133.4	0.8199	133.4	1.1765	133.5	1.1001	133.5	1.4252	133.5	2.0016	133.5	2.5121
133.5	0.8211	133.5	1.1757	133.6	1.0961	133.6	1.4228	133.6	1.9984	133.6	2.5084
133.6	0.8201	133.6	1.1756	133.7	1.0986	133.7	1.4202	133.7	1.9979	133.7	2.5083
133.7	0.8221	133.7	1.1737	133.8	1.0981	133.8	1.4197	133.8	2.0004	133.8	2.5113
133.8	0.8229	133.8	1.1708	133.9	1.0973	133.9	1.4184	133.9	2.0001	133.9	2.509
133.9	0.8209	133.9	1.1708	134	1.0981	134	1.4188	134	2.0013	134	2.5096
134	0.8193	134	1.1696	134.1	1.0971	134.1	1.4201	134.1	2	134.1	2.5091
134.1	0.8225	134.1	1.1672	134.2	1.0947	134.2	1.423	134.2	1.996	134.2	2.5069
134.2	0.8239	134.2	1.1613	134.3	1.0972	134.3	1.4263	134.3	1.9959	134.3	2.5087
134.3	0.8251	134.3	1.1631	134.4	1.0919	134.4	1.4254	134.4	1.9955	134.4	2.5047
134.4	0.8243	134.4	1.1611	134.5	1.0895	134.5	1.4303	134.5	1.995	134.5	2.5076
134.5	0.828	134.5	1.158	134.6	1.0894	134.6	1.4334	134.6	1.9996	134.6	2.5102
134.6	0.8315	134.6	1.16	134.7	1.0894	134.7	1.4402	134.7	2.001	134.7	2.515
134.7	0.8335	134.7	1.1613	134.8	1.0918	134.8	1.4409	134.8	1.9963	134.8	2.5177
134.8	0.8325	134.8	1.1606	134.9	1.0923	134.9	1.4372	134.9	1.9916	134.9	2.5212
134.9	0.8336	134.9	1.1585	135	1.0883	135	1.4366	135	1.9894	135	2.5219
135	0.832	135	1.1571	135.1	1.0875	135.1	1.4336	135.1	1.9843	135.1	2.5176
135.1	0.8303	135.1	1.156	135.2	1.0834	135.2	1.4338	135.2	1.983	135.2	2.5172
135.2	0.8332	135.2	1.1571	135.3	1.0845	135.3	1.4349	135.3	1.9825	135.3	2.5152
135.3	0.8312	135.3	1.158	135.4	1.084	135.4	1.4337	135.4	1.9829	135.4	2.5144
135.4	0.8333	135.4	1.1588	135.5	1.0793	135.5	1.4276	135.5	1.9781	135.5	2.5076
135.5	0.8299	135.5	1.157	135.6	1.0785	135.6	1.4259	135.6	1.9804	135.6	2.5031
135.6	0.8266	135.6	1.1551	135.7	1.0717	135.7	1.4241	135.7	1.9767	135.7	2.4955
135.7	0.8215	135.7	1.1459	135.8	1.0698	135.8	1.4227	135.8	1.9792	135.8	2.4972
135.8	0.8237	135.8	1.1477	135.9	1.0731	135.9	1.4263	135.9	1.9846	135.9	2.4994
135.9	0.8251	135.9	1.1517	136	1.0712	136	1.426	136	1.9876	136	2.4986
136	0.8191	136	1.1509	136.1	1.0729	136.1	1.4277	136.1	1.989	136.1	2.4982
136.1	0.8205	136.1	1.1536	136.2	1.0751	136.2	1.4304	136.2	1.9916	136.2	2.4995
136.2	0.826	136.2	1.155	136.3	1.0737	136.3	1.4343	136.3	1.9952	136.3	2.504
136.3	0.8289	136.3	1.1601	136.4	1.0747	136.4	1.4403	136.4	1.9964	136.4	2.5053
136.4	0.8315	136.4	1.1606	136.5	1.0748	136.5	1.4422	136.5	1.9944	136.5	2.5022
136.5	0.8309	136.5	1.1605	136.6	1.0726	136.6	1.4393	136.6	1.9885	136.6	2.5016
136.6	0.826	136.6	1.1569	136.7	1.0704	136.7	1.4373	136.7	1.9868	136.7	2.5028
136.7	0.8235	136.7	1.1532	136.8	1.0733	136.8	1.4398	136.8	1.9892	136.8	2.5055
136.8	0.8271	136.8	1.1561	136.9	1.0715	136.9	1.4429	136.9	1.9898	136.9	2.5066
136.9	0.8255	136.9	1.1564	137	1.0676	137	1.4448	137	1.9872	137	2.5022
137	0.8203	137	1.1538	137.1	1.0737	137.1	1.4472	137.1	1.988	137.1	2.5047
137.1	0.8212	137.1	1.1555	137.2	1.0685	137.2	1.4474	137.2	1.9875	137.2	2.5038
137.2	0.8175	137.2	1.1536	137.3	1.0633	137.3	1.4481	137.3	1.9882	137.3	2.5053
137.3	0.8177	137.3	1.1491	137.4	1.067	137.4	1.4542	137.4	1.9932	137.4	2.5083
137.4	0.8206	137.4	1.1524	137.5	1.0637	137.5	1.4505	137.5	1.9921	137.5	2.51
137.5	0.8181	137.5	1.1497	137.6	1.0609	137.6	1.4466	137.6	1.9911	137.6	2.5068
137.6	0.8132	137.6	1.1472	137.7	1.061	137.7	1.4478	137.7	1.9921	137.7	2.505
137.7	0.814	137.7	1.1488	137.8	1.0631	137.8	1.4461	137.8	1.9892	137.8	2.5007
137.8	0.8092	137.8	1.143	137.9	1.067	137.9	1.4504	137.9	1.992	137.9	2.5061
137.9	0.8156	137.9	1.1504	138	1.0664	138	1.445	138	1.992	138	2.5021
138	0.8127	138	1.1483	138.1	1.0639	138.1	1.4407	138.1	1.9892	138.1	2.4998
138.1	0.8136	138.1	1.1461	138.2	1.0642	138.2	1.4397	138.2	1.9895	138.2	2.4989
138.2	0.8165	138.2	1.1462	138.3	1.068	138.3	1.4414	138.3	1.9909	138.3	2.5046
138.3	0.8221	138.3	1.1494	138.4	1.0676	138.4	1.4423	138.4	1.9925	138.4	2.5049
138.4	0.8209	138.4	1.1492	138.5	1.062	138.5	1.4418	138.5	1.994	138.5	2.5032
138.5	0.8194	138.5	1.1505	138.6	1.0663	138.6	1.4435	138.6	2.0005	138.6	2.4999
138.6	0.8204	138.6	1.1547	138.7	1.0698	138.7	1.4465	138.7	2.002	138.7	2.4979
138.7	0.8188	138.7	1.1592	138.8	1.0734	138.8	1.4449	138.8	1.9965	138.8	2.4959
138.8	0.8161	138.8	1.1584	138.9	1.0735	138.9	1.4401	138.9	1.9936	138.9	2.4957
138.9	0.814	138.9	1.1583	139	1.0767	139	1.4429	139	1.9955	139	2.4979
139	0.8137	139	1.1622	139.1	1.076	139.1	1.4465	139.1	1.994	139.1	2.4952
139.1	0.8168	139.1	1.1637	139.2	1.0781	139.2	1.4455	139.2	1.9994	139.2	2.4957
139.2	0.8181	139.2	1.1657	139.3	1.0765	139.3	1.4428	139.3	1.9991	139.3	2.4926
139.3	0.8169	139.3	1.1661	139.4	1.0772	139.4	1.4422	139.4	1.9979	139.4	2.4922
139.4	0.821	139.4	1.1701	139.5	1.0793	139.5	1.4403	139.5	1.9995	139.5	2.4964
139.5	0.8209	139.5	1.1715	139.6	1.084	139.6	1.4424	139.6	2.0005	139.6	2.5019
139.6	0.8208	139.6	1.1745	139.7	1.0856	139.7	1.4414	139.7	2.0004	139.7	2.5052
139.7	0.8201	139.7	1.1772	139.8	1.0834	139.8	1.4405	139.8	1.9998	139.8	2.5047
139.8	0.8186	139.8	1.1757	139.9	1.0867	139.9	1.4388	139.9	1.9978	139.9	2.5035
139.9	0.821801	139.9	1.1795	140	1.0915	140	1.4442	140	2.0047	140	2.5093
140	0.83	140	1.1842	140.1	1.0926	140.1	1.4464	140.1	2.0057	140.1	2.5115
140.1	0.8354	140.1	1.1898	140.2	1.0923	140.2	1.4428	140.2	2.0054	140.2	2.5072
140.2	0.8302	140.2	1.1897	140.3	1.0932	140.3	1.4386	140.3	2.0072	140.3	2.5083
140.3	0.8335	140.3	1.1977	140.4	1.0928	140.4	1.4336	140.4	2.0065	140.4	2.504
140.4	0.831701	140.4	1.1973	140.5	1.0989	140.5	1.4349	140.5	2.0087	140.5	2.5071
140.5	0.8366	140.5	1.198	140.6	1.1075	140.6	1.4355	140.6	2.0119	140.6	2.5115
140.6	0.8393	140.6	1.2049	140.7	1.1125	140.7	1.4373	140.7	2.0143	140.7	2.5151
140.7	0.8397	140.7	1.2098	140.8	1.1115	140.8	1.4354	140.8	2.0151	140.8	2.5138
140.8	0.8382	140.8	1.2095	140.9	1.1044	140.9	1.431	140.9	2.0128	140.9	2.5097
140.9	0.834401	140.9	1.2053	141	1.1031	141	1.4332	141	2.0191	141	2.5083
141	0.8356	141	1.2098	141.1	1.105	141.1	1.4335	141.1	2.0219	141.1	2.5094
141.1	0.8353	141.1	1.2136	141.2	1.1061	141.2	1.438	141.2	2.0279	141.2	2.5169
141.2	0.8407	141.2	1.2175	141.3	1.1096	141.3	1.4408	141.3	2.0326	141.3	2.5199
141.3	0.8387	141.3	1.2187	141.4	1.1091	141.4	1.4416	141.4	2.0358	141.4	2.5229
141.4	0.8428	141.4	1.2199	141.5	1.1102	141.5	1.4421	141.5	2.0355	141.5	2.5232
141.5	0.8405	141.5	1.222	141.6	1.1171	141.6	1.448	141.6	2.0405	141.6	2.528
141.6	0.8419	141.6	1.2234	141.7	1.1183	141.7	1.4536	141.7	2.0412	141.7	2.5331
141.7	0.8471	141.7	1.2266	141.8	1.1224	141.8	1.4556	141.8	2.0442	141.8	2.539
141.8	0.8492	141.8	1.2303	141.9	1.1214	141.9	1.4578	141.9	2.0423	141.9	2.537
141.9	0.8458	141.9	1.228	142	1.1203	142	1.4606	142	2.0402	142	2.5409
142	0.848	142	1.2279	142.1	1.1221	142.1	1.4653	142.1	2.0369	142.1	2.5426
142.1	0.854	142.1	1.2265	142.2	1.1224	142.2	1.4657	142.2	2.0391	142.2	2.5426
142.2	0.8552	142.2	1.226	142.3	1.1252	142.3	1.4712	142.3	2.0406	142.3	2.5446
142.3	0.8583	142.3	1.2277	142.4	1.1268	142.4	1.4723	142.4	2.0407	142.4	2.5471
142.4	0.858	142.4	1.2218	142.5	1.1289	142.5	1.4728	142.5	2.0428	142.5	2.5514
142.5	0.859	142.5	1.2241	142.6	1.1312	142.6	1.4749	142.6	2.0468	142.6	2.5573
142.6	0.8619	142.6	1.2274	142.7	1.1332	142.7	1.4789	142.7	2.054	142.7	2.5616
142.7	0.8663	142.7	1.2304	142.8	1.1341	142.8	1.4826	142.8	2.0592	142.8	2.5666
142.8	0.8691	142.8	1.2328	142.9	1.1332	142.9	1.483	142.9	2.0596	142.9	2.5654
142.9	0.868301	142.9	1.2327	143	1.1391	143	1.4868	143	2.0641	143	2.5698
143	0.8712	143	1.2373	143.1	1.146	143.1	1.4917	143.1	2.0707	143.1	2.5758
143.1	0.8768	143.1	1.2436	143.2	1.1447	143.2	1.4924	143.2	2.0689	143.2	2.5753
143.2	0.8755	143.2	1.2437	143.3	1.1483	143.3	1.4934	143.3	2.0677	143.3	2.5754
143.3	0.8764	143.3	1.2459	143.4	1.1478	143.4	1.4901	143.4	2.0662	143.4	2.5727
143.4	0.8752	143.4	1.2432	143.5	1.152	143.5	1.4893	143.5	2.0667	143.5	2.5755
143.5	0.8749	143.5	1.2421	143.6	1.1547	143.6	1.4938	143.6	2.069	143.6	2.5775
143.6	0.8776	143.6	1.2469	143.7	1.1543	143.7	1.4967	143.7	2.0692	143.7	2.5833
143.7	0.8816	143.7	1.2494	143.8	1.1585	143.8	1.5009	143.8	2.0708	143.8	2.5887
143.8	0.8835	143.8	1.2537	143.9	1.1588	143.9	1.5021	143.9	2.0719	143.9	2.5954
143.9	0.8887	143.9	1.2527	144	1.159	144	1.5024	144	2.0723	144	2.5985
144	0.8909	144	1.2478	144.1	1.1633	144.1	1.5094	144.1	2.072	144.1	2.6043
144.1	0.8936	144.1	1.2485	144.2	1.164	144.2	1.5166	144.2	2.0759	144.2	2.6092
144.2	0.8941	144.2	1.2475	144.3	1.1644	144.3	1.5224	144.3	2.0753	144.3	2.6115
144.3	0.8943	144.3	1.2451	144.4	1.1661	144.4	1.5254	144.4	2.074	144.4	2.6122
144.4	0.891101	144.4	1.2439	144.5	1.1694	144.5	1.5286	144.5	2.0782	144.5	2.618
144.5	0.8931	144.5	1.2499	144.6	1.1741	144.6	1.5266	144.6	2.0785	144.6	2.62
144.6	0.8936	144.6	1.2511	144.7	1.1753	144.7	1.5274	144.7	2.0799	144.7	2.6228
144.7	0.8964	144.7	1.2524	144.8	1.171	144.8	1.5256	144.8	2.0776	144.8	2.6248
144.8	0.8949	144.8	1.2502	144.9	1.1774	144.9	1.529	144.9	2.0864	144.9	2.6372
144.9	0.902001	144.9	1.2558	145	1.1823	145	1.5343	145	2.0941	145	2.6446
145	0.9096	145	1.2619	145.1	1.1824	145.1	1.5342	145.1	2.0967	145.1	2.6464
145.1	0.9111	145.1	1.2617	145.2	1.1831	145.2	1.5323	145.2	2.1005	145.2	2.6499
145.2	0.9118	145.2	1.2628	145.3	1.1856	145.3	1.535	145.3	2.101	145.3	2.6539
145.3	0.9142	145.3	1.2634	145.4	1.1848	145.4	1.538	145.4	2.1018	145.4	2.6591
145.4	0.914301	145.4	1.2647	145.5	1.1911	145.5	1.5457	145.5	2.1076	145.5	2.6642
145.5	0.9177	145.5	1.2648	145.6	1.1907	145.6	1.5477	145.6	2.1083	145.6	2.6657
145.6	0.9233	145.6	1.2652	145.7	1.1867	145.7	1.5462	145.7	2.1057	145.7	2.6633
145.7	0.9212	145.7	1.263	145.8	1.186	145.8	1.5527	145.8	2.1078	145.8	2.6665
145.8	0.9242	145.8	1.2624	145.9	1.1874	145.9	1.5601	145.9	2.1107	145.9	2.6709
145.9	0.924501	145.9	1.2647	146	1.1898	146	1.5653	146	2.1178	146	2.6773
146	0.9262	146	1.2677	146.1	1.1919	146.1	1.5686	146.1	2.1159	146.1	2.68
146.1	0.9283	146.1	1.2711	146.2	1.1914	146.2	1.566	146.2	2.1159	146.2	2.6796
146.2	0.9265	146.2	1.2678	146.3	1.1921	146.3	1.5673	146.3	2.1152	146.3	2.6817
146.3	0.9306	146.3	1.2702	146.4	1.192	146.4	1.5676	146.4	2.1125	146.4	2.6797
146.4	0.927901	146.4	1.2657	146.5	1.1911	146.5	1.5692	146.5	2.1133	146.5	2.6838
146.5	0.9301	146.5	1.2694	146.6	1.1889	146.6	1.5684	146.6	2.1138	146.6	2.6834
146.6	0.9296	146.6	1.2702	146.7	1.1879	146.7	1.5667	146.7	2.1134	146.7	2.6832
146.7	0.9303	146.7	1.2709	146.8	1.1867	146.8	1.5656	146.8	2.1127	146.8	2.6824
146.8	0.9319	146.8	1.2671	146.9	1.1899	146.9	1.565	146.9	2.1149	146.9	2.6868
146.9	0.935102	146.9	1.267	147	1.2007	147	1.5768	147	2.1239	147	2.6944
147	0.9437	147	1.2735	147.1	1.206	147.1	1.5821	147.1	2.1271	147.1	2.7005
147.1	0.9455	147.1	1.2766	147.2	1.2078	147.2	1.5866	147.2	2.1289	147.2	2.7047
147.2	0.9483	147.2	1.2746	147.3	1.2058	147.3	1.5817	147.3	2.1253	147.3	2.7008
147.3	0.9469	147.3	1.2704	147.4	1.2041	147.4	1.5797	147.4	2.1235	147.4	2.6977
147.4	0.946401	147.4	1.2692	147.5	1.2089	147.5	1.5821	147.5	2.1234	147.5	2.7005
147.5	0.9455	147.5	1.2712	147.6	1.2083	147.6	1.5804	147.6	2.1206	147.6	2.7015
147.6	0.9429	147.6	1.268	147.7	1.2054	147.7	1.5779	147.7	2.1202	147.7	2.7013
147.7	0.9438	147.7	1.2645	147.8	1.2073	147.8	1.5769	147.8	2.1221	147.8	2.7022
147.8	0.9411	147.8	1.2654	147.9	1.21	147.9	1.5799	147.9	2.1276	147.9	2.7062
147.9	0.946101	147.9	1.2672	148	1.2138	148	1.5793	148	2.1296	148	2.711
148	0.9539	148	1.2704	148.1	1.2165	148.1	1.5774	148.1	2.1324	148.1	2.7108
148.1	0.9566	148.1	1.2715	148.2	1.2168	148.2	1.5756	148.2	2.1352	148.2	2.7128
148.2	0.957	148.2	1.2731	148.3	1.2148	148.3	1.5748	148.3	2.1345	148.3	2.7141
148.3	0.9548	148.3	1.2741	148.4	1.2096	148.4	1.5694	148.4	2.133	148.4	2.7136
148.4	0.9505	148.4	1.2738	148.5	1.2048	148.5	1.5671	148.5	2.1282	148.5	2.709
148.5	0.9495	148.5	1.2733	148.6	1.202	148.6	1.5638	148.6	2.1265	148.6	2.7055
148.6	0.9499	148.6	1.2719	148.7	1.2038	148.7	1.5669	148.7	2.1316	148.7	2.7049
148.7	0.9545	148.7	1.2758	148.8	1.2074	148.8	1.5686	148.8	2.1317	148.8	2.707
148.8	0.955	148.8	1.2827	148.9	1.2073	148.9	1.5677	148.9	2.1291	148.9	2.7037
148.9	0.954401	148.9	1.2838	149	1.2145	149	1.5711	149	2.1311	149	2.7118
149	0.9615	149	1.2904	149.1	1.2134	149.1	1.5676	149.1	2.13	149.1	2.7127
149.1	0.9626	149.1	1.2929	149.2	1.205	149.2	1.563	149.2	2.1261	149.2	2.709
149.2	0.9597	149.2	1.2895	149.3	1.2056	149.3	1.5658	149.3	2.1304	149.3	2.712
149.3	0.9645	149.3	1.2945	149.4	1.2072	149.4	1.5642	149.4	2.1325	149.4	2.7166
149.4	0.969001	149.4	1.2973	149.5	1.215	149.5	1.5675	149.5	2.1351	149.5	2.7199
149.5	0.9727	149.5	1.3039	149.6	1.2137	149.6	1.5684	149.6	2.137	149.6	2.7196
149.6	0.9751	149.6	1.3043	149.7	1.2144	149.7	1.5674	149.7	2.141	149.7	2.718
149.7	0.9756	149.7	1.3053	149.8	1.2198	149.8	1.5702	149.8	2.1441	149.8	2.7192
149.8	0.9769	149.8	1.3065	149.9	1.2209	149.9	1.5696	149.9	2.1468	149.9	2.7187
149.9	0.976601	149.9	1.3022	150	1.2217	150	1.5698	150	2.1476	150	2.7181
150	0.9764	150	1.3051	150.1	1.2266	150.1	1.5723	150.1	2.1499	150.1	2.7184
150.1	0.9768	150.1	1.3102	150.2	1.2283	150.2	1.5744	150.2	2.1534	150.2	2.72
150.2	0.9805	150.2	1.3144	150.3	1.2331	150.3	1.5719	150.3	2.1573	150.3	2.7222
150.3	0.9846	150.3	1.3189	150.4	1.2329	150.4	1.5684	150.4	2.1597	150.4	2.7222
150.4	0.9845	150.4	1.3214	150.5	1.2321	150.5	1.5685	150.5	2.164	150.5	2.7227
150.5	0.9878	150.5	1.3232	150.6	1.2303	150.6	1.5643	150.6	2.1595	150.6	2.7214
150.6	0.9853	150.6	1.32	150.7	1.2317	150.7	1.572	150.7	2.1588	150.7	2.7252
150.7	0.9915	150.7	1.3212	150.8	1.2368	150.8	1.5762	150.8	2.1604	150.8	2.7309
150.8	0.9912	150.8	1.3256	150.9	1.2363	150.9	1.5771	150.9	2.164	150.9	2.7341
150.9	0.992	150.9	1.3296	151	1.2287	151	1.5735	151	2.1598	151	2.7267
151	0.9881	151	1.3273	151.1	1.2251	151.1	1.5674	151.1	2.1564	151.1	2.7234
151.1	0.9854	151.1	1.3235	151.2	1.2205	151.2	1.5662	151.2	2.1485	151.2	2.7225
151.2	0.9825	151.2	1.3188	151.3	1.219	151.3	1.5652	151.3	2.1427	151.3	2.723
151.3	0.9794	151.3	1.3177	151.4	1.2196	151.4	1.5659	151.4	2.1434	151.4	2.7227
151.4	0.982701	151.4	1.3204	151.5	1.2199	151.5	1.5666	151.5	2.1495	151.5	2.7236
151.5	0.985	151.5	1.322	151.6	1.2169	151.6	1.5661	151.6	2.148	151.6	2.7196
151.6	0.9802	151.6	1.3212	151.7	1.2153	151.7	1.5632	151.7	2.1463	151.7	2.7138
151.7	0.9746	151.7	1.3212	151.8	1.217	151.8	1.5613	151.8	2.1499	151.8	2.7136
151.8	0.975	151.8	1.3242	151.9	1.2214	151.9	1.5609	151.9	2.1495	151.9	2.7121
151.9	0.976	151.9	1.327	152	1.2227	152	1.5585	152	2.1479	152	2.7102
152	0.9781	152	1.3249	152.1	1.2214	152.1	1.555	152.1	2.1441	152.1	2.7073
152.1	0.9778	152.1	1.3231	152.2	1.2244	152.2	1.5511	152.2	2.143	152.2	2.7082
152.2	0.976	152.2	1.3236	152.3	1.2281	152.3	1.5529	152.3	2.1439	152.3	2.711
152.3	0.9794	152.3	1.3259	152.4	1.2304	152.4	1.556	152.4	2.1458	152.4	2.7144
152.4	0.980801	152.4	1.3278	152.5	1.2311	152.5	1.5597	152.5	2.1469	152.5	2.7197
152.5	0.9827	152.5	1.3327	152.6	1.2338	152.6	1.5643	152.6	2.1499	152.6	2.7225
152.6	0.9858	152.6	1.3326	152.7	1.2343	152.7	1.5692	152.7	2.1518	152.7	2.7262
152.7	0.9885	152.7	1.3343	152.8	1.2342	152.8	1.573	152.8	2.156	152.8	2.7281
152.8	0.9876	152.8	1.3324	152.9	1.2389	152.9	1.5768	152.9	2.1583	152.9	2.7338
152.9	0.990601	152.9	1.3356	153	1.2395	153	1.5768	153	2.158	153	2.7316
153	0.9932	153	1.3388	153.1	1.2389	153.1	1.5722	153.1	2.1541	153.1	2.7287
153.1	0.9925	153.1	1.3388	153.2	1.2392	153.2	1.57	153.2	2.1507	153.2	2.7279
153.2	0.9937	153.2	1.3391	153.3	1.2382	153.3	1.566	153.3	2.1493	153.3	2.7233
153.3	0.9934	153.3	1.3396	153.4	1.2435	153.4	1.568	153.4	2.1512	153.4	2.725
153.4	0.9934	153.4	1.3407	153.5	1.2446	153.5	1.5664	153.5	2.1496	153.5	2.7258
153.5	0.9927	153.5	1.3399	153.6	1.2461	153.6	1.5657	153.6	2.1553	153.6	2.7293
153.6	0.9965	153.6	1.3409	153.7	1.2509	153.7	1.5675	153.7	2.1591	153.7	2.7317
153.7	0.9997	153.7	1.3431	153.8	1.25	153.8	1.5651	153.8	2.156	153.8	2.7309
153.8	0.9982	153.8	1.3436	153.9	1.2497	153.9	1.5644	153.9	2.1561	153.9	2.7341
153.9	0.9978	153.9	1.3472	154	1.247	154	1.5608	154	2.1529	154	2.7315
154	0.9929	154	1.3442	154.1	1.2466	154.1	1.5593	154.1	2.1524	154.1	2.7312
154.1	0.9893	154.1	1.3443	154.2	1.2432	154.2	1.5595	154.2	2.148	154.2	2.73
154.2	0.9881	154.2	1.343	154.3	1.2431	154.3	1.5579	154.3	2.1484	154.3	2.7304
154.3	0.9851	154.3	1.3444	154.4	1.2461	154.4	1.5607	154.4	2.1487	154.4	2.7351
154.4	0.987301	154.4	1.3453	154.5	1.2526	154.5	1.5646	154.5	2.1513	154.5	2.7415
154.5	0.9958	154.5	1.3486	154.6	1.2579	154.6	1.5635	154.6	2.1515	154.6	2.7409
154.6	0.9941	154.6	1.3498	154.7	1.2644	154.7	1.5674	154.7	2.1544	154.7	2.74
154.7	0.9969	154.7	1.3521	154.8	1.2644	154.8	1.5639	154.8	2.1514	154.8	2.7383
154.8	0.995	154.8	1.3491	154.9	1.264	154.9	1.5638	154.9	2.1533	154.9	2.7405
154.9	0.9966	154.9	1.3468	155	1.2645	155	1.5641	155	2.1522	155	2.739
155	0.9954	155	1.3499	155.1	1.2605	155.1	1.56	155.1	2.1513	155.1	2.7383
155.1	0.9892	155.1	1.343	155.2	1.2613	155.2	1.5608	155.2	2.1508	155.2	2.7407
155.2	0.9888	155.2	1.3395	155.3	1.2655	155.3	1.5597	155.3	2.1475	155.3	2.7417
155.3	0.9873	155.3	1.3393	155.4	1.2647	155.4	1.5587	155.4	2.1453	155.4	2.7394
155.4	0.9877	155.4	1.3354	155.5	1.2621	155.5	1.5581	155.5	2.145	155.5	2.7367
155.5	0.9862	155.5	1.3311	155.6	1.2537	155.6	1.5531	155.6	2.1402	155.6	2.7351
155.6	0.9822	155.6	1.329	155.7	1.2577	155.7	1.5558	155.7	2.1392	155.7	2.735
155.7	0.9837	155.7	1.3313	155.8	1.2617	155.8	1.5588	155.8	2.1409	155.8	2.7414
155.8	0.9864	155.8	1.3341	155.9	1.2618	155.9	1.5584	155.9	2.1428	155.9	2.7411
155.9	0.9882	155.9	1.3363	156	1.2605	156	1.5571	156	2.1417	156	2.7384
156	0.9879	156	1.3355	156.1	1.2621	156.1	1.5553	156.1	2.1437	156.1	2.74
156.1	0.9883	156.1	1.3361	156.2	1.2589	156.2	1.5529	156.2	2.1383	156.2	2.7381
156.2	0.985	156.2	1.3338	156.3	1.2584	156.3	1.5573	156.3	2.1394	156.3	2.7372
156.3	0.9854	156.3	1.3344	156.4	1.2587	156.4	1.5616	156.4	2.1397	156.4	2.7398
156.4	0.985801	156.4	1.3352	156.5	1.2669	156.5	1.5644	156.5	2.1462	156.5	2.7426
156.5	0.9897	156.5	1.3377	156.6	1.275	156.6	1.5644	156.6	2.1461	156.6	2.743
156.6	0.9897	156.6	1.3402	156.7	1.2776	156.7	1.5654	156.7	2.1476	156.7	2.7411
156.7	0.9909	156.7	1.3399	156.8	1.2764	156.8	1.5595	156.8	2.1459	156.8	2.7368
156.8	0.9834	156.8	1.3372	156.9	1.2684	156.9	1.5569	156.9	2.1419	156.9	2.7331
156.9	0.9785	156.9	1.3309	157	1.2727	157	1.5546	157	2.1388	157	2.7289
157	0.9781	157	1.327	157.1	1.2718	157.1	1.5517	157.1	2.1381	157.1	2.726
157.1	0.9786	157.1	1.3294	157.2	1.2725	157.2	1.555	157.2	2.1403	157.2	2.7278
157.2	0.9793	157.2	1.3311	157.3	1.274	157.3	1.556	157.3	2.1455	157.3	2.7306
157.3	0.9831	157.3	1.3358	157.4	1.2763	157.4	1.5557	157.4	2.153	157.4	2.7291
157.4	0.9867	157.4	1.3388	157.5	1.2745	157.5	1.553	157.5	2.1534	157.5	2.7275
157.5	0.9832	157.5	1.3348	157.6	1.2773	157.6	1.5552	157.6	2.1537	157.6	2.7268
157.6	0.9903	157.6	1.3396	157.7	1.2755	157.7	1.5529	157.7	2.153	157.7	2.7273
157.7	0.994	157.7	1.3415	157.8	1.2765	157.8	1.5561	157.8	2.1518	157.8	2.7291
157.8	0.9961	157.8	1.3399	157.9	1.2737	157.9	1.557	157.9	2.1489	157.9	2.7257
157.9	0.9977	157.9	1.3386	158	1.2703	158	1.554	158	2.1492	158	2.7268
158	0.9975	158	1.3373	158.1	1.268	158.1	1.5538	158.1	2.1488	158.1	2.7278
158.1	0.9975	158.1	1.3392	158.2	1.2674	158.2	1.5586	158.2	2.1519	158.2	2.7274
158.2	0.9942	158.2	1.3399	158.3	1.263	158.3	1.5611	158.3	2.1563	158.3	2.7255
158.3	0.9942	158.3	1.3371	158.4	1.2639	158.4	1.5609	158.4	2.1589	158.4	2.7237
158.4	0.9936	158.4	1.3364	158.5	1.2627	158.5	1.5571	158.5	2.1603	158.5	2.7238
158.5	0.9936	158.5	1.3341	158.6	1.2642	158.6	1.5577	158.6	2.1658	158.6	2.7244
158.6	0.9968	158.6	1.3341	158.7	1.267	158.7	1.5595	158.7	2.168	158.7	2.7268
158.7	0.9968	158.7	1.3365	158.8	1.2716	158.8	1.5611	158.8	2.1688	158.8	2.7297
158.8	0.9963	158.8	1.3416	158.9	1.2724	158.9	1.5604	158.9	2.1662	158.9	2.7286
158.9	0.9975	158.9	1.3423	159	1.2709	159	1.5594	159	2.1645	159	2.7224
159	0.993	159	1.3398	159.1	1.2715	159.1	1.5628	159.1	2.1658	159.1	2.7245
159.1	0.993	159.1	1.3379	159.2	1.2684	159.2	1.5606	159.2	2.1658	159.2	2.7252
159.2	0.988	159.2	1.3379	159.3	1.266	159.3	1.5622	159.3	2.1679	159.3	2.7258
159.3	0.9857	159.3	1.3346	159.4	1.2739	159.4	1.5709	159.4	2.1757	159.4	2.7332
159.4	0.991501	159.4	1.3409	159.5	1.2737	159.5	1.57	159.5	2.1779	159.5	2.7363
159.5	0.9962	159.5	1.3447	159.6	1.2754	159.6	1.5719	159.6	2.1795	159.6	2.7371
159.6	1.0004	159.6	1.3447	159.7	1.2762	159.7	1.5746	159.7	2.1786	159.7	2.7389
159.7	1.0026	159.7	1.3467	159.8	1.2802	159.8	1.5797	159.8	2.1817	159.8	2.7417
159.8	1.0054	159.8	1.3512	159.9	1.2867	159.9	1.5863	159.9	2.1849	159.9	2.7431
159.9	1.0106	159.9	1.3582	160	1.2872	160	1.5897	160	2.1842	160	2.7396
160	1.0146	160	1.3543	160.1	1.2878	160.1	1.5914	160.1	2.1826	160.1	2.7382
160.1	1.0169	160.1	1.3555	160.2	1.2876	160.2	1.596	160.2	2.1856	160.2	2.738
160.2	1.0154	160.2	1.3564	160.3	1.2906	160.3	1.5963	160.3	2.1888	160.3	2.7364
160.3	1.0143	160.3	1.3565	160.4	1.2939	160.4	1.6026	160.4	2.1921	160.4	2.7374
160.4	1.0201	160.4	1.3604	160.5	1.2946	160.5	1.6047	160.5	2.1907	160.5	2.7368
160.5	1.0255	160.5	1.3623	160.6	1.2911	160.6	1.5995	160.6	2.1868	160.6	2.7315
160.6	1.0201	160.6	1.3579	160.7	1.2908	160.7	1.5999	160.7	2.1916	160.7	2.7341
160.7	1.026	160.7	1.3608	160.8	1.2882	160.8	1.5982	160.8	2.1901	160.8	2.7352
160.8	1.0243	160.8	1.3573	160.9	1.2876	160.9	1.598	160.9	2.1897	160.9	2.7351
160.9	1.0239	160.9	1.3536	161	1.2873	161	1.5982	161	2.1894	161	2.7332
161	1.0231	161	1.3513	161.1	1.2888	161.1	1.6023	161.1	2.191	161.1	2.738
161.1	1.0259	161.1	1.3481	161.2	1.2914	161.2	1.6074	161.2	2.1928	161.2	2.7355
161.2	1.0276	161.2	1.3561	161.3	1.2892	161.3	1.6061	161.3	2.1924	161.3	2.7299
161.3	1.026	161.3	1.3583	161.4	1.2885	161.4	1.6054	161.4	2.1937	161.4	2.7272
161.4	1.0288	161.4	1.3574	161.5	1.2909	161.5	1.6044	161.5	2.1926	161.5	2.7288
161.5	1.028	161.5	1.358	161.6	1.2946	161.6	1.6086	161.6	2.1952	161.6	2.7306
161.6	1.0278	161.6	1.3612	161.7	1.3018	161.7	1.6154	161.7	2.2046	161.7	2.7372
161.7	1.0315	161.7	1.3635	161.8	1.2974	161.8	1.6145	161.8	2.2056	161.8	2.7397
161.8	1.0311	161.8	1.3623	161.9	1.2927	161.9	1.6115	161.9	2.2022	161.9	2.7351
161.9	1.0305	161.9	1.3604	162	1.2907	162	1.6108	162	2.2042	162	2.7333
162	1.0287	162	1.3608	162.1	1.291	162.1	1.6132	162.1	2.2065	162.1	2.737
162.1	1.0315	162.1	1.3616	162.2	1.2951	162.2	1.6185	162.2	2.2091	162.2	2.7383
162.2	1.0356	162.2	1.3666	162.3	1.297	162.3	1.6198	162.3	2.2122	162.3	2.7367
[truncated: 2,378 more rows]
