# Supplementary material for: Artificial intelligence-powered discovery of small molecules inhibiting CTLA-4 in cancer
Source: BJC Rep. Author manuscript; Available in PMC 2024 Feb 4. (PMC10838660; doi:10.1038/s44276-023-00035-5)
Supplement: Raw Data [file NIHMS1961340-supplement-Raw_Data.zip › RAWData/Figure 1/Figure 1b/Figure 1b.xlsx]

## Sheet: Sheet1
Concentrations (nM)
125000	61788	59204	55309
41700	116698	106077	98781
13900	239894	216942	199633
4600	458926	408804	375535
1500	656659	582559	525236
510	682176	603459	558258
170	875843	761919	702107
57	931057	808222	732583
19	928150	812345	750424
6.3	883196	775105	702639
2.11	820458	716623	646836
