# Supplementary material for: Artificial intelligence-powered discovery of small molecules inhibiting CTLA-4 in cancer
Source: BJC Rep. Author manuscript; Available in PMC 2024 Feb 4. (PMC10838660; doi:10.1038/s44276-023-00035-5)
Supplement: Raw Data [file NIHMS1961340-supplement-Raw_Data.zip › RAWData/Figure 1/Figure 1e/Figure 1e.xlsx]

## Sheet: Sheet1
Concentrations (nM)
125000	50236	44517	44593
41700	90288	82992	83353
13900	440933	379430	402610
4600	549385	457387	498693
1500	679953	557916	617557
510	853708	671137	742311
170	801572	654379	717497
57	753635	605910	666767
