# Supplementary material for: Artificial intelligence-powered discovery of small molecules inhibiting CTLA-4 in cancer
Source: BJC Rep. Author manuscript; Available in PMC 2024 Feb 4. (PMC10838660; doi:10.1038/s44276-023-00035-5)
Supplement: Raw Data [file NIHMS1961340-supplement-Raw_Data.zip › RAWData/Figure 1/Figure 1d/Figure 1d.xlsx]

## Sheet: Sheet1
Concentrations (nM)
125000	127718	119358	106343
41700	276659	239001	217816
13900	574921	492119	449844
1500	847362	757834	669655
510	798475	706268	646437
170	927466	824296	741095
19	889029	796290	720955
6.3	864728	761691	699960
