# Supplementary material for: Artificial intelligence-powered discovery of small molecules inhibiting CTLA-4 in cancer
Source: BJC Rep. Author manuscript; Available in PMC 2024 Feb 4. (PMC10838660; doi:10.1038/s44276-023-00035-5)
Supplement: Raw Data [file NIHMS1961340-supplement-Raw_Data.zip › RAWData/Figure 1/Figure 1c/Figure 1c.xlsx]

## Sheet: Sheet1
Concentrations (nM)
125000	66994	59394	55328
41700	107464	101631	87096
13900	350854	311106	285741
4600	584231	527516	476672
1500	822928	702202	661143
510	777157	682290	635056
170	901873	799786	722931
57	873183	774782	700910
19	900030	803529	720841
6.3	944984	837216	763306
