# Supplementary material for: Artificial intelligence-powered discovery of small molecules inhibiting CTLA-4 in cancer
Source: BJC Rep. Author manuscript; Available in PMC 2024 Feb 4. (PMC10838660; doi:10.1038/s44276-023-00035-5)
Supplement: Raw Data [file NIHMS1961340-supplement-Raw_Data.zip › RAWData/Figure 4/Figure 4e/Figure 4e.xlsx]

## Sheet: Microplate End point
															standard curve			average		Concentrations pg/mL	Average
															1.703	1.707	1.706	1.70533		2000	1.70533
User: USER															2.248	2.262	2.263	2.25767		1000	2.25767
Path: C:\Program Files (x86)\BMG\CLARIOstar\User\Data															1.482	1.476	1.464	1.474		500	1.474
Test ID: 5779															0.723	0.72	0.72	0.721		250	0.721
Test Name: 450															0.395	0.394	0.39	0.393		125	0.393
Date: 2022/7/18															0.232	0.231	0.23	0.231		62.5	0.231
Time: 12:18:09															0.195	0.196	0.193	0.194667		32.1	0.194667
ID1: calibration of TNNI3															0.071	0.07	0.07	0.0703333		0	0.0703333
ID2: 1
Absorbance			Absorbance values are displayed as OD
	Raw Data (450)
	1	2	3	4	5	6	7	8	9	10	11	12
A	1.703	0.087	0.068
B	2.248	0.075	0.073
C	1.482	0.067	0.068
D	0.723	0.078	0.106
E	0.395	0.07	0.08
F	0.232	0.071	0.078
G	0.195	0.066	0.067
H	0.071	0.083	0.066
	Raw Data (450)																						x = y /0.0024
	1	2	3	4	5	6	7	8	9	10	11	12
A	1.707	0.086	0.066
B	2.262	0.076	0.072
C	1.476	0.065	0.068
D	0.72	0.077	0.106
E	0.394	0.068	0.076
F	0.231	0.068	0.073
G	0.196	0.066	0.064
H	0.07	0.082	0.065
	Raw Data (450)
	1	2	3	4	5	6	7	8	9	10	11	12
A	1.706	0.086	0.066
B	2.263	0.076	0.072
C	1.464	0.065	0.068
D	0.72	0.078	0.125
E	0.39	0.068	0.076
F	0.23	0.068	0.074
G	0.193	0.066	0.064
H	0.07	0.082	0.065

## Sheet: TRPIII
User: USER
Path: C:\Program Files (x86)\BMG\CLARIOstar\User\Data
Test ID: 5796
Test Name: 450
Date: 2022/7/25
Time: 14:25:29
ID1: TNNI3 serum more ctrs
ID2: 1
Absorbance			Absorbance values are displayed as OD
	Raw Data (450)
	1	2	3	4	5	6	7	8	9	10	11	12							averages
A					0.327										vehicle	0.327	0.355	0.359	0.347
B					0.086										vechicle	0.086	0.086	0.087	0.0863333
C					0.133										ipi	0.133	0.132	0.133	0.132667
D					0.094										ipi	0.094	0.094	0.092	0.0933333
E					2.06										ipi	2.06	2.051	2.048	2.053
F					0.1										d11	0.1	0.1	0.102	0.100667
G					0.069										buffer	0.069	0.07	0.07	0.0696667
H					2.826										pos ctrl	2.826	2.905	2.846	2.859
	Raw Data (450)
	1	2	3	4	5	6	7	8	9	10	11	12
A					0.355
B					0.086
C					0.132
D					0.094
E					2.051
F					0.1
G					0.07
H					2.905
	Raw Data (450)
	1	2	3	4	5	6	7	8	9	10	11	12
A					0.359
B					0.087
C					0.133
D					0.092
E					2.048
F					0.102
G					0.07
H					2.846
User: USER
Path: C:\Program Files (x86)\BMG\CLARIOstar\User\Data
Test ID: 5786
Test Name: 450
Date: 2022/7/22
Time: 12:05:23
ID1: TNNI3 samples samples
ID2: 3
Absorbance			Absorbance values are displayed as OD
	Raw Data (450)													RLU						sutracted blanks			then calculate trop		x = y /0.0024
	1	2	3	4	5	6	7	8	9	10	11	12	labels	treatments				averages	sd							average
A	0.299	0.407	3.179										2	vehicle	0.299	0.297	0.299	0.298333	0.0011547	0.299	0.297	0.299	#DIV/0!	#DIV/0!	#DIV/0!	#DIV/0!
B	0.131	2.064	0.101										1	vehicle	0.131	0.132	0.131	0.131333	0.00057735	0.131	0.132	0.131	#DIV/0!	#DIV/0!	#DIV/0!	#DIV/0!
C	0.34	0.153											187	ipi	0.34	0.338	0.34	0.339333	0.0011547	0.34	0.338	0.34	#DIV/0!	#DIV/0!	#DIV/0!	#DIV/0!
D	0.218	0.087											33	ipi	0.218	0.218	0.218	0.218	0	0.218	0.218	0.218	#DIV/0!	#DIV/0!	#DIV/0!	#DIV/0!
E	0.17	0.147											182	a9	0.17	0.169	0.17	0.169667	0.00057735	0.17	0.169	0.17	#DIV/0!	#DIV/0!	#DIV/0!	#DIV/0!
F	0.191	1.662											196	a9	0.191	0.19	0.191	0.190667	0.00057735	0.191	0.19	0.191	#DIV/0!	#DIV/0!	#DIV/0!	#DIV/0!
G	0.286	0.298											316	ipi	0.286	0.285	0.286	0.285667	0.00057735	0.286	0.285	0.286	#DIV/0!	#DIV/0!	#DIV/0!	#DIV/0!
H	2.995	0.151											318	ipi	2.995	3.186	2.995	3.05867	0.110274	2.995	3.186	2.995	#DIV/0!	#DIV/0!	#DIV/0!	#DIV/0!
													335	vehicle	0.407	0.408	0.407	0.407333	0.00057735	0.407	0.408	0.407	#DIV/0!	#DIV/0!	#DIV/0!	#DIV/0!
													336	ipi	2.064	2.078	2.064	2.06867	0.0080829	2.064	2.078	2.064	#DIV/0!	#DIV/0!	#DIV/0!	#DIV/0!
	Raw Data (450)												185	a9	0.153	0.149	0.153	0.151667	0.0023094	0.153	0.149	0.153	#DIV/0!	#DIV/0!	#DIV/0!	#DIV/0!
	1	2	3	4	5	6	7	8	9	10	11	12	331	d11	0.087	0.088	0.087	0.0873333	0.00057735	0.087	0.088	0.087	#DIV/0!	#DIV/0!	#DIV/0!	#DIV/0!
A	0.297	0.408	3.17										183	a9	0.147	0.148	0.147	0.147333	0.00057735	0.147	0.148	0.147	#DIV/0!	#DIV/0!	#DIV/0!	#DIV/0!
B	0.132	2.078	0.101										184	a9	1.662	1.662	1.662	1.662	0	1.662	1.662	1.662	#DIV/0!	#DIV/0!	#DIV/0!	#DIV/0!
C	0.338	0.149											3	d11	0.298	0.299	0.298	0.298333	0.00057735	0.298	0.299	0.298	#DIV/0!	#DIV/0!	#DIV/0!	#DIV/0!
D	0.218	0.088											332	d11	0.151	0.151	0.151	0.151	0	0.151	0.151	0.151	#DIV/0!	#DIV/0!	#DIV/0!	#DIV/0!
E	0.169	0.148											4	d11	0.064	0.064	0.067	0.065	0.00173205	0.064	0.064	0.067	#DIV/0!	#DIV/0!	#DIV/0!	#DIV/0!
F	0.19	1.662											5	d11	0.066	0.065	0.065	0.0653333	0.0651111	0.066	0.065	0.065	#DIV/0!	#DIV/0!	#DIV/0!	#DIV/0!
G	0.285	0.299
H	3.186	0.151												Internal control pos	3.179	3.17	3.179	3.176	0.00519615	3.179	3.17	3.179	#DIV/0!	#DIV/0!	#DIV/0!	#DIV/0!
														Internal control neg	0.101	0.101	0.101	0.101	1.69967e-17	0.101	0.101	0.101	then calculate trop		x = y /0.0024
																		0.071					1274.44
	Raw Data (450)													Calculate the conc Cardiac Troponin III									861.945
	1	2	3	4	5	6	7	8	9	10	11	12
A	0.299	0.407	3.179																				692.5
B	0.131	2.064	0.101
C	0.34	0.153																							0.0024
D	0.218	0.087
E	0.17	0.147
F	0.191	1.662
G	0.286	0.298
H	2.995	0.151
User: USER
Path: C:\Program Files (x86)\BMG\CLARIOstar\User\Data
Test ID: 5796
Test Name: 450
Date: 2022/7/25
Time: 14:25:29
ID1: TNNI3 serum more ctrs
ID2: 1
Absorbance			Absorbance values are displayed as OD
	Raw Data (450)
	1	2	3	4	5	6	7	8	9	10	11	12							averages
A					0.327										vehicle	0.327	0.355	0.359	0.347
B					0.086										vechicle	0.086	0.086	0.087	0.0863333
C					0.133										ipi	0.133	0.132	0.133	0.132667
D					0.094										ipi	0.094	0.094	0.092	0.0933333
E					2.06										ipi	2.06	2.051	2.048	2.053
F					0.1										d11	0.1	0.1	0.102	0.100667
G					0.069										buffer	0.069	0.07	0.07	0.0696667
H					2.826										pos ctrl	2.826	2.905	2.846	2.859
	Raw Data (450)
	1	2	3	4	5	6	7	8	9	10	11	12
A					0.355
B					0.086
C					0.132
D					0.094
E					2.051
F					0.1
G					0.07
H					2.905
	Raw Data (450)
	1	2	3	4	5	6	7	8	9	10	11	12
A					0.359
B					0.087
C					0.133
D					0.092
E					2.048
F					0.102
G					0.07
H					2.846
