# Supplementary material for: Artificial intelligence-powered discovery of small molecules inhibiting CTLA-4 in cancer
Source: BJC Rep. Author manuscript; Available in PMC 2024 Feb 4. (PMC10838660; doi:10.1038/s44276-023-00035-5)
Supplement: Raw Data [file NIHMS1961340-supplement-Raw_Data.zip › RAWData/Figure 4/Figure 4b/Figure 4b.xlsx]

## Sheet: Sheet1
Mice and Days	0 (29th of April 2022)	11 (9th of May 2022)	14	17	19	21	23	25	27	29	31	33	35	37	39	41	43	47	49	51					titles	Mice and Days	0	11	14	17	19	21	23	25	27	29	31	33	35	37	39	41	43	47	49	51
334w	0	4.5	4.5	7.4	8.2	10.6	10.9	10.9	13	14.5	X	X	X	X	X	X	X	X	X	X					pbs	334	0	76.95	76.95	216.302	285.77	561.8	665.336	914.837	1428.05	1776.61
334l	0	7.6	7.6	7.9	8.5	10	11.2	15.4	16.9	16.9	X	X	X	X	X	X	X	X	X	X						335	0	44	44	177.188	120.095	258.86	193.027	213.16	578.656	1368.7
335w	0	4	4	7.5	5.9	8.6	6.7	7.3	10.4	13.6	X	X	X	X	X	X	X	X	X	X						187	0	78.408	78.408	77.5	83.75	99.144	157.115	317.9	760.266	1545.34
335l	0	5.5	5.5	6.3	6.9	7	8.6	8	10.7	14.8	X	X	X	X	X	X	X	X	X	X
182w	0	5	5	5	5	4.5	5.2	5.8	7.8	8.5	9.7	13.8	14.8	X ULCERATED	X	X	X	X	X	X
182l	0	6	6	6	6	7.3	5.6	6.2	7.9	8.8	10.5	14.8	15.2	X ULCERATED	X	X	X	X	X	X
327w	0	4	4	5	5	5.1	5	X ULCERATED	X	X	X	X	X	X	X	X	X	X	X	X
327l	0	5	5	6	6	6.1	6.2	X ULCERATED	X	X	X	X	X	X	X	X	X	X	X	X
033w	0	5.8	5.8	6.8	7.1	6.6	7.6	10.1	10.2	13.1	X	X	X	X	X	X	X	X	X	X
033l	0	6.4	6.4	7.3	8.5	7	7.9	11.1	11.1	13.3	X	X	X	X	X	X	X	X	X	X
187w	0	4.4	4.4	5	5	5.4	6.7	8.5	11.4	14.5	X	X	X	X	X	X	X	X	X	X
187l	0	8.1	8.1	6.2	6.7	6.8	7	8.8	11.7	14.7	X	X	X	X	X	X	X	X	X	X
326w	0	6.7	6.7	5	7	7.7	8.2	10.2	14.9	X ULCERATED	X	X	X	X	X	X	X	X	X	X
326l	0	7.6	7.6	6.4	8.1	8.9	9.9	10.3	15.5	X ULCERATED	X	X	X	X	X	X	X	X	X	X
331w	0	4	4	5	5	5	5.1	5.7	4.9	7.2	7.2	7.3	8.8	8	7.8	10.2	X ULCERATED	X	X	X
331l	0	6	6	6.4	6.1	6.1	6.2	7.1	7.9	8.3	10	11.8	15.8	12.5	15.2	15.2	X ULCERATED	X	X	X
332w	0	5.6	5.6	6.1	7.4	5.2	6.9	5.7	7.5	9.1	10.5	13.3	13.3	13.6	12.8	15.3	X ULCERATED	X	X	X
332l	0	6.2	6.2	6.2	7.8	6.1	7	8.3	8.8	9.5	11.2	13.4	13.7	15	16	15.3	X ULCERATED	X	X	X
332'w	0	5	5	5	7.8	8	8.5	8.5	8.2	8.2	10	12.8	11.4	12.5	15	11.6	X ULCERATED	X	X	X
332'l	0	6.2	6.2	6.2	8.1	8.8	7.3	8.9	8.7	10.1	10.5	13.7	14	15	14	15.6	X ULCERATED	X	X	X
336w	0	5	5	5	5	6.8	7.5	8.8	10.6	10	X	X	X	X	X	X	X	X	X	X
336l	0	6	6	4	6.2	7	8	8.9	10.8	16.9	X	X	X	X	X	X	X	X	X	X
185w	0	5	5	5.5	5.7	5	4.7	4.8	4.3	5.2	5.2	5.9	4.6	5.5	5	4.1	5.7	7.8	8	7.7
185l	0	5	5	6.2	6.6	6.1	5.2	4.5	5.3	6.1	5.8	6.5	5.3	6.6	6.7	7.2	10.1	8	9.5	13.7
196w	0	4	4	5	5	5.7	4.9	7.3	8.7	10.2	10.7	12.2	16.6	X UL	X	X	X	X	X	X
196l	0	5	5	6	6.1	5.7	5.2	9.5	10.2	11.4	11.5	13.9	19.9	X	X	X	X	X	X	X
316w	0	4	4	5.1	5.2	5.6	6	5.4	4	5.6	5.2	6.6	6.8	7.6	X ULCERATED	X	X	X	X	X
316l	0	5	5	6.2	6.4	6	6.2	6.3	4.2	7.2	6	7.4	7.6	8.3	X ULCERATED	X	X	X	X	X
318w	0	4	4	5.1	5	5	5.2	5.5	8.2	5.4	8.5	10.6	9.3	11.9	13.8	11.1	11.6	X ULCERATED	X	X
318l	0	5	5	6.2	6.2	6.2	5.5	5.3	8.3	6.1	9.2	11.5	10.5	12.4	14.2	13.6	18	X ULCERATED	X	X
183w	0	5	5	5.2	5.2	5.2	4.9	5.1	4.3	5.2	6.5	8.4	5.2	6.4	6.8	6.8	9.1	11.3	11.1	11.1
183l	0	5	5	6.1	6.3	6.2	5.6	6.1	5.3	7.2	7.2	8.7	5.5	8.5	7.3	7	9.3	11.4	12.6	15.5
185'w	0	5.1	5.1	5	5	5	4.7	5.4	5	5.1	5.9	7.6	8.3	8.2	8.2	10.6	11.1	13	12.8	12.4	X
185'l	0	6	6	6	6.1	6	5.2	6.3	6.3	6.5	7.2	7.8	8.7	9.9	10	11.1	17.6	15.7	15.6	16.7	X
342w	0	5.1	5.1	5	5	5	5.2	5	6.8	8.5	13.9	14.4	X	X	X	X	X	X	X	X	X
342l	0	6.7	6.7	4	6	6	6.1	6	8.3	8.6	14.8	14.7	X	X	X	X	X	X	X	X	X
