# Supplementary material for: Artificial intelligence-powered discovery of small molecules inhibiting CTLA-4 in cancer
Source: BJC Rep. Author manuscript; Available in PMC 2024 Feb 4. (PMC10838660; doi:10.1038/s44276-023-00035-5)
Supplement: Raw Data [file NIHMS1961340-supplement-Raw_Data.zip › RAWData/Figure 4/Figure 4c/Figure 4c.xlsx]

## Sheet: Sheet1
Mice and Days	0 (29th of April 2022)	11 (9th of May 2022)	14	17	19	21	23	25	27	29	31	33	35	37	39	41	43	47	49	51					titles	Mice and Days	0	11	14	17	19	21	23	25	27	29	31	33	35	37	39	41	43	47	49	51
334w	0	4.5	4.5	7.4	8.2	10.6	10.9	10.9	13	14.5	X	X	X	X	X	X	X	X	X	X					pbs	334	0	76.95	76.95	216.302	285.77	561.8	665.336	914.837	1428.05	1776.61
334l	0	7.6	7.6	7.9	8.5	10	11.2	15.4	16.9	16.9	X	X	X	X	X	X	X	X	X	X						335	0	44	44	177.188	120.095	258.86	193.027	213.16	578.656	1368.7
335w	0	4	4	7.5	5.9	8.6	6.7	7.3	10.4	13.6	X	X	X	X	X	X	X	X	X	X						187	0	78.408	78.408	77.5	83.75	99.144	157.115	317.9	760.266	1545.34
335l	0	5.5	5.5	6.3	6.9	7	8.6	8	10.7	14.8	X	X	X	X	X	X	X	X	X	X
182w	0	5	5	5	5	4.5	5.2	5.8	7.8	8.5	9.7	13.8	14.8	X ULCERATED	X	X	X	X	X	X
182l	0	6	6	6	6	7.3	5.6	6.2	7.9	8.8	10.5	14.8	15.2	X ULCERATED	X	X	X	X	X	X
327w	0	4	4	5	5	5.1	5	X ULCERATED	X	X	X	X	X	X	X	X	X	X	X	X
327l	0	5	5	6	6	6.1	6.2	X ULCERATED	X	X	X	X	X	X	X	X	X	X	X	X
033w	0	5.8	5.8	6.8	7.1	6.6	7.6	10.1	10.2	13.1	X	X	X	X	X	X	X	X	X	X
033l	0	6.4	6.4	7.3	8.5	7	7.9	11.1	11.1	13.3	X	X	X	X	X	X	X	X	X	X
187w	0	4.4	4.4	5	5	5.4	6.7	8.5	11.4	14.5	X	X	X	X	X	X	X	X	X	X
187l	0	8.1	8.1	6.2	6.7	6.8	7	8.8	11.7	14.7	X	X	X	X	X	X	X	X	X	X
326w	0	6.7	6.7	5	7	7.7	8.2	10.2	14.9	X ULCERATED	X	X	X	X	X	X	X	X	X	X
326l	0	7.6	7.6	6.4	8.1	8.9	9.9	10.3	15.5	X ULCERATED	X	X	X	X	X	X	X	X	X	X
331w	0	4	4	5	5	5	5.1	5.7	4.9	7.2	7.2	7.3	8.8	8	7.8	10.2	X ULCERATED	X	X	X					IPILIMUMAB	33	0	107.648	107.648	168.776	214.242	152.46	228.152	566.155	577.422	1141.21
331l	0	6	6	6.4	6.1	6.1	6.2	7.1	7.9	8.3	10	11.8	15.8	12.5	15.2	15.2	X ULCERATED	X	X	X						326	0	170.582	170.582	80	198.45	263.841	332.838	535.806	1720.58
332w	0	5.6	5.6	6.1	7.4	5.2	6.9	5.7	7.5	9.1	10.5	13.3	13.3	13.6	12.8	15.3	X ULCERATED	X	X	X						336	0	75	75	50	77.5	161.84	225	344.608	606.744	845
332l	0	6.2	6.2	6.2	7.8	6.1	7	8.3	8.8	9.5	11.2	13.4	13.7	15	16	15.3	X ULCERATED	X	X	X						316	0	40	40	80.631	86.528	94.08	111.6	91.854	33.6	112.896	81.12	161.172	175.712	239.704
332'w	0	5	5	5	7.8	8	8.5	8.5	8.2	8.2	10	12.8	11.4	12.5	15	11.6	X ULCERATED	X	X	X						318	0	40	40	80.631	77.5	77.5	74.36	80.1625	279.046	88.938	332.35	646.07	454.073	877.982	1352.12	837.828	1211.04
332'l	0	6.2	6.2	6.2	8.1	8.8	7.3	8.9	8.7	10.1	10.5	13.7	14	15	14	15.6	X ULCERATED	X	X	X
336w	0	5	5	5	5	6.8	7.5	8.8	10.6	10	X	X	X	X	X	X	X	X	X	X
336l	0	6	6	4	6.2	7	8	8.9	10.8	16.9	X	X	X	X	X	X	X	X	X	X
185w	0	5	5	5.5	5.7	5	4.7	4.8	4.3	5.2	5.2	5.9	4.6	5.5	5	4.1	5.7	7.8	8	7.7
185l	0	5	5	6.2	6.6	6.1	5.2	4.5	5.3	6.1	5.8	6.5	5.3	6.6	6.7	7.2	10.1	8	9.5	13.7
196w	0	4	4	5	5	5.7	4.9	7.3	8.7	10.2	10.7	12.2	16.6	X UL	X	X	X	X	X	X
196l	0	5	5	6	6.1	5.7	5.2	9.5	10.2	11.4	11.5	13.9	19.9	X	X	X	X	X	X	X
316w	0	4	4	5.1	5.2	5.6	6	5.4	4	5.6	5.2	6.6	6.8	7.6	X ULCERATED	X	X	X	X	X
316l	0	5	5	6.2	6.4	6	6.2	6.3	4.2	7.2	6	7.4	7.6	8.3	X ULCERATED	X	X	X	X	X
318w	0	4	4	5.1	5	5	5.2	5.5	8.2	5.4	8.5	10.6	9.3	11.9	13.8	11.1	11.6	X ULCERATED	X	X
318l	0	5	5	6.2	6.2	6.2	5.5	5.3	8.3	6.1	9.2	11.5	10.5	12.4	14.2	13.6	18	X ULCERATED	X	X
183w	0	5	5	5.2	5.2	5.2	4.9	5.1	4.3	5.2	6.5	8.4	5.2	6.4	6.8	6.8	9.1	11.3	11.1	11.1
183l	0	5	5	6.1	6.3	6.2	5.6	6.1	5.3	7.2	7.2	8.7	5.5	8.5	7.3	7	9.3	11.4	12.6	15.5
185'w	0	5.1	5.1	5	5	5	4.7	5.4	5	5.1	5.9	7.6	8.3	8.2	8.2	10.6	11.1	13	12.8	12.4	X
185'l	0	6	6	6	6.1	6	5.2	6.3	6.3	6.5	7.2	7.8	8.7	9.9	10	11.1	17.6	15.7	15.6	16.7	X
342w	0	5.1	5.1	5	5	5	5.2	5	6.8	8.5	13.9	14.4	X	X	X	X	X	X	X	X	X
342l	0	6.7	6.7	4	6	6	6.1	6	8.3	8.6	14.8	14.7	X	X	X	X	X	X	X	X	X
