# Supplementary material for: Artificial intelligence-powered discovery of small molecules inhibiting CTLA-4 in cancer
Source: BJC Rep. Author manuscript; Available in PMC 2024 Feb 4. (PMC10838660; doi:10.1038/s44276-023-00035-5)
Supplement: Raw Data [file NIHMS1961340-supplement-Raw_Data.zip › RAWData/Figure 4/Figure 4d/Figure 4d.xlsx]

## Sheet: Sheet1
Weeks	PBS	PBS	PBS	PBS	PBS	A9	A9	A9	A9	A9	D11	D11	D11	D11	D11	Ipilimumab	Ipilimumab	Ipilimumab	Ipilimumab	Ipilimumab
0	25	23	17.5	22	22	20.5	20.5	22.5	23.5	21	24.5	20.5	20.5	22	20	21	23.5	21	18
1	25	23	17.5	22.5	22.5	21	21	24	24	21.5	26	21	21	22.5	20.5	22.5	23.5	21.5	19
3	25	23.5	18	23	23	22	22	26	25	22	27	22	21	23	21	24	23	22	20
