# Supplementary material for: Artificial intelligence-powered discovery of small molecules inhibiting CTLA-4 in cancer
Source: BJC Rep. Author manuscript; Available in PMC 2024 Feb 4. (PMC10838660; doi:10.1038/s44276-023-00035-5)
Supplement: Raw Data [file NIHMS1961340-supplement-Raw_Data.zip › RAWData/Figure 4/Figure 4a/Figure 4a.xlsx]

## Sheet: Sheet1
Mice and Days	0 (29th of April 2022)	11 (9th of May 2022)	14	17	19	21	23	25	27	29	31	33	35	37	39	41	43	47	49	51					titles	Mice and Days	0	11	14	17	19	21	23	25	27	29	31	33	35	37	39	41	43	47	49	51
334w	0	4.5	4.5	7.4	8.2	10.6	10.9	10.9	13	14.5	X	X	X	X	X	X	X	X	X	X					pbs	334	0	76.95	76.95	216.302	285.77	561.8	665.336	914.837	1428.05	1776.61
334l	0	7.6	7.6	7.9	8.5	10	11.2	15.4	16.9	16.9	X	X	X	X	X	X	X	X	X	X						335	0	44	44	177.188	120.095	258.86	193.027	213.16	578.656	1368.7
335w	0	4	4	7.5	5.9	8.6	6.7	7.3	10.4	13.6	X	X	X	X	X	X	X	X	X	X						187	0	78.408	78.408	77.5	83.75	99.144	157.115	317.9	760.266	1545.34
335l	0	5.5	5.5	6.3	6.9	7	8.6	8	10.7	14.8	X	X	X	X	X	X	X	X	X	X
182w	0	5	5	5	5	4.5	5.2	5.8	7.8	8.5	9.7	13.8	14.8	X ULCERATED	X	X	X	X	X	X
182l	0	6	6	6	6	7.3	5.6	6.2	7.9	8.8	10.5	14.8	15.2	X ULCERATED	X	X	X	X	X	X
327w	0	4	4	5	5	5.1	5	X ULCERATED	X	X	X	X	X	X	X	X	X	X	X	X
327l	0	5	5	6	6	6.1	6.2	X ULCERATED	X	X	X	X	X	X	X	X	X	X	X	X
033w	0	5.8	5.8	6.8	7.1	6.6	7.6	10.1	10.2	13.1	X	X	X	X	X	X	X	X	X	X
033l	0	6.4	6.4	7.3	8.5	7	7.9	11.1	11.1	13.3	X	X	X	X	X	X	X	X	X	X					D11	342	0	87.1335	87.1335	50	75	75	82.472	75	191.896	310.675	1429.75	1524.1
187w	0	4.4	4.4	5	5	5.4	6.7	8.5	11.4	14.5	X	X	X	X	X	X	X	X	X	X						327	0	40	40	75	75	79.3305	77.5
187l	0	8.1	8.1	6.2	6.7	6.8	7	8.8	11.7	14.7	X	X	X	X	X	X	X	X	X	X						331	0	48	48	80	76.25	76.25	80.631	115.34	94.8395	215.136	259.2	314.411	611.776	400	462.384	790.704
326w	0	6.7	6.7	5	7	7.7	8.2	10.2	14.9	X ULCERATED	X	X	X	X	X	X	X	X	X	X						332	0	97.216	97.216	115.351	213.564	82.472	166.635	134.834	247.5	393.347	617.4	1185.16	1211.7	1387.2	1310.72	1790.79
326l	0	7.6	7.6	6.4	8.1	8.9	9.9	10.3	15.5	X ULCERATED	X	X	X	X	X	X	X	X	X	X						332'	0	77.5	77.5	77.5	246.402	281.6	263.712	321.512	292.494	339.562	525	1122.3	909.72	1171.88	1575	1049.57
331w	0	4	4	5	5	5	5.1	5.7	4.9	7.2	7.2	7.3	8.8	8	7.8	10.2	X ULCERATED	X	X	X
331l	0	6	6	6.4	6.1	6.1	6.2	7.1	7.9	8.3	10	11.8	15.8	12.5	15.2	15.2	X ULCERATED	X	X	X
332w	0	5.6	5.6	6.1	7.4	5.2	6.9	5.7	7.5	9.1	10.5	13.3	13.3	13.6	12.8	15.3	X ULCERATED	X	X	X
332l	0	6.2	6.2	6.2	7.8	6.1	7	8.3	8.8	9.5	11.2	13.4	13.7	15	16	15.3	X ULCERATED	X	X	X
332'w	0	5	5	5	7.8	8	8.5	8.5	8.2	8.2	10	12.8	11.4	12.5	15	11.6	X ULCERATED	X	X	X
332'l	0	6.2	6.2	6.2	8.1	8.8	7.3	8.9	8.7	10.1	10.5	13.7	14	15	14	15.6	X ULCERATED	X	X	X
336w	0	5	5	5	5	6.8	7.5	8.8	10.6	10	X	X	X	X	X	X	X	X	X	X
336l	0	6	6	4	6.2	7	8	8.9	10.8	16.9	X	X	X	X	X	X	X	X	X	X
185w	0	5	5	5.5	5.7	5	4.7	4.8	4.3	5.2	5.2	5.9	4.6	5.5	5	4.1	5.7	7.8	8	7.7
185l	0	5	5	6.2	6.6	6.1	5.2	4.5	5.3	6.1	5.8	6.5	5.3	6.6	6.7	7.2	10.1	8	9.5	13.7
196w	0	4	4	5	5	5.7	4.9	7.3	8.7	10.2	10.7	12.2	16.6	X UL	X	X	X	X	X	X
196l	0	5	5	6	6.1	5.7	5.2	9.5	10.2	11.4	11.5	13.9	19.9	X	X	X	X	X	X	X
316w	0	4	4	5.1	5.2	5.6	6	5.4	4	5.6	5.2	6.6	6.8	7.6	X ULCERATED	X	X	X	X	X
316l	0	5	5	6.2	6.4	6	6.2	6.3	4.2	7.2	6	7.4	7.6	8.3	X ULCERATED	X	X	X	X	X
318w	0	4	4	5.1	5	5	5.2	5.5	8.2	5.4	8.5	10.6	9.3	11.9	13.8	11.1	11.6	X ULCERATED	X	X
318l	0	5	5	6.2	6.2	6.2	5.5	5.3	8.3	6.1	9.2	11.5	10.5	12.4	14.2	13.6	18	X ULCERATED	X	X
183w	0	5	5	5.2	5.2	5.2	4.9	5.1	4.3	5.2	6.5	8.4	5.2	6.4	6.8	6.8	9.1	11.3	11.1	11.1
183l	0	5	5	6.1	6.3	6.2	5.6	6.1	5.3	7.2	7.2	8.7	5.5	8.5	7.3	7	9.3	11.4	12.6	15.5
185'w	0	5.1	5.1	5	5	5	4.7	5.4	5	5.1	5.9	7.6	8.3	8.2	8.2	10.6	11.1	13	12.8	12.4	X
185'l	0	6	6	6	6.1	6	5.2	6.3	6.3	6.5	7.2	7.8	8.7	9.9	10	11.1	17.6	15.7	15.6	16.7	X
342w	0	5.1	5.1	5	5	5	5.2	5	6.8	8.5	13.9	14.4	X	X	X	X	X	X	X	X	X
342l	0	6.7	6.7	4	6	6	6.1	6	8.3	8.6	14.8	14.7	X	X	X	X	X	X	X	X	X
