# Supplementary material for: Artificial intelligence-powered discovery of small molecules inhibiting CTLA-4 in cancer
Source: BJC Rep. Author manuscript; Available in PMC 2024 Feb 4. (PMC10838660; doi:10.1038/s44276-023-00035-5)
Supplement: Raw Data [file NIHMS1961340-supplement-Raw_Data.zip › RAWData/Figure 3/Figure 3e/Figure 3e.xlsx]

## Sheet: Sheet1
titles	0	14	17	19	21	23					0	14	17	19	21	23
pbs	0	88.434	237.276	818.603	1059.03	1698.94				D11	0	142.688	90.1125	690.971	357.575	514.692
	0	58.8245	149.916	796.027	816.893	1206.58					0	66.25	156.816	605	250.463	268.584
	0	55.47	428.544	371.25	451.23	635					0	99.7195	18	44.1	239.062	111.843
	0	94.178	294.4	609.854	650.475	1199.33					0	73.75	83.106	120.095	66.0275	198.45
											0	223.767	337.561	692.224	446.738	419.05
