# Supplementary material for: Artificial intelligence-powered discovery of small molecules inhibiting CTLA-4 in cancer
Source: BJC Rep. Author manuscript; Available in PMC 2024 Feb 4. (PMC10838660; doi:10.1038/s44276-023-00035-5)
Supplement: Raw Data [file NIHMS1961340-supplement-Raw_Data.zip › RAWData/Figure 3/Figure 3b/Figure 3b.xlsx]

## Sheet: Sheet1
Improvement of Drugs																				Rechallenged surviving mice with the same amount of cancer cells													mice ID	0 (1.21.22)	10	12	15	17	19	21	23	26	29	31	33	36	38	40	43
TITLES	0	10	12	15	17	19	21	23	26	29	31	33	36	38	40	43	45	48	50	52	69	71	73	75	77	79	82	84	86	88	90	pbs	305	0	2.8125	32	426.888	1637.86
D11																																	306	0	31.768	70.56	600.944	1928.95
326l	0	0	0	0	0	3.6	3.9	4.9	4	x obese	x	x	x	x	x	x	x	x	x														308	0	112.008	123.596	172.98	1076.11
326w	0	0	0	0	0	3.6	4.4	4.9	5	x obese	x	x	x	x	x	x	x	x	x														381	0	126	191.455	278.784	1588.71
328l	0	2	3.4	6.2	6.1	7.1	6.3	9.4	11.5	x	x	x	x	x	x	x	x	x	x														397	0	151.838	266.4	487.688	1901.57
328w	0	3	7	6.5	9.4	14.4	15.6	18.1	24.1	x	x	x	x	x	x	x	x	x	x													D11	326	0	0	0	0	0	23.328	33.462	58.8245	40
327l	0	2	2	0	6.8	6.7	6.2	8	9.1	x ulcerated	x	x	x	x	x	x	x	x	x														328	0	0	0	0	0	362.952	309.582	799.658	1593.61
327w	0	1	1	0	6	6.8	11.2	13.8	20.1	x ulcerated	x	x	x	x	x	x	x	x	x														327	0	2	2	0	138.72	152.626	215.264	441.6	832.24
391l	0	4.4	4.1	5.5	6.7	5.9	5.6	4.9	5	8.6	10.1	11.8	14.8	x	x	x	x	x	x														391	0	53.24	56.3135	92.2625	161.604	120.095	90.944	97.2405	832.24
391w	0	5.5	6.7	6.1	7.2	6.9	5.8	8.1	6	9.2	10.2	11.9	15.7	x	x	x	x	x	x														307	0	53.24	56.3135	92.2625	161.604	120.095	90.944	97.2405	75	340.216	520.251	828.478	1719.46
307l	0	4.9	6.1	4.8	6.3	8.6	7.8	10.1	12.4	x	x	x	x	x	x	x	x	x	x														306	0	0	0	0	0	95.874	152.592	82.0125	1512
307w	0	5.4	6.2	5.4	7.2	8	12.1	17.7	22.3	x	x	x	x	x	x	x	x	x	x														305	0	0	0	0	0	0	33.462	172.827	530.604	1632.81
306l	0	0	0	0	0	5.8	6.8	4.5	12	x ulcerated	x	x	x	x	x	x	x	x	x														304	0	0	0	0	0	0	0	0	18	102.6	173.95	263.841	298.125	499.851	1470
306w	0	0	0	0	0	5.7	6.6	8.1	21	x ulcerated	x	x	x	x	x	x	x	x	x														303	0	0	0	0	0	0	0	0	0	0	63.75	96.8	127.008	128.993	1366.88
305l	0	0	0	0	0	0	3.9	6.7	10.2	12.5	x	x	x	x	x	x	x	x	x														302	0	0	0	0	0	0	0	0	0	0	0	18	50	159.359	82.8655	107.911
305w	0	0	0	0	0	0	4.4	7.7	10.2	20.9	x	x	x	x	x	x	x	x	x													A9	377	0	45.864	46.2275	55.47	215.472	125.388	109.76	370.563	750	1149.5
304l	0	0	0	0	0	0	0	0	3	6	7	7.7	7.5	9.9	14	x	x	x	x														341	0	0	72.03	124.025	188.538	90.944	75	171.166	180	388.29	571.256	1018.33	1764.29
304w	0	0	0	0	0	0	0	0	4	5.7	7.1	8.9	10.6	10.2	15	x	x	x	x														307	0	2.25	31.487	2.25	0	0
303l	0	0	0	0	0	0	0	0	0	0	5	5.5	6.3	6.3	13.5	x ulcerated	x	x	x														380	0	1.15	92.51	80.6285	153.6	92.3355	103.488	256.632	247.45	1440
303w	0	0	0	0	0	0	0	0	0	0	5.1	6.4	6.4	6.5	15	x ulcerated	x	x	x														336	0	43.32	9.2575	9.2575	9.2575	9.2575	64.8	217.8	233.512	1296
302l	0	0	0	0	0	0	0	0	0	0	0	3	5	6.7	5.3	5.9	8.5	9.5															335	0	0	0	0	0	0	0	0	0	0	0	0	0	0	0	0
302w	0	0	0	0	0	0	0	0	0	0	0	4	4	7.1	5.9	6.2	9	10															334	0	0	0	0	0	0	0	0	0	0	0	0	0	0	0	0
A9																																	333	0	0	0	0	0	0	0	0	0	0	0	0	0	0	0	0
377l	0	4.2	4.1	4.3	6.7	5.4	5.6	7.7	10	11	x ulcerated	x	x	x	x	x	x	x	x														332	0	37.975	8.5995	8.5995	8.5995	8.5995	49.818	150.281	198.417	1452
377w	0	5.2	5.5	6	9.6	8.6	7	12.5	15	19	x ulcerated	x	x	x	x	x	x	x	x														331	0	0	0	0	0	0	0	0	0	0	0	0	0	0	0	0
341l	0	0	4.9	5.5	6.7	5.6	5	6.1	6	8.6	10.1	11.5	13.7	x	x	x	x	x	x														336	0	151.838	266.4	487.688	1901.57
341w	0	0	6	8.2	8.4	5.8	6	9.2	10	10.5	11.2	15.4	18.8	x	x	x	x	x	x
307l	0	1.5	3.7	1.5	0	0	0	0	0	0	0	0	0	x	x	x	x	x	x
307w	0	2	4.6	2	0	0	0	0	0	0	0	0	0	x	x	x	x	x	x
380l	0	1	5.8	4.7	6.4	5.1	5.6	6.8	7	12	x	x	x	x	x	x	x	x	x															0 (1.21.22)	10	22	25	27			titles	0	10	22	25	27	29	31	33
380w	0	2.3	5.5	7.3	7.5	7.1	6.6	11.1	10.1	20	x	x	x	x	x	x	x	x	x														PBS	0	84.8854	136.802	393.457	1626.64			pbs	0	2.8125	32	426.888	1637.86
331l	0	0	0	0	0	0	0	0	0	0	0	0	0	0	0	0	0	0	0	0	3	3.3	7.4	8.3	7.8	8.7	8.2	10.6	11.5	14	14	x	SD	0	60.4908	88.6046	159.727	323.735				0	31.768	70.56	600.944	1928.95
331w	0	0	0	0	0	0	0	0	0	0	0	0	0	0	0	0	0	0	0	0	3	3.5	9	8.4	8.1	8	9.2	11.2	12.7	15.3	17	x	D11	0	10.848	11.4627	18.4525	46.1928				0	112.008	123.596	172.98	1076.11
335l	0	0	0	0	0	0	0	0	0	0	0	0	0	0	0	0	0	0	0	0	2.1	2.4	5.2	4.3	6.9	8.1	7.9	11.2	12.9	15.5	x	x	SD	0	21.7551	23.016	37.8637	72.6471				0	126	191.455	278.784	1588.71
335w	0	0	0	0	0	0	0	0	0	0	0	0	0	0	0	0	0	0	0	0	5.4	8.8	7	6.8	10.5	10.1	10.8	11.5	16	15.5	x	x	A9	0	13.0559	26.0111	28.0231	57.5467				0	151.838	266.4	487.688	1901.57
334l	0	0	0	0	0	0	0	0	0	0	0	0	0	0	0	0	0	0	0	0	1.5	3.7	6	7.2	6.8	8.5	7.1	12.6	14.8	x	x	x	SD	0	19.7991	32.8773	42.6391	87.4258			D11	0	0	0	0	0	23.328	33.462	58.8245
334w	0	0	0	0	0	0	0	0	0	0	0	0	0	0	0	0	0	0	0	0	3.2	4.2	6	8	13.1	11.2	15	14.1	16.5	x	x	x										0	0	0	0	0	362.952	309.582	799.658
333l	0	0	0	0	0	0	0	0	0	0	0	0	0	0	0	0	0	0	0	0	3.1	4.8	4	6.4	7.9	9.5	10.5	11	12	12.3	13.7	x										0	2	2	0	138.72	152.626	215.264	441.6
333w	0	0	0	0	0	0	0	0	0	0	0	0	0	0	0	0	0	0	0	0	3.2	4.8	7	8.5	10	10	10.1	13.8	13.9	14.7	16.5	x										0	53.24	56.3135	92.2625	161.604	120.095	90.944	97.2405
332l	0	3.5	2.1	2.1	2.1	2.1	3.8	5.3	5.9	11	x ulcerated	0	0	0	0	0	0	0	0																							0	53.24	56.3135	92.2625	161.604	120.095	90.944	97.2405
332w	0	6.2	3.9	3.9	3.9	3.9	6.9	10.7	11.4	24	x ulcerated	0	0	0	0	0	0	0	0																							0	0	0	0	0	95.874	152.592	82.0125
336l	0	3.8	2.3	2.3	2.3	2.3	4.5	6.6	6.8	12	x ulcerated	x	x	x	x	x	x	x	x																							0	0	0	0	0	0	33.462	172.827
336w	0	6	3.5	3.5	3.5	3.5	6.4	10	10.1	18	x ulcerated	x	x	x	x	x	x	x	x																							0	0	0	0	0	0	0	0
PBS																																		0 (1.21.22)	10	12	15	17				0	0	0	0	0	0	0	0
305l	0	1.5	4	8.4	13.2	x	x	x	x	x	x	x	x	x	x	x	x	x	x														PBS	0	84.8854	136.802	393.457	1626.64				0	0	0	0	0	0	0	0
305w	0	2.5	4	12.1	18.8	x	x	x	x	x	x	x	x	x	x	x	x	x	x														D11	0	19.0894	32.9475	34.1608	76.0979			A9	0	45.864	46.2275	55.47	215.472	125.388	109.76	370.563
306l	0	3.8	4.2	9.2	12.3	x	x	x	x	x	x	x	x	x	x	x	x	x	x														A9	0	9.2584	25.1512	27.1631	56.6868				0	0	72.03	124.025	188.538	90.944	75	171.166
306w	0	4.4	8	14.2	25.5	x	x	x	x	x	x	x	x	x	x	x	x	x	x																							0	2.25	31.487	2.25	0	0
308l	0	6.07	5.3	6.2	12.1	x	x	x	x	x	x	x	x	x	x	x	x	x	x																							0	1.15	92.51	80.6285	153.6	92.3355	103.488	256.632
308w	0	6.08	8.8	9	14.7	x	x	x	x	x	x	x	x	x	x	x	x	x	x																							0	43.32	9.2575	9.2575	9.2575	9.2575	64.8	217.8
381l	0	6	5.9	6.6	12.7	x	x	x	x	x	x	x	x	x	x	x	x	x	x																							0	0	0	0	0	0	0	0
381w	0	7	11	12.8	19.7	x	x	x	x	x	x	x	x	x	x	x	x	x	x																							0	0	0	0	0	0	0	0
397l	0	6.2	6	8.5	13.3	x	x	x	x	x	x	x	x	x	x	x	x	x	x																							0	0	0	0	0	0	0	0
397w	0	7.9	14.8	13.5	21.5	x	x	x	x	x	x	x	x	x	x	x	x	x	x																							0	37.975	8.5995	8.5995	8.5995	8.5995	49.818	150.281
																																										0	0	0	0	0	0	0	0
					sacrificed pbs all by order facility																																					0	151.838	266.4	487.688	1901.57
[truncated: 22 more columns]
