# Supplementary material for: Artificial intelligence-powered discovery of small molecules inhibiting CTLA-4 in cancer
Source: BJC Rep. Author manuscript; Available in PMC 2024 Feb 4. (PMC10838660; doi:10.1038/s44276-023-00035-5)
Supplement: Raw Data [file NIHMS1961340-supplement-Raw_Data.zip › RAWData/Figure 3/Figure 3d/Figure 3d.xlsx]

## Sheet: Sheet1
		control	A9	D11
305	19	1
306	19	1
308	19	1
381	19	1
397	19	1
377	31		1
341	38		1
307	38		1
380	31		1
399	32		1
335	50		0
334	50		0
333	50		0
332	50		0
336	31		1
326	29			1
328	29			1
327	29			1
391	38			1
307	29			1
306	29			1
305	31			1
304	43			1
303	48			1
302	48			1
