# Supplementary material for: Artificial intelligence-powered discovery of small molecules inhibiting CTLA-4 in cancer
Source: BJC Rep. Author manuscript; Available in PMC 2024 Feb 4. (PMC10838660; doi:10.1038/s44276-023-00035-5)
Supplement: Raw Data [file NIHMS1961340-supplement-Raw_Data.zip › RAWData/Figure 3/Figure 3a/Figure 3a.xlsx]

## Sheet: Microplate End point
	1	2	3	4	5	6	7	8	9	10	11	12
A	1764944	1642945	1670678	1619691	1711872	1663557	1724831	1694314	1655423	1692288	1574427	1788778
B	1663652	1577579	1703339	1225184	1800678	1754028	1774957	1823329	1701083	1781921	1549377	1735974
C	1778421	1617182	1791709	1645094	1858337	2004584	1846428	1857484	1721461	1795071	1588710	1837565
D	1796313	1822011	1984331	1600408	1991986	2002024	1973637	1895284	1739930	1828007	1588501	1989279
E	1829716	1813482	1963670	1574823	1875548	1803948	1916677	1878281	1712784	1864056	1709705	2049737
F	1780917	1688510	1801669	1788123	1820156	1835992	1772477	1882645	1688973	1889397	1540047	1922437
G	1508021	1532257	1642954	1757721	1801950	1711733	1791892	1842129	1714035	1736927	1600976	1861015
H	1419770	1445264	1507659	1572926	1980723	1593294	1292632	1590346	1398945	1664280	1431410	1728695
	Raw Data (580-80)
	1	2	3	4	5	6	7	8	9	10	11	12
A	1995213	1980403	1912221	1937065	1960337	1951686	1945539	1847220	1762347	1877725	1476509	1834508
B	1952668	1906506	1854427	1920362	1839933	1850247	1903883	1945746	1764235	1958619	1537013	1740486
C	2018413	1932540	1940902	1721427	1896043	2038777	1995366	2037208	1812811	1965657	1539894	1723743
D	1822101	1711619	1694805	1754236	1723677	1818348	1791226	1759678	1854732	2016468	1774417	1879194
E	1798319	1675303	1760225	1683848	1628591	1795475	1724025	1794167	1757818	1949409	1748061	1901659
F	1857861	1787170	1761614	1926609	1743432	1761392	1731844	1862150	1818246	1949991	1752363	1777818
G	1856857	1744707	1843550	1772948	1615022	1693696	1773868	1666487	2193204	2002662	1752257	1979156
H	2009778	1820864	1812517	1883973	1974169	1879372	1961798	1867670	1950804	2125308	1716500	2127590
	Raw Data (580-80)
	1	2	3	4	5	6	7	8	9	10	11	12
A	2688607	2425144	2535425	2478517	2440691	2487408	2556820	2645447	3192	462	364	303
B	2486467	2407819	2379519	2449674	2377887	2431616	2357158	2479117	3573	437	481	311
C	2474707	2231608	2123751	2265407	2264810	2299807	2318341	2461025	3536	599	335	294
D	2238115	2135501	2072514	2177668	2152031	2307351	2272154	2294467	3228	562	384	292
E	2296403	2095804	2096947	1994407	2058805	2082325	2083809	2322442	3364	783	451	272
F	2260412	2092434	2012037	2047157	2122718	2182385	2227093	2355589	3214	669	416	282
G	2416445	2224803	2349484	2329637	2316578	2307361	2323776	2267392	3450	616	409	290
H	2745872	2791547	2716199	2568931	2621813	2575765	2507960	2624156	3341	445	294	#VALUE!
																					background (average of 4)
																					300
			concentrations
																					remove background noise
				100 uM	50	25	12.5	6.25	3.125	1.5625	0 uM		100 μM	50 μM	25 μM	12.5 μM	6.25 μM	3.125 μM	0 μM		100 μM	50 μM	25 μM	12.5 μM	6.25 μM	3.125 μM	0 μM
			A6	1642945	1663557	1655423	1995213	1960337	1762347	2688607	1820864	A6	1644438	1694234	1.64071e+06	1.96261e+06	1.95252e+06	1824860	1839118	A6	1644138	1693934	1.64041e+06	1.96231e+06	1.95222e+06	1824560	1838818
				1670678	1724831	1692288	1980403	1951686	1877725	2425144	1812517	A9	1648190	1.77655e+06	1.73966e+06	1926512	1.86469e+06	1.82111e+06	1.90295e+06	A9	1647890	1.77625e+06	1.73936e+06	1926212	1.86439e+06	1.82081e+06	1.90265e+06
				1619691	1694314	1574427	1912221	1945539	1834508	2535425	1883973	B10	1.68466e+06	1854083	1784699	1.96395e+06	2.02378e+06	1.83407e+06	1839118	B10	1.68436e+06	1853783	1784399	1.96365e+06	2.02348e+06	1.83377e+06	1838818
			average	1644438	1694234	1.64071e+06	1.96261e+06	1.95252e+06	1824860	2.54973e+06	1839118	D7	1.86755e+06	1.98922e+06	1.85241e+06	1762652	1.77775e+06	1916798	1839118	D7	1.86725e+06	1.98892e+06	1.85211e+06	1762352	1.77745e+06	1916498	1838818
			SD	25526.3	30637.1	60291.8	44264	7434.23	58290.9	132312	39069.1	D11	1.74462e+06	1.77122e+06	1.86638e+06	1.74462e+06	1.77122e+06	1.86638e+06	1839118	D11	1.74432e+06	1.77092e+06	1.86608e+06	1.74432e+06	1.77092e+06	1.86608e+06	1838818
			A9	1663652	1800678	1701083	1952668	1839933	1764235	2486467	1879372	DMSO	1757032	1.84626e+06	1.8336e+06	1802215	1745556	1782809	1.90295e+06	DMSO	1756732	1.84596e+06	1.8333e+06	1801915	1745256	1782509	1.90265e+06
				1577579	1754028	1781921	1906506	1850247	1958619	2407819	1961798	IPI	1.56108e+06	1768525	1770659	1815038	1.6942e+06	2.05834e+06	1839118	IPI	1.56078e+06	1768225	1770359	1814738	1.6939e+06	2.05804e+06	1838818
				1703339	1774957	1735974	1920362	1903883	1740486	2449674	1867670
			average	1648190	1.77655e+06	1.73966e+06	1926512	1.86469e+06	1.82111e+06	2.44799e+06	1.90295e+06
			SD	64290	23366	40544.8	23687.5	34333.7	119674	39351.1	51301.5
			B10	1617182	1858337	1721461	2018413	2038777	1812811	2231608	1820864
				1791709	1846428	1795071	1932540	1995366	1965657	2123751	1812517
				1645094	1857484	1837565	1940902	2037208	1723743	2265407	1883973
			average	1.68466e+06	1854083	1784699	1.96395e+06	2.02378e+06	1.83407e+06	2206922	1839118
			SD	93750.3	6643.13	58742.8	47349.9	24622.9	122350	73984.2	39069.1
			D7	1796313	1991986	1739930	1822101	1723677	1854732	2238115	1820864
				1822011	2002024	1828007	1711619	1818348	2016468	2135501	1812517
				1984331	1973637	1989279	1754236	1791226	1879194	2177668	1883973
			average	1.86755e+06	1.98922e+06	1.85241e+06	1762652	1.77775e+06	1916798	2.18376e+06	1839118
			SD	101947	14394.8	126452	55719.7	48752.9	87179	51577.7	39069.1
			D11	1798319	1795475	1949409	1798319	1795475	1949409	2296403	1879372
				1675303	1724025	1748061	1675303	1724025	1748061	2095804	1961798
				1760225	1794167	1901659	1760225	1794167	1901659	2096947	1867670
			average	1.74462e+06	1.77122e+06	1.86638e+06	1.74462e+06	1.77122e+06	1.86638e+06	2.16305e+06	1.90295e+06
			SD	62976	40879.3	105209	62976	40879.3	105209	115487	51301.5
			DMSO	1780917	1820156	1688973	1857861	1743432	1818246	2092434	1820864
				1688510	1835992	1889397	1787170	1761392	1752363	2012037	1812517
				1801669	1882645	1922437	1761614	1731844	1777818	2047157	1883973
			average	1757032	1.84626e+06	1.8336e+06	1802215	1745556	1782809	2.05054e+06	1839118
			SD	60242.1	32486.3	126337	49856.1	14888.1	33223.9	40305.3	39069.1
			IPI	1508021	1801950	1714035	1856857	1615022	2193204	2416445	1879372
				1532257	1711733	1736927	1744707	1693696	2002662	2349484	1961798
				1642954	1791892	1861015	1843550	1773868	1979156	2329637	1867670
			average	1.56108e+06	1768525	1770659	1815038	1.6942e+06	2.05834e+06	2.36519e+06	1.90295e+06
			SD	71935.3	49439.8	79083.3	61270.8	79424.2	117385	45485	51301.5
		percentages		100 μM	50 μM	25 μM	12.5 μM	6.25 μM	3.125 μM	1.5625 μM
			A6
			average
			SD
			A9
			average
			SD
			B10
			average
			SD
			D7
			average
			SD
			D11
			average
			SD
			DMSO
			average
			SD
			IPI
			average
			SD
