# Supplementary material for: Artificial intelligence-powered discovery of small molecules inhibiting CTLA-4 in cancer
Source: BJC Rep. Author manuscript; Available in PMC 2024 Feb 4. (PMC10838660; doi:10.1038/s44276-023-00035-5)
Supplement: Raw Data [file NIHMS1961340-supplement-Raw_Data.zip › RAWData/Figure 3/Figure 3f/Figure 3f.xlsx]

## Sheet: Sheet1
Mice ID	0 (04.20.21)	1	3	5	7	10	12	14	16	19	21	23	25	27	29	31													volumes	Mice ID	0 (04.20.21)	1	3	5	7	10	12	14	16	19	21	23	25	27	29	31	33	35	37
dmso																													dmso
986 w	0	6.4	7	8.8	10.1	11	11.8	12.2	14.2																					986	0	147.456	301.35	770.528	678.366	913.55	1183.54	1213.05	1814.76
986 l	0	7.2	12.3	19.9	13.3	15.1	17	16.3	18																					897	0	68.75	55.176	133.12	70.272	95.648	612.521	296.227	1512.3
897 w	0	5	4.4	6.4	4.8	5.6	10.7	8.3	14.2																					899	0	136.125	369.92	373.498	358.4	509.786	804.825	650	1878.75
897 l	0	5.5	5.7	6.5	6.1	6.1	10.7	8.6	15																					989	0	108.144	147.875	373.977	366.102	490.05	760.384	1027	900
899 w	0	5.5	6.8	8.6	8	8.3	10.5	10	15																					983	0	70.688	132.9	469.3	473.812	290.207	1282.45	1800	1610.36
899 l	0	9	16	10.1	11.2	14.8	14.6	13	16.7																					976	0	6	81.12	71.656	278.438	215.472	668.367	700	1800
989 w	0	5.5	6.5	8.1	8.6	9.9	10.9	12.2	12																					917	0	6	79.768	505.966	539.055	463.379	1341.98	1101.56	1028.5
989 l	0	7.15	7	11.4	9.9	10	12.8	13.8	12.5																				A9
983 w	0	4.7	5.13	9.5	9.5	7.9	13.3	15	14.1																					833	0	40	107.387	66.0275	158.438	150.822	340.736	344.389	461.041	661.25	661.25	879.912	1687.5
983 l	0	6.4	10.1	10.4	10.5	9.3	14.5	16	16.2																					896	0	87.5	6	49.726	20.6615	59.7375	40.3065	16.8175	41.6025	56.7	47.61	106.048	81.675	64.607	114.688	196.384	221.555	186.515	336.643
976 w	0	2	5.2	5.2	7.5	6.7	10.3	10	15																					935	0	112.5	6	113.4	86.2125	80.0565	77.5	60.025	82.472	71.25	71.25	99.944	145.893	210.938	243.399	385.112	347.024	325.864	806.45
976 l	0	3	6	5.3	9.9	9.6	12.6	14	16																					982	0	89.2375	50.625	79.35	158.438	153.664	309.375	500	325.069	1218.43	677.86	1567.95
917 w	0	2	5.2	9.3	9.9	8.9	13.7	12.5	11																					984	0	101.338	105.456	215.475	337.896	343.882	503.652	242.109	613.836	1218.43	917.462	914.526
917 l	0	3	5.9	11.7	11.0	11.7	14.3	14.1	17																					979	0	6	6	71.656	57.33	108.192	171.166	74.1285	227.254	225	109.8	143.668	390	535.755	975.037	1648.26
																														927	0	6	6	6	8	55.016	265.696	80.19	142.228	262.4	268.96	302.016	124.928	133.088	145.893	150.382	239.062	360.45	448.844
a9
833 w	0	4	5.5	4.9	6.5	6.3	8.8	8.7	9.7	11.5	11.5	13.2	15
833 l	0	5	7.1	5.5	7.5	7.6	8.8	9.1	9.8	10	10	10.1	15																B10	836	0	92.2625	245	344.45	360.855	575.552	326.095
896 w	0	5	2	4.6	3.1	4.5	3.9	3.1	4.3	4.5	4.6	6.1	5.5	5.3	6.4	7.6	7.9	7.3	8.9	9.4	9.4	9.1	12	11	13.4					839	0	44.5465	215.136	299.88	578.259	768.35	1892.25
896 l	0	7	3	4.7	4.3	5.9	5.3	3.5	4.5	5.6	4.5	5.7	5.4	4.6	5.6	6.8	7.1	7	8.5	9.1	9.1	9.7	11	10.2	11.1					423	0	122.304	309.375	169.882	518.616	327.228	1521
935 w	0	5	2	6	5.5	5.3	5.0	4.9	5.2	5	5	6.2	6.7	7.5	7.9	9.2	9.2	9.2	12.7	13.9	13.9	13.3	13	15.4	15.1					840	0	19.35	63.1215	117.978	126.846	349.272	518.94	853.05	1031.25
935 l	0	9	3	6.3	5.7	5.7	6.2	5.0	6.1	5.7	5.7	5.2	6.5	7.5	7.8	9.1	8.2	7.7	10	11.7	11.7	11.1	12	13.7	14.4					841	0	90.584	57.112	249.696	356.372	520.536
982 w	0	5.5	4.5	4.6	6.5	5.6	7.5	10	7.3	13.1	13.1	17.2																		866	0	47.1495	79.233	105.875	172.827	161.792	485.98	1127.11	1834.92
982 l	0	5.9	5.0	7.5	7.5	9.8	11	10	12.2	14.2	7.9	10.6																		843	0	32.1715	173.777	104.363	351.714	136.416
984 w	0	5.5	5.2	6.5	7.6	7.7	9.4	6.3	10.2	13.1	14.2	14.1																		844	0	55.47	95.8455	170.569	448.592	788.288	1689.21
984 l	0	6.7	7.8	10.2	11.7	11.6	11.4	12.2	11.8	14.2	9.1	9.2																		582	0	33.6875	213.712	230.688	320	198.189	650	738.684	1381.46
979 w	0	2	2	5.2	4.2	5.6	6.1	5.1	7.4	7.5	6	7.1	10	10.3	13.5	15.4	7.3	18.2
979 l	0	3	3	5.3	6.5	6.9	9.2	5.7	8.3	8.0	6.1	5.7	7.8	10.1	10.7	13.9	7.1	13.1
927 w	0	2	2	2	2	4.6	7.6	5.4	6.2	8.0	8.2	8.8	6.4	6.5	6.7	6.7	7.5	9	10.1	10.5	10.5	10.1	12	14.7	17.1
927 l	0	3	3	3	4	5.2	9.2	5.5	7.4	8.2	8	7.8	6.1	6.3	6.5	6.7	8.5	8.9	8.8	9.8	9.8	10	11.5	11.4	12.8
Mice ID																															0 (04.20.21)	1	3	5	7	10	12	14	16	19	21	23	25	27	29	31	33	35	37
B10																														PBS	0	77.5947	166.873	385.435	394.921	425.442	950.582	969.69	1506.38
836 w	0	5.5	7	8.3	8.1	9.2	7.7																							SD	0	54.9366	116.516	226.088	187.481	254.835	295.857	463.73	377.621
836 l	0	6.1	10	10	11	13.6	11																							A9	0	63.225	41.0669	85.9478	118.139	135.91	244.062	188.237	270.5	530.495	393.456	573.438	485.999	236.097	369.754	595.035	269.214	290.943	530.645
839 w	0	4.1	7.2	8.4	9.9	11	14.5																							SD	0	45.1577	47.5298	65.6749	113.938	100.02	161.266	180.277	209.458	510.588	352.743	562.783	682.338	208.524	407.229	709.459	67.9516	92.0758	245.354
839 l	0	5.3	8.3	8.5	11.8	12.7	18																							B10
423 w	0	5.6	7.5	5.8	9.8	8.3	13																							SD
423 l	0	7.8	11	10.1	10.8	9.5	18
840 w	0	3	3.9	5.3	5.4	8.4	9.3	11	12.5
840 l	0	4.3	8.3	8.4	8.7	9.9	12	14.1	13.2
841 w	0	5.2	4.4	6.8	8.2	9.2
841 l	0	6.7	5.9	10.8	10.6	12.3
866 w	0	4.3	4.9	5.5	6.7	6.4	9.4	12.3	14.2
866 l	0	5.1	6.6	7	7.7	7.9	11	14.9	18.2
843 w	0	3.7	6.9	5.5	7.3	5.6
843 l	0	4.7	7.3	6.9	13.2	8.7
844 w	0	4.3	5.7	5.9	9.2	10.5	13.7
844 l	0	6	5.9	9.8	10.6	14.3	18
582 w	0	3.5	7.6	7.2	8	5.7	10	10.2	13.1
582 l	0	5.5	7.4	8.9	10	12.2	13	14.2	16.1
																																pbs	A6	A9	B2		PBS	A9
																																1597.7	1006.08	393.354	293.637		1814.76	461.041
																																1399.1	251.384	151.838	444.338		1512.3	41.6025
																																1013.64	203.84	296.447	202.752		1878.75	82.472
																																1006.08	292.378	213.16	250.047		900	325.069
																																					1610.36	613.836
																																					1800	227.254
																																					1028.5	142.228
[truncated: 6 more columns]
