# Supplementary material for: Artificial intelligence-powered discovery of small molecules inhibiting CTLA-4 in cancer
Source: BJC Rep. Author manuscript; Available in PMC 2024 Feb 4. (PMC10838660; doi:10.1038/s44276-023-00035-5)
Supplement: Raw Data [file NIHMS1961340-supplement-Raw_Data.zip › RAWData/Figure 2/2a/Figure 2a.xlsx]

## Sheet: Sheet1
Control Vehicle	A6 10 µM	A6 50 µM	A9 10 µM	A9 50 µM	B10 10 µM	B10 50 µM	D7 10 µM	D7 50 µM	D11 10 µM	D11 50 µM	Ipilimumab 1ug	Ipilimumab 3ug
180.048	228.365	442.115	251.202	645.192	178.125	638.812	223.798	448.053	273.125	594.053	231.778	772.788
191.827	229.736	462.212	218.317	589.76	225.625	619.938	225.625	442.115	230.192	619.938	238.878	688.221
175.865	204.615	407.404	179.952	550.817	177.212	594.053	180.865	462.212	241.154	638.812	224.45	630.288
