# Supplementary material for: Artificial intelligence-powered discovery of small molecules inhibiting CTLA-4 in cancer
Source: BJC Rep. Author manuscript; Available in PMC 2024 Feb 4. (PMC10838660; doi:10.1038/s44276-023-00035-5)
Supplement: Raw Data [file NIHMS1961340-supplement-Raw_Data.zip › RAWData/Figure 5/Figure 5a/Figure 5a.xlsx]

## Sheet: Sheet1
Improvement of Drugs			1st dose	2nd	3rd	4th					cn
TITLES	0	10	12	15	17	19	21	23	26	29	31	33	36	38	40	43	45	48	50	52	54	56	58		mice ID	0	10	12	15	17	19	21	23	26	29	31	33	36	38	40	43	45	48	50	52	54	56	58
compound																									compound
710l	0	5	5	5	7	9	9.5	9.5	9.5	9.5	9.5	10	11	12	13	14	x	x	x	x	x	x	x		710	0	62.5	75	75	196	405	473.812	473.812	473.812	473.812
710w	0	5	6	6	8	10	10.5	10.5	10.5	10.5	9.5	12	13	14	15	15	x	x	x	x	x	x	x		711	0	75	81.25	81.25	81.25	90.75	126	196	225	288	625	1352	1503.56
711l	0	5	5	5	5	5.5	6	7	7.5	8	10	13	13.5	x	x	x	x	x	x	x	x	x	x		714	0	62.5	75	75	75	81.25	105.875	144	196	320	379.312	600	786.5	1008	1267.5	1470
711w	0	6	6.5	6.5	6.5	6	7	8	8	9	12.5	16	16.5	x	x	x	x	x	x	x	x	x	x		790	0	75	75	75	500	525	550	550	606.375	550
714l	0	5	5	5	5	5	5.5	6	7	8	8.5	10	11	12	13	14	x	x	x	x	x	x	x		772	0	75	75	75	75	75	126	144	196	405
714w	0	5	6	6	6	6.5	7	8	8	10	10.5	12	13	14	15	15	x	x	x	x	x	x	x
790l	0	5	5	5	10	10	10	10	10.5	10	9.5	12	13	14	x	x	x	x	x	x	x	x	x
790w	0	6	6	6	10	10.5	11	11	11	11	11	13	14	15	x	x	x	x	x	x	x	x	x
772l	0	5	5	5	5	5	6	6	7	9	16	x	x	x	x	x	x	x	x	x	x	x	x
772w	0	6	6	6	6	6	7	8	8	10	17	x	x	x	x	x	x	x	x	x	x	x	x
PD-1 with compound																									anti-PD-1 with compound
791w	0	5	6	6	7	7	7.5	8	8	9	9.5	12	13	14	x	x	x	x	x	x	x	x	x
791l	0	5	6	6	8	8	8	8.5	9	11	12	15	15.5	15	x	x	x	x	x	x	x	x	x		791	0	62.5	108	108	196	196	225	272	288	445.5
770w	0	5	5	5	5	5	5	6	7	8	9.5	12	13	14	x	x	x	x	x	x	x	x	x		770	0	62.5	75	75	75	81.25	87.5	126	196	288	428.688	936	1166.1	1470
770l	0	5	6	6	6	6.5	7	7	8	9	9.5	13	13.8	15	x	x	x	x	x	x	x	x	x		775	0	90	81.25	81.25	75	75	126	126	196	405									1372	1470
775w	0	6	5	5	5	5	6	6	7	9	10.5	11	12	13	13	13.5	14	14	14	14	x	x	x		774	0	90	81.25	81.25	196	196	208.25	220.5	220.5	320	379.312	496.375	600	786.5	847	1008	1044	1080	1171.88	1267.5	1366.88	1470
775l	0	5	6.5	6.5	6	6	7	7	8	10	11.5	13	13.8	13	13	13.5	13.5	14	14	15	x	x	x		773	0	62.5	75	75	75	75	126	126	171.5	320
774w	0	6	5	5	7	7	7	7	7	8	8.5	9.5	10	11	11	12	12	12	12.5	13	13.5	14	x
774l	0	5	6.5	6.5	8	8	8.5	9	9	10	10.5	11	12	13	14	14	14.5	15	15	15	15	15	x
773w	0	5	5	5	5	5	6	6	7	8	9.5	14	x	x	x	x	x	x	x	x	x	x	x
773l	0	5	6	6	6	6	7	7	7	10	11	15	x	x	x	x	x	x	x	x	x	x	x
PD-1		6																							anti-PD-1
715w	0	5	5	5	8	10	11	11	11	11	11	13	13.5	14	x	x	x	x	x	x	x	x	x		715	0	62.5	75	75	288	550	665.5	726	726	726
715l	0	5	6	6	9	11	11	12	12	12	12	15.2	15.5	15	x	x	x	x	x	x	x	x	x		716	0	75	81.25	81.25	62.5	81.25	87.5	126	196	550	1183	1470
716w	0	5	5	5	5	5	5	6	7	10	13	14	x	x	x	x	x	x	x	x	x	x	x		751	0	75	81.25	81.25	500	525	550	550	665.5	726
716l	0	6	6.5	6.5	5	6.5	7	7	8	11	14	15	x	x	x	x	x	x	x	x	x	x	x		769	0	62.5	81.25	81.25	75	81.25	87.5	126	171.5	500
751w	0	5	5	5	10	10	10	10	11	11	11	12	13	14	x	x	x	x	x	x	x	x	x
751l	0	6	6.5	6.5	10	10.5	11	11	11	12	12	13	14	15	x	x	x	x	x	x	x	x	x
769w	0	5	5	5	5	5	5	6	7	10	13	14	x	x	x	x	x	x	x	x	x	x	x
769l	0	5	6.5	6.5	6	6.5	7	7	7	10	14	15	x	x	x	x	x	x	x	x	x	x	x
Ipilimumab		5	5	5																					Ipilimumab
712l	0	6	6.5	6.5	5	5	5	6	8	12	16	x	x	x	x	x	x	x	x	x	x	x	x		712	0	90	105.625	105.625	75	81.25	87.5	126	288	1008
712w	0	5	5	5	6	6.5	7	7	9	14	17	x	x	x	x	x	x	x	x	x	x	x	x		717	0	90	105.625	105.625	196	288	325.125	405	550	726	786.5	1008	1309.75	1470
717l	0	6	6.5	6.5	7	8	8.5	9	10	11	11	12	13	14	x	x	x	x	x	x	x	x	x		718	0	75	90	90	135	196	225	256	364.5	1008
717w	0	5	5	5	8	9	9	10	11	12	13	14	15.5	15	x	x	x	x	x	x	x	x	x		720	0	62.5	122.5	122.5	87.5	126	126	144	245	445.5	575	1309.75	1568
718l	0	5	6	6	6	7	7.5	8	9	12	14	16	x	x	x	x	x	x	x	x	x	x	x		732	0	90	105.625	105.625	87.5	126	147.875	171.5	256	600	1352	1568
718w	0	6	5	5	7.5	8	8	8	9	14	15	17	x	x	x	x	x	x	x	x	x	x	x
720l	0	5	7	7	5	6	6	6	7	9	10	13	14	x	x	x	x	x	x	x	x	x	x
720w	0	5	5	5	7	7	7	8	10	11	11.5	15.5	16	x	x	x	x	x	x	x	x	x	x
332w	0	6	6.5	6.5	5	6	6.5	7	8	10	13	14	x	x	x	x	x	x	x	x	x	x	x
332l	0	5	5	5	7	7	7	7	8	12	16	16	x	x	x	x	x	x	x	x	x	x	x
Vehicle		6	6.5	6.5																					Vehicle
719w	0	5	5	5	6	6	8	10	13	14	x	x	x	x	x	x	x	x	x	x	x	x	x		719	0	75	81.25	81.25	135	162	336	600	1267.5	1568
719l	0	6	6.5	6.5	7.5	9	10.5	12	15	16	x	x	x	x	x	x	x	x	x	x	x	x	x		787	0	62.5	75	75	81.25	361.25	496.375	650	1080	1470
787w	0	5	5	5	5	8.5	9.5	10	12	14	x	x	x	x	x	x	x	x	x	x	x	x	x		397	0	62.5	75	75	196	550	665.5	1098.5	1687.5
787l	0	5	6	6	6.5	10	11	13	15	15	x	x	x	x	x	x	x	x	x	x	x	x	x		323	0	75	81.25	81.25	224	288	405	550	864	1098.5	1274	1800
397w	0	5	5	5	7	10	11	13	15		x	x	x	x	x	x	x	x	x	x	x	x	x
397l	0	5	6	6	8	11	11	13	15		x	x	x	x	x	x	x	x	x	x	x	x	x
323w	0	5	5	5	8	8	9	10	12	13	14	15	x	x	x	x	x	x	x	x	x	x	x
323l	0	6	6.5	6.5	7	9	10	11	12	13	13	16	x	x	x	x	x	x	x	x	x	x	x
