# Supplementary material for: Artificial intelligence-powered discovery of small molecules inhibiting CTLA-4 in cancer
Source: BJC Rep. Author manuscript; Available in PMC 2024 Feb 4. (PMC10838660; doi:10.1038/s44276-023-00035-5)
Supplement: Raw Data [file NIHMS1961340-supplement-Raw_Data.zip › RAWData/Figure 5/Figure 5f/Figure 5f.csv]

sample	clonotype_id	frequency	proportion	cdr3s_aa	cdr3s_nt	inkt_evidence	mait_evidence
PBS	clonotype1	91	0.0773809523809523	TRB:CASSHDWGDNYAEQFF;TRA:CAMREMDYNQGKLIF;TRA:CAMREMDYNQGKLIF;TRA:CAVKGFASALTF	TRB:TGTGCCAGCAGTCACGACTGGGGGGATAACTATGCTGAGCAGTTCTTC;TRA:TGTGCTATGAGAGAGATGGATTATAACCAGGGGAAGCTTATCTTT;TRA:TGTGCTATGAGAGAGATGGATTATAACCAGGGGAAGCTTATCTTT;TRA:TGTGCAGTGAAGGGCTTTGCAAGTGCGCTGACATTT
PBS	clonotype2	48	0.0408163265306122	TRB:CASSQGLGEDTQYF;TRA:CAAKDYSNNRLTL	TRB:TGTGCCAGCAGCCAAGGACTGGGCGAAGACACCCAGTACTTT;TRA:TGTGCAGCAAAGGACTACAGCAACAACAGACTTACTTTG
PBS	clonotype3	21	0.0178571428571428	TRB:CASSQEMGTGGREGTQYF;TRA:CAVSMSGSFNKLTF	TRB:TGTGCCAGCAGCCAAGAAATGGGGACAGGGGGCAGGGAAGGCACCCAGTACTTT;TRA:TGTGCAGTGAGCATGTCTGGTAGCTTCAATAAGTTGACCTTT
PBS	clonotype4	16	0.0136054421768707	TRB:CASSQTQGADTQYF;TRA:CAARDYSNNRLTL	TRB:TGTGCCAGCAGCCAAACACAGGGGGCCGACACCCAGTACTTT;TRA:TGTGCAGCAAGGGACTACAGCAACAACAGACTTACTTTG
PBS	clonotype5	11	0.0093537414965986	TRB:CASSFPGSSYEQYF;TRA:CAASSNNNNAPRF	TRB:TGTGCCAGCAGCTTTCCTGGGAGCTCCTATGAACAGTACTTC;TRA:TGTGCAGCAAGCAGCAATAACAACAATGCCCCACGATTT
PBS	clonotype6	9	0.0076530612244897	TRB:CGARGTGGNTLYF;TRA:CAASADRGSALGRLHF	TRB:TGTGGTGCTAGGGGGACAGGTGGAAATACGCTCTATTTT;TRA:TGTGCAGCAAGTGCAGATAGAGGTTCAGCCTTAGGGAGGCTGCATTTT
PBS	clonotype7	9	0.0076530612244897	TRB:CASSSGSNSDYTF;TRA:CAMREIASSSFSKLVF	TRB:TGTGCTAGCAGTTCGGGGTCAAACTCCGACTACACCTTC;TRA:TGTGCTATGAGAGAGATAGCATCCTCCTCCTTCAGCAAGCTGGTGTTT	TRB:gene
PBS	clonotype8	9	0.0076530612244897	TRB:CASSPPGGEDTQYF;TRA:CAAKDYSNNRLTL	TRB:TGTGCCAGCAGCCCCCCGGGGGGCGAGGACACCCAGTACTTT;TRA:TGTGCAGCAAAAGACTACAGCAACAACAGACTTACTTTG
PBS	clonotype9	9	0.0076530612244897	TRB:CASSLIGHPNTEVFF;TRA:CAMRGRTGNYKYVF	TRB:TGTGCCAGCAGTTTAATCGGGCACCCAAACACAGAAGTCTTCTTT;TRA:TGTGCTATGAGAGGTCGTACAGGAAACTACAAATACGTCTTT
PBS	clonotype10	8	0.0068027210884353	TRB:CGAREANTEVFF;TRA:CAVSPPDYSNNRLTL	TRB:TGTGGTGCTAGGGAAGCAAACACAGAAGTCTTCTTT;TRA:TGTGCAGTGAGCCCACCGGACTACAGCAACAACAGACTTACTTTG
PBS	clonotype11	8	0.0068027210884353	TRB:CASGRDWQDTQYF;TRB:CASSQGLGINQDTQYF;TRA:CALSDLTGYQNFYF	TRB:TGTGCCAGCGGGAGGGACTGGCAAGACACCCAGTACTTT;TRB:TGTGCCAGCAGCCAGGGACTGGGGATTAACCAAGACACCCAGTACTTT;TRA:TGTGCTTTGAGTGATCTCACGGGTTACCAGAACTTCTATTTT
PBS	clonotype12	7	0.0059523809523809	TRB:CASSQEQGGAETLYF;TRA:CAASDYSNNRLTL	TRB:TGTGCCAGCAGCCAAGAACAGGGTGGTGCAGAAACGCTGTATTTT;TRA:TGTGCAGCAAGCGACTACAGCAACAACAGACTTACTTTG
PBS	clonotype13	7	0.0059523809523809	TRB:CASGDSLYAEQFF;TRA:CAMRGPSSNTNKVVF	TRB:TGTGCCAGCGGTGATTCCCTCTATGCTGAGCAGTTCTTC;TRA:TGTGCTATGAGAGGTCCATCTTCCAATACCAACAAAGTCGTCTTT
PBS	clonotype14	6	0.0051020408163265	TRB:CASSLELGGSEQYF;TRA:CAAMDYSNNRLTL	TRB:TGTGCAAGCAGCTTAGAACTGGGGGGGAGTGAACAGTACTTC;TRA:TGTGCAGCAATGGACTACAGCAACAACAGACTTACTTTG
PBS	clonotype15	5	0.0042517006802721	TRB:CASSQAIQDTQYF;TRA:CAADYSNNRLTL	TRB:TGTGCCAGCAGCCAAGCAATCCAAGACACCCAGTACTTT;TRA:TGTGCTGCAGACTACAGCAACAACAGACTTACTTTG
PBS	clonotype16	5	0.0042517006802721	TRB:CTCSAWTGQNTLYF;TRA:CAPLGGADRLTF;TRA:CAVGNAGAKLTF	TRB:TGCACCTGCAGTGCCTGGACTGGTCAAAACACCTTGTACTTT;TRA:TGTGCTCCCTTAGGAGGTGCAGATAGACTCACCTTT;TRA:TGCGCAGTCGGGAATGCAGGTGCCAAGCTCACATTC	TRB:gene
PBS	clonotype17	4	0.0034013605442176	TRB:CAWGDRDSYNSPLYF;TRA:CAANQGGRALIF	TRB:TGTGCCTGGGGGGACAGGGATTCCTATAATTCGCCCCTCTACTTT;TRA:TGTGCTGCCAACCAGGGAGGCAGAGCTCTGATATTT
PBS	clonotype18	4	0.0034013605442176	TRB:CASSSGGRGEQYF;TRA:CAVSPFNTGNYKYVF	TRB:TGTGCTAGCAGTAGTGGGGGGCGCGGTGAACAGTACTTC;TRA:TGTGCTGTGAGCCCCTTTAATACAGGAAACTACAAATACGTCTTT
PBS	clonotype19	4	0.0034013605442176	TRB:CASSSISGNTLYF;TRA:CAASGYTNKVVF	TRB:TGTGCAAGCAGCTCCATTTCTGGAAATACGCTCTATTTT;TRA:TGTGCAGCAAGTGGATATACCAACAAAGTCGTCTTT
PBS	clonotype20	4	0.0034013605442176	TRB:CASSFGGLSAEQFF;TRB:CASSHDWGDNYAEQFF;TRA:CVLGGSALGRLHF	TRB:TGTGCCAGCAGTTTTGGGGGGTTGAGTGCTGAGCAGTTCTTC;TRB:TGTGCCAGCAGTCACGACTGGGGGGATAACTATGCTGAGCAGTTCTTC;TRA:TGTGTTCTGGGTGGATCAGCCTTAGGGAGGCTGCATTTT
PBS	clonotype21	4	0.0034013605442176	TRB:CASSMLGGRRQNTLYF;TRA:CAPQATGGNNKLTF	TRB:TGTGCCAGCAGTATGTTGGGGGGGCGCCGTCAAAACACCTTGTACTTT;TRA:TGTGCTCCTCAGGCTACTGGAGGCAATAATAAGCTGACTTTT		TRB:gene
PBS	clonotype22	4	0.0034013605442176	TRB:CASSLPANQDTQYF;TRA:CAAKVNYGNEKITF	TRB:TGTGCCAGCTCTCTCCCTGCTAACCAAGACACCCAGTACTTT;TRA:TGTGCTGCGAAGGTAAACTATGGAAATGAGAAAATAACTTTT
PBS	clonotype23	3	0.0025510204081632	TRB:CASGDPGPNSDYTF;TRB:CAWSKQGNTEVFF;TRA:CAAEDDSNNRIFF	TRB:TGTGCCAGCGGTGATCCAGGGCCAAACTCCGACTACACCTTC;TRB:TGTGCCTGGAGTAAACAGGGGAACACAGAAGTCTTCTTT;TRA:TGTGCTGCTGAGGATGATAGCAATAACAGAATCTTCTTT
PBS	clonotype24	3	0.0025510204081632	TRB:CASSGWGGYAEQFF;TRA:CATERNNYAQGLTF	TRB:TGTGCCAGCAGTGGCTGGGGGGGCTATGCTGAGCAGTTCTTC;TRA:TGTGCTACTGAACGAAATAACTATGCCCAGGGATTAACCTTC		TRB:gene
PBS	clonotype25	3	0.0025510204081632	TRB:CGARVSISNERLFF;TRA:CALSMDYANKMIF	TRB:TGTGGTGCTAGGGTGAGCATTTCCAACGAAAGATTATTTTTC;TRA:TGTGCTCTGAGCATGGACTATGCAAACAAGATGATCTTT
PBS	clonotype26	3	0.0025510204081632	TRA:CAARDYSNNRLTL	TRA:TGTGCAGCAAGGGACTACAGCAACAACAGACTTACTTTG
PBS	clonotype27	3	0.0025510204081632	TRB:CASSQALFQDTQYF;TRA:CAVMNYNQGKLIF	TRB:TGTGCCAGCAGCCAAGCCCTCTTCCAAGACACCCAGTACTTT;TRA:TGTGCAGTCATGAATTATAACCAGGGGAAGCTTATCTTT
PBS	clonotype28	3	0.0025510204081632	TRB:CASSPQGAEVFF;TRA:CAVSPNYGNEKITF	TRB:TGTGCCAGCAGTCCACAGGGGGCAGAAGTCTTCTTT;TRA:TGTGCAGTGAGCCCCAACTATGGAAATGAGAAAATAACTTTT
PBS	clonotype29	3	0.0025510204081632	TRB:CASSRTGGAQNTLYF;TRA:CSASQSDYSNNRLTL	TRB:TGTGCCAGCAGTCGGACTGGGGGGGCTCAAAACACCTTGTACTTT;TRA:TGCTCAGCAAGTCAGTCGGACTACAGCAACAACAGACTTACTTTG		TRB:gene
PBS	clonotype30	3	0.0025510204081632	TRB:CASSQDGYNNQAPLF;TRA:CATNQGGRALIF	TRB:TGTGCCAGCAGCCAAGACGGATATAACAACCAGGCTCCGCTTTTT;TRA:TGTGCTACCAACCAGGGAGGCAGAGCTCTGATATTT
PBS	clonotype31	3	0.0025510204081632	TRB:CASSDRGRGAETLYF;TRA:CAVYQGGRALIF	TRB:TGTGCCAGCAGTGACAGGGGGCGCGGTGCAGAAACGCTGTATTTT;TRA:TGCGCAGTCTACCAGGGAGGCAGAGCTCTGATATTT		TRB:gene
PBS	clonotype32	3	0.0025510204081632	TRB:CASKLGGANTEVFF;TRA:CALMVNNAGAKLTF	TRB:TGTGCAAGCAAGTTAGGGGGGGCAAACACAGAAGTCTTCTTT;TRA:TGTGCTCTGATGGTTAATAATGCAGGTGCCAAGCTCACATTC
PBS	clonotype33	3	0.0025510204081632	TRB:CASSDGQTNTGQLYF;TRA:CAVSANSAGNKLTF	TRB:TGTGCCAGCAGTGATGGACAAACAAACACCGGGCAGCTCTACTTT;TRA:TGCGCAGTCAGTGCAAACAGTGCAGGGAACAAGCTAACTTTT		TRB:gene
PBS	clonotype34	3	0.0025510204081632	TRB:CASSLWGVGAEQFF;TRA:CAASVITGNTGKLIF	TRB:TGTGCCAGCAGTCTCTGGGGGGTGGGTGCTGAGCAGTTCTTC;TRA:TGTGCTGCAAGTGTTATAACAGGCAATACCGGAAAACTCATCTTT
PBS	clonotype35	3	0.0025510204081632	TRB:CASSLSLGQGGAETLYF;TRA:CADQGGRALIF;TRA:CALSYAQGLTF	TRB:TGTGCCAGCAGCTTAAGCCTCGGACAGGGTGGAGCAGAAACGCTGTATTTT;TRA:TGTGCCGACCAGGGAGGCAGAGCTCTGATATTT;TRA:TGTGCTCTGAGCTATGCCCAGGGATTAACCTTC
PBS	clonotype36	2	0.0017006802721088	TRB:CGARGGYSDYTF;TRA:CAVGGNYKYVF;TRA:CAVSIDTNTGKLTF	TRB:TGTGGTGCTAGGGGAGGATACTCCGACTACACCTTC;TRA:TGTGCTGTGGGAGGAAACTACAAATACGTCTTT;TRA:TGTGCAGTGAGCATTGACACCAATACAGGCAAATTAACCTTT
PBS	clonotype37	2	0.0017006802721088	TRB:CGASWGGAETLYF;TRA:CAASPNSNNRIFF	TRB:TGTGGTGCTAGCTGGGGGGGCGCAGAAACGCTGTATTTT;TRA:TGTGCAGCAAGCCCGAATAGCAATAACAGAATCTTCTTT
PBS	clonotype38	2	0.0017006802721088	TRB:CGVPGQGANTEVFF;TRA:CAASNYAQGLTF;TRA:CAAWGNYKYVF	TRB:TGTGGTGTTCCGGGACAGGGGGCAAACACAGAAGTCTTCTTT;TRA:TGTGCAGCAAGTAACTATGCCCAGGGATTAACCTTC;TRA:TGTGCTGCCTGGGGAAACTACAAATACGTCTTT
PBS	clonotype39	2	0.0017006802721088	TRB:CGALTGGVYAEQFF;TRA:CAAGGSNAKLTF;TRA:CAVRSNTGYQNFYF	TRB:TGTGGTGCTTTGACTGGGGGGGTCTATGCTGAGCAGTTCTTC;TRA:TGTGCTGCAGGAGGAAGCAATGCAAAGCTAACCTTC;TRA:TGTGCAGTGAGGTCGAACACGGGTTACCAGAACTTCTATTTT
PBS	clonotype40	2	0.0017006802721088	TRB:CAWSPGGVQDTQYF;TRA:CALRTFSNTNKVVF;TRA:CALSDPDSGGSNYKLTF	TRB:TGTGCCTGGAGTCCAGGGGGGGTCCAAGACACCCAGTACTTT;TRA:TGTGCTTTGAGGACGTTTTCCAATACCAACAAAGTCGTCTTT;TRA:TGTGCTTTGAGTGATCCGGACAGTGGAGGCAGCAATTACAAACTGACATTT
PBS	clonotype41	2	0.0017006802721088	TRB:CASSWDTYTEVFF;TRA:CAAGANNNAPRF;TRA:CALSDRGSWQLIF	TRB:TGTGCCAGCAGTTGGGACACCTACACAGAAGTCTTCTTT;TRA:TGCGCAGCAGGTGCTAACAACAATGCCCCACGATTT;TRA:TGTGCTCTGAGTGATCGAGGCAGCTGGCAACTCATCTTT		TRB:gene
PBS	clonotype42	2	0.0017006802721088	TRB:CASSQSGRAETLYF;TRA:CAFFTGSGGKLTL	TRB:TGTGCCAGCAGCCAATCCGGGCGTGCAGAAACGCTGTATTTT;TRA:TGTGCTTTCTTTACTGGCAGTGGTGGAAAACTCACTTTG
PBS	clonotype43	2	0.0017006802721088	TRB:CASSSDISYEQYF;TRA:CAAENSGGSNAKLTF	TRB:TGTGCTAGCAGTTCGGACATCTCCTATGAACAGTACTTC;TRA:TGTGCTGCTGAGAATTCTGGAGGAAGCAATGCAAAGCTAACCTTC	TRB:gene
PBS	clonotype44	2	0.0017006802721088	TRB:CASSPQGAQDTQYF;TRA:CAVITGNTGKLIF	TRB:TGTGCCAGCAGTCCTCAGGGGGCCCAAGACACCCAGTACTTT;TRA:TGTGCTGTCATAACAGGCAATACCGGAAAACTCATCTTT
PBS	clonotype45	2	0.0017006802721088	TRA:CAVSMSGSFNKLTF	TRA:TGTGCAGTGAGCATGTCTGGTAGCTTCAATAAGTTGACCTTT
PBS	clonotype46	2	0.0017006802721088	TRB:CASSLVGGAEQFF;TRB:CASSWTGNQDTQYF;TRA:CAASKGNYNQGKLIF	TRB:TGTGCCAGCAGCTTAGTGGGAGGGGCTGAGCAGTTCTTC;TRB:TGTGCCAGCAGCTGGACGGGGAACCAAGACACCCAGTACTTT;TRA:TGTGCAGCAAGCAAGGGGAATTATAACCAGGGGAAGCTTATCTTT
PBS	clonotype47	2	0.0017006802721088	TRB:CASRPDNQDTQYF;TRA:CAASVITGNTGKLIF	TRB:TGTGCCAGCAGGCCCGACAACCAAGACACCCAGTACTTT;TRA:TGTGCTGCAAGCGTTATAACAGGCAATACCGGAAAACTCATCTTT
PBS	clonotype48	2	0.0017006802721088	TRB:CASSLTVSNERLFF;TRA:CAASAYNQGKLIF;TRA:CAVNYNQGKLIF	TRB:TGTGCCAGCAGCTTGACAGTTTCCAACGAAAGATTATTTTTC;TRA:TGTGCTGCAAGTGCCTATAACCAGGGGAAGCTTATCTTT;TRA:TGTGCAGTAAATTATAACCAGGGGAAGCTTATCTTT
PBS	clonotype49	2	0.0017006802721088	TRB:CSSSQSGGAYEQYF;TRA:CAASWNSNNRIFF	TRB:TGCTCCAGCAGTCAATCAGGGGGCGCCTATGAACAGTACTTC;TRA:TGTGCAGCTAGTTGGAATAGCAATAACAGAATCTTCTTT
PBS	clonotype50	2	0.0017006802721088	TRB:CASSIRPPEQYF;TRA:CAASRGSALGRLHF	TRB:TGTGCCAGCAGTATAAGGCCTCCGGAACAGTACTTC;TRA:TGTGCAGCATCTAGAGGTTCAGCCTTAGGGAGGCTGCATTTT		TRB:gene
PBS	clonotype51	2	0.0017006802721088	TRB:CASSAGTYYAEQFF;TRA:CVLSARGSALGRLHF	TRB:TGTGCCAGCAGCGCCGGGACATACTATGCTGAGCAGTTCTTC;TRA:TGTGTTTTGAGCGCGCGGGGTTCAGCCTTAGGGAGGCTGCATTTT
PBS	clonotype52	2	0.0017006802721088	TRB:CASSSGQKINERLFF;TRA:CAARYYAQGLTF	TRB:TGTGCCAGCAGCTCCGGACAAAAAATCAACGAAAGATTATTTTTC;TRA:TGTGCAGCAAGATACTATGCCCAGGGATTAACCTTC
PBS	clonotype53	2	0.0017006802721088	TRB:CASRPGQGAYNYAEQFF;TRA:CAASTGFASALTF	TRB:TGTGCCAGCAGACCGGGACAGGGGGCCTATAACTATGCTGAGCAGTTCTTC;TRA:TGTGCTGCCTCTACAGGCTTTGCAAGTGCGCTGACATTT		TRB:gene
PBS	clonotype54	2	0.0017006802721088	TRB:CTCSVRDNSYEQYF;TRA:CALGAGNNYAQGLTF	TRB:TGCACCTGCAGTGTCCGGGACAACTCCTATGAACAGTACTTC;TRA:TGTGCTCTGGGTGCGGGAAATAACTATGCCCAGGGATTAACCTTC	TRB:gene
PBS	clonotype55	2	0.0017006802721088	TRB:CASSSQVYAEQFF;TRB:CTCSADWGGVEQYF;TRA:CAASEVTGNTGKLIF	TRB:TGTGCTAGCAGTTCACAAGTCTATGCTGAGCAGTTCTTC;TRB:TGCACCTGCAGTGCAGACTGGGGGGGCGTTGAACAGTACTTC;TRA:TGTGCTGCAAGTGAAGTCACAGGCAATACCGGAAAACTCATCTTT	TRB:gene
PBS	clonotype56	2	0.0017006802721088	TRB:CASSHDWGDNYAEQFF	TRB:TGTGCCAGCAGTCACGACTGGGGGGATAACTATGCTGAGCAGTTCTTC
PBS	clonotype57	2	0.0017006802721088	TRB:CASSKLGGYAEQFF;TRA:CAMRDDTNAYKVIF	TRB:TGTGCCAGCAGTAAACTGGGGGGCTATGCTGAGCAGTTCTTC;TRA:TGTGCTATGAGAGATGACACAAATGCTTACAAAGTCATCTTT		TRB:gene
PBS	clonotype58	2	0.0017006802721088	TRB:CTCSADGTGVYEQYF;TRA:CAAAGYGSSGNKLIF;TRA:CALEGASSSFSKLVF	TRB:TGCACCTGCAGTGCAGATGGGACAGGGGTTTATGAACAGTACTTC;TRA:TGTGCTGCAGCCGGTTATGGGAGCAGTGGCAACAAGCTCATCTTT;TRA:TGTGCACTGGAGGGTGCATCCTCCTCCTTCAGCAAGCTGGTGTTT	TRB:gene
PBS	clonotype59	2	0.0017006802721088	TRB:CTCSAWGGNYAEQFF;TRA:CAVSANSAGNKLTF	TRB:TGCACCTGCAGTGCTTGGGGGGGGAACTATGCTGAGCAGTTCTTC;TRA:TGCGCAGTCAGTGCTAACAGTGCAGGGAACAAGCTAACTTTT	TRB:gene
PBS	clonotype60	2	0.0017006802721088	TRB:CASSLPGLGGDEQYF;TRA:CALTSGGNYKPTF	TRB:TGTGCCAGCAGTCTTCCGGGACTGGGGGGAGATGAACAGTACTTC;TRA:TGTGCTCTGACCTCAGGAGGAAACTACAAACCTACGTTT		TRB:gene
PBS	clonotype61	2	0.0017006802721088	TRB:CASSGGRNTLYF;TRB:CASSLGRGNSYNSPLYF;TRA:CARNSNNRIFF	TRB:TGTGCCAGCTCTGGGGGGCGAAACACCTTGTACTTT;TRB:TGTGCCAGCAGTTTAGGCAGGGGGAATTCCTATAATTCGCCCCTCTACTTT;TRA:TGTGCTCGGAATAGCAATAACAGAATCTTCTTT
PBS	clonotype62	2	0.0017006802721088	TRB:CASGDRYEQYF;TRA:CAARGYNQGKLIF	TRB:TGTGCCAGCGGAGACAGATATGAACAGTACTTC;TRA:TGTGCAGCAAGGGGTTATAACCAGGGGAAGCTTATCTTT
PBS	clonotype63	2	0.0017006802721088	TRB:CASGGQGWAEQFF;TRA:CAVSARTGNTGKLIF	TRB:TGTGCCAGCGGAGGACAGGGGTGGGCTGAGCAGTTCTTC;TRA:TGTGCTGTGAGCGCGCGAACAGGCAATACCGGAAAACTCATCTTT
PBS	clonotype64	2	0.0017006802721088	TRB:CASGDSLYAEQFF;TRA:CAMRGPSSNTNKVVF	TRB:TGTGCCAGCGGTGATTCCCTCTATGCTGAGCAGTTCTTC;TRA:TGTGCTATGAGAGGTCCATCTTCCAATACCAACAAAGTCGTCTTT
PBS	clonotype65	2	0.0017006802721088	TRB:CASSLWDNQDTQYF;TRA:CALSDRVGDNSKLIW;TRA:CATDEGTGNTGKLIF	TRB:TGTGCCAGCTCTCTCTGGGATAACCAAGACACCCAGTACTTT;TRA:TGTGCTTTGAGTGATAGGGTTGGTGACAACAGTAAGCTGATTTGG;TRA:TGTGCTACTGATGAGGGGACAGGCAATACCGGAAAACTCATCTTT
PBS	clonotype66	2	0.0017006802721088	TRB:CASGDTGVSGNTLYF;TRA:CAMREGTGYQNFYF	TRB:TGTGCCAGCGGTGACACAGGGGTTTCTGGAAATACGCTCTATTTT;TRA:TGTGCTATGAGAGAGGGGACGGGTTACCAGAACTTCTATTTT
PBS	clonotype67	1	0.0008503401360544	TRB:CGARVEQYF;TRA:CAAPSSGSWQLIF;TRA:CAVKYNQGKLIF	TRB:TGTGGTGCTAGGGTTGAACAGTACTTC;TRA:TGTGCAGCGCCATCTTCTGGCAGCTGGCAACTCATCTTT;TRA:TGTGCTGTGAAGTATAACCAGGGGAAGCTTATCTTT
PBS	clonotype68	1	0.0008503401360544	TRB:CASRYEQYF	TRB:TGTGCCAGCAGGTATGAACAGTACTTC		TRB:gene
PBS	clonotype69	1	0.0008503401360544	TRB:CASSDERGPNTEVFF;TRB:CAWRTVEVFF;TRA:CALERDTGYQNFYF	TRB:TGTGCCAGCAGTGATGAGCGGGGCCCTAACACAGAAGTCTTCTTT;TRB:TGTGCCTGGAGGACAGTAGAAGTCTTCTTT;TRA:TGTGCTTTGGAACGGGACACGGGTTACCAGAACTTCTATTTT		TRB:gene
PBS	clonotype70	1	0.0008503401360544	TRB:CASSEGEQYF;TRA:CALGDNSNYNVLYF	TRB:TGTGCCAGCAGTGAGGGGGAACAGTACTTC;TRA:TGTGCTCTGGGTGATAACTCTAATTACAACGTGCTTTACTTC		TRB:gene
PBS	clonotype71	1	0.0008503401360544	TRB:CASTGTSEVFF;TRA:CAVSIGPYGIFF	TRB:TGTGCCAGCACCGGGACATCAGAAGTCTTCTTT;TRA:TGTGCAGTGAGCATAGGGCCCTATGGAATCTTCTTT		TRB:gene
PBS	clonotype72	1	0.0008503401360544	TRB:CASSQGREQYF;TRA:CAVIPTNSAGNKLTF	TRB:TGTGCCAGCAGTCAGGGGAGGGAACAGTACTTC;TRA:TGTGCTGTGATCCCGACTAACAGTGCAGGGAACAAGCTAACTTTT		TRB:gene
PBS	clonotype73	1	0.0008503401360544	TRB:CGASQGTEVFF;TRA:CALSGNSGTYQRF	TRB:TGTGGTGCTAGCCAGGGCACAGAAGTCTTCTTT;TRA:TGTGCTCTGAGTGGAAATTCTGGGACTTACCAGAGGTTT
PBS	clonotype74	1	0.0008503401360544	TRB:CASRINTEVFF	TRB:TGTGCCAGCAGGATAAACACAGAAGTCTTCTTT
PBS	clonotype75	1	0.0008503401360544	TRB:CASRRSSYEQYF	TRB:TGTGCCAGCAGGAGGAGCTCCTATGAACAGTACTTC		TRB:gene
PBS	clonotype76	1	0.0008503401360544	TRB:CASSDGGYEQYF	TRB:TGTGCCAGCAGTGATGGGGGTTATGAACAGTACTTC		TRB:gene
PBS	clonotype77	1	0.0008503401360544	TRB:CASRDRAVFF;TRA:CAADGTNTGKLTF	TRB:TGTGCCAGCAGGGACAGGGCCGTCTTCTTT;TRA:TGTGCTGCTGATGGCACCAATACAGGCAAATTAACCTTT
PBS	clonotype78	1	0.0008503401360544	TRB:CSSSRANTEVFF;TRA:CALDFGSGGKLTL	TRB:TGTAGTTCTAGCAGAGCAAACACAGAAGTCTTCTTT;TRA:TGTGCTTTGGATTTTGGCAGTGGTGGAAAACTCACTTTG
PBS	clonotype79	1	0.0008503401360544	TRB:CGARQGADTQYF;TRA:CAMGRGDNQGKLIF	TRB:TGTGGTGCTAGGCAGGGGGCCGACACCCAGTACTTT;TRA:TGTGCTATGGGACGGGGAGATAACCAGGGGAAGCTTATCTTT
PBS	clonotype80	1	0.0008503401360544	TRB:CGALTASYEQYF;TRA:CAAETGSGYNKLTF	TRB:TGTGGTGCTTTGACAGCCTCCTATGAACAGTACTTC;TRA:TGTGCTGCTGAGACAGGCTCGGGATACAACAAACTCACTTTT
PBS	clonotype81	1	0.0008503401360544	TRB:CGVREGYAEQFF;TRA:CATRAGYQNFYF	TRB:TGTGGTGTCAGGGAGGGCTATGCTGAGCAGTTCTTC;TRA:TGTGCTACTAGAGCGGGTTACCAGAACTTCTATTTT
PBS	clonotype82	1	0.0008503401360544	TRB:CASSEGRGEQYF;TRA:CAGRGSALGRLHF	TRB:TGTGCCAGCAGTGAGGGGCGCGGGGAACAGTACTTC;TRA:TGTGCAGGTAGAGGTTCAGCCTTAGGGAGGCTGCATTTT		TRB:gene
PBS	clonotype83	1	0.0008503401360544	TRB:CASGDRAEQFF;TRA:CALSDPQGGRALIF	TRB:TGTGCCAGCGGGGACAGGGCTGAGCAGTTCTTC;TRA:TGTGCTTTGAGTGATCCCCAGGGAGGCAGAGCTCTGATATTT	TRB:gene	TRB:gene
PBS	clonotype84	1	0.0008503401360544	TRB:CASGGQGEVFF;TRA:CAASKTGNTGKLIF	TRB:TGTGCCAGCGGTGGACAGGGTGAAGTCTTCTTT;TRA:TGTGCAGCAAGCAAGACAGGCAATACCGGAAAACTCATCTTT	TRB:gene	TRB:gene
PBS	clonotype85	1	0.0008503401360544	TRB:CGARTGGWEQYF;TRA:CALSDDYSNNRLTL	TRB:TGTGGTGCCCGGACAGGGGGCTGGGAACAGTACTTC;TRA:TGTGCTTTGAGTGATGACTACAGCAACAACAGACTTACTTTG
PBS	clonotype86	1	0.0008503401360544	TRB:CASSDAWDTQYF;TRA:CAMRDPGYQNFYF;TRA:CAVPNTGYQNFYF	TRB:TGTGCCAGCAGTGATGCCTGGGACACCCAGTACTTT;TRA:TGTGCTATGAGAGACCCGGGTTACCAGAACTTCTATTTT;TRA:TGCGCAGTCCCGAACACGGGTTACCAGAACTTCTATTTT		TRB:gene
PBS	clonotype87	1	0.0008503401360544	TRB:CASSDIAETLYF;TRA:CVVGDRGSALGRLHF	TRB:TGTGCCAGCAGTGATATTGCAGAAACGCTGTATTTT;TRA:TGTGTGGTGGGGGATAGAGGTTCAGCCTTAGGGAGGCTGCATTTT	TRA:gene	TRB:gene
PBS	clonotype88	1	0.0008503401360544	TRB:CASSGDSTEVFF;TRA:CAASIITGNTGKLIF	TRB:TGTGCCAGCAGTGGGGACAGCACAGAAGTCTTCTTT;TRA:TGTGCTGCAAGTATAATAACAGGCAATACCGGAAAACTCATCTTT		TRB:gene
PBS	clonotype89	1	0.0008503401360544	TRB:CASSDVNYEQYF;TRA:CAMREDSGGSNYKLTF	TRB:TGTGCCAGCAGTGATGTCAACTATGAACAGTACTTC;TRA:TGTGCTATGAGAGAGGACAGTGGAGGCAGCAATTACAAACTGACATTT		TRB:gene
PBS	clonotype90	1	0.0008503401360544	TRB:CGARDLNYEQYF;TRA:CALSDRNYGSSGNKLIF	TRB:TGTGGTGCTAGGGATCTGAACTATGAACAGTACTTC;TRA:TGTGCTTTGAGTGATAGGAATTATGGGAGCAGTGGCAACAAGCTCATCTTT
PBS	clonotype91	1	0.0008503401360544	TRB:CASSHIYEQYF;TRA:CALGDRGVRDTNAYKVIF	TRB:TGTGCCAGCAGTCACATCTATGAACAGTACTTC;TRA:TGTGCTCTGGGTGATCGCGGGGTTCGGGACACAAATGCTTACAAAGTCATCTTT		TRB:gene
PBS	clonotype92	1	0.0008503401360544	TRB:CGGGHSGNTLYF;TRA:CALIANTGANTGKLTF	TRB:TGTGGAGGGGGACATTCTGGAAATACGCTCTATTTT;TRA:TGTGCTCTGATCGCTAACACTGGAGCTAACACTGGAAAGCTCACGTTT
PBS	clonotype93	1	0.0008503401360544	TRA:CALERRSNYQLIW	TRA:TGTGCTTTGGAACGAAGGAGCAACTATCAGTTGATCTGG
PBS	clonotype94	1	0.0008503401360544	TRB:CAWSLGGHTEVFF	TRB:TGTGCCTGGAGTCTAGGGGGTCACACAGAAGTCTTCTTT
PBS	clonotype95	1	0.0008503401360544	TRB:CAWSLKGWTEVFF	TRB:TGTGCCTGGAGTCTGAAGGGGTGGACAGAAGTCTTCTTT
PBS	clonotype96	1	0.0008503401360544	TRB:CASGGDKDEQYF	TRB:TGTGCCAGCGGTGGGGACAAAGATGAACAGTACTTC	TRB:gene	TRB:gene
PBS	clonotype97	1	0.0008503401360544	TRB:CASSEDNYAEQFF	TRB:TGTGCCAGCAGTGAGGACAACTATGCTGAGCAGTTCTTC		TRB:gene
PBS	clonotype98	1	0.0008503401360544	TRB:CASSDGPNSDYTF	TRB:TGTGCCAGCAGTGATGGGCCCAACTCCGACTACACCTTC		TRB:gene
PBS	clonotype99	1	0.0008503401360544	TRB:CASSLSETLYF;TRA:CAMREFLSGGSNYKLTF;TRA:CILTGGTGSKLSF	TRB:TGTGCTAGCAGTCTCTCAGAAACGCTGTATTTT;TRA:TGTGCTATGAGAGAGTTTCTCAGTGGAGGCAGCAATTACAAACTGACATTT;TRA:TGTATCCTGACTGGGGGCACTGGGTCTAAGCTGTCATTT
PBS	clonotype100	1	0.0008503401360544	TRB:CGARGGRRDTQYF;TRA:CAVSAGFASALTF;TRA:CILRGGGNYKYVF	TRB:TGTGGTGCTAGGGGGGGGAGGCGAGACACCCAGTACTTT;TRA:TGCGCAGTCAGTGCAGGCTTTGCAAGTGCGCTGACATTT;TRA:TGTATCCTGAGAGGAGGAGGAAACTACAAATACGTCTTT
PBS	clonotype101	1	0.0008503401360544	TRB:CASSQDQGGSDYTF;TRB:CAWGDRGYERLFF;TRA:CAIDPNTGKLTF	TRB:TGTGCCAGCAGCCAAGACCAGGGCGGCTCCGACTACACCTTC;TRB:TGTGCCTGGGGGGACAGGGGATACGAAAGATTATTTTTC;TRA:TGTGCTATAGATCCCAATACAGGCAAATTAACCTTT
PBS	clonotype102	1	0.0008503401360544	TRB:CASSDWPNTEVFF;TRA:CARDTNAYKVIF	TRB:TGTGCCAGCAGTGACTGGCCAAACACAGAAGTCTTCTTT;TRA:TGTGCACGGGACACAAATGCTTACAAAGTCATCTTT		TRB:gene
PBS	clonotype103	1	0.0008503401360544	TRB:CASSDGWGYEQYF;TRB:CASSSTGGPYEQYF;TRA:CALVGTGSKLSF	TRB:TGTGCCAGCAGTGATGGGTGGGGATATGAACAGTACTTC;TRB:TGTGCAAGCAGCTCCACTGGGGGGCCCTATGAACAGTACTTC;TRA:TGTGCTTTGGTGGGCACTGGGTCTAAGCTGTCATTT		TRB:gene
PBS	clonotype104	1	0.0008503401360544	TRB:CASSLGNQVFF;TRA:CALDGDSNYQLIW	TRB:TGTGCTAGCAGTTTGGGGAATCAAGTCTTCTTT;TRA:TGTGCTTTGGACGGGGATAGCAACTATCAGTTGATCTGG	TRB:gene
PBS	clonotype105	1	0.0008503401360544	TRB:CASSPGDTGQLYF;TRB:CASSWGSYEQYF;TRA:CALGSGGSNAKLTF;TRA:CAPSTSSGQKLVF	TRB:TGTGCCAGCAGCCCGGGAGACACCGGGCAGCTCTACTTT;TRB:TGTGCCAGCTCCTGGGGCTCCTATGAACAGTACTTC;TRA:TGTGCTCTGGGGTCTGGAGGAAGCAATGCAAAGCTAACCTTC;TRA:TGTGCTCCCTCAACTTCAAGTGGCCAGAAGCTGGTTTTT		TRB:gene
PBS	clonotype106	1	0.0008503401360544	TRB:CGARAGLGGEQYF;TRA:CAAASSGSWQLIF	TRB:TGTGGTGCTAGGGCGGGACTGGGGGGCGAACAGTACTTC;TRA:TGTGCTGCTGCATCTTCTGGCAGCTGGCAACTCATCTTT
PBS	clonotype107	1	0.0008503401360544	TRB:CASRPGQGAYNYAEQFF;TRB:CAWSLGDAETLYF;TRA:CAARYGSSGNKLIF;TRA:CAASASSGSWQLIF	TRB:TGTGCCAGCAGACCGGGACAGGGGGCCTATAACTATGCTGAGCAGTTCTTC;TRB:TGTGCCTGGAGTCTCGGGGATGCAGAAACGCTGTATTTT;TRA:TGTGCTGCACGTTATGGGAGCAGTGGCAACAAGCTCATCTTT;TRA:TGTGCAGCAAGTGCATCTTCTGGCAGCTGGCAACTCATCTTT		TRB:gene
PBS	clonotype108	1	0.0008503401360544	TRB:CAWSLPGGYEQYF;TRA:CAADDTEGADRLTF	TRB:TGTGCCTGGAGTCTGCCTGGGGGCTATGAACAGTACTTC;TRA:TGTGCTGCTGACGATACAGAAGGTGCAGATAGACTCACCTTT
PBS	clonotype109	1	0.0008503401360544	TRB:CASSDKNERLFF;TRA:CAADMNYNQGKLIF	TRB:TGTGCCAGCAGTGATAAGAACGAAAGATTATTTTTC;TRA:TGTGCTGCTGACATGAATTATAACCAGGGGAAGCTTATCTTT		TRB:gene
PBS	clonotype110	1	0.0008503401360544	TRB:CAWSLRVNQAPLF;TRA:CALSANSGTYQRF	TRB:TGTGCCTGGAGTCTGAGGGTCAACCAGGCTCCGCTTTTT;TRA:TGTGCTTTGAGTGCAAATTCTGGGACTTACCAGAGGTTT
PBS	clonotype111	1	0.0008503401360544	TRB:CASSDFNTLYF;TRA:CAPIDRGSALGRLHF	TRB:TGTGCCAGCAGCGACTTTAACACCTTGTACTTT;TRA:TGTGCGCCTATAGATAGAGGTTCAGCCTTAGGGAGGCTGCATTTT
PBS	clonotype112	1	0.0008503401360544	TRB:CGARGLGGREQYF;TRA:CALVYAQGLTF	TRB:TGTGGTGCTAGGGGACTGGGGGGGCGCGAACAGTACTTC;TRA:TGCGCTCTGGTCTATGCCCAGGGATTAACCTTC
PBS	clonotype113	1	0.0008503401360544	TRB:CASSSRGEQYF;TRA:CALRGNTGKLIF	TRB:TGTGCTAGCAGTTCCAGGGGTGAACAGTACTTC;TRA:TGTGCTCTGAGGGGCAATACCGGAAAACTCATCTTT	TRB:gene
PBS	clonotype114	1	0.0008503401360544	TRB:CASGFNQDTQYF;TRA:CAVSPNSNNRIFF	TRB:TGTGCCAGCGGGTTTAACCAAGACACCCAGTACTTT;TRA:TGTGCTGTGAGCCCTAATAGCAATAACAGAATCTTCTTT
PBS	clonotype115	1	0.0008503401360544	TRB:CASTQSAETLYF;TRA:CALSPPRALIF;TRA:CAVSASSGSWQLIF	TRB:TGTGCCAGCACCCAGAGTGCAGAAACGCTGTATTTT;TRA:TGTGCTCTGAGCCCCCCCAGAGCTCTGATATTT;TRA:TGCGCAGTCAGTGCATCTTCTGGCAGCTGGCAACTCATCTTT		TRB:gene
PBS	clonotype116	1	0.0008503401360544	TRB:CASGDAHERLFF;TRA:CAVSRTASLGKLQF	TRB:TGTGCCAGCGGTGATGCTCACGAAAGATTATTTTTC;TRA:TGTGCAGTGAGCAGGACTGCCAGTTTGGGGAAACTGCAGTTT	TRB:gene	TRB:gene
PBS	clonotype117	1	0.0008503401360544	TRB:CASSQEGERLFF;TRA:CAVRFNMGYKLTF	TRB:TGTGCCAGCAGCCAAGAAGGGGAAAGATTATTTTTC;TRA:TGCGCAGTCAGATTCAACATGGGCTACAAACTTACCTTC
PBS	clonotype118	1	0.0008503401360544	TRB:CAWSLTGGNTLYF;TRA:CAVSAGSNYQLIW	TRB:TGTGCCTGGAGTCTCACAGGGGGCAACACCTTGTACTTT;TRA:TGCGCAGTCAGTGCAGGTAGCAACTATCAGTTGATCTGG
PBS	clonotype119	1	0.0008503401360544	TRB:CASSDRRIEQYF;TRA:CAASITGYQNFYF	TRB:TGTGCCAGCAGTGATCGCAGGATTGAACAGTACTTC;TRA:TGTGCAGCAAGCATCACGGGTTACCAGAACTTCTATTTT		TRB:gene
PBS	clonotype120	1	0.0008503401360544	TRB:CASSLMGGAETLYF;TRB:CASSPDRNTEVFF;TRA:CALSETSGGNYKPTF;TRA:CAMSDGGSALGRLHF	TRB:TGTGCCAGCTCTCTTATGGGGGGTGCAGAAACGCTGTATTTT;TRB:TGTGCCAGCAGCCCCGACAGAAACACAGAAGTCTTCTTT;TRA:TGTGCTCTGAGTGAAACCTCAGGAGGAAACTACAAACCTACGTTT;TRA:TGTGCTATGAGTGATGGGGGTTCAGCCTTAGGGAGGCTGCATTTT		TRB:gene
PBS	clonotype121	1	0.0008503401360544	TRB:CASRGNTEVFF;TRA:CAASPSGSWQLIF	TRB:TGTGCCAGCAGGGGGAACACAGAAGTCTTCTTT;TRA:TGTGCTGCAAGCCCTTCTGGCAGCTGGCAACTCATCTTT
PBS	clonotype122	1	0.0008503401360544	TRB:CASSQDNYEQYF;TRA:CALRNNYAQGLTF	TRB:TGTGCCAGCAGCCAAGATAACTATGAACAGTACTTC;TRA:TGTGCTCTGAGAAATAACTATGCCCAGGGATTAACCTTC
PBS	clonotype123	1	0.0008503401360544	TRB:CASTRDITEVFF;TRA:CALGESQGGRALIF	TRB:TGTGCCAGCACCCGGGACATCACAGAAGTCTTCTTT;TRA:TGTGCTCTGGGTGAGTCCCAGGGAGGCAGAGCTCTGATATTT		TRB:gene
PBS	clonotype124	1	0.0008503401360544	TRB:CASSAVGTEVFF;TRA:CAASMDTGNYKYVF	TRB:TGTGCCAGCAGCGCGGTTGGCACAGAAGTCTTCTTT;TRA:TGTGCAGCAAGCATGGATACAGGAAACTACAAATACGTCTTT		TRB:gene
PBS	clonotype125	1	0.0008503401360544	TRB:CGAPWQANTEVFF;TRA:CAASRAGNTGKLIF	TRB:TGTGGTGCCCCCTGGCAAGCAAACACAGAAGTCTTCTTT;TRA:TGTGCAGCAAGCAGGGCAGGCAATACCGGAAAACTCATCTTT
PBS	clonotype126	1	0.0008503401360544	TRB:CAARDWGGGQLYF;TRA:CVVGDRGSALGRLHF	TRB:TGTGCCGCCCGGGACTGGGGGGGCGGGCAGCTCTACTTT;TRA:TGTGTGGTGGGCGATAGAGGTTCAGCCTTAGGGAGGCTGCATTTT	TRA:gene
PBS	clonotype127	1	0.0008503401360544	TRB:CASGGGAETLYF;TRA:CAASPMNYNQGKLIF	TRB:TGTGCCAGCGGGGGGGGTGCAGAAACGCTGTATTTT;TRA:TGTGCAGCAAGCCCCATGAATTATAACCAGGGGAAGCTTATCTTT		TRB:gene
PBS	clonotype128	1	0.0008503401360544	TRB:CASRGTTNTEVFF;TRA:CVVGDRGSALGRLHF	TRB:TGTGCCAGCAGAGGGACAACAAACACAGAAGTCTTCTTT;TRA:TGTGTGGTGGGGGATAGAGGTTCAGCCTTAGGGAGGCTGCATTTT	TRA:gene	TRB:gene
PBS	clonotype129	1	0.0008503401360544	TRB:CSSSQSPLYF;TRA:CALSDQGYGNEKITF	TRB:TGCTCCAGCAGTCAATCCCCCCTCTACTTT;TRA:TGTGCTTTGAGTGATCAGGGCTATGGAAATGAGAAAATAACTTTT
PBS	clonotype130	1	0.0008503401360544	TRB:CSSRGFNQDTQYF;TRA:CAASEVTGNTGKLIF	TRB:TGTAGTTCTAGGGGGTTTAACCAAGACACCCAGTACTTT;TRA:TGTGCTGCAAGTGAGGTAACAGGCAATACCGGAAAACTCATCTTT
PBS	clonotype131	1	0.0008503401360544	TRB:CASSQGERLFF;TRA:CAARPPSGGSNAKLTF	TRB:TGTGCTAGCAGCCAGGGCGAAAGATTATTTTTC;TRA:TGTGCAGCAAGGCCGCCTTCTGGAGGAAGCAATGCAAAGCTAACCTTC	TRB:gene
PBS	clonotype132	1	0.0008503401360544	TRB:CASRGGLAETLYF;TRA:CALSEGTQVVGQLTF	TRB:TGTGCCAGCAGGGGGGGGCTGGCAGAAACGCTGTATTTT;TRA:TGTGCTCTGAGTGAGGGGACACAGGTTGTGGGGCAGCTCACTTTC		TRB:gene
PBS	clonotype133	1	0.0008503401360544	TRB:CASSSTGVYEQYF;TRA:CAMRRNNYAQGLTF	TRB:TGTGCCAGCAGTTCGACAGGGGTCTATGAACAGTACTTC;TRA:TGTGCTATGAGAAGAAATAACTATGCCCAGGGATTAACCTTC		TRB:gene
PBS	clonotype134	1	0.0008503401360544	TRB:CASRQGGEQYF;TRA:CAMREGDTGNYKYVF	TRB:TGTGCCAGCAGGCAGGGTGGGGAACAGTACTTC;TRA:TGTGCTATGAGAGAGGGAGATACAGGAAACTACAAATACGTCTTT
PBS	clonotype135	1	0.0008503401360544	TRB:CGAGTAYNSPLYF;TRA:CALGDLATGGNNKLTF	TRB:TGTGGTGCTGGGACAGCATATAATTCGCCCCTCTACTTT;TRA:TGTGCTCTGGGTGATCTCGCTACTGGAGGCAATAATAAGCTGACTTTT
PBS	clonotype136	1	0.0008503401360544	TRB:CAWSPRRDSDYTF;TRA:CAMRAINNYAQGLTF	TRB:TGTGCCTGGAGCCCTCGACGGGACTCCGACTACACCTTC;TRA:TGTGCTATGAGAGCTATAAATAACTATGCCCAGGGATTAACCTTC
PBS	clonotype137	1	0.0008503401360544	TRB:CASMMANTEVFF;TRA:CAAGLDYANKMIF;TRA:CALWEMATGGNNKLTF	TRB:TGTGCCAGCATGATGGCAAACACAGAAGTCTTCTTT;TRA:TGCGCAGCAGGTCTGGACTATGCAAACAAGATGATCTTT;TRA:TGTGCTCTCTGGGAGATGGCTACTGGAGGCAATAATAAGCTGACTTTT		TRB:gene
PBS	clonotype138	1	0.0008503401360544	TRB:CASRDRYNSPLYF;TRA:CAASSGYQNFYF	TRB:TGTGCCAGCCGGGACAGATATAATTCGCCCCTCTACTTT;TRA:TGTGCAGCAAGTTCGGGTTACCAGAACTTCTATTTT		TRB:gene
PBS	clonotype139	1	0.0008503401360544	TRB:CASSQPGTEVFF;TRA:CAASENTGNYKYVF	TRB:TGTGCCAGCAGCCAACCGGGGACAGAAGTCTTCTTT;TRA:TGTGCAGCAAGTGAGAATACAGGAAACTACAAATACGTCTTT
PBS	clonotype140	1	0.0008503401360544	TRB:CASSDYSQNTLYF;TRA:CAASGRGGSAKLIF	TRB:TGTGCCAGCAGTGACTATAGTCAAAACACCTTGTACTTT;TRA:TGTGCAGCAAGTGGGAGAGGAGGGTCTGCGAAGCTCATCTTT		TRB:gene
PBS	clonotype141	1	0.0008503401360544	TRB:CASSQEGDTQYF;TRA:CAASRGGNMGYKLTF	TRB:TGTGCCAGCAGCCAAGAAGGAGACACCCAGTACTTT;TRA:TGTGCAGCAAGTAGAGGCGGCAACATGGGCTACAAACTTACCTTC
PBS	clonotype142	1	0.0008503401360544	TRB:CASGDAGTEVFF;TRA:CALSHTGYQNFYF	TRB:TGTGCCAGCGGTGATGCCGGGACAGAAGTCTTCTTT;TRA:TGTGCTCTGAGCCACACGGGTTACCAGAACTTCTATTTT	TRB:gene	TRB:gene
PBS	clonotype143	1	0.0008503401360544	TRB:CGARQGHYAEQFF;TRA:CALRASSSFSKLVF	TRB:TGTGGTGCTAGACAGGGCCACTATGCTGAGCAGTTCTTC;TRA:TGTGCTCTGAGGGCATCCTCCTCCTTCAGCAAGCTGGTGTTT
PBS	clonotype144	1	0.0008503401360544	TRB:CASSFSTGQLYF	TRB:TGTGCTAGCAGTTTCAGCACCGGGCAGCTCTACTTT	TRB:gene
PBS	clonotype145	1	0.0008503401360544	TRA:CAAERGGSNAKLTF	TRA:TGTGCTGCTGAGAGGGGAGGAAGCAATGCAAAGCTAACCTTC
PBS	clonotype146	1	0.0008503401360544	TRB:CAWRQGESAETLYF	TRB:TGTGCCTGGAGACAGGGAGAGAGTGCAGAAACGCTGTATTTT
PBS	clonotype147	1	0.0008503401360544	TRB:CASSDRGRNSPLYF	TRB:TGTGCCAGCAGTGACAGGGGGCGTAATTCGCCCCTCTACTTT		TRB:gene
PBS	clonotype148	1	0.0008503401360544	TRB:CASSGSGYNSPLYF	TRB:TGTGCCAGCAGTGGCTCAGGTTATAATTCGCCCCTCTACTTT		TRB:gene
PBS	clonotype149	1	0.0008503401360544	TRB:CSSRDWGDSYEQYF	TRB:TGTAGTTCTAGGGACTGGGGGGACTCCTATGAACAGTACTTC
PBS	clonotype150	1	0.0008503401360544	TRB:CGARMGGDQDTQYF	TRB:TGTGGTGCTAGGATGGGGGGCGACCAAGACACCCAGTACTTT
PBS	clonotype151	1	0.0008503401360544	TRB:CAWSHWGDAETLYF;TRA:CAPSNYNVLYF	TRB:TGTGCCTGGAGTCACTGGGGGGATGCAGAAACGCTGTATTTT;TRA:TGTGCTCCGTCTAATTACAACGTGCTTTACTTC
PBS	clonotype152	1	0.0008503401360544	TRB:CASSHSLGDEQYF;TRA:CAVLNSGTYQRF;TRA:CSARSGSWQLIF	TRB:TGTGCCAGCAGCCATTCTCTGGGGGATGAACAGTACTTC;TRA:TGTGCTGTCTTGAATTCTGGGACTTACCAGAGGTTT;TRA:TGCTCAGCAAGATCTGGCAGCTGGCAACTCATCTTT
PBS	clonotype153	1	0.0008503401360544	TRB:CASSPGVSYEQYF;TRA:CATDAYNQGKLIF	TRB:TGTGCCAGCAGCCCTGGGGTCTCCTATGAACAGTACTTC;TRA:TGTGCTACTGATGCTTATAACCAGGGGAAGCTTATCTTT
PBS	clonotype154	1	0.0008503401360544	TRB:CAWRTGGNTGQLYF;TRA:CAATSNYNVLYF	TRB:TGTGCCTGGAGGACTGGGGGGAACACCGGGCAGCTCTACTTT;TRA:TGTGCTGCCACGTCTAATTACAACGTGCTTTACTTC
PBS	clonotype155	1	0.0008503401360544	TRB:CASSGTSQNTLYF;TRA:CAMAYQGGRALIF;TRA:CAVSRNYNQGKLIF	TRB:TGTGCCAGCAGTGGGACTAGTCAAAACACCTTGTACTTT;TRA:TGTGCTATGGCTTACCAGGGAGGCAGAGCTCTGATATTT;TRA:TGTGCTGTGAGTCGGAATTATAACCAGGGGAAGCTTATCTTT		TRB:gene
PBS	clonotype156	1	0.0008503401360544	TRB:CASSYNNSPLYF;TRB:CGARDWGYNYAEQFF;TRA:CATERSSGSWQLIF	TRB:TGTGCCAGCAGCTATAATAATTCGCCCCTCTACTTT;TRB:TGTGGTGCTAGGGACTGGGGTTATAACTATGCTGAGCAGTTCTTC;TRA:TGTGCTACTGAGAGATCTTCTGGCAGCTGGCAACTCATCTTT
PBS	clonotype157	1	0.0008503401360544	TRB:CGARLGANTGQLYF;TRB:CTCSAGGLGVQDTQYF;TRA:CALSNTNKVVF;TRA:CILRATNTGYQNFYF	TRB:TGTGGTGCCAGACTGGGGGCAAACACCGGGCAGCTCTACTTT;TRB:TGCACCTGCAGTGCAGGGGGACTGGGGGTCCAAGACACCCAGTACTTT;TRA:TGTGCTCTGTCCAATACCAACAAAGTCGTCTTT;TRA:TGTATCCTGAGAGCCACGAACACGGGTTACCAGAACTTCTATTTT	TRB:gene
PBS	clonotype158	1	0.0008503401360544	TRB:CASSLGENTLYF;TRA:CALERWNYAQGLTF	TRB:TGTGCTAGCAGTTTAGGGGAAAACACCTTGTACTTT;TRA:TGTGCTTTGGAACGGTGGAACTATGCCCAGGGATTAACCTTC	TRB:gene
PBS	clonotype159	1	0.0008503401360544	TRB:CASSRGREVFF;TRA:CASDYSNNRLTL	TRB:TGTGCCAGCAGTCGAGGCAGAGAAGTCTTCTTT;TRA:TGTGCTTCGGACTACAGCAACAACAGACTTACTTTG
PBS	clonotype160	1	0.0008503401360544	TRB:CASSDGGRYEQYF;TRA:CAIDRNNYAQGLTF	TRB:TGTGCCAGCAGTGACGGGGGGCGCTATGAACAGTACTTC;TRA:TGTGCTATAGACCGAAATAACTATGCCCAGGGATTAACCTTC		TRB:gene
PBS	clonotype161	1	0.0008503401360544	TRB:CASSRDRGAETLYF;TRA:CAARGSNAKLTF;TRA:CAMKDYAQGLTF	TRB:TGTGCCAGCAGTCGGGACAGGGGTGCAGAAACGCTGTATTTT;TRA:TGTGCAGCAAGAGGAAGCAATGCAAAGCTAACCTTC;TRA:TGTGCTATGAAGGACTATGCCCAGGGATTAACCTTC		TRB:gene
PBS	clonotype162	1	0.0008503401360544	TRB:CASSDWGGAETLYF;TRA:CALERSSNTNKVVF	TRB:TGTGCCAGCAGTGATTGGGGGGGGGCAGAAACGCTGTATTTT;TRA:TGTGCTTTGGAACGATCTTCCAATACCAACAAAGTCGTCTTT		TRB:gene
PBS	clonotype163	1	0.0008503401360544	TRB:CASSLQGTEQFF;TRA:CAAMSNYNVLYF	TRB:TGTGCCAGCAGCTTACAGGGAACTGAGCAGTTCTTC;TRA:TGTGCAGCTATGTCTAATTACAACGTGCTTTACTTC
PBS	clonotype164	1	0.0008503401360544	TRB:CASSGDSYEQYF;TRA:CAVRNNNNAPRF	TRB:TGTGCTAGCAGTGGGGACAGCTATGAACAGTACTTC;TRA:TGTGCTGTGCGCAATAACAACAATGCCCCACGATTT	TRB:gene
PBS	clonotype165	1	0.0008503401360544	TRB:CASSQARQDTQYF;TRA:CATAGTGGYKVVF	TRB:TGTGCCAGCAGCCAAGCCAGACAAGACACCCAGTACTTT;TRA:TGTGCTACCGCCGGGACTGGAGGCTATAAAGTGGTCTTT
PBS	clonotype166	1	0.0008503401360544	TRB:CASSRDNSDYTF;TRA:CVLSPNTGKLTF	TRB:TGTGCTAGCAGTAGAGACAACTCCGACTACACCTTC;TRA:TGTGTTCTGAGCCCCAATACAGGCAAATTAACCTTT
PBS	clonotype167	1	0.0008503401360544	TRB:CASSRDWGTEQYF;TRA:CAVNTGYQNFYF	TRB:TGTGCCAGCAGTCGGGACTGGGGGACTGAACAGTACTTC;TRA:TGTGCTGTGAACACGGGTTACCAGAACTTCTATTTT		TRB:gene
PBS	clonotype168	1	0.0008503401360544	TRB:CASSPTGASYEQYF;TRA:CAASDPGYQNFYF	TRB:TGTGCCAGCAGTCCGACTGGGGCCTCCTATGAACAGTACTTC;TRA:TGTGCAGCTAGTGATCCGGGTTACCAGAACTTCTATTTT		TRB:gene
PBS	clonotype169	1	0.0008503401360544	TRB:CASRDRGPNTEVFF;TRB:CGASPGGAQDTQYF;TRA:CAMRDDTNAYKVIF;TRA:CAVRREGYKLTF	TRB:TGTGCCAGCCGGGACAGGGGACCAAACACAGAAGTCTTCTTT;TRB:TGTGGTGCCAGCCCTGGGGGGGCGCAAGACACCCAGTACTTT;TRA:TGTGCTATGAGAGATGACACAAATGCTTACAAAGTCATCTTT;TRA:TGTGCTGTGAGGAGGGAGGGCTACAAACTTACCTTC		TRB:gene
PBS	clonotype170	1	0.0008503401360544	TRB:CGARKSGGAREQYF;TRA:CAVNNNNAPRF	TRB:TGTGGTGCTAGGAAGAGCGGGGGGGCGCGTGAACAGTACTTC;TRA:TGCGCAGTGAATAACAACAATGCCCCACGATTT
PBS	clonotype171	1	0.0008503401360544	TRB:CGARDEGGAETLYF;TRA:CAVVSGGNYKPTF	TRB:TGTGGTGCTAGGGATGAGGGGGGGGCAGAAACGCTGTATTTT;TRA:TGTGCAGTGGTCTCAGGAGGAAACTACAAACCTACGTTT
PBS	clonotype172	1	0.0008503401360544	TRB:CASDRGNERLFF;TRA:CAVRNNTNTGKLTF	TRB:TGTGCTAGTGACAGGGGGAACGAAAGATTATTTTTC;TRA:TGTGCAGTGAGGAATAACACCAATACAGGCAAATTAACCTTT	TRB:gene
PBS	clonotype173	1	0.0008503401360544	TRB:CASSQYRGDEQYF;TRA:CAVSMDSNYQLIW	TRB:TGTGCCAGCAGCCAATACAGGGGGGATGAACAGTACTTC;TRA:TGTGCTGTGAGCATGGATAGCAACTATCAGTTGATCTGG
PBS	clonotype174	1	0.0008503401360544	TRB:CAWSMGGDSYEQYF;TRA:CALINYNVLYF	TRB:TGTGCCTGGAGTATGGGGGGCGACTCCTATGAACAGTACTTC;TRA:TGTGCTCTGATCAATTACAACGTGCTTTACTTC
PBS	clonotype175	1	0.0008503401360544	TRB:CASSDWGAYEQYF;TRA:CAVSPDTNAYKVIF	TRB:TGTGCCAGCAGTGACTGGGGGGCATATGAACAGTACTTC;TRA:TGTGCAGTGAGCCCGGACACAAATGCTTACAAAGTCATCTTT		TRB:gene
PBS	clonotype176	1	0.0008503401360544	TRB:CAIGTASAETLYF;TRA:CAASVNTGNYKYVF	TRB:TGTGCCATTGGGACAGCTAGTGCAGAAACGCTGTATTTT;TRA:TGTGCAGCTAGTGTAAATACAGGAAACTACAAATACGTCTTT		TRB:gene
PBS	clonotype177	1	0.0008503401360544	TRB:CASSRDRGYTEVFF;TRA:CAVRDYANKMIF	TRB:TGTGCCAGCAGTCGGGACAGGGGTTACACAGAAGTCTTCTTT;TRA:TGCGCAGTCAGGGACTATGCAAACAAGATGATCTTT		TRB:gene
PBS	clonotype178	1	0.0008503401360544	TRB:CASSPANTEVFF;TRA:CALDNNAGAKLTF	TRB:TGTGCCAGCAGCCCAGCAAACACAGAAGTCTTCTTT;TRA:TGTGCTCTGGATAATAATGCAGGTGCCAAGCTCACATTC
PBS	clonotype179	1	0.0008503401360544	TRB:CASSRLQDTQYF;TRA:CAARRNNYAQGLTF	TRB:TGTGCCAGCAGCCGACTACAAGACACCCAGTACTTT;TRA:TGTGCAGCTAGGCGAAATAACTATGCCCAGGGATTAACCTTC
PBS	clonotype180	1	0.0008503401360544	TRB:CASSSQKTEVFF;TRA:CALGYNTNTGKLTF;TRA:CATVASSGSWQLIF	TRB:TGTGCCAGCAGCTCACAGAAAACAGAAGTCTTCTTT;TRA:TGTGCTCTGGGGTATAACACCAATACAGGCAAATTAACCTTT;TRA:TGTGCTACTGTCGCATCTTCTGGCAGCTGGCAACTCATCTTT
PBS	clonotype181	1	0.0008503401360544	TRB:CGARETGNTGQLYF;TRA:CAASMRTGGNNKLTF;TRA:CAIDGGQQGTGSKLSF	TRB:TGTGGTGCTAGGGAAACTGGAAACACCGGGCAGCTCTACTTT;TRA:TGTGCAGCAAGCATGAGGACTGGAGGCAATAATAAGCTGACTTTT;TRA:TGTGCTATAGATGGAGGGCAGCAAGGCACTGGGTCTAAGCTGTCATTT
PBS	clonotype182	1	0.0008503401360544	TRB:CGAYNRNSGNTLYF;TRA:CVLGDSSGSWQLIF	TRB:TGTGGTGCTTATAACAGGAATTCTGGAAATACGCTCTATTTT;TRA:TGTGTTCTGGGTGATTCCTCTGGCAGCTGGCAACTCATCTTT
PBS	clonotype183	1	0.0008503401360544	TRB:CASSRDNNQAPLF;TRA:CALEGLDSNYQLIW	TRB:TGTGCCAGCAGCAGGGATAACAACCAGGCTCCGCTTTTT;TRA:TGTGCACTGGAGGGCCTGGATAGCAACTATCAGTTGATCTGG
PBS	clonotype184	1	0.0008503401360544	TRB:CASRQGISNERLFF;TRA:CAWTTASLGKLQF	TRB:TGTGCCAGCAGACAGGGAATTTCCAACGAAAGATTATTTTTC;TRA:TGTGCTTGGACAACTGCCAGTTTGGGGAAACTGCAGTTT		TRB:gene
PBS	clonotype185	1	0.0008503401360544	TRB:CASSDARHLQAPLF;TRB:CTCSARNSGNTLYF;TRA:CARGTNTGKLTF	TRB:TGTGCCAGCAGTGATGCAAGGCATCTCCAGGCTCCGCTTTTT;TRB:TGCACCTGCAGTGCCAGGAATTCTGGAAATACGCTCTATTTT;TRA:TGTGCTCGGGGCACCAATACAGGCAAATTAACCTTT	TRB:gene	TRB:gene
PBS	clonotype186	1	0.0008503401360544	TRB:CASSFANSDYTF;TRA:CAWIGGSALGRLHF	TRB:TGTGCCAGCAGCTTTGCAAACTCCGACTACACCTTC;TRA:TGTGCTTGGATCGGAGGTTCAGCCTTAGGGAGGCTGCATTTT
PBS	clonotype187	1	0.0008503401360544	TRB:CASSQEPNQAPLF;TRB:CTCSAVGTGGYNSPLYF;TRA:CAASIQGGSAKLIF;TRA:CASGTGGYKVVF	TRB:TGTGCCAGCAGCCAAGAACCAAACCAGGCTCCGCTTTTT;TRB:TGCACCTGCAGTGCGGTCGGGACAGGGGGATATAATTCGCCCCTCTACTTT;TRA:TGTGCAGCAAGCATCCAAGGAGGGTCTGCGAAGCTCATCTTT;TRA:TGTGCTTCCGGGACTGGAGGCTATAAAGTGGTCTTT	TRB:gene
PBS	clonotype188	1	0.0008503401360544	TRB:CASSQDWDSDYTF;TRA:CAVSNQGGSAKLIF	TRB:TGTGCCAGCAGCCAAGATTGGGACTCCGACTACACCTTC;TRA:TGCGCAGTCAGTAATCAAGGAGGGTCTGCGAAGCTCATCTTT
PBS	clonotype189	1	0.0008503401360544	TRB:CASRDRGYAEQFF;TRA:CAASGNYGSSGNKLIF	TRB:TGTGCCAGCAGAGACAGGGGCTATGCTGAGCAGTTCTTC;TRA:TGTGCAGCTAGTGGGAATTATGGGAGCAGTGGCAACAAGCTCATCTTT		TRB:gene
PBS	clonotype190	1	0.0008503401360544	TRB:CASSGTGDSDYTF;TRA:CAVRRNNYAQGLTF	TRB:TGTGCCAGCAGTGGGACAGGAGACTCCGACTACACCTTC;TRA:TGCGCAGTCAGACGAAATAACTATGCCCAGGGATTAACCTTC		TRB:gene
PBS	clonotype191	1	0.0008503401360544	TRB:CASSYWAYEQYF;TRA:CALGDGGGNNKLTF	TRB:TGTGCCAGCAGCTACTGGGCCTATGAACAGTACTTC;TRA:TGTGCTCTGGGTGATGGGGGAGGCAATAATAAGCTGACTTTT
PBS	clonotype192	1	0.0008503401360544	TRB:CASSLWDERLFF;TRA:CVLSARATGGNNKLTF	TRB:TGTGCTAGCAGTTTATGGGACGAAAGATTATTTTTC;TRA:TGTGTTTTGAGCGCGAGGGCTACTGGAGGCAATAATAAGCTGACTTTT	TRB:gene
PBS	clonotype193	1	0.0008503401360544	TRB:CASSPGSQDTQYF;TRA:CALSDRYNQGKLIF	TRB:TGTGCCAGCAGCCCAGGGAGCCAAGACACCCAGTACTTT;TRA:TGTGCTCTGAGTGATCGTTATAACCAGGGGAAGCTTATCTTT
PBS	clonotype194	1	0.0008503401360544	TRB:CAWSTGLGVYEQYF;TRA:CALSDLNNYAQGLTF	TRB:TGTGCCTGGAGTACGGGACTGGGGGTCTATGAACAGTACTTC;TRA:TGTGCTTTGAGTGATCTGAATAACTATGCCCAGGGATTAACCTTC
PBS	clonotype195	1	0.0008503401360544	TRB:CASSERGTYEQYF;TRA:CVVGDRGSALGRLHF	TRB:TGTGCCAGCAGTGAGAGGGGAACCTATGAACAGTACTTC;TRA:TGTGTGGTGGGTGATAGAGGTTCAGCCTTAGGGAGGCTGCATTTT	TRA:gene	TRB:gene
PBS	clonotype196	1	0.0008503401360544	TRB:CASSDFREHEQYF;TRA:CVVGDRGSALGRLHF	TRB:TGTGCCAGCAGTGATTTCAGGGAGCATGAACAGTACTTC;TRA:TGTGTGGTGGGAGATAGAGGTTCAGCCTTAGGGAGGCTGCATTTT	TRA:gene	TRB:gene
PBS	clonotype197	1	0.0008503401360544	TRB:CASSTGLSNERLFF;TRA:CALRRNNYAQGLTF	TRB:TGTGCCAGCAGTACAGGGCTTTCCAACGAAAGATTATTTTTC;TRA:TGTGCTCTGAGACGAAATAACTATGCCCAGGGATTAACCTTC		TRB:gene
PBS	clonotype198	1	0.0008503401360544	TRB:CASSDTRGYAEQFF;TRA:CVVGDRGSALGRLHF	TRB:TGTGCCAGCAGTGATACCAGGGGTTATGCTGAGCAGTTCTTC;TRA:TGTGTGGTGGGGGATAGAGGTTCAGCCTTAGGGAGGCTGCATTTT	TRA:gene	TRB:gene
PBS	clonotype199	1	0.0008503401360544	TRB:CASSAGVNYAEQFF;TRB:CASTPTGPYEQYF;TRA:CALSDPLDSNYQLIW;TRA:CVVGDRGSALGRLHF	TRB:TGTGCCAGCAGTGCTGGGGTCAACTATGCTGAGCAGTTCTTC;TRB:TGTGCTAGCACCCCGACAGGGCCTTATGAACAGTACTTC;TRA:TGTGCTCTGAGTGATCCCTTGGATAGCAACTATCAGTTGATCTGG;TRA:TGTGTGGTGGGCGATAGAGGTTCAGCCTTAGGGAGGCTGCATTTT	TRA:gene;TRB:gene	TRB:gene
PBS	clonotype200	1	0.0008503401360544	TRB:CASSGTGGSYEQYF;TRA:CVVGDRGSALGRLHF	TRB:TGTGCCAGCAGTGGGACTGGGGGCTCCTATGAACAGTACTTC;TRA:TGTGTGGTGGGGGATAGAGGTTCAGCCTTAGGGAGGCTGCATTTT	TRA:gene	TRB:gene
PBS	clonotype201	1	0.0008503401360544	TRB:CGAPGQGANTEVFF;TRA:CALSDRGTNYNVLYF	TRB:TGTGGTGCTCCCGGACAGGGAGCAAACACAGAAGTCTTCTTT;TRA:TGCGCTCTGAGTGATAGGGGGACTAATTACAACGTGCTTTACTTC
PBS	clonotype202	1	0.0008503401360544	TRB:CASSLQNSDYTF;TRA:CALSDRLNYNQGKLIF	TRB:TGTGCTAGCAGTTTACAAAACTCCGACTACACCTTC;TRA:TGCGCTCTGAGTGATCGTTTGAATTATAACCAGGGGAAGCTTATCTTT	TRB:gene
PBS	clonotype203	1	0.0008503401360544	TRB:CGASVHRSSYEQYF;TRA:CALSDHDTGNYKYVF	TRB:TGTGGTGCTAGCGTTCACAGGAGCTCCTATGAACAGTACTTC;TRA:TGTGCTCTGAGTGATCACGATACAGGAAACTACAAATACGTCTTT
PBS	clonotype204	1	0.0008503401360544	TRB:CASSTGYTEVFF;TRA:CALSAVGNTEGADRLTF	TRB:TGTGCTAGCAGCACAGGGTACACAGAAGTCTTCTTT;TRA:TGTGCTTTGAGTGCCGTAGGGAATACAGAAGGTGCAGATAGACTCACCTTT	TRB:gene
PBS	clonotype205	1	0.0008503401360544	TRB:CASSLQGARSQNTLYF;TRB:CAWSLGGRYAEQFF;TRA:CAMREGSSGSWQLIF	TRB:TGTGCTAGCAGTTTACAGGGGGCGCGGAGTCAAAACACCTTGTACTTT;TRB:TGTGCCTGGAGCCTGGGGGGGCGCTATGCTGAGCAGTTCTTC;TRA:TGTGCTATGAGAGAGGGCTCTTCTGGCAGCTGGCAACTCATCTTT	TRB:gene
PBS	clonotype206	1	0.0008503401360544	TRB:CAWEDWGAYYEQYF;TRA:CALGPRGSSGNKLIF	TRB:TGTGCCTGGGAGGACTGGGGGGCTTATTATGAACAGTACTTC;TRA:TGTGCTCTGGGACCCCGGGGGAGCAGTGGCAACAAGCTCATCTTT
PBS	clonotype207	1	0.0008503401360544	TRB:CASSDLGGQDTQYF;TRA:CAASQASSGQKLVF;TRA:CAVSAGKTGGLSGKLTF	TRB:TGTGCCAGCAGTGATCTCGGGGGGCAAGACACCCAGTACTTT;TRA:TGTGCAGCAAGTCAGGCTTCAAGTGGCCAGAAGCTGGTTTTT;TRA:TGCGCAGTCAGTGCAGGAAAAACTGGAGGACTAAGTGGTAAATTAACATTC		TRB:gene
PBS	clonotype208	1	0.0008503401360544	TRB:CAWSLSRITGEQYF;TRA:CAMREGSIASSSFSKLVF	TRB:TGTGCCTGGAGTCTAAGCAGGATAACGGGGGAACAGTACTTC;TRA:TGTGCTATGAGAGAGGGGTCTATAGCATCCTCCTCCTTCAGCAAGCTGGTGTTT
PBS	clonotype209	1	0.0008503401360544	TRB:CASSNSYEQYF;TRA:CAASAQGGRALIF	TRB:TGTGCAAGCAGCAACTCCTATGAACAGTACTTC;TRA:TGTGCAGCAAGTGCCCAGGGAGGCAGAGCTCTGATATTT
PBS	clonotype210	1	0.0008503401360544	TRB:CASGVTGPGTQYF;TRB:CASSDSFSNERLFF;TRA:CALSDIADIASSSFSKLVF	TRB:TGTGCCAGCGGTGTCACAGGTCCGGGCACCCAGTACTTT;TRB:TGTGCCAGCAGTGACAGTTTTTCCAACGAAAGATTATTTTTC;TRA:TGTGCTTTGAGTGATATAGCGGATATAGCATCCTCCTCCTTCAGCAAGCTGGTGTTT		TRB:gene
PBS	clonotype211	1	0.0008503401360544	TRB:CASSETGGYEQYF;TRA:CAASAGGYQNFYF	TRB:TGTGCCAGCAGTGAAACTGGGGGTTATGAACAGTACTTC;TRA:TGTGCAGCAAGTGCGGGGGGTTACCAGAACTTCTATTTT		TRB:gene
PBS	clonotype212	1	0.0008503401360544	TRB:CGAAPTDNQDTQYF;TRA:CAASDTNTGKLTF	TRB:TGTGGTGCTGCCCCGACAGATAACCAAGACACCCAGTACTTT;TRA:TGTGCAGCAAGTGACACCAATACAGGCAAATTAACCTTT
PBS	clonotype213	1	0.0008503401360544	TRB:CASSERPNSDYTF;TRA:CAASRYTNAYKVIF	TRB:TGTGCCAGCAGTGAGAGGCCAAACTCCGACTACACCTTC;TRA:TGTGCAGCAAGTAGGTACACAAATGCTTACAAAGTCATCTTT		TRB:gene
PBS	clonotype214	1	0.0008503401360544	TRB:CASSQDSAETLYF;TRA:CALSVSNVGDNSKLIW	TRB:TGTGCCAGCAGCCAGGACAGTGCAGAAACGCTGTATTTT;TRA:TGTGCTCTGAGTGTATCTAATGTTGGTGACAACAGTAAGCTGATTTGG
PBS	clonotype215	1	0.0008503401360544	TRA:CAVSPQGGRALIF	TRA:TGTGCAGTGAGCCCCCAGGGAGGCAGAGCTCTGATATTT
PBS	clonotype216	1	0.0008503401360544	TRA:CAVSMAGGYKVVF	TRA:TGTGCAGTGAGCATGGCTGGAGGCTATAAAGTGGTCTTT
PBS	clonotype217	1	0.0008503401360544	TRB:CASSPDWVSYEQYF	TRB:TGTGCCAGCAGCCCAGACTGGGTCTCCTATGAACAGTACTTC
PBS	clonotype218	1	0.0008503401360544	TRB:CASSPPGGEDTQYF	TRB:TGTGCCAGCAGCCCCCCGGGGGGCGAGGACACCCAGTACTTT
PBS	clonotype219	1	0.0008503401360544	TRB:CASSPRQGTGQLYF	TRB:TGTGCCAGCAGCCCCCGACAGGGCACCGGGCAGCTCTACTTT
PBS	clonotype220	1	0.0008503401360544	TRB:CASSSVQDTQYF	TRB:TGTGCCAGCAGCTCAGTCCAAGACACCCAGTACTTT
PBS	clonotype221	1	0.0008503401360544	TRB:CASSEQGAPAEQFF	TRB:TGTGCCAGCAGTGAACAGGGGGCGCCGGCTGAGCAGTTCTTC		TRB:gene
PBS	clonotype222	1	0.0008503401360544	TRB:CASSDPWGSYEQYF	TRB:TGTGCCAGCAGTGATCCCTGGGGGTCCTATGAACAGTACTTC		TRB:gene
PBS	clonotype223	1	0.0008503401360544	TRB:CASSVARDWYAEQFF	TRB:TGTGCCAGCAGTGTCGCCCGGGACTGGTATGCTGAGCAGTTCTTC		TRB:gene
PBS	clonotype224	1	0.0008503401360544	TRB:CASSLTGNSDYTF	TRB:TGTGCCAGCAGCCTCACAGGGAACTCCGACTACACCTTC
PBS	clonotype225	1	0.0008503401360544	TRB:CASSWTENTLYF;TRA:CAIDYNQGKLIF;TRA:CALVRQHGLQLTF	TRB:TGTGCCAGCAGTTGGACAGAAAACACCTTGTACTTT;TRA:TGTGCTATAGATTATAACCAGGGGAAGCTTATCTTT;TRA:TGTGCTCTGGTGCGGCAACATGGGCTACAACTTACCTTC
PBS	clonotype226	1	0.0008503401360544	TRB:CASSDAGTTNSDYTF;TRA:CAAEANTNKVVF;TRA:CAASPNSAGNKLTF	TRB:TGTGCCAGCAGTGATGCAGGGACAACAAACTCCGACTACACCTTC;TRA:TGTGCTGCTGAGGCCAATACCAACAAAGTCGTCTTT;TRA:TGTGCAGCAAGTCCTAACAGTGCAGGGAACAAGCTAACTTTT		TRB:gene
PBS	clonotype227	1	0.0008503401360544	TRB:CASSFRGQGTGQLYF;TRB:CASSYRQNQAPLF;TRA:CAIAANYNVLYF;TRA:CALGDSSSGQKLVF	TRB:TGTGCCAGCAGTTTCAGGGGGCAGGGCACCGGGCAGCTCTACTTT;TRB:TGTGCCAGCAGCTATAGGCAGAACCAGGCTCCGCTTTTT;TRA:TGTGCTATAGCAGCTAATTACAACGTGCTTTACTTC;TRA:TGTGCTCTGGGTGACTCTTCAAGTGGCCAGAAGCTGGTTTTT		TRB:gene
PBS	clonotype228	1	0.0008503401360544	TRB:CASSQDHRGQEQYF;TRA:CALGDPPNAPRF;TRA:CAVRSNYQLIW	TRB:TGTGCCAGCAGCCAAGATCACAGGGGGCAGGAACAGTACTTC;TRA:TGTGCTCTGGGTGATCCCCCCAATGCCCCACGATTT;TRA:TGTGCAGTGAGAAGCAACTATCAGTTGATCTGG
PBS	clonotype229	1	0.0008503401360544	TRB:CASTSRAETLYF;TRA:CAIDHNYAQGLTF	TRB:TGTGCCAGCACCAGTCGTGCAGAAACGCTGTATTTT;TRA:TGTGCTATAGACCATAACTATGCCCAGGGATTAACCTTC
PBS	clonotype230	1	0.0008503401360544	TRB:CASSDLGGYAEQFF;TRA:CAAEAAGGYKVVF	TRB:TGTGCCAGCAGTGATCTGGGGGGCTATGCTGAGCAGTTCTTC;TRA:TGTGCTGCTGAGGCGGCTGGAGGCTATAAAGTGGTCTTT		TRB:gene
PBS	clonotype231	1	0.0008503401360544	TRB:CASSDGGSQNTLYF;TRA:CAIGSNMGYKLTF	TRB:TGTGCCAGCAGTGATGGGGGGAGTCAAAACACCTTGTACTTT;TRA:TGTGCTATAGGTAGCAACATGGGCTACAAACTTACCTTC		TRB:gene
PBS	clonotype232	1	0.0008503401360544	TRB:CASSARTSNTGQLYF;TRA:CATVRGSALGRLHF	TRB:TGTGCCAGCAGTGCCCGGACGTCAAACACCGGGCAGCTCTACTTT;TRA:TGTGCTACTGTCAGAGGTTCAGCCTTAGGGAGGCTGCATTTT		TRB:gene
PBS	clonotype233	1	0.0008503401360544	TRB:CASSFGANTEVFF;TRA:CALSEGAGNKLTF;TRA:CDSSSGSWQLIF	TRB:TGTGCTAGCAGTTTCGGGGCAAACACAGAAGTCTTCTTT;TRA:TGCGCTCTGAGTGAAGGTGCAGGGAACAAGCTAACTTTT;TRA:TGTGATTCATCTTCTGGCAGCTGGCAACTCATCTTT	TRB:gene
PBS	clonotype234	1	0.0008503401360544	TRB:CAWSPTGGCYAEQFF;TRA:CILRAALQGGSAKLIF	TRB:TGTGCCTGGAGTCCAACTGGGGGGTGCTATGCTGAGCAGTTCTTC;TRA:TGTATCCTGAGAGCCGCTCTTCAAGGAGGGTCTGCGAAGCTCATCTTT
PBS	clonotype235	1	0.0008503401360544	TRB:CASGDAGSDYTF;TRB:CASSGTGGRAEQFF;TRA:CAFPASSGSWQLIF	TRB:TGTGCCAGCGGTGATGCAGGGTCCGACTACACCTTC;TRB:TGTGCCAGCAGTGGGACTGGGGGGCGTGCTGAGCAGTTCTTC;TRA:TGTGCTTTTCCTGCATCTTCTGGCAGCTGGCAACTCATCTTT		TRB:gene
PBS	clonotype236	1	0.0008503401360544	TRB:CASSLLGPSAETLYF;TRA:CAAEAGTNAYKVIF;TRA:CAASEGTGNTGKLIF	TRB:TGTGCCAGCAGCCTACTGGGGCCTAGTGCAGAAACGCTGTATTTT;TRA:TGTGCTGCTGAGGCGGGCACAAATGCTTACAAAGTCATCTTT;TRA:TGTGCAGCAAGTGAGGGGACAGGCAATACCGGAAAACTCATCTTT		TRB:gene
PBS	clonotype237	1	0.0008503401360544	TRB:CGARGTGISAETLYF;TRA:CAASPGGYKVVF	TRB:TGTGGTGCTAGGGGGACAGGGATTAGTGCAGAAACGCTGTATTTT;TRA:TGTGCAGCAAGCCCTGGAGGCTATAAAGTGGTCTTT
PBS	clonotype238	1	0.0008503401360544	TRB:CASSLQGDEQYF;TRA:CAATDTNAYKVIF	TRB:TGTGCAAGCAGCTTACAGGGAGACGAACAGTACTTC;TRA:TGTGCAGCAACAGACACAAATGCTTACAAAGTCATCTTT
PBS	clonotype239	1	0.0008503401360544	TRB:CASSPGGGGNTLYF;TRA:CVLGEGNYQLIW	TRB:TGTGCCAGCAGCCCAGGGGGCGGAGGAAATACGCTCTATTTT;TRA:TGTGTTCTGGGTGAAGGCAACTATCAGTTGATCTGG		TRB:gene
PBS	clonotype240	1	0.0008503401360544	TRB:CASSSDWGYYAEQFF;TRA:CALSALDKLTF	TRB:TGTGCCAGCAGTTCGGACTGGGGGTACTATGCTGAGCAGTTCTTC;TRA:TGTGCTTTGAGTGCTTTAGATAAGCTGACTTTT		TRB:gene
PBS	clonotype241	1	0.0008503401360544	TRB:CGARETRDNSYEQYF;TRA:CAARDTNTGKLTF;TRA:CALSDSNNRIFF	TRB:TGTGGTGCTAGGGAAACCCGGGACAACTCCTATGAACAGTACTTC;TRA:TGTGCAGCAAGGGACACCAATACAGGCAAATTAACCTTT;TRA:TGTGCTCTGAGTGATAGCAATAACAGAATCTTCTTT
PBS	clonotype242	1	0.0008503401360544	TRB:CASSTGGVTEVFF;TRA:CVLGETEGADRLTF	TRB:TGTGCTAGCAGTACAGGGGGCGTCACAGAAGTCTTCTTT;TRA:TGTGTTCTGGGTGAAACAGAAGGTGCAGATAGACTCACCTTT	TRB:gene
PBS	clonotype243	1	0.0008503401360544	TRB:CASSPRLGTYEQYF;TRA:CAVRSYSNNRLTL;TRA:CVVGHDSGYNKLTF	TRB:TGTGCCAGCAGCCCTCGACTGGGGACCTATGAACAGTACTTC;TRA:TGTGCTGTGAGGTCCTACAGCAACAACAGACTTACTTTG;TRA:TGTGTGGTGGGCCATGACTCGGGATACAACAAACTCACTTTT
PBS	clonotype244	1	0.0008503401360544	TRB:CAWSPSGTTNERLFF;TRA:CAANYNQGKLIF	TRB:TGTGCCTGGAGTCCCTCGGGGACAACCAACGAAAGATTATTTTTC;TRA:TGTGCAGCAAATTATAACCAGGGGAAGCTTATCTTT
PBS	clonotype245	1	0.0008503401360544	TRB:CASSGTGDYEQYF;TRB:CAWSPGTGGDERLFF;TRA:CAEKGSNYNVLYF	TRB:TGTGCCAGCAGCGGGACTGGGGACTATGAACAGTACTTC;TRB:TGTGCCTGGAGTCCGGGGACAGGGGGCGACGAAAGATTATTTTTC;TRA:TGTGCTGAGAAGGGGTCTAATTACAACGTGCTTTACTTC		TRB:gene
PBS	clonotype246	1	0.0008503401360544	TRB:CANFEGKNTLYF;TRB:CASSILWGPQDTQYF;TRA:CALNYAQGLTF	TRB:TGTGCCAATTTCGAGGGGAAAAACACCTTGTACTTT;TRB:TGTGCCAGCAGTATACTCTGGGGGCCCCAAGACACCCAGTACTTT;TRA:TGTGCTCTGAACTATGCCCAGGGATTAACCTTC		TRB:gene
PBS	clonotype247	1	0.0008503401360544	TRB:CASSLSGNTLYF;TRA:CATDTNSAGNKLTF	TRB:TGTGCCAGCAGCTTATCTGGAAATACGCTCTATTTT;TRA:TGTGCTACTGATACGAACAGTGCAGGGAACAAGCTAACTTTT
PBS	clonotype248	1	0.0008503401360544	TRB:CASSLGIYEQYF;TRA:CAVSSSNTNKVVF	TRB:TGTGCCAGCAGTCTGGGCATCTATGAACAGTACTTC;TRA:TGTGCTGTGAGCTCTTCCAATACCAACAAAGTCGTCTTT
PBS	clonotype249	1	0.0008503401360544	TRB:CASSLLGYEQYF;TRA:CAASNNNNAPRF;TRA:CAVRENYGNEKITF	TRB:TGTGCCAGCAGTTTACTGGGCTATGAACAGTACTTC;TRA:TGCGCAGCCAGCAATAACAACAATGCCCCACGATTT;TRA:TGCGCAGTCAGGGAGAACTATGGAAATGAGAAAATAACTTTT
PBS	clonotype250	1	0.0008503401360544	TRB:CASSGTGEQDTQYF;TRA:CALGNTNTGKLTF;TRA:CALSHNTNTGKLTF	TRB:TGTGCCAGCAGTGGGACTGGGGAACAAGACACCCAGTACTTT;TRA:TGTGCTCTGGGGAACACCAATACAGGCAAATTAACCTTT;TRA:TGTGCTTTGAGCCATAACACCAATACAGGCAAATTAACCTTT		TRB:gene
PBS	clonotype251	1	0.0008503401360544	TRB:CASSDGGYSGNTLYF;TRA:CAVSNMGYKLTF	TRB:TGTGCCAGCAGTGATGGAGGGTATTCTGGAAATACGCTCTATTTT;TRA:TGCGCAGTCAGCAACATGGGCTACAAACTTACCTTC		TRB:gene
PBS	clonotype252	1	0.0008503401360544	TRB:CASSQTGGAYEQYF;TRA:CAASRDYANKMIF	TRB:TGTGCCAGCAGCCAAACTGGGGGGGCCTATGAACAGTACTTC;TRA:TGTGCAGCAAGCAGGGACTATGCAAACAAGATGATCTTT
PBS	clonotype253	1	0.0008503401360544	TRB:CASSPRGNYAEQFF;TRA:CALSDQGTGGYKVVF;TRA:CAVRTQVVGQLTF	TRB:TGTGCCAGCAGCCCCAGGGGTAACTATGCTGAGCAGTTCTTC;TRA:TGTGCTCTGAGTGATCAGGGGACTGGAGGCTATAAAGTGGTCTTT;TRA:TGCGCAGTCAGGACACAGGTTGTGGGGCAGCTCACTTTC
PBS	clonotype254	1	0.0008503401360544	TRB:CASSDAGQNTGQLYF;TRB:CASSPPGGEDTQYF;TRA:CAAKDYSNNRLTL;TRA:CAVSRNNAGAKLTF	TRB:TGTGCCAGCAGTGATGCGGGACAAAACACCGGGCAGCTCTACTTT;TRB:TGTGCCAGCAGCCCCCCGGGGGGCGAGGACACCCAGTACTTT;TRA:TGTGCAGCAAAAGACTACAGCAACAACAGACTTACTTTG;TRA:TGCGCAGTCAGTCGAAATAATGCAGGTGCCAAGCTCACATTC		TRB:gene
PBS	clonotype255	1	0.0008503401360544	TRB:CAWSLEQYNYAEQFF;TRA:CAARETNTGKLTF	TRB:TGTGCCTGGAGTCTAGAACAGTATAACTATGCTGAGCAGTTCTTC;TRA:TGTGCTGCAAGAGAGACCAATACAGGCAAATTAACCTTT
PBS	clonotype256	1	0.0008503401360544	TRB:CAWSSDWGGQDTQYF;TRA:CALSLSNYNVLYF	TRB:TGTGCCTGGAGTTCCGACTGGGGGGGGCAAGACACCCAGTACTTT;TRA:TGTGCTTTGAGTCTGTCTAATTACAACGTGCTTTACTTC
PBS	clonotype257	1	0.0008503401360544	TRB:CASCRDTNERLFF;TRB:CASSKGAREQYF;TRA:CAARPASSGSWQLIF;TRA:CAMREGSSGSWQLIF	TRB:TGTGCCAGCTGCCGGGACACCAACGAAAGATTATTTTTC;TRB:TGTGCCAGCAGCAAGGGGGCGCGAGAACAGTACTTC;TRA:TGTGCAGCTAGGCCTGCATCTTCTGGCAGCTGGCAACTCATCTTT;TRA:TGTGCTATGAGAGAGGGATCTTCTGGCAGCTGGCAACTCATCTTT
PBS	clonotype258	1	0.0008503401360544	TRB:CASSWTGYEQYF;TRA:CAMREDNAGAKLTF;TRA:CVSSYGSSGNKLIF	TRB:TGTGCAAGCAGCTGGACAGGGTACGAACAGTACTTC;TRA:TGTGCTATGAGAGAGGATAATGCAGGTGCCAAGCTCACATTC;TRA:TGTGTTTCGTCTTATGGGAGCAGTGGCAACAAGCTCATCTTT
PBS	clonotype259	1	0.0008503401360544	TRB:CASSLMGGAETLYF;TRB:CASSLSTGQLYF;TRA:CAMRGLTTASLGKLQF;TRA:CAVSPGGDNSKLIW	TRB:TGTGCCAGCTCTCTTATGGGGGGTGCAGAAACGCTGTATTTT;TRB:TGTGCAAGCAGCTTAAGCACCGGGCAGCTCTACTTT;TRA:TGTGCTATGAGAGGGTTGACAACTGCCAGTTTGGGGAAACTGCAGTTT;TRA:TGTGCTGTGAGCCCGGGGGGTGACAACAGTAAGCTGATTTGG
PBS	clonotype260	1	0.0008503401360544	TRB:CASSLAGWEVFF;TRA:CALLNSNNRIFF	TRB:TGTGCCAGCAGTCTGGCAGGGTGGGAAGTCTTCTTT;TRA:TGTGCTCTCCTGAATAGCAATAACAGAATCTTCTTT
PBS	clonotype261	1	0.0008503401360544	TRB:CASTSGVSAETLYF;TRA:CAVRGASSGSWQLIF	TRB:TGTGCCAGCACCTCAGGGGTCAGTGCAGAAACGCTGTATTTT;TRA:TGTGCTGTGAGGGGGGCATCTTCTGGCAGCTGGCAACTCATCTTT		TRB:gene
PBS	clonotype262	1	0.0008503401360544	TRB:CASTSDRGGNTLYF;TRA:CAVSANSNNRIFF	TRB:TGTGCCAGCACCTCGGACAGGGGAGGGAACACCTTGTACTTT;TRA:TGCGCAGTCAGTGCGAATAGCAATAACAGAATCTTCTTT		TRB:gene
PBS	clonotype263	1	0.0008503401360544	TRB:CASSGGQGAPERLFF;TRA:CAASRTGGYKVVF	TRB:TGTGCCAGCAGTGGGGGACAGGGGGCGCCCGAAAGATTATTTTTC;TRA:TGTGCAGCAAGCAGGACTGGAGGCTATAAAGTGGTCTTT		TRB:gene
PBS	clonotype264	1	0.0008503401360544	TRB:CASSQDNQNTLYF;TRA:CAASDPNTGKLTF	TRB:TGTGCCAGCAGCCAAGACAATCAAAACACCTTGTACTTT;TRA:TGTGCTGCAAGTGACCCCAATACAGGCAAATTAACCTTT
PBS	clonotype265	1	0.0008503401360544	TRB:CASSSGQYEQYF;TRA:CALPSSNTNKVVF	TRB:TGTGCAAGCAGCTCCGGACAATATGAACAGTACTTC;TRA:TGTGCTCTGCCTTCTTCCAATACCAACAAAGTCGTCTTT
PBS	clonotype266	1	0.0008503401360544	TRB:CASSEQGTNERLFF;TRA:CALTESGSFNKLTF	TRB:TGTGCCAGCAGTGAACAGGGGACCAACGAAAGATTATTTTTC;TRA:TGTGCTTTGACCGAATCTGGTAGCTTCAATAAGTTGACCTTT		TRB:gene
PBS	clonotype267	1	0.0008503401360544	TRB:CASSGTDSGNTLYF;TRA:CAVSCTTASLGKLQF	TRB:TGTGCCAGCAGTGGGACGGATTCTGGAAATACGCTCTATTTT;TRA:TGTGCTGTGAGCTGTACAACTGCCAGTTTGGGGAAACTGCAGTTT		TRB:gene
PBS	clonotype268	1	0.0008503401360544	TRB:CASSDAAANTGQLYF;TRA:CAVSANSAGNKLTF	TRB:TGTGCCAGCAGTGATGCGGCAGCAAACACCGGGCAGCTCTACTTT;TRA:TGCGCAGTCAGTGCTAACAGTGCAGGGAACAAGCTAACTTTT		TRB:gene
PBS	clonotype269	1	0.0008503401360544	TRB:CASSRLGGDEQYF;TRA:CAARANNAGAKLTF	TRB:TGTGCCAGCAGCCGACTGGGGGGTGATGAACAGTACTTC;TRA:TGTGCAGCAAGGGCTAATAATGCAGGTGCCAAGCTCACATTC
PBS	clonotype270	1	0.0008503401360544	TRB:CASSLRGHERLFF;TRA:CVVGDRGSALGRLHF	TRB:TGTGCTAGCAGTTTACGGGGCCACGAAAGATTATTTTTC;TRA:TGTGTGGTGGGCGATAGAGGTTCAGCCTTAGGGAGGCTGCATTTT	TRA:gene;TRB:gene
PBS	clonotype271	1	0.0008503401360544	TRB:CASSQDSANTEVFF;TRB:CASSQDWWGTQNTLYF;TRA:CVASGGNYNQGKLIF	TRB:TGTGCCAGCAGCCAAGATAGCGCAAACACAGAAGTCTTCTTT;TRB:TGTGCCAGCAGCCAAGATTGGTGGGGGACCCAAAACACCTTGTACTTT;TRA:TGTGTAGCAAGCGGGGGGAATTATAACCAGGGGAAGCTTATCTTT
PBS	clonotype272	1	0.0008503401360544	TRB:CASSHRDREDTQYF;TRB:CAWSLGRENNQAPLF;TRA:CALRAGGLSGKLTF	TRB:TGTGCCAGCAGCCACCGGGACAGGGAAGACACCCAGTACTTT;TRB:TGTGCCTGGAGTCTAGGGAGGGAGAACAACCAGGCTCCGCTTTTT;TRA:TGTGCTCTGAGGGCTGGAGGACTAAGTGGTAAATTAACATTC
PBS	clonotype273	1	0.0008503401360544	TRB:CASSPDRGNTEVFF;TRA:CAMEASSGSWQLIF	TRB:TGTGCCAGCAGCCCGGACAGGGGCAACACAGAAGTCTTCTTT;TRA:TGTGCTATGGAAGCATCTTCTGGCAGCTGGCAACTCATCTTT
PBS	clonotype274	1	0.0008503401360544	TRB:CASSRQQGTQYF;TRA:CAAGYGSSGNKLIF;TRA:CALSGSGGSNAKLTF	TRB:TGTGCCAGCAGCCGACAGCAAGGCACCCAGTACTTT;TRA:TGTGCAGCAGGTTATGGGAGCAGTGGCAACAAGCTCATCTTT;TRA:TGTGCTTTGAGTGGTTCTGGAGGAAGCAATGCAAAGCTAACCTTC
PBS	clonotype275	1	0.0008503401360544	TRB:CASSSGQYEQYF;TRA:CALVLASSGSWQLIF	TRB:TGTGCCAGCAGCTCGGGACAATATGAACAGTACTTC;TRA:TGTGCTCTGGTCCTTGCATCTTCTGGCAGCTGGCAACTCATCTTT
PBS	clonotype276	1	0.0008503401360544	TRB:CASSDQHINQAPLF;TRA:CVVGDRGSALGRLHF	TRB:TGTGCCAGCAGTGATCAACATATCAACCAGGCTCCGCTTTTT;TRA:TGTGTGGTGGGGGATAGAGGTTCAGCCTTAGGGAGGCTGCATTTT	TRA:gene	TRB:gene
PBS	clonotype277	1	0.0008503401360544	TRB:CASSWTGSYEQYF;TRA:CAASVNTNKVVF;TRA:CALSDETEGADRLTF	TRB:TGTGCCAGCAGCTGGACTGGCTCCTATGAACAGTACTTC;TRA:TGTGCAGCAAGTGTTAATACCAACAAAGTCGTCTTT;TRA:TGTGCTTTGAGTGATGAGACAGAAGGTGCAGATAGACTCACCTTT
PBS	clonotype278	1	0.0008503401360544	TRB:CASSDLGGSYEQYF;TRA:CALGENTGNYKYVF	TRB:TGTGCCAGCAGTGATCTGGGGGGGTCTTATGAACAGTACTTC;TRA:TGTGCTCTGGGTGAGAATACAGGAAACTACAAATACGTCTTT		TRB:gene
PBS	clonotype279	1	0.0008503401360544	TRB:CASSGTINERLFF;TRA:CALSVHNVGDNSKLIW	TRB:TGTGCCAGCAGCGGGACAATCAACGAAAGATTATTTTTC;TRA:TGTGCTTTGAGTGTCCATAATGTTGGTGACAACAGTAAGCTGATTTGG
PBS	clonotype280	1	0.0008503401360544	TRB:CASSERGAQDTQYF;TRA:CALSDLIASSSFSKLVF	TRB:TGTGCCAGCAGTGAACGGGGGGCCCAAGACACCCAGTACTTT;TRA:TGTGCTTTGAGTGATCTGATAGCATCCTCCTCCTTCAGCAAGCTGGTGTTT		TRB:gene
PBS	clonotype281	1	0.0008503401360544	TRB:CASSQRRGPEVFF;TRA:CAMREGSGGSNYKLTF	TRB:TGTGCCAGCAGCCAGAGGAGGGGACCAGAAGTCTTCTTT;TRA:TGTGCTATGAGAGAGGGCAGTGGAGGCAGCAATTACAAACTGACATTT
PBS	clonotype282	1	0.0008503401360544	TRB:CASSQRGGQDTQYF;TRA:CALGDLGGSALGRLHF	TRB:TGTGCCAGCAGCCAAAGGGGAGGGCAAGACACCCAGTACTTT;TRA:TGTGCTCTGGGTGATCTGGGAGGTTCAGCCTTAGGGAGGCTGCATTTT
PBS	clonotype283	1	0.0008503401360544	TRB:CASSREHQDTQYF;TRA:CAMREVMQQGTGSKLSF	TRB:TGTGCTAGCAGTAGAGAACATCAAGACACCCAGTACTTT;TRA:TGTGCTATGAGAGAGGTCATGCAGCAAGGCACTGGGTCTAAGCTGTCATTT
PBS	clonotype284	1	0.0008503401360544	TRB:CASRTDNYAEQFF;TRA:CAMREENYGSSGNKLIF	TRB:TGTGCTAGCAGGACCGATAACTATGCTGAGCAGTTCTTC;TRA:TGTGCTATGAGAGAGGAGAATTATGGGAGCAGTGGCAACAAGCTCATCTTT	TRB:gene
PBS	clonotype285	1	0.0008503401360544	TRB:CASSPRDWGYEQYF;TRA:CAALNNYAQGLTF	TRB:TGTGCCAGCAGCCCCCGGGACTGGGGATATGAACAGTACTTC;TRA:TGTGCAGCCTTAAATAACTATGCCCAGGGATTAACCTTC
PBS	clonotype286	1	0.0008503401360544	TRB:CASSRLGDDQDTQYF;TRB:CASSSGANSDYTF;TRA:CAASSNTGNYKYVF	TRB:TGTGCCAGCAGTAGACTGGGGGATGACCAAGACACCCAGTACTTT;TRB:TGTGCTAGCAGTTCAGGGGCAAACTCCGACTACACCTTC;TRA:TGTGCAGCAAGTTCTAATACAGGAAACTACAAATACGTCTTT	TRB:gene	TRB:gene
PBS	clonotype287	1	0.0008503401360544	TRB:CASSPTLSNERLFF;TRA:CAASASSGSWQLIF	TRB:TGTGCCAGCAGCCCGACACTTTCCAACGAAAGATTATTTTTC;TRA:TGTGCAGCAAGTGCATCTTCTGGCAGCTGGCAACTCATCTTT
PBS	clonotype288	1	0.0008503401360544	TRB:CASSRTAETLYF;TRA:CAASNYGSSGNKLIF	TRB:TGTGCCAGCAGCCGGACGGCAGAAACGCTGTATTTT;TRA:TGTGCAGCAAGTAATTATGGGAGCAGTGGCAACAAGCTCATCTTT
PBS	clonotype289	1	0.0008503401360544	TRB:CASSQETGVYEQYF;TRA:CAASDTGANTGKLTF	TRB:TGTGCCAGCAGCCAAGAGACTGGGGTCTATGAACAGTACTTC;TRA:TGTGCAGCAAGTGACACTGGAGCTAACACTGGAAAGCTCACGTTT
PBS	clonotype290	1	0.0008503401360544	TRB:CASSIRLGGLEQYF;TRB:CASSPPGTGDAEQFF;TRA:CALWELVTGYQNFYF	TRB:TGTGCCAGCAGTATAAGGCTGGGGGGGCTTGAACAGTACTTC;TRB:TGTGCCAGCAGCCCCCCCGGGACTGGGGATGCTGAGCAGTTCTTC;TRA:TGTGCTCTCTGGGAGCTGGTCACGGGTTACCAGAACTTCTATTTT		TRB:gene
PBS	clonotype291	1	0.0008503401360544	TRB:CASSDAWVNQDTQYF;TRA:CALSENYGNEKITF	TRB:TGTGCCAGCAGTGATGCCTGGGTTAACCAAGACACCCAGTACTTT;TRA:TGTGCTCTGAGTGAAAACTATGGAAATGAGAAAATAACTTTT		TRB:gene
PBS	clonotype292	1	0.0008503401360544	TRB:CASRLAQNTLYF;TRA:CALSDLGTGNYKYVF	TRB:TGTGCCAGCAGGTTGGCTCAAAACACCTTGTACTTT;TRA:TGTGCTCTGAGTGATCTAGGTACAGGAAACTACAAATACGTCTTT
PBS	clonotype293	1	0.0008503401360544	TRA:CAMRDDTNAYKVIF	TRA:TGTGCTATGAGAGATGACACAAATGCTTACAAAGTCATCTTT
PBS	clonotype294	1	0.0008503401360544	TRB:CASSPTIANTEVFF	TRB:TGTGCTAGCAGCCCGACAATTGCAAACACAGAAGTCTTCTTT	TRB:gene
PBS	clonotype295	1	0.0008503401360544	TRB:CASSQAWASAETLYF	TRB:TGTGCCAGCAGCCAAGCCTGGGCTAGTGCAGAAACGCTGTATTTT
PBS	clonotype296	1	0.0008503401360544	TRA:CAVNRNSNNRIFF	TRA:TGTGCTGTGAATCGGAATAGCAATAACAGAATCTTCTTT
PBS	clonotype297	1	0.0008503401360544	TRB:CASSPLGGHEQYF	TRB:TGTGCCAGCAGCCCACTGGGGGGGCATGAACAGTACTTC
PBS	clonotype298	1	0.0008503401360544	TRB:CASSLGHNTEVFF	TRB:TGTGCCAGCAGCTTAGGACATAACACAGAAGTCTTCTTT
PBS	clonotype299	1	0.0008503401360544	TRB:CASSKDRNTGQLYF	TRB:TGTGCTAGCAGTAAGGACAGGAACACCGGGCAGCTCTACTTT
PBS	clonotype300	1	0.0008503401360544	TRB:CASTSDFSYEQYF	TRB:TGTGCCAGCACCTCGGACTTCTCCTATGAACAGTACTTC
PBS	clonotype301	1	0.0008503401360544	TRB:CASSSGSQNTLYF	TRB:TGTGCCAGCAGTTCCGGGTCTCAAAACACCTTGTACTTT
PBS	clonotype302	1	0.0008503401360544	TRB:CASSLTGGYEQYF	TRB:TGTGCCAGCAGTTTGACAGGGGGGTATGAACAGTACTTC
PBS	clonotype303	1	0.0008503401360544	TRB:CASSPGGQGTEVFF	TRB:TGTGCCAGCAGCCCAGGGGGACAGGGCACAGAAGTCTTCTTT
PBS	clonotype304	1	0.0008503401360544	TRB:CASSRDWGYAEQFF	TRB:TGTGCCAGCAGCCGGGACTGGGGCTATGCTGAGCAGTTCTTC
PBS	clonotype305	1	0.0008503401360544	TRB:CGARHRDWDPQNTLYF	TRB:TGTGGTGCTAGGCACCGGGACTGGGACCCCCAAAACACCTTGTACTTT
PBS	clonotype306	1	0.0008503401360544	TRB:CASSGGANTEVFF;TRA:CAHRAF;TRA:CALRYYNVLYF	TRB:TGTGCCAGCTCAGGGGGGGCAAACACAGAAGTCTTCTTT;TRA:TGTGCCCATCGGGCCTTT;TRA:TGTGCTCTGAGATATTACAACGTGCTTTACTTC
PBS	clonotype307	1	0.0008503401360544	TRB:CASSRAVSGNTLYF;TRA:CATGSNNRIFF;TRA:CVLSGDSGTYQRF	TRB:TGTGCTAGCAGTAGAGCTGTCTCTGGAAATACGCTCTATTTT;TRA:TGTGCTACTGGTAGCAATAACAGAATCTTCTTT;TRA:TGTGTTTTGAGCGGGGATTCTGGGACTTACCAGAGGTTT
PBS	clonotype308	1	0.0008503401360544	TRB:CASSLQGPNTEVFF;TRA:CATEASSGQKLVF	TRB:TGTGCTAGCAGTTTACAGGGCCCAAACACAGAAGTCTTCTTT;TRA:TGTGCTACTGAGGCTTCAAGTGGCCAGAAGCTGGTTTTT	TRB:gene
PBS	clonotype309	1	0.0008503401360544	TRB:CASSGTGGNQDTQYF;TRA:CAVRDRDYQLIW	TRB:TGTGCCAGCAGTGGGACTGGGGGTAACCAAGACACCCAGTACTTT;TRA:TGTGCTGTGAGGGATCGGGACTATCAGTTGATCTGG		TRA:gene;TRB:gene
PBS	clonotype310	1	0.0008503401360544	TRB:CASSSDTNTEVFF;TRA:CAAEAGSNNRIFF	TRB:TGTGCCAGCAGCTCAGACACAAACACAGAAGTCTTCTTT;TRA:TGTGCTGCTGAGGCGGGGAGCAATAACAGAATCTTCTTT
PBS	clonotype311	1	0.0008503401360544	TRB:CASRTGSQNTLYF;TRA:CAAATGGNNKLTF	TRB:TGTGCCAGCAGGACTGGTAGTCAAAACACCTTGTACTTT;TRA:TGTGCTGCTGCTACTGGAGGCAATAATAAGCTGACTTTT
PBS	clonotype312	1	0.0008503401360544	TRB:CASSQEGDSYEQYF;TRA:CAGYSNNRLTL;TRA:CALSDGQGGRALIF	TRB:TGTGCCAGCAGCCAAGAGGGGGACTCCTATGAACAGTACTTC;TRA:TGTGCAGGGTACAGCAACAACAGACTTACTTTG;TRA:TGTGCTTTGAGTGATGGGCAGGGAGGCAGAGCTCTGATATTT
PBS	clonotype313	1	0.0008503401360544	TRB:CASSLGGAYAEQFF;TRB:CASSSPANSPLYF;TRA:CAAASNTGYQNFYF	TRB:TGTGCTAGCAGCCTTGGGGGGGCCTATGCTGAGCAGTTCTTC;TRB:TGTGCCAGCAGCTCGCCAGCTAATTCGCCCCTCTACTTT;TRA:TGTGCTGCTGCCTCGAACACGGGTTACCAGAACTTCTATTTT	TRB:gene
PBS	clonotype314	1	0.0008503401360544	TRB:CASSYTGWNAEQFF;TRA:CAVDTNTGKLTF	TRB:TGTGCTAGCAGTTACACAGGGTGGAATGCTGAGCAGTTCTTC;TRA:TGTGCAGTGGACACCAATACAGGCAAATTAACCTTT	TRB:gene
PBS	clonotype315	1	0.0008503401360544	TRB:CASSLGGGNERLFF;TRA:CAAPLVTNYAQGLTF;TRA:CAGNTGNYKYVF	TRB:TGTGCTAGCAGTTTGGGGGGTGGAAACGAAAGATTATTTTTC;TRA:TGTGCAGCACCTCTTGTTACGAACTATGCCCAGGGATTAACCTTC;TRA:TGTGCAGGCAATACAGGAAACTACAAATACGTCTTT	TRB:gene
PBS	clonotype316	1	0.0008503401360544	TRB:CASSQDSVNQDTQYF;TRA:CAARDSNYQLIW	TRB:TGTGCCAGCAGCCAAGATAGCGTTAACCAAGACACCCAGTACTTT;TRA:TGTGCAGCTAGGGATAGCAACTATCAGTTGATCTGG
PBS	clonotype317	1	0.0008503401360544	TRB:CASSFDWGGGEQYF;TRB:CASSQAQISNERLFF;TRA:CAMAPNYGNEKITF	TRB:TGTGCCAGCAGCTTTGACTGGGGGGGCGGTGAACAGTACTTC;TRB:TGTGCCAGCAGCCAAGCTCAGATTTCCAACGAAAGATTATTTTTC;TRA:TGTGCTATGGCCCCCAACTATGGAAATGAGAAAATAACTTTT
PBS	clonotype318	1	0.0008503401360544	TRB:CASSRGQIYAEQFF;TRB:CTCSADWGDAEQFF;TRA:CAAGGSGSGGKLTL;TRA:CAVSVNNNAGAKLTF	TRB:TGTGCTAGCAGTAGGGGACAAATCTATGCTGAGCAGTTCTTC;TRB:TGCACCTGCAGTGCGGACTGGGGGGATGCTGAGCAGTTCTTC;TRA:TGTGCTGCCGGAGGGTCTGGCAGTGGTGGAAAACTCACTTTG;TRA:TGCGCAGTCAGTGTGAATAATAATGCAGGTGCCAAGCTCACATTC	TRB:gene
PBS	clonotype319	1	0.0008503401360544	TRB:CASTWDSAETLYF;TRA:CASTEGADRLTF;TRA:CAVNLITGNTGKLIF	TRB:TGTGCCAGCACCTGGGACAGTGCAGAAACGCTGTATTTT;TRA:TGTGCATCTACAGAAGGTGCAGATAGACTCACCTTT;TRA:TGCGCAGTCAACCTTATAACAGGCAATACCGGAAAACTCATCTTT
PBS	clonotype320	1	0.0008503401360544	TRB:CASSLQGYAEQFF;TRA:CAAEAPSGSWQLIF;TRA:CAIDPSSGSWQLIF	TRB:TGTGCCAGCAGTTTACAGGGATATGCTGAGCAGTTCTTC;TRA:TGTGCTGCTGAGGCCCCTTCTGGCAGCTGGCAACTCATCTTT;TRA:TGTGCTATAGATCCATCTTCTGGCAGCTGGCAACTCATCTTT
PBS	clonotype321	1	0.0008503401360544	TRB:CASGDETGGNSPLYF;TRB:CASGDWGGGYAEQFF;TRA:CAFDTNAYKVIF;TRA:CASNQGKLIF	TRB:TGTGCCAGCGGTGATGAGACAGGAGGGAATTCGCCCCTCTACTTT;TRB:TGTGCCAGCGGCGACTGGGGGGGCGGCTATGCTGAGCAGTTCTTC;TRA:TGTGCCTTCGACACAAATGCTTACAAAGTCATCTTT;TRA:TGTGCTTCTAACCAGGGGAAGCTTATCTTT	TRB:gene	TRB:gene
PBS	clonotype322	1	0.0008503401360544	TRB:CASSIWVNQDTQYF;TRA:CAIDPNNYAQGLTF;TRA:CAVSAYNQGKLIF	TRB:TGTGCCAGCAGCATCTGGGTTAACCAAGACACCCAGTACTTT;TRA:TGTGCTATAGATCCAAATAACTATGCCCAGGGATTAACCTTC;TRA:TGCGCAGTCAGTGCTTATAACCAGGGGAAGCTTATCTTT
PBS	clonotype323	1	0.0008503401360544	TRB:CASSFWGSSYEQYF;TRA:CAMERDTGYQNFYF	TRB:TGTGCCAGCAGCTTCTGGGGGAGCTCCTATGAACAGTACTTC;TRA:TGTGCTATGGAACGGGACACGGGTTACCAGAACTTCTATTTT
PBS	clonotype324	1	0.0008503401360544	TRB:CASSQGQGGAETLYF;TRA:CAAMDYSNNRLTL	TRB:TGTGCCAGCAGCCAAGGACAGGGAGGTGCAGAAACGCTGTATTTT;TRA:TGTGCAGCAATGGACTACAGCAACAACAGACTTACTTTG
PBS	clonotype325	1	0.0008503401360544	TRB:CASSRDRGGIEVFF;TRA:CAVSMTGGYKVVF	TRB:TGTGCTAGCAGTAGAGACAGGGGAGGGATTGAAGTCTTCTTT;TRA:TGTGCAGTGAGCATGACTGGAGGCTATAAAGTGGTCTTT
PBS	clonotype326	1	0.0008503401360544	TRB:CASSRGGGDTEVFF;TRA:CVLSHSNNRIFF	TRB:TGTGCTAGCAGTAGAGGCGGGGGGGACACAGAAGTCTTCTTT;TRA:TGTGTTTTGAGCCATAGCAATAACAGAATCTTCTTT
PBS	clonotype327	1	0.0008503401360544	TRB:CASSLDGVWEQYF;TRA:CAPPDTNAYKVIF	TRB:TGTGCAAGCAGCTTAGATGGGGTTTGGGAACAGTACTTC;TRA:TGTGCACCACCTGACACAAATGCTTACAAAGTCATCTTT
PBS	clonotype328	1	0.0008503401360544	TRB:CASSLAIQDTQYF;TRA:CAPHNTNTGKLTF	TRB:TGTGCAAGCAGCTTAGCCATCCAAGACACCCAGTACTTT;TRA:TGTGCTCCTCATAACACCAATACAGGCAAATTAACCTTT
PBS	clonotype329	1	0.0008503401360544	TRB:CASSLSWVYEQYF;TRA:CAIGPASSSFSKLVF	TRB:TGTGCCAGCAGTCTGTCCTGGGTTTATGAACAGTACTTC;TRA:TGTGCTATAGGGCCCGCATCCTCCTCCTTCAGCAAGCTGGTGTTT
PBS	clonotype330	1	0.0008503401360544	TRB:CASSLRLEDTQYF;TRA:CAASDTNAYKVIF;TRA:CAASPGNSNNRIFF	TRB:TGTGCCAGCAGTCTTCGACTGGAAGACACCCAGTACTTT;TRA:TGTGCAGCTAGTGACACAAATGCTTACAAAGTCATCTTT;TRA:TGTGCAGCAAGCCCGGGGAATAGCAATAACAGAATCTTCTTT
PBS	clonotype331	1	0.0008503401360544	TRB:CASSQGSNERLFF;TRA:CALGPNYNQGKLIF;TRA:CATASSGSWQLIF	TRB:TGTGCCAGCAGTCAGGGTTCCAACGAAAGATTATTTTTC;TRA:TGTGCTCTGGGTCCGAATTATAACCAGGGGAAGCTTATCTTT;TRA:TGTGCTACCGCATCTTCTGGCAGCTGGCAACTCATCTTT
PBS	clonotype332	1	0.0008503401360544	TRB:CASRPDWGGAETLYF;TRA:CALGNYAQGLTF	TRB:TGTGCCAGCAGACCGGACTGGGGGGGGGCAGAAACGCTGTATTTT;TRA:TGTGCTCTGGGTAACTATGCCCAGGGATTAACCTTC		TRB:gene
PBS	clonotype333	1	0.0008503401360544	TRB:CASSDPGQGFTEVFF;TRA:CAATYQGGRALIF	TRB:TGTGCCAGCAGTGACCCGGGACAGGGGTTCACAGAAGTCTTCTTT;TRA:TGTGCAGCAACCTACCAGGGAGGCAGAGCTCTGATATTT		TRB:gene
PBS	clonotype334	1	0.0008503401360544	TRB:CASSDRDRANTGQLYF;TRA:CALSEDSNNRIFF;TRA:CAVSALATASLGKLQF	TRB:TGTGCCAGCAGTGACCGGGACAGGGCAAACACCGGGCAGCTCTACTTT;TRA:TGTGCTCTGAGTGAGGATAGCAATAACAGAATCTTCTTT;TRA:TGTGCTGTGAGCGCGCTGGCAACTGCCAGTTTGGGGAAACTGCAGTTT		TRB:gene
PBS	clonotype335	1	0.0008503401360544	TRB:CASSQAGTNTEVFF;TRA:CAAGTSSGQKLVF;TRA:CALSPATSSGQKLVF	TRB:TGTGCCAGCAGCCAAGCAGGGACAAACACAGAAGTCTTCTTT;TRA:TGTGCAGCAGGGACTTCAAGTGGCCAGAAGCTGGTTTTT;TRA:TGTGCTCTGAGTCCCGCAACTTCAAGTGGCCAGAAGCTGGTTTTT
PBS	clonotype336	1	0.0008503401360544	TRB:CASSYWGDAETLYF;TRA:CAVTSSGSWQLIF	TRB:TGTGCCAGCAGCTACTGGGGGGATGCAGAAACGCTGTATTTT;TRA:TGTGCAGTCACATCTTCTGGCAGCTGGCAACTCATCTTT
PBS	clonotype337	1	0.0008503401360544	TRB:CASSFWGGQDTQYF;TRB:CASSPGGGYAEQFF;TRA:CAMRDNYAQGLTF;TRA:CAVTDYSNNRLTL	TRB:TGTGCCAGCAGTTTCTGGGGGGGGCAAGACACCCAGTACTTT;TRB:TGTGCTAGCAGTCCAGGAGGGGGCTATGCTGAGCAGTTCTTC;TRA:TGTGCTATGAGGGATAACTATGCCCAGGGATTAACCTTC;TRA:TGTGCTGTGACCGACTACAGCAACAACAGACTTACTTTG	TRB:gene
PBS	clonotype338	1	0.0008503401360544	TRB:CASSQDRWVYAEQFF;TRA:CVLGTNSAGNKLTF	TRB:TGTGCCAGCAGCCAAGATCGCTGGGTCTATGCTGAGCAGTTCTTC;TRA:TGTGTTCTGGGTACTAACAGTGCAGGGAACAAGCTAACTTTT
PBS	clonotype339	1	0.0008503401360544	TRB:CASSQDGYNNQAPLF;TRA:CAASVGGRALIF	TRB:TGTGCCAGCAGCCAAGATGGGTATAACAACCAGGCTCCGCTTTTT;TRA:TGTGCTGCAAGTGTGGGAGGCAGAGCTCTGATATTT
PBS	clonotype340	1	0.0008503401360544	TRB:CAWSGLGGSSAETLYF;TRA:CATMASSGSWQLIF	TRB:TGTGCCTGGAGTGGACTGGGGGGGAGTAGTGCAGAAACGCTGTATTTT;TRA:TGTGCTACCATGGCATCTTCTGGCAGCTGGCAACTCATCTTT
PBS	clonotype341	1	0.0008503401360544	TRB:CASRYRDRDTQYF;TRA:CALEPIASSSFSKLVF	TRB:TGTGCCAGCAGATACCGGGACAGAGACACCCAGTACTTT;TRA:TGTGCTTTGGAGCCTATAGCATCCTCCTCCTTCAGCAAGCTGGTGTTT
PBS	clonotype342	1	0.0008503401360544	TRB:CASSPDRGREQYF;TRA:CVLGDGYNQGKLIF	TRB:TGTGCCAGCAGCCCGGACAGGGGGCGGGAACAGTACTTC;TRA:TGTGTTCTGGGTGACGGGTATAACCAGGGGAAGCTTATCTTT
PBS	clonotype343	1	0.0008503401360544	TRB:CASSLPGRAEQFF;TRA:CAAGPTEGADRLTF	TRB:TGTGCAAGCAGTCTCCCGGGGCGAGCTGAGCAGTTCTTC;TRA:TGTGCAGCAGGACCAACAGAAGGTGCAGATAGACTCACCTTT
PBS	clonotype344	1	0.0008503401360544	TRB:CASSSGTTGQLYF;TRA:CAAAYYANKMIF;TRA:CAASAPSNTNKVVF	TRB:TGTGCCAGCAGTTCAGGGACCACCGGGCAGCTCTACTTT;TRA:TGCGCAGCAGCCTACTATGCAAACAAGATGATCTTT;TRA:TGTGCAGCTAGTGCCCCTTCCAATACCAACAAAGTCGTCTTT
PBS	clonotype345	1	0.0008503401360544	TRB:CASSLNRVATQYF;TRA:CAVSAWNEKITF	TRB:TGTGCCAGCAGTTTAAACAGGGTGGCCACCCAGTACTTT;TRA:TGCGCAGTCAGTGCATGGAATGAGAAAATAACTTTT
PBS	clonotype346	1	0.0008503401360544	TRB:CASSLPANTEVFF;TRA:CAASMASGSWQLIF	TRB:TGTGCCAGCAGTTTACCAGCCAACACAGAAGTCTTCTTT;TRA:TGTGCAGCAAGCATGGCTTCTGGCAGCTGGCAACTCATCTTT
PBS	clonotype347	1	0.0008503401360544	TRB:CASSQDRADSPLYF;TRA:CAVSSSNMGYKLTF	TRB:TGTGCCAGCAGCCAAGACAGGGCGGATTCGCCCCTCTACTTT;TRA:TGTGCTGTGAGCTCTAGCAACATGGGCTACAAACTTACCTTC
PBS	clonotype348	1	0.0008503401360544	TRB:CASSLRGREDTQYF;TRA:CAVSARNAGAKLTF	TRB:TGTGCCAGCAGCCTCCGGGGGCGGGAGGACACCCAGTACTTT;TRA:TGTGCTGTGAGCGCGAGGAATGCAGGTGCCAAGCTCACATTC
PBS	clonotype349	1	0.0008503401360544	TRB:CASSPRDNQDTQYF;TRA:CAASPGNYKYVF	TRB:TGTGCCAGCAGCCCCCGGGACAACCAAGACACCCAGTACTTT;TRA:TGTGCTGCAAGTCCAGGAAACTACAAATACGTCTTT
PBS	clonotype350	1	0.0008503401360544	TRB:CASSPGTAGNTLYF;TRA:CALGRNSGTYQRF	TRB:TGTGCCAGCAGCCCCGGGACAGCTGGAAATACGCTCTATTTT;TRA:TGTGCTCTGGGTAGAAATTCTGGGACTTACCAGAGGTTT
PBS	clonotype351	1	0.0008503401360544	TRB:CASSRTGGAGEQYF;TRA:CAVSGHSGTYQRF	TRB:TGTGCCAGCAGCCGGACTGGGGGGGCAGGGGAACAGTACTTC;TRA:TGTGCTGTGAGCGGGCATTCTGGGACTTACCAGAGGTTT
PBS	clonotype352	1	0.0008503401360544	TRB:CASSLGQGNTEVFF;TRB:CASSPGTGGFEQYF;TRA:CAMSDQSAGNKLTF	TRB:TGTGCCAGCAGCTTGGGACAGGGAAACACAGAAGTCTTCTTT;TRB:TGTGCCAGCTCTCCCGGGACAGGGGGCTTTGAACAGTACTTC;TRA:TGTGCTATGAGTGATCAGAGTGCAGGGAACAAGCTAACTTTT
PBS	clonotype353	1	0.0008503401360544	TRB:CASSFDWGGGEQYF;TRA:CAMVRYQGGRALIF	TRB:TGTGCCAGCAGCTTTGACTGGGGGGGCGGTGAACAGTACTTC;TRA:TGTGCTATGGTAAGGTACCAGGGAGGCAGAGCTCTGATATTT
PBS	clonotype354	1	0.0008503401360544	TRB:CASRDWGVRAEQFF;TRA:CAVSMPGSGGKLTL	TRB:TGTGCCAGCAGGGACTGGGGGGTACGAGCTGAGCAGTTCTTC;TRA:TGTGCAGTGAGCATGCCTGGCAGTGGTGGAAAACTCACTTTG
PBS	clonotype355	1	0.0008503401360544	TRB:CTCSADSAEQFF;TRA:CAASSSSGSWQLIF	TRB:TGCACCTGCAGTGCAGACAGTGCTGAGCAGTTCTTC;TRA:TGTGCAGCAAGCAGCTCTTCTGGCAGCTGGCAACTCATCTTT	TRB:gene
PBS	clonotype356	1	0.0008503401360544	TRB:CASNDSPSNTEVFF;TRA:CALSDMTASLGKLQF	TRB:TGTGCTAGCAACGACAGCCCTTCAAACACAGAAGTCTTCTTT;TRA:TGTGCTCTGAGTGATATGACTGCCAGTTTGGGGAAACTGCAGTTT	TRB:gene
PBS	clonotype357	1	0.0008503401360544	TRB:CASSPPRQNTEVFF;TRA:CAYVNTGNYKYVF	TRB:TGTGCTAGCAGTCCTCCTCGACAGAACACAGAAGTCTTCTTT;TRA:TGTGCTTATGTTAATACAGGAAACTACAAATACGTCTTT	TRB:gene
PBS	clonotype358	1	0.0008503401360544	TRB:CASSSGQGDTEVFF;TRA:CALVDYAQGLTF	TRB:TGTGCTAGCAGTTCTGGGCAGGGGGACACAGAAGTCTTCTTT;TRA:TGTGCTCTGGTTGACTATGCCCAGGGATTAACCTTC	TRB:gene
PBS	clonotype359	1	0.0008503401360544	TRB:CASSQESGGVYEQYF;TRA:CAASKEDYNQGKLIF;TRA:CALSDRGNNRIFF	TRB:TGTGCCAGCAGCCAAGAATCTGGGGGGGTCTATGAACAGTACTTC;TRA:TGTGCAGCAAGCAAGGAGGATTATAACCAGGGGAAGCTTATCTTT;TRA:TGTGCTCTGAGTGATCGAGGTAATAACAGAATCTTCTTT
PBS	clonotype360	1	0.0008503401360544	TRB:CASSPHGGGYAEQFF;TRA:CALNTGYQNFYF	TRB:TGTGCCAGCAGCCCCCACGGGGGGGGCTATGCTGAGCAGTTCTTC;TRA:TGTGCTCTGAACACGGGTTACCAGAACTTCTATTTT
PBS	clonotype361	1	0.0008503401360544	TRB:CASSLLGVSAETLYF;TRB:CASSRRDWGYAEQFF;TRA:CAVAPMNYNQGKLIF	TRB:TGTGCCAGCAGCTTACTGGGGGTTAGTGCAGAAACGCTGTATTTT;TRB:TGTGCCAGCAGCCGCCGGGACTGGGGGTATGCTGAGCAGTTCTTC;TRA:TGTGCAGTGGCCCCTATGAATTATAACCAGGGGAAGCTTATCTTT
PBS	clonotype362	1	0.0008503401360544	TRB:CAWSLTRWGGAETLYF;TRA:CAVTPITGNTGKLIF	TRB:TGTGCCTGGAGTCTAACGCGGTGGGGGGGTGCAGAAACGCTGTATTTT;TRA:TGTGCAGTGACCCCTATAACAGGCAATACCGGAAAACTCATCTTT
PBS	clonotype363	1	0.0008503401360544	TRB:CASSFGGQDTQYF;TRA:CAASDQGGRALIF	TRB:TGTGCAAGCAGCTTCGGTGGGCAAGACACCCAGTACTTT;TRA:TGTGCTGCAAGTGACCAGGGAGGCAGAGCTCTGATATTT
PBS	clonotype364	1	0.0008503401360544	TRB:CASSPQGTGQLYF;TRA:CALSGQGGRALIF	TRB:TGTGCCAGCAGCCCACAGGGGACCGGGCAGCTCTACTTT;TRA:TGCGCTCTGAGTGGCCAGGGAGGCAGAGCTCTGATATTT
PBS	clonotype365	1	0.0008503401360544	TRB:CASSFGCQNTLYF;TRA:CALEVNYGNEKITF	TRB:TGTGCCAGCAGTTTCGGGTGTCAAAACACCTTGTACTTT;TRA:TGTGCACTGGAGGTCAACTATGGAAATGAGAAAATAACTTTT
PBS	clonotype366	1	0.0008503401360544	TRB:CASSFGGEDTQYF;TRB:CASSHDWGDNYAEQFF;TRA:CATDDYGSSGNKLIF	TRB:TGTGCCAGCAGTTTTGGGGGAGAAGACACCCAGTACTTT;TRB:TGTGCCAGCAGTCACGACTGGGGGGATAACTATGCTGAGCAGTTCTTC;TRA:TGTGCTACAGATGATTATGGGAGCAGTGGCAACAAGCTCATCTTT
PBS	clonotype367	1	0.0008503401360544	TRB:CASSDRTASGNTLYF;TRA:CAVSNTGNYKYVF	TRB:TGTGCCAGCAGTGATCGGACGGCTTCTGGAAATACGCTCTATTTT;TRA:TGCGCAGTCAGTAATACAGGAAACTACAAATACGTCTTT		TRB:gene
PBS	clonotype368	1	0.0008503401360544	TRB:CASSQDSINTEVFF;TRA:CAVSIAGTGSNRLTF	TRB:TGTGCCAGCAGCCAAGATTCCATAAACACAGAAGTCTTCTTT;TRA:TGTGCAGTGAGCATTGCAGGCACTGGGAGTAACAGGCTCACTTTT
PBS	clonotype369	1	0.0008503401360544	TRB:CTCSAYNSPLYF;TRA:CAAVDYSNNRLTL	TRB:TGCACCTGCAGTGCTTATAATTCGCCCCTCTACTTT;TRA:TGTGCTGCAGTGGACTACAGCAACAACAGACTTACTTTG	TRB:gene
PBS	clonotype370	1	0.0008503401360544	TRB:CASSIDERLFF;TRA:CAVRINNYAQGLTF	TRB:TGTGCCAGCAGTATAGACGAAAGATTATTTTTC;TRA:TGCGCAGTCAGAATCAATAACTATGCCCAGGGATTAACCTTC		TRB:gene
PBS	clonotype371	1	0.0008503401360544	TRB:CASSSRQEQYF;TRA:CAASAGSWQLIF;TRA:CAVSASSGYNKLTF	TRB:TGTGCCAGCAGTTCCAGACAAGAACAGTACTTC;TRA:TGTGCAGCAAGTGCCGGCAGCTGGCAACTCATCTTT;TRA:TGCGCAGTCAGTGCAAGCTCGGGATACAACAAACTCACTTTT		TRB:gene
PBS	clonotype372	1	0.0008503401360544	TRB:CASSSGQGTETLYF;TRA:CAVSMTNSAGNKLTF	TRB:TGTGCTAGCAGCTCGGGACAGGGTACAGAAACGCTGTATTTT;TRA:TGTGCTGTGAGCATGACTAACAGTGCAGGGAACAAGCTAACTTTT	TRB:gene
PBS	clonotype373	1	0.0008503401360544	TRB:CASSQDGTSNERLFF;TRA:CALSPPNNNNAPRF	TRB:TGTGCCAGCAGCCAAGATGGGACTTCCAACGAAAGATTATTTTTC;TRA:TGTGCTTTGAGTCCCCCCAATAACAACAATGCCCCACGATTT
PBS	clonotype374	1	0.0008503401360544	TRB:CASSFGTHYEQYF;TRA:CSASKASSGQKLVF	TRB:TGTGCCAGCAGCTTTGGGACACATTATGAACAGTACTTC;TRA:TGCTCAGCAAGTAAGGCTTCAAGTGGCCAGAAGCTGGTTTTT
PBS	clonotype375	1	0.0008503401360544	TRB:CASSKLGGQNTLYF;TRA:CAMVASGSWQLIF	TRB:TGTGCTAGCAGTAAACTGGGGGGGCAAAACACCTTGTACTTT;TRA:TGTGCTATGGTAGCTTCTGGCAGCTGGCAACTCATCTTT
PBS	clonotype376	1	0.0008503401360544	TRB:CASSPDWGQDTQYF;TRB:CASSRDEGCTEVFF;TRA:CALGTNSAGNKLTF	TRB:TGTGCCAGCTCTCCTGACTGGGGCCAAGACACCCAGTACTTT;TRB:TGTGCTAGCAGTAGAGATGAGGGTTGCACAGAAGTCTTCTTT;TRA:TGTGCTCTGGGTACTAACAGTGCAGGGAACAAGCTAACTTTT
PBS	clonotype377	1	0.0008503401360544	TRB:CASSSGSQNTLYF;TRA:CAVRGTQVVGQLTF	TRB:TGTGCAAGCAGCTCAGGAAGTCAAAACACCTTGTACTTT;TRA:TGCGCAGTCAGGGGGACACAGGTTGTGGGGCAGCTCACTTTC
PBS	clonotype378	1	0.0008503401360544	TRB:CASRGQANTEVFF;TRA:CAVEGATGGNNKLTF	TRB:TGTGCAAGCAGGGGACAAGCAAACACAGAAGTCTTCTTT;TRA:TGTGCTGTGGAGGGGGCTACTGGAGGCAATAATAAGCTGACTTTT
PBS	clonotype379	1	0.0008503401360544	TRB:CASSLGQQNTLYF;TRA:CALGPYGSSGNKLIF	TRB:TGTGCCAGCAGTTTGGGACAGCAAAACACCTTGTACTTT;TRA:TGTGCTCTGGGGCCTTATGGGAGCAGTGGCAACAAGCTCATCTTT
PBS	clonotype380	1	0.0008503401360544	TRB:CASSPRGCQNTLYF;TRA:CAGYSGGSNYKLTF	TRB:TGTGCCAGCAGCCCGAGGGGTTGTCAAAACACCTTGTACTTT;TRA:TGTGCTGGTTACAGTGGAGGCAGCAATTACAAACTGACATTT
PBS	clonotype381	1	0.0008503401360544	TRB:CASSSDWGGDTQYF;TRA:CALSDEGGNEKITF	TRB:TGTGCCAGCAGCTCGGACTGGGGGGGAGACACCCAGTACTTT;TRA:TGTGCTTTGAGTGATGAGGGCGGAAATGAGAAAATAACTTTT
PBS	clonotype382	1	0.0008503401360544	TRB:CASSWDSNYAEQFF;TRA:CALSDPNTNKVVF	TRB:TGTGCCAGCAGCTGGGACAGTAACTATGCTGAGCAGTTCTTC;TRA:TGTGCTCTGAGTGACCCCAATACCAACAAAGTCGTCTTT
PBS	clonotype383	1	0.0008503401360544	TRB:CASSFGTGQDTQYF;TRA:CAVSADNAGAKLTF	TRB:TGTGCCAGCAGCTTCGGGACAGGGCAAGACACCCAGTACTTT;TRA:TGCGCAGTCAGTGCAGATAATGCAGGTGCCAAGCTCACATTC
PBS	clonotype384	1	0.0008503401360544	TRB:CASSLTGGYAEQFF;TRA:CALSAVNSNNRIFF	TRB:TGTGCCAGCAGCTTGACTGGGGGCTATGCTGAGCAGTTCTTC;TRA:TGTGCTTTGAGTGCCGTTAATAGCAATAACAGAATCTTCTTT
PBS	clonotype385	1	0.0008503401360544	TRB:CASRDWGSQNTLYF;TRA:CAMREGGRALIF	TRB:TGTGCCAGCCGGGACTGGGGAAGTCAAAACACCTTGTACTTT;TRA:TGTGCTATGAGAGAGGGAGGCAGAGCTCTGATATTT
PBS	clonotype386	1	0.0008503401360544	TRB:CATGTAFSNERLFF;TRA:CVVGDRGSALGRLHF	TRB:TGTGCAACCGGGACAGCCTTTTCCAACGAAAGATTATTTTTC;TRA:TGTGTGGTGGGTGATAGAGGTTCAGCCTTAGGGAGGCTGCATTTT	TRA:gene;TRB:gene
PBS	clonotype387	1	0.0008503401360544	TRB:CASRQGAAGNTLYF;TRA:CVVGDRGSALGRLHF	TRB:TGTGCTAGCAGACAGGGGGCGGCTGGAAATACGCTCTATTTT;TRA:TGTGTGGTGGGCGATAGAGGTTCAGCCTTAGGGAGGCTGCATTTT	TRA:gene;TRB:gene
PBS	clonotype388	1	0.0008503401360544	TRB:CASSPQGSQNTLYF;TRA:CVVGDRGSALGRLHF	TRB:TGTGCTAGCAGCCCACAGGGAAGTCAAAACACCTTGTACTTT;TRA:TGTGTGGTGGGAGATAGAGGTTCAGCCTTAGGGAGGCTGCATTTT	TRA:gene;TRB:gene
PBS	clonotype389	1	0.0008503401360544	TRB:CASSPGQANTEVFF;TRA:CALGRNMGYKLTF	TRB:TGTGCTAGCAGCCCAGGACAGGCGAACACAGAAGTCTTCTTT;TRA:TGTGCTCTGGGTCGCAACATGGGCTACAAACTTACCTTC	TRB:gene
PBS	clonotype390	1	0.0008503401360544	TRB:CASSLPASQNTLYF;TRA:CVVGDRGSALGRLHF	TRB:TGTGCTAGCAGTTTACCAGCTAGTCAAAACACCTTGTACTTT;TRA:TGTGTGGTGGGAGATAGAGGTTCAGCCTTAGGGAGGCTGCATTTT	TRA:gene;TRB:gene
PBS	clonotype391	1	0.0008503401360544	TRB:CASSLPGQGYEQYF;TRA:CSASPASSGSWQLIF	TRB:TGTGCTAGCAGTTTACCGGGACAGGGATATGAACAGTACTTC;TRA:TGCTCAGCAAGTCCAGCATCTTCTGGCAGCTGGCAACTCATCTTT	TRB:gene
PBS	clonotype392	1	0.0008503401360544	TRB:CASSQDWRGGGEQYF;TRA:CAVRLLPNYGNEKITF	TRB:TGTGCCAGCAGCCAAGATTGGAGGGGGGGGGGGGAACAGTACTTC;TRA:TGTGCTGTGAGACTTCTACCCAACTATGGAAATGAGAAAATAACTTTT
PBS	clonotype393	1	0.0008503401360544	TRB:CASSQDLGNYAEQFF;TRA:CALGDGDYSNNRLTL	TRB:TGTGCCAGCAGCCAAGATTTGGGGAACTATGCTGAGCAGTTCTTC;TRA:TGTGCTCTGGGTGATGGGGACTACAGCAACAACAGACTTACTTTG
PBS	clonotype394	1	0.0008503401360544	TRB:CASSLDSGNTLYF;TRA:CALVEATNTGKLTF	TRB:TGTGCCAGCAGCTTAGATTCTGGAAATACGCTCTATTTT;TRA:TGTGCTCTGGTTGAAGCCACCAATACAGGCAAATTAACCTTT
PBS	clonotype395	1	0.0008503401360544	TRB:CASSLETGETLYF;TRA:CAMERGYGNEKITF	TRB:TGTGCAAGCAGCTTAGAGACAGGGGAAACGCTGTATTTT;TRA:TGTGCTATGGAACGGGGCTATGGAAATGAGAAAATAACTTTT
PBS	clonotype396	1	0.0008503401360544	TRB:CASSLAGPDTQYF;TRA:CALSAGTGSNRLTF	TRB:TGTGCCAGCAGTCTGGCAGGGCCAGACACCCAGTACTTT;TRA:TGTGCTCTGAGTGCAGGCACTGGGAGTAACAGGCTCACTTTT
PBS	clonotype397	1	0.0008503401360544	TRB:CASSFWHQDTQYF;TRA:CALGVASSSFSKLVF	TRB:TGTGCCAGCAGTTTCTGGCATCAAGACACCCAGTACTTT;TRA:TGTGCACTTGGGGTGGCATCCTCCTCCTTCAGCAAGCTGGTGTTT
PBS	clonotype398	1	0.0008503401360544	TRB:CASGDDWGGYAEQFF;TRA:CAVSPLPGTGSNRLTF	TRB:TGTGCCAGCGGTGATGACTGGGGGGGCTATGCTGAGCAGTTCTTC;TRA:TGTGCTGTGAGTCCTCTACCAGGCACTGGGAGTAACAGGCTCACTTTT	TRB:gene	TRB:gene
PBS	clonotype399	1	0.0008503401360544	TRB:CASSEMDWTNTGQLYF;TRA:CAMERWNSNNRIFF	TRB:TGTGCCAGCAGTGAAATGGACTGGACAAACACCGGGCAGCTCTACTTT;TRA:TGTGCTATGGAACGTTGGAATAGCAATAACAGAATCTTCTTT		TRB:gene
PBS	clonotype400	1	0.0008503401360544	TRB:CTCSAKNSPLYF;TRA:CALEGLSGGSNYKLTF	TRB:TGCACCTGCAGTGCAAAGAATTCGCCCCTCTACTTT;TRA:TGTGCACTGGAGGGCCTCAGTGGAGGCAGCAATTACAAACTGACATTT	TRB:gene
PBS	clonotype401	1	0.0008503401360544	TRB:CASSLGQGWAEQFF;TRA:CAAGANTNAYKVIF;TRA:CAMREGGYANKMIF	TRB:TGTGCTAGCAGTTTGGGACAGGGATGGGCTGAGCAGTTCTTC;TRA:TGCGCAGCAGGTGCGAACACAAATGCTTACAAAGTCATCTTT;TRA:TGTGCTATGAGAGAGGGCGGCTATGCAAACAAGATGATCTTT	TRB:gene
PBS	clonotype402	1	0.0008503401360544	TRB:CASSWGVDTEVFF;TRA:CAMERWGSAGNKLTF	TRB:TGTGCCAGCAGCTGGGGTGTAGACACAGAAGTCTTCTTT;TRA:TGTGCTATGGAACGATGGGGCAGTGCAGGGAACAAGCTAACTTTT
PBS	clonotype403	1	0.0008503401360544	TRB:CASIPDINNQAPLF;TRA:CAMREGDTNAYKVIF	TRB:TGTGCTAGCATACCGGACATTAACAACCAGGCTCCGCTTTTT;TRA:TGTGCTATGAGAGAGGGGGACACAAATGCTTACAAAGTCATCTTT	TRB:gene
PBS	clonotype404	1	0.0008503401360544	TRB:CASSRVRLGYEQYF;TRA:CALSDPTNAYKVIF;TRA:CAMRENMATGGNNKLTF	TRB:TGTGCTAGCAGTAGAGTCAGACTGGGGTATGAACAGTACTTC;TRA:TGTGCTCTGAGTGATCCCACAAATGCTTACAAAGTCATCTTT;TRA:TGTGCTATGAGAGAGAACATGGCTACTGGAGGCAATAATAAGCTGACTTTT
PBS	clonotype405	1	0.0008503401360544	TRB:CASSLTGGTEQFF;TRA:CAMREGMNYNQGKLIF	TRB:TGTGCCAGCAGTCTGACTGGGGGGACTGAGCAGTTCTTC;TRA:TGTGCTATGAGAGAGGGGATGAATTATAACCAGGGGAAGCTTATCTTT
PBS	clonotype406	1	0.0008503401360544	TRB:CASSQANTGQLYF;TRA:CAASQGGRALIF	TRB:TGTGCCAGCAGTCAAGCAAACACCGGGCAGCTCTACTTT;TRA:TGTGCAGCAAGCCAGGGAGGCAGAGCTCTGATATTT
PBS	clonotype407	1	0.0008503401360544	TRB:CASSQDGGLAETLYF;TRA:CAAGSNTGYQNFYF	TRB:TGTGCCAGCAGCCAAGATGGGGGGCTTGCAGAAACGCTGTATTTT;TRA:TGCGCAGCAGGGTCGAACACGGGTTACCAGAACTTCTATTTT
PBS	clonotype408	1	0.0008503401360544	TRB:CASSLWTVQNTLYF;TRA:CAARALSNTNKVVF	TRB:TGTGCTAGCAGTTTATGGACAGTTCAAAACACCTTGTACTTT;TRA:TGTGCAGCAAGGGCTCTTTCCAATACCAACAAAGTCGTCTTT	TRB:gene
PBS	clonotype409	1	0.0008503401360544	TRB:CASSPGTGYAEQFF;TRA:CAASAATGYQNFYF	TRB:TGTGCTAGCAGTCCCGGGACAGGGTATGCTGAGCAGTTCTTC;TRA:TGTGCAGCAAGTGCAGCCACGGGTTACCAGAACTTCTATTTT
PBS	clonotype410	1	0.0008503401360544	TRB:CASSLDWGDTQYF;TRA:CAARASSGSWQLIF	TRB:TGTGCAAGCAGCTTAGATTGGGGGGACACCCAGTACTTT;TRA:TGTGCAGCAAGGGCATCTTCTGGCAGCTGGCAACTCATCTTT
PBS	clonotype411	1	0.0008503401360544	TRB:CASSDRGTTYNSPLYF;TRA:CAASASSGSWQLIF	TRB:TGTGCCAGCAGTGATCGCGGGACAACATATAATTCGCCCCTCTACTTT;TRA:TGTGCAGCAAGTGCATCTTCTGGCAGCTGGCAACTCATCTTT		TRB:gene
PBS	clonotype412	1	0.0008503401360544	TRB:CASLRDWGYEQYF;TRB:CASSLDRVSSYEQYF;TRA:CAASEAGTGSNRLTF	TRB:TGTGCAAGCCTCCGGGACTGGGGGTATGAACAGTACTTC;TRB:TGTGCCAGCTCTCTCGACAGGGTTAGCTCCTATGAACAGTACTTC;TRA:TGTGCAGCAAGTGAGGCAGGCACTGGGAGTAACAGGCTCACTTTT
PBS	clonotype413	1	0.0008503401360544	TRB:CASSLVGGPQNTLYF;TRB:CASSPWGAYEQYF;TRA:CALWEPTTASLGKLQF	TRB:TGTGCCAGCAGTTTGGTGGGGGGCCCTCAAAACACCTTGTACTTT;TRB:TGTGCAAGCAGCCCCTGGGGGGCGTATGAACAGTACTTC;TRA:TGTGCTCTCTGGGAGCCAACAACTGCCAGTTTGGGGAAACTGCAGTTT
PBS	clonotype414	1	0.0008503401360544	TRA:CVLGVLTGNTGKLIF	TRA:TGTGTTCTGGGTGTCTTAACAGGCAATACCGGAAAACTCATCTTT
PBS	clonotype415	1	0.0008503401360544	TRB:CASSHPRDWCAETLYF	TRB:TGTGCCAGCAGCCACCCCCGGGACTGGTGTGCAGAAACGCTGTATTTT
PBS	clonotype416	1	0.0008503401360544	TRB:CASSSTGGAYEQYF	TRB:TGTGCCAGCAGCTCTACTGGGGGGGCCTATGAACAGTACTTC
PBS	clonotype417	1	0.0008503401360544	TRB:CASSTTGLSNERLFF	TRB:TGTGCTAGCAGTACTACAGGGCTTTCCAACGAAAGATTATTTTTC
PBS	clonotype418	1	0.0008503401360544	TRB:CASSYRGHNYAEQFF	TRB:TGTGCTAGCAGTTACAGGGGGCATAACTATGCTGAGCAGTTCTTC
PBS	clonotype419	1	0.0008503401360544	TRB:CASSLPGGYAEQFF	TRB:TGTGCCAGCAGTCTCCCAGGGGGGTATGCTGAGCAGTTCTTC
PBS	clonotype420	1	0.0008503401360544	TRB:CASSPLGGTGQLYF	TRB:TGTGCCAGCAGTCCACTGGGGGGCACCGGGCAGCTCTACTTT
PBS	clonotype421	1	0.0008503401360544	TRB:CASRLTPSAETLYF	TRB:TGTGCCAGCAGATTGACACCTAGTGCAGAAACGCTGTATTTT
PBS	clonotype422	1	0.0008503401360544	TRB:CASSDASGDNYAEQFF	TRB:TGTGCCAGCAGTGATGCATCAGGGGATAACTATGCTGAGCAGTTCTTC		TRB:gene
PBS	clonotype423	1	0.0008503401360544	TRB:CASSLWGGWAETLYF	TRB:TGTGCCAGCAGCCTCTGGGGGGGCTGGGCAGAAACGCTGTATTTT
PBS	clonotype424	1	0.0008503401360544	TRB:CASEVWGGLNYAEQFF;TRA:CALSDTNTGKLTF;TRA:CVVGDRGSALGRLHF	TRB:TGTGCCAGCGAGGTCTGGGGGGGCCTTAACTATGCTGAGCAGTTCTTC;TRA:TGTGCTCTGAGCGACACCAATACAGGCAAATTAACCTTT;TRA:TGTGTGGTGGGCGATAGAGGTTCAGCCTTAGGGAGGCTGCATTTT	TRA:gene;TRB:gene	TRB:gene
PBS	clonotype425	1	0.0008503401360544	TRB:CASRLGGGAETLYF;TRA:CATNNAGAKLTF	TRB:TGTGCCAGCAGACTGGGGGGAGGTGCAGAAACGCTGTATTTT;TRA:TGTGCTACTAATAATGCAGGTGCCAAGCTCACATTC
PBS	clonotype426	1	0.0008503401360544	TRB:CTCSAVTDERLFF;TRA:CALEHTNKVVF	TRB:TGCACCTGCAGTGCAGTAACGGACGAAAGATTATTTTTC;TRA:TGTGCTTTGGAACATACCAACAAAGTCGTCTTT	TRB:gene
PBS	clonotype427	1	0.0008503401360544	TRB:CASTSGLYEQYF;TRA:CAVIDSNYQLIW	TRB:TGTGCCAGCACCTCGGGACTCTATGAACAGTACTTC;TRA:TGTGCTGTGATAGATAGCAACTATCAGTTGATCTGG		TRA:gene;TRB:gene
PBS	clonotype428	1	0.0008503401360544	TRB:CASGDKQGARNSDYTF;TRB:CASSLELGGSEQYF;TRA:CAAMDYSNNRLTL;TRA:CAPGTGGYKVVF	TRB:TGTGCCAGCGGTGATAAACAGGGGGCGCGAAACTCCGACTACACCTTC;TRB:TGTGCAAGCAGCTTAGAACTGGGGGGGAGTGAACAGTACTTC;TRA:TGTGCAGCAATGGACTACAGCAACAACAGACTTACTTTG;TRA:TGTGCTCCCGGGACTGGAGGCTATAAAGTGGTCTTT
PBS	clonotype429	1	0.0008503401360544	TRB:CASSSGTGKDTQYF;TRA:CAAGTGYQNFYF	TRB:TGTGCCAGCAGTTCCGGGACAGGGAAAGACACCCAGTACTTT;TRA:TGTGCTGCTGGCACGGGTTACCAGAACTTCTATTTT
PBS	clonotype430	1	0.0008503401360544	TRB:CASSLDAFYAEQFF;TRA:CAIDRDSNNRIFF	TRB:TGTGCAAGCAGCTTAGACGCCTTCTATGCTGAGCAGTTCTTC;TRA:TGTGCTATAGATCGAGATAGCAATAACAGAATCTTCTTT
PBS	clonotype431	1	0.0008503401360544	TRB:CASSLDWGGYEQYF;TRA:CALGGTEGADRLTF;TRA:CAVNNNNAPRF	TRB:TGTGCAAGCAGCTTAGACTGGGGGGGGTATGAACAGTACTTC;TRA:TGTGCTCTGGGTGGTACAGAAGGTGCAGATAGACTCACCTTT;TRA:TGTGCAGTGAATAACAACAATGCCCCACGATTT
PBS	clonotype432	1	0.0008503401360544	TRB:CASSDAGRGFSNERLFF;TRA:CAVRDTGAQGLTF	TRB:TGTGCCAGCAGTGATGCAGGCAGGGGCTTTTCCAACGAAAGATTATTTTTC;TRA:TGTGCTGTGAGGGATACGGGTGCCCAGGGATTAACCTTC		TRB:gene
PBS	clonotype433	1	0.0008503401360544	TRB:CASSQEPGGSQNTLYF;TRA:CAAVLSSGSWQLIF	TRB:TGTGCCAGCAGCCAAGAGCCTGGGGGTAGTCAAAACACCTTGTACTTT;TRA:TGTGCTGCTGTCCTATCTTCTGGCAGCTGGCAACTCATCTTT
PBS	clonotype434	1	0.0008503401360544	TRB:CASSQGVNQDTQYF;TRA:CAIDRHSAGNKLTF;TRA:CALSDRYGSSGNKLIF	TRB:TGTGCCAGCAGTCAGGGGGTTAACCAAGACACCCAGTACTTT;TRA:TGTGCTATAGATCGACATAGTGCAGGGAACAAGCTAACTTTT;TRA:TGTGCTCTGAGTGATCGGTATGGGAGCAGTGGCAACAAGCTCATCTTT
PBS	clonotype435	1	0.0008503401360544	TRB:CASSLSRFQDTQYF;TRA:CVLGSNYQLIW	TRB:TGTGCCAGCAGTCTGTCGAGGTTCCAAGACACCCAGTACTTT;TRA:TGTGTTTTGGGTAGCAACTATCAGTTGATCTGG
PBS	clonotype436	1	0.0008503401360544	TRB:CASSLSMNAETLYF;TRA:CAALNVGDNSKLIW	TRB:TGTGCCAGCAGTCTGTCGATGAATGCAGAAACGCTGTATTTT;TRA:TGTGCTGCTCTTAATGTTGGTGACAACAGTAAGCTGATTTGG
PBS	clonotype437	1	0.0008503401360544	TRB:CASSLTGGTSDYTF;TRA:CATNTNTGKLTF	TRB:TGTGCCAGCAGTTTAACAGGGGGCACCTCCGACTACACCTTC;TRA:TGTGCTACAAACACCAATACAGGCAAATTAACCTTT
PBS	clonotype438	1	0.0008503401360544	TRB:CASSQEGGGGYEQYF;TRA:CAIGSALGRLHF	TRB:TGTGCCAGCAGCCAAGAGGGCGGGGGAGGCTATGAACAGTACTTC;TRA:TGTGCTATAGGTTCAGCCTTAGGGAGGCTGCATTTT
PBS	clonotype439	1	0.0008503401360544	TRB:CSSSQFGTDTEVFF;TRA:CAATQGGRALIF	TRB:TGCTCCAGCAGTCAATTTGGGACAGACACAGAAGTCTTCTTT;TRA:TGTGCAGCTACCCAGGGAGGCAGAGCTCTGATATTT
PBS	clonotype440	1	0.0008503401360544	TRB:CASSSKGGGLAEQFF;TRA:CVLDTNAYKVIF	TRB:TGTGCTAGCAGTTCTAAAGGGGGGGGCCTTGCTGAGCAGTTCTTC;TRA:TGTGTTCTGGACACAAATGCTTACAAAGTCATCTTT	TRB:gene
PBS	clonotype441	1	0.0008503401360544	TRB:CASSLSTGSNTEVFF;TRA:CVLGENSGTYQRF	TRB:TGTGCTAGCAGTTTATCAACAGGGTCAAACACAGAAGTCTTCTTT;TRA:TGTGTTCTGGGTGAGAATTCTGGGACTTACCAGAGGTTT	TRB:gene
PBS	clonotype442	1	0.0008503401360544	TRB:CASGDGTDSGNTLYF;TRB:CASSLSLGLDSDYTF;TRA:CAVRASGSWQLIF	TRB:TGTGCCAGCGGTGATGGGACAGATTCTGGAAATACGCTCTATTTT;TRB:TGTGCTAGCAGTTTATCTCTGGGCCTTGACTCCGACTACACCTTC;TRA:TGTGCAGTGCGGGCTTCTGGCAGCTGGCAACTCATCTTT	TRB:gene
PBS	clonotype443	1	0.0008503401360544	TRB:CASSQDYWANTGQLYF;TRA:CAMGVNQGGSAKLIF	TRB:TGTGCCAGCAGCCAAGATTACTGGGCAAACACCGGGCAGCTCTACTTT;TRA:TGTGCTATGGGGGTGAATCAAGGAGGGTCTGCGAAGCTCATCTTT
PBS	clonotype444	1	0.0008503401360544	TRB:CASSPGQANTEVFF;TRA:CATDASGSWQLIF	TRB:TGTGCCAGCAGCCCGGGACAGGCAAACACAGAAGTCTTCTTT;TRA:TGTGCTACTGATGCTTCTGGCAGCTGGCAACTCATCTTT
PBS	clonotype445	1	0.0008503401360544	TRB:CASSRTDSNERLFF;TRA:CAVKENSNNRIFF	TRB:TGTGCCAGCAGCCGGACGGATTCCAACGAAAGATTATTTTTC;TRA:TGTGCAGTTAAGGAGAATAGCAATAACAGAATCTTCTTT
PBS	clonotype446	1	0.0008503401360544	TRB:CASSFLIGVAEQFF;TRA:CAVSSQGGRALIF	TRB:TGTGCCAGCAGCTTCCTCATCGGGGTCGCTGAGCAGTTCTTC;TRA:TGTGCAGTGAGCTCCCAGGGAGGCAGAGCTCTGATATTT
PBS	clonotype447	1	0.0008503401360544	TRB:CASSRGLGGGQTLYF;TRA:CAVSMLGYKLTF	TRB:TGTGCTAGCAGTAGGGGACTGGGGGGGGGACAAACGCTGTATTTT;TRA:TGTGCTGTGAGCATGCTGGGCTACAAACTTACCTTC
PBS	clonotype448	1	0.0008503401360544	TRB:CASSIRDRGHEQYF;TRA:CALASLQGTGSKLSF	TRB:TGTGCAAGCAGCATCCGGGACAGGGGGCATGAACAGTACTTC;TRA:TGTGCTTTGGCCTCCCTCCAAGGCACTGGGTCTAAGCTGTCATTT
PBS	clonotype449	1	0.0008503401360544	TRB:CASSLGGAGNTLYF;TRA:CAAFNTGYQNFYF	TRB:TGTGCAAGCAGCTTAGGGGGGGCTGGAAATACGCTCTATTTT;TRA:TGTGCAGCTTTTAACACGGGTTACCAGAACTTCTATTTT
PBS	clonotype450	1	0.0008503401360544	TRB:CASSIMGHQDTQYF;TRB:CASSLGGAGNTLYF;TRA:CAAFNTGYQNFYF;TRA:CAVSSKSNYNVLYF	TRB:TGTGCCAGCAGTATAATGGGACACCAAGACACCCAGTACTTT;TRB:TGTGCAAGCAGCTTAGGGGGGGCTGGAAATACGCTCTATTTT;TRA:TGTGCAGCTTTTAACACGGGTTACCAGAACTTCTATTTT;TRA:TGTGCAGTGAGCTCGAAGTCTAATTACAACGTGCTTTACTTC		TRB:gene
PBS	clonotype451	1	0.0008503401360544	TRB:CASSPGGTGDTQYF;TRA:CALSRGMGYKLTF	TRB:TGTGCCAGCAGCCCTGGGGGAACGGGGGACACCCAGTACTTT;TRA:TGTGCTTTGAGCCGCGGCATGGGCTACAAACTTACCTTC
PBS	clonotype452	1	0.0008503401360544	TRB:CASSDEGGLNYAEQFF;TRA:CVLGDRNTGKLTF	TRB:TGTGCCAGCAGTGATGAGGGGGGGCTTAACTATGCTGAGCAGTTCTTC;TRA:TGTGTTCTGGGTGATCGGAATACAGGCAAATTAACCTTT		TRB:gene
PBS	clonotype453	1	0.0008503401360544	TRB:CASSQVWGLNYTQYF;TRA:CAASEDYSNNRLTL;TRA:CALRTGSFNKLTF	TRB:TGTGCCAGCAGCCAAGTCTGGGGGCTTAATTACACCCAGTACTTT;TRA:TGTGCAGCTAGTGAGGACTACAGCAACAACAGACTTACTTTG;TRA:TGTGCTTTGAGGACTGGTAGCTTCAATAAGTTGACCTTT
PBS	clonotype454	1	0.0008503401360544	TRB:CASRPDWGANYAEQFF;TRB:CASSWTGNSQNTLYF;TRA:CAANYAQGLTF;TRA:CAIPPGYTGYQNFYF	TRB:TGTGCCAGCAGGCCCGACTGGGGGGCGAACTATGCTGAGCAGTTCTTC;TRB:TGTGCCAGCAGCTGGACAGGGAATAGTCAAAACACCTTGTACTTT;TRA:TGTGCAGCAAACTATGCCCAGGGATTAACCTTC;TRA:TGTGCTATACCCCCCGGATACACGGGTTACCAGAACTTCTATTTT
PBS	clonotype455	1	0.0008503401360544	TRB:CASSRGTGGYEQYF;TRA:CEAGNYAQGLTF	TRB:TGTGCCAGCAGCAGGGGGACTGGGGGTTATGAACAGTACTTC;TRA:TGCGAGGCGGGGAACTATGCCCAGGGATTAACCTTC
PBS	clonotype456	1	0.0008503401360544	TRB:CASSLGDWGYEQYF;TRA:CAVSSNNNNAPRF	TRB:TGTGCCAGCAGCTTAGGGGACTGGGGTTATGAACAGTACTTC;TRA:TGTGCTGTGAGCTCGAATAACAACAATGCCCCACGATTT
PBS	clonotype457	1	0.0008503401360544	TRB:CASSLDWDQDTQYF;TRA:CAVTSGTGGYKVVF	TRB:TGTGCAAGCAGCTTAGACTGGGATCAAGACACCCAGTACTTT;TRA:TGTGCTGTGACCTCCGGGACTGGAGGCTATAAAGTGGTCTTT
PBS	clonotype458	1	0.0008503401360544	TRB:CASSLSRGGNTLYF;TRA:CAVRNSGTYQRF;TRA:CAVSYNTNTGKLTF	TRB:TGTGCCAGCAGTCTGTCGAGGGGGGGAAACACCTTGTACTTT;TRA:TGCGCAGTCAGGAATTCTGGGACTTACCAGAGGTTT;TRA:TGTGCAGTGAGCTATAACACCAATACAGGCAAATTAACCTTT
PBS	clonotype459	1	0.0008503401360544	TRB:CASRHGTANTEVFF;TRA:CAPNNAGAKLTF	TRB:TGTGCCAGCAGACACGGGACAGCAAACACAGAAGTCTTCTTT;TRA:TGTGCTCCCAATAATGCAGGTGCCAAGCTCACATTC
PBS	clonotype460	1	0.0008503401360544	TRB:CASSHDWGDNYAEQFF;TRB:CASSLDRANTEVFF;TRA:CALGEGNSNNRIFF;TRA:CAVMSNYNVLYF	TRB:TGTGCCAGCAGTCACGACTGGGGGGATAACTATGCTGAGCAGTTCTTC;TRB:TGTGCCAGCAGTTTGGACAGGGCAAACACAGAAGTCTTCTTT;TRA:TGTGCTCTGGGTGAAGGGAATAGCAATAACAGAATCTTCTTT;TRA:TGCGCAGTCATGTCTAATTACAACGTGCTTTACTTC
PBS	clonotype461	1	0.0008503401360544	TRB:CASSARDWGYAEQFF;TRA:CALSGHYNVLYF	TRB:TGTGCTAGCAGTGCCCGGGACTGGGGGTATGCTGAGCAGTTCTTC;TRA:TGTGCTCTGAGTGGTCATTACAACGTGCTTTACTTC	TRB:gene
PBS	clonotype462	1	0.0008503401360544	TRB:CASSQGTAISNERLFF;TRA:CALSEGYQNFYF	TRB:TGTGCCAGCAGCCAAGGGACAGCGATTTCCAACGAAAGATTATTTTTC;TRA:TGTGCTCTGAGTGAGGGTTACCAGAACTTCTATTTT
PBS	clonotype463	1	0.0008503401360544	TRB:CASSLSRGSYNSPLYF;TRA:CALSDLEDSNYQLIW	TRB:TGTGCCAGCAGCCTCTCTAGGGGTTCCTATAATTCGCCCCTCTACTTT;TRA:TGTGCTCTGAGTGATCTTGAGGATAGCAACTATCAGTTGATCTGG
PBS	clonotype464	1	0.0008503401360544	TRB:CASSSGLGVYEQYF;TRA:CALISGYNKLTF	TRB:TGTGCCAGCAGCTCGGGACTGGGGGTCTATGAACAGTACTTC;TRA:TGTGCTCTGATCTCGGGATACAACAAACTCACTTTT
PBS	clonotype465	1	0.0008503401360544	TRB:CASSLVGHNERLFF;TRA:CALSGGSNNRIFF	TRB:TGTGCCAGCAGCTTAGTGGGACACAACGAAAGATTATTTTTC;TRA:TGTGCTTTGAGTGGGGGTAGCAATAACAGAATCTTCTTT
PBS	clonotype466	1	0.0008503401360544	TRB:CASSLMGDYAEQFF;TRA:CALVRSNNRIFF	TRB:TGTGCCAGCAGCTTGATGGGGGACTATGCTGAGCAGTTCTTC;TRA:TGTGCTCTGGTTCGGAGCAATAACAGAATCTTCTTT
PBS	clonotype467	1	0.0008503401360544	TRB:CASSRWTPNTGQLYF;TRA:CATEVTSGGNYKPTF	TRB:TGTGCTAGCAGTAGATGGACTCCAAACACCGGGCAGCTCTACTTT;TRA:TGTGCTACAGAGGTAACCTCAGGAGGAAACTACAAACCTACGTTT
PBS	clonotype468	1	0.0008503401360544	TRB:CASSLTVSNTEVFF;TRA:CAVSSSNYAQGLTF	TRB:TGTGCAAGCAGCTTAACAGTGTCAAACACAGAAGTCTTCTTT;TRA:TGTGCTGTGAGCTCCTCTAACTATGCCCAGGGATTAACCTTC
PBS	clonotype469	1	0.0008503401360544	TRB:CASSLQGSVYEQYF;TRA:CAVRGGFASALTF	TRB:TGTGCAAGCAGCTTACAGGGTTCCGTCTATGAACAGTACTTC;TRA:TGTGCTGTGAGAGGGGGCTTTGCAAGTGCGCTGACATTT
PBS	clonotype470	1	0.0008503401360544	TRB:CASSLDSRNSDYTF;TRA:CAVRAPNAYKVIF	TRB:TGTGCAAGCAGCTTAGATTCCAGAAACTCCGACTACACCTTC;TRA:TGCGCAGTCCGAGCCCCAAATGCTTACAAAGTCATCTTT
PBS	clonotype471	1	0.0008503401360544	TRB:CASSLVDSDSPLYF;TRA:CAAFPGTGGYKVVF;TRA:CAVGGSALGRLHF	TRB:TGTGCAAGCAGCTTAGTGGACAGTGATTCGCCCCTCTACTTT;TRA:TGTGCAGCATTCCCCGGGACTGGAGGCTATAAAGTGGTCTTT;TRA:TGCGCAGTCGGAGGTTCAGCCTTAGGGAGGCTGCATTTT
PBS	clonotype472	1	0.0008503401360544	TRB:CASSLQGADTEVFF;TRA:CAPSSNTNKVVF;TRA:CAVVITGNTGKLIF	TRB:TGTGCCAGCAGTCTCCAGGGGGCAGACACAGAAGTCTTCTTT;TRA:TGTGCTCCGTCTTCCAATACCAACAAAGTCGTCTTT;TRA:TGTGCTGTGGTCATAACAGGCAATACCGGAAAACTCATCTTT
PBS	clonotype473	1	0.0008503401360544	TRB:CASSFTGANTEVFF;TRA:CALRNTGYQNFYF	TRB:TGTGCCAGCAGTTTCACGGGGGCCAACACAGAAGTCTTCTTT;TRA:TGTGCTTTGAGGAACACGGGTTACCAGAACTTCTATTTT
PBS	clonotype474	1	0.0008503401360544	TRB:CASSQTGGGYEQYF;TRA:CAASIESNNRIFF	TRB:TGTGCCAGCAGTCAGACTGGGGGGGGCTATGAACAGTACTTC;TRA:TGTGCAGCAAGCATAGAAAGCAATAACAGAATCTTCTTT
PBS	clonotype475	1	0.0008503401360544	TRB:CASSQPTGGALEQYF;TRA:CALRNSNNRIFF;TRA:CAVSAEGGANTGKLTF	TRB:TGTGCCAGCAGCCAGCCGACTGGGGGGGCGCTTGAACAGTACTTC;TRA:TGTGCTCTGAGGAATAGCAATAACAGAATCTTCTTT;TRA:TGCGCAGTCAGTGCAGAGGGTGGAGCTAACACTGGAAAGCTCACGTTT
PBS	clonotype476	1	0.0008503401360544	TRB:CASRKEGQGNSDYTF;TRA:CAAGDTNAYKVIF	TRB:TGTGCCAGCAGAAAAGAGGGACAGGGGAACTCCGACTACACCTTC;TRA:TGTGCAGCAGGAGACACAAATGCTTACAAAGTCATCTTT
PBS	clonotype477	1	0.0008503401360544	TRB:CSSSQGDWGYEQYF;TRA:CAVSPSNTNKVVF	TRB:TGCTCCAGCAGTCAGGGGGACTGGGGGTATGAACAGTACTTC;TRA:TGCGCAGTCAGTCCTTCCAATACCAACAAAGTCGTCTTT
PBS	clonotype478	1	0.0008503401360544	TRB:CTCSAGGVSDYTF;TRA:CAIYQGGRALIF	TRB:TGCACCTGCAGTGCAGGGGGGGTCTCCGACTACACCTTC;TRA:TGTGCTATCTACCAGGGAGGCAGAGCTCTGATATTT	TRB:gene
PBS	clonotype479	1	0.0008503401360544	TRB:CASSPLKVNNQAPLF;TRB:CASSRTDSNERLFF;TRA:CALGVDTNAYKVIF	TRB:TGTGCTAGCAGCCCTCTGAAGGTTAACAACCAGGCTCCGCTTTTT;TRB:TGTGCCAGCAGTCGGACAGATTCCAACGAAAGATTATTTTTC;TRA:TGTGCTCTGGGTGTTGACACAAATGCTTACAAAGTCATCTTT	TRB:gene
PBS	clonotype480	1	0.0008503401360544	TRB:CASSLSRQGNSDYTF;TRA:CALRDNTNTGKLTF;TRA:CVVGDRGSALGRLHF	TRB:TGTGCTAGCAGTTTATCCCGACAGGGAAACTCCGACTACACCTTC;TRA:TGCGCTCTGAGGGATAACACCAATACAGGCAAATTAACCTTT;TRA:TGTGTGGTGGGGGATAGAGGTTCAGCCTTAGGGAGGCTGCATTTT	TRA:gene;TRB:gene
PBS	clonotype481	1	0.0008503401360544	TRB:CASSFFRGPNSDYTF;TRA:CVLSDRGSALGRLHF	TRB:TGTGCTAGCAGTTTTTTCAGGGGACCAAACTCCGACTACACCTTC;TRA:TGTGTTTTGAGCGATAGAGGTTCAGCCTTAGGGAGGCTGCATTTT	TRB:gene
PBS	clonotype482	1	0.0008503401360544	TRB:CASSQTGGARAETLYF;TRA:CAARANYNQGKLIF	TRB:TGTGCCAGCAGCCAAACTGGGGGGGCGCGTGCAGAAACGCTGTATTTT;TRA:TGTGCTGCAAGGGCTAATTATAACCAGGGGAAGCTTATCTTT
PBS	clonotype483	1	0.0008503401360544	TRB:CASSQEGGAHTGQLYF;TRA:CALGYYAQGLTF	TRB:TGTGCCAGCAGCCAAGAAGGGGGGGCGCACACCGGGCAGCTCTACTTT;TRA:TGTGCTCTGGGGTACTATGCCCAGGGATTAACCTTC
PBS	clonotype484	1	0.0008503401360544	TRB:CASSPDRANSDYTF;TRA:CALSEWGNTGKLTF	TRB:TGTGCCAGCAGCCCAGACAGGGCAAACTCCGACTACACCTTC;TRA:TGTGCTTTGAGTGAATGGGGCAATACAGGCAAATTAACCTTT
PBS	clonotype485	1	0.0008503401360544	TRB:CASSLHLGVYEQYF;TRA:CAVSAGGFASALTF	TRB:TGTGCCAGCAGCTTACATCTGGGGGTCTATGAACAGTACTTC;TRA:TGTGCTGTGAGCGCGGGAGGCTTTGCAAGTGCGCTGACATTT
PBS	clonotype486	1	0.0008503401360544	TRB:CASSLGWGAYEQYF;TRA:CALSDTGYQNFYF	TRB:TGTGCAAGCAGCTTAGGATGGGGGGCCTATGAACAGTACTTC;TRA:TGTGCTCTGAGTGACACGGGTTACCAGAACTTCTATTTT
PBS	clonotype487	1	0.0008503401360544	TRB:CASSLGTANTEVFF;TRA:CALSGNNAGAKLTF	TRB:TGTGCAAGCAGCTTAGGGACAGCAAACACAGAAGTCTTCTTT;TRA:TGTGCTTTGAGTGGCAATAATGCAGGTGCCAAGCTCACATTC
PBS	clonotype488	1	0.0008503401360544	TRB:CASSLGTGGYEQYF;TRA:CAVSGYGSSGNKLIF	TRB:TGTGCAAGCAGCTTAGGGACAGGGGGTTATGAACAGTACTTC;TRA:TGTGCTGTGAGCGGATATGGGAGCAGTGGCAACAAGCTCATCTTT
PBS	clonotype489	1	0.0008503401360544	TRB:CASSLGTGGNTLYF;TRA:CAASMGNNNNAPRF;TRA:CAMREPSNYGNEKITF	TRB:TGTGCAAGCAGCTTAGGGACTGGGGGAAACACCTTGTACTTT;TRA:TGTGCAGCAAGCATGGGCAATAACAACAATGCCCCACGATTT;TRA:TGTGCTATGAGAGAGCCTTCCAACTATGGAAATGAGAAAATAACTTTT
PBS	clonotype490	1	0.0008503401360544	TRB:CASSLLGGSTEVFF;TRA:CALAPSGSFNKLTF	TRB:TGTGCCAGCAGTCTGTTGGGAGGGAGCACAGAAGTCTTCTTT;TRA:TGTGCTCTGGCCCCATCTGGTAGCTTCAATAAGTTGACCTTT
PBS	clonotype491	1	0.0008503401360544	TRB:CASSPGQYNSPLYF;TRA:CALDTNAYKVIF	TRB:TGTGCCAGCAGCCCGGGACAGTATAATTCGCCCCTCTACTTT;TRA:TGTGCTCTGGACACAAATGCTTACAAAGTCATCTTT
PBS	clonotype492	1	0.0008503401360544	TRB:CASSWDWGNYAEQFF;TRA:CVLSEASSSFSKLVF	TRB:TGTGCCAGCAGCTGGGACTGGGGGAACTATGCTGAGCAGTTCTTC;TRA:TGTGTTTTGAGCGAAGCATCCTCCTCCTTCAGCAAGCTGGTGTTT
PBS	clonotype493	1	0.0008503401360544	TRB:CTCSEGSAETLYF;TRA:CAVSRDTGANTGKLTF	TRB:TGCACCTGCAGTGAGGGTAGTGCAGAAACGCTGTATTTT;TRA:TGTGCAGTGAGCAGGGACACTGGAGCTAACACTGGAAAGCTCACGTTT	TRB:gene
PBS	clonotype494	1	0.0008503401360544	TRB:CASSSHRGQAETLYF;TRA:CVVGDRGSALGRLHF	TRB:TGTGCTAGCAGTTCCCACAGGGGGCAGGCAGAAACGCTGTATTTT;TRA:TGTGTGGTGGGAGATAGAGGTTCAGCCTTAGGGAGGCTGCATTTT	TRA:gene;TRB:gene
PBS	clonotype495	1	0.0008503401360544	TRB:CASSSTGTEEDTQYF;TRA:CVVGDRGSALGRLHF	TRB:TGTGCTAGCAGTTCGACAGGGACGGAGGAAGACACCCAGTACTTT;TRA:TGTGTGGTGGGGGATAGAGGTTCAGCCTTAGGGAGGCTGCATTTT	TRA:gene;TRB:gene
PBS	clonotype496	1	0.0008503401360544	TRB:CASSLGGRLTGQLYF;TRA:CVVGDRGSALGRLHF	TRB:TGTGCTAGCAGTTTAGGGGGGCGCCTCACCGGGCAGCTCTACTTT;TRA:TGTGTGGTGGGAGATAGAGGTTCAGCCTTAGGGAGGCTGCATTTT	TRA:gene;TRB:gene
PBS	clonotype497	1	0.0008503401360544	TRB:CASGDNNYAEQFF;TRB:CASSQDRGYANTEVFF;TRA:CVVGDRGSALGRLHF	TRB:TGTGCCAGCGGTGATAACAACTATGCTGAGCAGTTCTTC;TRB:TGTGCCAGCAGCCAAGACAGGGGGTATGCAAACACAGAAGTCTTCTTT;TRA:TGTGTGGTGGGCGATAGAGGTTCAGCCTTAGGGAGGCTGCATTTT	TRA:gene
PBS	clonotype498	1	0.0008503401360544	TRB:CASSQDWWGTQNTLYF;TRA:CAASGGNYNQGKLIF	TRB:TGTGCCAGCAGCCAAGATTGGTGGGGGACCCAAAACACCTTGTACTTT;TRA:TGTGCAGCAAGCGGGGGGAATTATAACCAGGGGAAGCTTATCTTT
PBS	clonotype499	1	0.0008503401360544	TRB:CASSLSSGNQAPLF;TRA:CALSVDNYAQGLTF	TRB:TGTGCAAGCAGCTTAAGCAGCGGCAACCAGGCTCCGCTTTTT;TRA:TGTGCTCTGAGTGTAGATAACTATGCCCAGGGATTAACCTTC
PBS	clonotype500	1	0.0008503401360544	TRB:CASSLADSQDTQYF;TRA:CAMREAGYANKMIF	TRB:TGTGCAAGCAGCTTAGCGGACAGCCAAGACACCCAGTACTTT;TRA:TGTGCTATGAGAGAGGCCGGTTATGCAAACAAGATGATCTTT
PBS	clonotype501	1	0.0008503401360544	TRB:CASSQELGSQNTLYF;TRA:CAMRGMSNYNVLYF	TRB:TGTGCCAGCAGCCAAGAACTGGGGAGTCAAAACACCTTGTACTTT;TRA:TGTGCTATGAGGGGCATGTCTAATTACAACGTGCTTTACTTC
PBS	clonotype502	1	0.0008503401360544	TRB:CASSLTGASNERLFF;TRA:CAMRDNYAQGLTF	TRB:TGTGCCAGCAGCTTGACAGGGGCGTCCAACGAAAGATTATTTTTC;TRA:TGTGCTATGAGGGATAACTATGCCCAGGGATTAACCTTC
PBS	clonotype503	1	0.0008503401360544	TRB:CTCSGDWGWEQYF;TRA:CALSGGGSNYKLTF	TRB:TGCACCTGCAGTGGAGACTGGGGGTGGGAACAGTACTTC;TRA:TGTGCTCTGAGTGGGGGAGGCAGCAATTACAAACTGACATTT	TRB:gene
PBS	clonotype504	1	0.0008503401360544	TRB:CAWSFGPTLISNERLFF;TRA:CAMRGDWNQGKLIF	TRB:TGTGCCTGGAGTTTCGGACCGACCCTTATTTCCAACGAAAGATTATTTTTC;TRA:TGTGCTATGAGAGGGGATTGGAACCAGGGGAAGCTTATCTTT
PBS	clonotype505	1	0.0008503401360544	TRB:CASSGQGVRERLFF;TRA:CVLSGRNYGSSGNKLIF	TRB:TGTGCAAGCAGCGGACAGGGGGTTAGGGAAAGATTATTTTTC;TRA:TGTGTTCTGAGCGGTAGGAATTATGGGAGCAGTGGCAACAAGCTCATCTTT
PBS	clonotype506	1	0.0008503401360544	TRB:CASSYPTGQDTQYF;TRA:CALSPFQGGSAKLIF	TRB:TGTGCAAGCAGCTACCCGACAGGGCAAGACACCCAGTACTTT;TRA:TGTGCTCTCTCTCCATTTCAAGGAGGGTCTGCGAAGCTCATCTTT
PBS	clonotype507	1	0.0008503401360544	TRB:CASSFGGRNQAPLF;TRA:CALGYGSSGNKLIF	TRB:TGTGCCAGCAGTTTCGGGGGCCGAAACCAGGCTCCGCTTTTT;TRA:TGTGCTCTGGGTTATGGGAGCAGTGGCAACAAGCTCATCTTT
PBS	clonotype508	1	0.0008503401360544	TRB:CASSFGGGQDTQYF;TRA:CALSDYTGGLSGKLTF	TRB:TGTGCCAGCAGTTTTGGGGGGGGCCAAGACACCCAGTACTTT;TRA:TGCGCTCTGAGTGATTATACTGGAGGACTAAGTGGTAAATTAACATTC
PBS	clonotype509	1	0.0008503401360544	TRB:CASSLDSSNTEVFF;TRA:CALRSHNVGDNSKLIW	TRB:TGTGCAAGCAGCCTCGACAGCTCAAACACAGAAGTCTTCTTT;TRA:TGTGCTCTGAGGAGCCATAATGTTGGTGACAACAGTAAGCTGATTTGG
PBS	clonotype510	1	0.0008503401360544	TRB:CASSVWGVYAEQFF;TRB:CASSWDWGRSAETLYF;TRA:CALGDLSSSGQKLVF	TRB:TGTGCCAGCTCTGTCTGGGGGGTCTATGCTGAGCAGTTCTTC;TRB:TGTGCCAGCAGTTGGGACTGGGGGCGTAGTGCAGAAACGCTGTATTTT;TRA:TGTGCTCTGGGTGATCTGTCTTCAAGTGGCCAGAAGCTGGTTTTT		TRB:gene
PBS	clonotype511	1	0.0008503401360544	TRB:CASSRVLGGGAEQFF;TRA:CAMREGHYGSSGNKLIF	TRB:TGTGCTAGCAGTAGAGTTCTGGGGGGGGGAGCTGAGCAGTTCTTC;TRA:TGTGCTATGAGAGAGGGGCATTATGGGAGCAGTGGCAACAAGCTCATCTTT
PBS	clonotype512	1	0.0008503401360544	TRB:CSSTHRGGYAEQFF;TRA:CAAGAGTGSKLSF	TRB:TGCTCCAGCACCCACAGGGGGGGGTATGCTGAGCAGTTCTTC;TRA:TGCGCAGCAGGTGCCGGCACTGGGTCTAAGCTGTCATTT
PBS	clonotype513	1	0.0008503401360544	TRB:CASSLDLWEDTQYF;TRB:CASSSSRDWPLYAEQFF;TRA:CAAGSNTGYQNFYF	TRB:TGTGCAAGCAGCTTAGATTTGTGGGAAGACACCCAGTACTTT;TRB:TGTGCCAGCAGCTCGTCCCGGGACTGGCCTCTCTATGCTGAGCAGTTCTTC;TRA:TGCGCAGCAGGGTCGAACACGGGTTACCAGAACTTCTATTTT
PBS	clonotype514	1	0.0008503401360544	TRB:CASSFLGQGHTLYF;TRA:CAASRTSGSWQLIF	TRB:TGTGCCAGCAGTTTCTTGGGACAGGGGCACACCTTGTACTTT;TRA:TGTGCAGCAAGTAGGACTTCTGGCAGCTGGCAACTCATCTTT
PBS	clonotype515	1	0.0008503401360544	TRB:CASSGDWGEGTQYF;TRA:CAASLASSGQKLVF	TRB:TGTGCCAGCAGTGGGGACTGGGGGGAGGGCACCCAGTACTTT;TRA:TGTGCAGCAAGTCTGGCTTCAAGTGGCCAGAAGCTGGTTTTT
PBS	clonotype516	1	0.0008503401360544	TRB:CASSLDTPNSDYTF;TRA:CAASGSTGGLSGKLTF	TRB:TGTGCCAGCAGCTTAGACACCCCAAACTCCGACTACACCTTC;TRA:TGTGCAGCAAGTGGGAGTACTGGAGGACTAAGTGGTAAATTAACATTC
PBS	clonotype517	1	0.0008503401360544	TRB:CASTPDRAGQLYF	TRB:TGTGCCAGCACCCCCGACAGGGCCGGGCAGCTCTACTTT		TRB:gene
PBS	clonotype518	1	0.0008503401360544	TRB:CASSTDRQDTQYF	TRB:TGTGCCAGCAGTACGGACAGACAAGACACCCAGTACTTT		TRB:gene
PBS	clonotype519	1	0.0008503401360544	TRB:CASSLGTGANTGQLYF	TRB:TGTGCTAGCAGTCTCGGGACAGGGGCAAACACCGGGCAGCTCTACTTT	TRB:gene
PBS	clonotype520	1	0.0008503401360544	TRA:CAYVGDNSKLIW	TRA:TGTGCTTATGTTGGTGACAACAGTAAGCTGATTTGG
PBS	clonotype521	1	0.0008503401360544	TRB:CASSPGLGGHAEQFF	TRB:TGTGCCAGCAGCCCCGGACTGGGGGGCCATGCTGAGCAGTTCTTC
PBS	clonotype522	1	0.0008503401360544	TRB:CASSPPGQGGERLFF	TRB:TGTGCCAGCAGCCCGCCGGGACAGGGAGGGGAAAGATTATTTTTC
PBS	clonotype523	1	0.0008503401360544	TRB:CASRGQGARGTEVFF	TRB:TGTGCCAGCAGAGGACAGGGGGCGCGGGGCACAGAAGTCTTCTTT
PBS	clonotype524	1	0.0008503401360544	TRB:CSSSQGLGGYAEQFF	TRB:TGCTCCAGCAGTCAAGGACTGGGGGGCTATGCTGAGCAGTTCTTC
PBS	clonotype525	1	0.0008503401360544	TRB:CSSSQFRVNQDTQYF	TRB:TGCTCCAGCAGTCAATTCAGGGTTAACCAAGACACCCAGTACTTT
PBS	clonotype526	1	0.0008503401360544	TRB:CASSMGQNQAPLF;TRA:CASTGYQNFYF	TRB:TGTGCCAGCAGTATGGGACAGAACCAGGCTCCGCTTTTT;TRA:TGTGCTAGCACGGGTTACCAGAACTTCTATTTT		TRB:gene
PBS	clonotype527	1	0.0008503401360544	TRB:CASSQDWGEGAETLYF;TRA:CAVGRIFF;TRA:CRGVTNSAGNKLTF	TRB:TGTGCCAGCAGCCAAGATTGGGGGGAAGGTGCAGAAACGCTGTATTTT;TRA:TGTGCTGTGGGGAGAATCTTCTTT;TRA:TGTCGGGGGGTGACTAACAGTGCAGGGAACAAGCTAACTTTT
PBS	clonotype528	1	0.0008503401360544	TRB:CASTPAFAETLYF;TRA:CAMEPRKLIF;TRA:CAVRGNQGKLIF	TRB:TGTGCCAGCACCCCGGCCTTTGCAGAAACGCTGTATTTT;TRA:TGTGCTATGGAACCGCGGAAGCTTATCTTT;TRA:TGTGCAGTGAGAGGTAACCAGGGGAAGCTTATCTTT		TRB:gene
PBS	clonotype529	1	0.0008503401360544	TRB:CASTRQGGSDYTF;TRA:CALEQSNYQLIW	TRB:TGTGCCAGCACTCGACAGGGCGGCTCCGACTACACCTTC;TRA:TGTGCTTTGGAACAGAGCAACTATCAGTTGATCTGG		TRB:gene
PBS	clonotype530	1	0.0008503401360544	TRB:CASSLGQGGSNERLFF;TRA:CAPMSNYNVLYF	TRB:TGTGCTAGCAGTTTGGGACAGGGGGGTTCCAACGAAAGATTATTTTTC;TRA:TGTGCTCCCATGTCTAATTACAACGTGCTTTACTTC	TRB:gene
PBS	clonotype531	1	0.0008503401360544	TRB:CASSPGLGCQNTLYF;TRA:CILRVQGGSAKLIF	TRB:TGTGCCAGCAGCCCGGGACTGGGATGTCAAAACACCTTGTACTTT;TRA:TGTATCCTGAGAGTACAAGGAGGGTCTGCGAAGCTCATCTTT
PBS	clonotype532	1	0.0008503401360544	TRB:CASSPTGGAIQDTQYF;TRA:CAAANSGTYQRF	TRB:TGTGCCAGCAGTCCGACTGGGGGGGCCATCCAAGACACCCAGTACTTT;TRA:TGTGCTGCCGCAAATTCTGGGACTTACCAGAGGTTT
PBS	clonotype533	1	0.0008503401360544	TRB:CSSSQSTQSNERLFF;TRA:CAALTNAYKVIF	TRB:TGCTCCAGCAGTCAATCGACGCAGTCCAACGAAAGATTATTTTTC;TRA:TGTGCTGCTCTCACAAATGCTTACAAAGTCATCTTT
PBS	clonotype534	1	0.0008503401360544	TRB:CTCSAVGDNQAPLF;TRA:CAVNTNKVVF	TRB:TGCACCTGCAGTGCAGTGGGAGACAACCAGGCTCCGCTTTTT;TRA:TGTGCTGTGAACACCAACAAAGTCGTCTTT	TRB:gene
PBS	clonotype535	1	0.0008503401360544	TRB:CASSRDWGSQNTLYF;TRA:CALNSGTYQRF	TRB:TGTGCCAGCAGTCGGGACTGGGGTAGTCAAAACACCTTGTACTTT;TRA:TGTGCTTTGAATTCTGGGACTTACCAGAGGTTT
PBS	clonotype536	1	0.0008503401360544	TRB:CASSINSQNTLYF;TRA:CAASETGNTGKLIF;TRA:CAGQTGFASALTF	TRB:TGTGCCAGCAGTATTAATAGTCAAAACACCTTGTACTTT;TRA:TGTGCAGCTAGTGAGACAGGCAATACCGGAAAACTCATCTTT;TRA:TGTGCTGGGCAGACAGGCTTTGCAAGTGCGCTGACATTT		TRB:gene
PBS	clonotype537	1	0.0008503401360544	TRB:CASSLQGARGSDYTF;TRA:CALAYGSSGNKLIF;TRA:CAVSMDTNTGKLTF	TRB:TGTGCCAGCAGCTTACAGGGGGCGCGGGGCTCCGACTACACCTTC;TRA:TGTGCTTTGGCTTATGGGAGCAGTGGCAACAAGCTCATCTTT;TRA:TGTGCAGTGAGCATGGACACCAATACAGGCAAATTAACCTTT
PBS	clonotype538	1	0.0008503401360544	TRB:CASSLAAGRAETLYF;TRA:CILRENSGGSNAKLTF	TRB:TGTGCAAGCAGCTTAGCCGCAGGGCGTGCAGAAACGCTGTATTTT;TRA:TGTATCCTGAGAGAAAATTCTGGAGGAAGCAATGCAAAGCTAACCTTC
PBS	clonotype539	1	0.0008503401360544	TRB:CASSIEHNTEVFF;TRB:CASSLGLGGPQDTQYF;TRA:CAVSGTNAYKVIF	TRB:TGTGCCAGCAGTATAGAACATAACACAGAAGTCTTCTTT;TRB:TGTGCCAGCAGCTTGGGACTGGGGGGCCCTCAAGACACCCAGTACTTT;TRA:TGTGCAGTGAGCGGCACAAATGCTTACAAAGTCATCTTT		TRB:gene
PBS	clonotype540	1	0.0008503401360544	TRB:CASGQGAAERLFF;TRA:CAARNNAGAKLTF	TRB:TGTGCCAGCGGACAGGGGGCCGCCGAAAGATTATTTTTC;TRA:TGTGCAGCTAGGAATAATGCAGGTGCCAAGCTCACATTC		TRB:gene
PBS	clonotype541	1	0.0008503401360544	TRB:CASSQDWGQGYTGQLYF;TRA:CAARNNAGAKLTF	TRB:TGTGCCAGCAGCCAAGATTGGGGACAGGGCTACACCGGGCAGCTCTACTTT;TRA:TGTGCAGCTAGGAATAATGCAGGTGCCAAGCTCACATTC
PBS	clonotype542	1	0.0008503401360544	TRB:CASSLAGGSTGQLYF;TRA:CAASGAGNYKYVF	TRB:TGTGCCAGCAGCTTAGCTGGGGGGAGCACCGGGCAGCTCTACTTT;TRA:TGTGCAGCAAGCGGGGCAGGAAACTACAAATACGTCTTT
PBS	clonotype543	1	0.0008503401360544	TRB:CASSFGGAHQDTQYF;TRA:CATDEANYNVLYF	TRB:TGTGCAAGCAGCTTTGGGGGGGCGCACCAAGACACCCAGTACTTT;TRA:TGTGCTACAGATGAGGCTAATTACAACGTGCTTTACTTC
PBS	clonotype544	1	0.0008503401360544	TRB:CASSIQASYEQYF;TRA:CAVGGKNSGTYQRF	TRB:TGTGCCAGCAGTATACAGGCCTCCTATGAACAGTACTTC;TRA:TGTGCAGTGGGAGGTAAAAATTCTGGGACTTACCAGAGGTTT		TRB:gene
PBS	clonotype545	1	0.0008503401360544	TRB:CASSSTGVSNERLFF;TRA:CAASDMDYANKMIF;TRA:CALGEDYNQGKLIF	TRB:TGTGCCAGCAGCTCCACAGGGGTTTCCAACGAAAGATTATTTTTC;TRA:TGTGCAGCTAGTGACATGGACTATGCAAACAAGATGATCTTT;TRA:TGTGCTCTGGGTGAGGATTATAACCAGGGGAAGCTTATCTTT
PBS	clonotype546	1	0.0008503401360544	TRB:CASSLADSNYAEQFF;TRA:CIVTDRGLPGTGSNRLTF	TRB:TGTGCCAGCAGCTTAGCGGACTCTAACTATGCTGAGCAGTTCTTC;TRA:TGCATTGTGACTGACCGGGGACTACCAGGCACTGGGAGTAACAGGCTCACTTTT
PBS	clonotype547	1	0.0008503401360544	TRB:CASSLRDRDNYAEQFF;TRA:CAVRDMGYKLTF	TRB:TGTGCTAGCAGTCTCCGGGACAGGGATAACTATGCTGAGCAGTTCTTC;TRA:TGCGCAGTCAGAGACATGGGCTACAAACTTACCTTC
PBS	clonotype548	1	0.0008503401360544	TRB:CASSLARGGAHTQYF;TRA:CVLGGNMGYKLTF	TRB:TGTGCAAGCAGCTTAGCCCGGGGGGGCGCGCACACCCAGTACTTT;TRA:TGTGTTCTGGGTGGCAACATGGGCTACAAACTTACCTTC
PBS	clonotype549	1	0.0008503401360544	TRB:CASSPGTTSQNTLYF;TRA:CATDGAQGGRALIF	TRB:TGTGCCAGCAGCCCCGGGACAACTAGTCAAAACACCTTGTACTTT;TRA:TGTGCTACTGATGGAGCCCAGGGAGGCAGAGCTCTGATATTT
PBS	clonotype550	1	0.0008503401360544	TRB:CASSQGLGGGAETLYF;TRA:CAVSASNMGYKLTF	TRB:TGTGCCAGCAGCCAAGGACTGGGGGGGGGTGCAGAAACGCTGTATTTT;TRA:TGTGCTGTGAGCGCTAGCAACATGGGCTACAAACTTACCTTC
PBS	clonotype551	1	0.0008503401360544	TRB:CTCSGDRNTGQLYF;TRA:CASRGTQVVGQLTF	TRB:TGCACCTGCAGTGGGGACAGAAACACCGGGCAGCTCTACTTT;TRA:TGTGCCTCTCGGGGGACACAGGTTGTGGGGCAGCTCACTTTC	TRB:gene
PBS	clonotype552	1	0.0008503401360544	TRB:CASRRDISYEQYF;TRA:CAMREGATASLGKLQF;TRA:CSAIFYNQGKLIF	TRB:TGTGCCAGCAGGCGGGACATCTCCTATGAACAGTACTTC;TRA:TGTGCTATGAGAGAGGGGGCAACTGCCAGTTTGGGGAAACTGCAGTTT;TRA:TGCTCAGCAATATTTTATAACCAGGGGAAGCTTATCTTT		TRB:gene
PBS	clonotype553	1	0.0008503401360544	TRB:CASSIRANTEVFF;TRA:CALSMASGSWQLIF	TRB:TGTGCCAGCAGTATAAGGGCAAACACAGAAGTCTTCTTT;TRA:TGTGCTCTGAGCATGGCTTCTGGCAGCTGGCAACTCATCTTT		TRB:gene
PBS	clonotype554	1	0.0008503401360544	TRB:CASSQDWGGADQDTQYF;TRA:CALGDYNQGKLIF	TRB:TGTGCCAGCAGCCAAGATTGGGGGGGCGCGGACCAAGACACCCAGTACTTT;TRA:TGTGCTCTGGGTGATTATAACCAGGGGAAGCTTATCTTT
PBS	clonotype555	1	0.0008503401360544	TRB:CASSQGSGGSEGDTQYF;TRA:CALSDLPGWQLIF	TRB:TGTGCCAGCAGCCAAGGGTCAGGGGGGAGTGAGGGGGACACCCAGTACTTT;TRA:TGTGCTTTGAGTGACCTCCCGGGCTGGCAACTCATCTTT
PBS	clonotype556	1	0.0008503401360544	TRB:CASSGTGGRAETLYF;TRA:CAVGTQVVGQLTF	TRB:TGTGCCAGCAGCGGGACAGGGGGCCGTGCAGAAACGCTGTATTTT;TRA:TGCGCAGTCGGGACACAGGTTGTGGGGCAGCTCACTTTC
PBS	clonotype557	1	0.0008503401360544	TRB:CASSLKLGRGAEQFF;TRA:CALGRNNYAQGLTF;TRA:CALRTNAYKVIF	TRB:TGTGCCAGCAGCTTAAAACTGGGCAGGGGTGCTGAGCAGTTCTTC;TRA:TGTGCTCTGGGTCGAAATAACTATGCCCAGGGATTAACCTTC;TRA:TGTGCTCTGAGGACAAATGCTTACAAAGTCATCTTT
PBS	clonotype558	1	0.0008503401360544	TRB:CASSLEGGRYAEQFF;TRA:CAAEVPDSGGSNYKLTF	TRB:TGTGCAAGCAGCTTAGAGGGGGGGCGCTATGCTGAGCAGTTCTTC;TRA:TGTGCTGCTGAGGTTCCCGACAGTGGAGGCAGCAATTACAAACTGACATTT
PBS	clonotype559	1	0.0008503401360544	TRB:CASSLDGGSSYEQYF;TRA:CALSLPGTGSNRLTF	TRB:TGTGCAAGCAGCTTAGATGGGGGCAGCTCCTATGAACAGTACTTC;TRA:TGTGCTCTGAGTTTACCAGGCACTGGGAGTAACAGGCTCACTTTT
PBS	clonotype560	1	0.0008503401360544	TRB:CASSQHWGGGAEQFF;TRA:CAAYNTNTGKLTF	TRB:TGTGCCAGCAGTCAGCACTGGGGGGGCGGTGCTGAGCAGTTCTTC;TRA:TGTGCTGCGTATAACACCAATACAGGCAAATTAACCTTT
PBS	clonotype561	1	0.0008503401360544	TRB:CASSRDWGALYEQYF;TRA:CAVDDSGYNKLTF	TRB:TGTGCCAGCAGTCGGGACTGGGGGGCCCTCTATGAACAGTACTTC;TRA:TGCGCAGTGGATGACTCGGGATACAACAAACTCACTTTT
PBS	clonotype562	1	0.0008503401360544	TRB:CASSQDPGQNNERLFF;TRA:CALRVASSGSWQLIF	TRB:TGTGCCAGCAGCCAAGATCCGGGACAGAACAACGAAAGATTATTTTTC;TRA:TGTGCTTTGAGGGTCGCATCTTCTGGCAGCTGGCAACTCATCTTT
PBS	clonotype563	1	0.0008503401360544	TRB:CTCSADPGQGSVFF;TRA:CAVSPYDTNAYKVIF	TRB:TGCACCTGCAGTGCAGATCCGGGACAGGGGTCAGTCTTCTTT;TRA:TGTGCAGTGAGCCCCTATGACACAAATGCTTACAAAGTCATCTTT	TRB:gene
PBS	clonotype564	1	0.0008503401360544	TRB:CTCSAWGGANEQYF;TRA:CAVSMTNSAGNKLTF	TRB:TGCACCTGCAGTGCTTGGGGGGGCGCCAATGAACAGTACTTC;TRA:TGTGCAGTGAGCATGACTAACAGTGCAGGGAACAAGCTAACTTTT	TRB:gene
PBS	clonotype565	1	0.0008503401360544	TRB:CASRGQGGDTQYF;TRA:CAVRDHYSNNRLTL	TRB:TGTGCCAGCAGGGGACAGGGCGGAGACACCCAGTACTTT;TRA:TGCGCAGTCAGGGACCACTACAGCAACAACAGACTTACTTTG		TRB:gene
PBS	clonotype566	1	0.0008503401360544	TRB:CASSRNWGGASQNTLYF;TRA:CALGDLTGNYKYVF	TRB:TGTGCCAGCAGCCGAAACTGGGGGGGCGCGAGTCAAAACACCTTGTACTTT;TRA:TGTGCTCTGGGTGATCTGACAGGAAACTACAAATACGTCTTT
PBS	clonotype567	1	0.0008503401360544	TRB:CASSPSGTANSDYTF;TRA:CAREYQGGRALIF	TRB:TGTGCCAGCAGCCCGTCCGGGACAGCAAACTCCGACTACACCTTC;TRA:TGTGCTAGGGAATACCAGGGAGGCAGAGCTCTGATATTT
PBS	clonotype568	1	0.0008503401360544	TRB:CASSSRHDIANSDYTF;TRA:CAMRDPIDYNQGKLIF;TRA:CAVRPTSSGQKLVF	TRB:TGTGCTAGCAGTAGCAGACACGACATTGCAAACTCCGACTACACCTTC;TRA:TGTGCTATGAGAGATCCCATAGATTATAACCAGGGGAAGCTTATCTTT;TRA:TGCGCAGTCAGACCAACTTCAAGTGGCCAGAAGCTGGTTTTT
PBS	clonotype569	1	0.0008503401360544	TRB:CASSPDRINYAEQFF;TRA:CALGEPEGADRLTF	TRB:TGTGCCAGCAGCCCCGACAGAATAAACTATGCTGAGCAGTTCTTC;TRA:TGTGCTCTGGGTGAGCCAGAAGGTGCAGATAGACTCACCTTT
PBS	clonotype570	1	0.0008503401360544	TRB:CASSIRGVSNERLFF;TRA:CVLSAGGSALGRLHF	TRB:TGTGCCAGCAGTATTAGGGGGGTTTCCAACGAAAGATTATTTTTC;TRA:TGTGTTCTGAGCGCGGGGGGTTCAGCCTTAGGGAGGCTGCATTTT
PBS	clonotype571	1	0.0008503401360544	TRB:CASSQDTWHSNERLFF;TRA:CAAREAEGADRLTF	TRB:TGTGCCAGCAGCCAAGACACGTGGCACTCCAACGAAAGATTATTTTTC;TRA:TGTGCTGCAAGAGAGGCAGAAGGTGCAGATAGACTCACCTTT
PBS	clonotype572	1	0.0008503401360544	TRB:CASSQDLRDSQNTLYF;TRA:CALGDDTGYQNFYF	TRB:TGTGCCAGCAGCCAAGATCTTAGGGATAGTCAAAACACCTTGTACTTT;TRA:TGTGCTCTGGGTGATGACACGGGTTACCAGAACTTCTATTTT
PBS	clonotype573	1	0.0008503401360544	TRB:CASSLATTGSSYEQYF;TRB:CASSLKWGQDYAEQFF;TRA:CALSDLYYNQGKLIF	TRB:TGTGCCAGCAGCTTAGCGACCACAGGGAGCTCCTATGAACAGTACTTC;TRB:TGTGCTAGCAGTTTAAAGTGGGGACAGGACTATGCTGAGCAGTTCTTC;TRA:TGTGCTTTGAGTGATCTGTATTATAACCAGGGGAAGCTTATCTTT	TRB:gene
PBS	clonotype574	1	0.0008503401360544	TRB:CASSLWGQGAFAEQFF;TRA:CAPPPYSAGNKLTF	TRB:TGTGCTAGCAGTTTATGGGGACAGGGGGCTTTTGCTGAGCAGTTCTTC;TRA:TGTGCTCCCCCGCCCTACAGTGCAGGGAACAAGCTAACTTTT	TRB:gene
PBS	clonotype575	1	0.0008503401360544	TRB:CASSLGLGGYAEQFF;TRA:CALSTASSGSWQLIF	TRB:TGTGCCAGCAGCCTAGGACTGGGGGGTTATGCTGAGCAGTTCTTC;TRA:TGCGCTCTGAGTACTGCATCTTCTGGCAGCTGGCAACTCATCTTT
PBS	clonotype576	1	0.0008503401360544	TRB:CASSLDWGNQDTQYF;TRA:CAANNYAQGLTF;TRA:CALGDRDNYAQGLTF	TRB:TGTGCAAGCAGCTTAGACTGGGGTAACCAAGACACCCAGTACTTT;TRA:TGTGCAGCAAATAACTATGCCCAGGGATTAACCTTC;TRA:TGTGCTCTGGGTGATCGAGATAACTATGCCCAGGGATTAACCTTC
PBS	clonotype577	1	0.0008503401360544	TRB:CASSFSGGRAETLYF;TRA:CAVSPNTGGLSGKLTF	TRB:TGTGCCAGCAGTTTCTCTGGGGGGCGTGCAGAAACGCTGTATTTT;TRA:TGTGCTGTGAGCCCGAATACTGGAGGACTAAGTGGTAAATTAACATTC
PBS	clonotype578	1	0.0008503401360544	TRB:CTCSADREGDTQYF;TRA:CALSDESGSGGKLTL	TRB:TGCACCTGCAGTGCAGACAGGGAAGGTGACACCCAGTACTTT;TRA:TGTGCTTTGAGTGATGAGAGTGGCAGTGGTGGAAAACTCACTTTG	TRB:gene
PBS	clonotype579	1	0.0008503401360544	TRB:CASSFPQGPNERLFF;TRA:CALSDRGTGYQNFYF	TRB:TGTGCCAGCAGTTTTCCACAGGGCCCCAACGAAAGATTATTTTTC;TRA:TGTGCTCTGAGTGATCGAGGCACGGGTTACCAGAACTTCTATTTT
PBS	clonotype580	1	0.0008503401360544	TRB:CASSSLGVNTGQLYF;TRA:CAASANYNQGKLIF;TRA:CALVANYGSSGNKLIF	TRB:TGTGCCAGCAGCTCCCTGGGGGTAAACACCGGGCAGCTCTACTTT;TRA:TGTGCAGCAAGTGCGAATTATAACCAGGGGAAGCTTATCTTT;TRA:TGTGCTCTGGTTGCGAATTATGGGAGCAGTGGCAACAAGCTCATCTTT
PBS	clonotype581	1	0.0008503401360544	TRB:CASSLGDYEQYF;TRB:CASSLMGGLEDTQYF;TRA:CAAVFSNMGYKLTF	TRB:TGTGCCAGCTCTCTCGGGGACTATGAACAGTACTTC;TRB:TGTGCCAGCAGCTTAATGGGGGGGCTGGAAGACACCCAGTACTTT;TRA:TGCGCAGCAGTTTTTAGCAACATGGGCTACAAACTTACCTTC
PBS	clonotype582	1	0.0008503401360544	TRB:CASGDAGGRAETLYF;TRB:CASSLREGRDAETLYF;TRA:CAASEGTGNYKYVF	TRB:TGTGCCAGCGGTGATGCTGGGGGGCGCGCAGAAACGCTGTATTTT;TRB:TGTGCTAGCAGTCTCCGTGAGGGGCGAGATGCAGAAACGCTGTATTTT;TRA:TGTGCAGCAAGTGAGGGTACAGGAAACTACAAATACGTCTTT	TRB:gene
PBS	clonotype583	1	0.0008503401360544	TRB:CASSATGGGQNTLYF;TRA:CAASFTGYQNFYF	TRB:TGTGCAAGCAGCGCGACTGGGGGCGGTCAAAACACCTTGTACTTT;TRA:TGTGCAGCAAGCTTCACGGGTTACCAGAACTTCTATTTT
PBS	clonotype584	1	0.0008503401360544	TRB:CTCSADRVNTEVFF;TRA:CAAPQGTGSKLSF	TRB:TGCACCTGCAGTGCAGATCGGGTCAACACAGAAGTCTTCTTT;TRA:TGTGCAGCCCCTCAAGGCACTGGGTCTAAGCTGTCATTT	TRB:gene
PBS	clonotype585	1	0.0008503401360544	TRA:CVVGDRGSALGRLHF	TRA:TGTGTGGTGGGAGATAGAGGTTCAGCCTTAGGGAGGCTGCATTTT	TRA:gene
PBS	clonotype586	1	0.0008503401360544	TRB:CASSRGEDNQAPLF	TRB:TGTGCCAGCAGTAGAGGGGAGGACAACCAGGCTCCGCTTTTT		TRB:gene
PBS	clonotype587	1	0.0008503401360544	TRB:CASSIWGGQDTQYF	TRB:TGTGCCAGCAGTATCTGGGGGGGTCAAGACACCCAGTACTTT		TRB:gene
PBS	clonotype588	1	0.0008503401360544	TRB:CASSPGTGQDTQYF	TRB:TGTGCCAGCAGTCCCGGGACTGGGCAAGACACCCAGTACTTT		TRB:gene
PBS	clonotype589	1	0.0008503401360544	TRB:CASSQDTGLGLSQNTLYF	TRB:TGTGCCAGCAGCCAAGATACGGGACTGGGGCTTAGTCAAAACACCTTGTACTTT
PBS	clonotype590	1	0.0008503401360544	TRB:CTCSADYRGGNTLYF	TRB:TGCACCTGCAGTGCAGATTACAGGGGTGGAAATACGCTCTATTTT	TRB:gene
PBS	clonotype591	1	0.0008503401360544	TRB:CTCSAGLGVYAEQFF	TRB:TGCACCTGCAGTGCAGGACTGGGGGTCTATGCTGAGCAGTTCTTC	TRB:gene
PBS	clonotype592	1	0.0008503401360544	TRB:CTCSVDRASGNTLYF	TRB:TGCACCTGCAGTGTGGACAGGGCTTCTGGAAATACGCTCTATTTT	TRB:gene
PBS	clonotype593	1	0.0008503401360544	TRB:CASSPGGLYAEQFF;TRA:CALEANQGKLIF	TRB:TGTGCCAGCAGTCCGGGGGGTCTCTATGCTGAGCAGTTCTTC;TRA:TGTGCTTTGGAAGCTAACCAGGGGAAGCTTATCTTT		TRB:gene
PBS	clonotype594	1	0.0008503401360544	TRB:CASSLSSRGLGNTLYF;TRA:CAMEQNYAQGLTF	TRB:TGTGCCAGCAGTCTGTCGAGCAGGGGGCTCGGAAATACGCTCTATTTT;TRA:TGTGCTATGGAACAGAACTATGCCCAGGGATTAACCTTC
PBS	clonotype595	1	0.0008503401360544	TRB:CTCSAVGAGTGQLYF;TRA:CAAESSNTNKVVF;TRA:CALGGAAGNTGKLIF	TRB:TGCACCTGCAGTGCAGTGGGGGCAGGCACCGGGCAGCTCTACTTT;TRA:TGTGCTGCTGAGTCTTCCAATACCAACAAAGTCGTCTTT;TRA:TGTGCTCTGGGTGGGGCGGCAGGCAATACCGGAAAACTCATCTTT	TRB:gene
PBS	clonotype596	1	0.0008503401360544	TRB:CASSMQGAGSDYTF;TRA:CAAEEGSSGNKLIF	TRB:TGTGCCAGCAGTATGCAGGGGGCGGGCTCCGACTACACCTTC;TRA:TGTGCTGCTGAGGAGGGGAGCAGTGGCAACAAGCTCATCTTT		TRB:gene
PBS	clonotype597	1	0.0008503401360544	TRB:CASGDNTEVFF;TRA:CAAMSNYNVLYF	TRB:TGTGCCAGCGGTGACAACACAGAAGTCTTCTTT;TRA:TGTGCAGCAATGTCTAATTACAACGTGCTTTACTTC	TRB:gene	TRB:gene
PBS	clonotype598	1	0.0008503401360544	TRB:CASSIWESQNTLYF;TRA:CAADTNTGKLTF	TRB:TGTGCCAGCAGTATCTGGGAAAGTCAAAACACCTTGTACTTT;TRA:TGTGCTGCGGACACCAATACAGGCAAATTAACCTTT		TRB:gene
PBS	clonotype599	1	0.0008503401360544	TRB:CASSFSRDRGNSDYTF;TRB:CASSIGTTNERLFF;TRA:CAVSANSNNRIFF	TRB:TGTGCAAGCAGCTTCAGCCGGGACAGGGGAAACTCCGACTACACCTTC;TRB:TGTGCCAGCAGTATTGGGACAACCAACGAAAGATTATTTTTC;TRA:TGTGCTGTGAGCGCGAATAGCAATAACAGAATCTTCTTT		TRB:gene
PBS	clonotype600	1	0.0008503401360544	TRB:CASSLGLGGPSYEQYF;TRA:CVLGANSGTYQRF	TRB:TGTGCCAGCAGCTTAGGACTGGGGGGGCCTTCCTATGAACAGTACTTC;TRA:TGTGTTCTGGGGGCAAATTCTGGGACTTACCAGAGGTTT
PBS	clonotype601	1	0.0008503401360544	TRB:CASSQAEATPRYERLFF;TRA:CAGRNNYAQGLTF	TRB:TGTGCCAGCAGCCAAGCTGAGGCAACTCCTCGTTACGAAAGATTATTTTTC;TRA:TGTGCAGGAAGAAATAACTATGCCCAGGGATTAACCTTC
PBS	clonotype602	1	0.0008503401360544	TRB:CASSKLGGYAEQFF;TRB:CASSPRLGYEQYF;TRA:CAMRDDTNAYKVIF;TRA:CAVSHYTGYQNFYF	TRB:TGTGCCAGCAGTAAACTGGGGGGCTATGCTGAGCAGTTCTTC;TRB:TGTGCCAGCTCTCCCAGACTGGGGTATGAACAGTACTTC;TRA:TGTGCTATGAGAGATGACACAAATGCTTACAAAGTCATCTTT;TRA:TGTGCTGTGAGCCACTACACGGGTTACCAGAACTTCTATTTT		TRB:gene
PBS	clonotype603	1	0.0008503401360544	TRB:CASSWGTTNTEVFF;TRA:CAARGGTGSNRLTF;TRA:CAVSARSNYNVLYF	TRB:TGTGCCAGCAGTTGGGGGACAACAAACACAGAAGTCTTCTTT;TRA:TGTGCAGCTAGGGGGGGCACTGGGAGTAACAGGCTCACTTTT;TRA:TGCGCAGTCAGTGCACGGTCTAATTACAACGTGCTTTACTTC		TRB:gene
PBS	clonotype604	1	0.0008503401360544	TRB:CASSQEMGTGGREDTQYF;TRA:CAVSMSGSFNKLTF	TRB:TGTGCCAGCAGCCAAGAAATGGGGACAGGGGGCAGGGAAGACACCCAGTACTTT;TRA:TGTGCAGTGAGCATGTCTGGTAGCTTCAATAAGTTGACCTTT
PBS	clonotype605	1	0.0008503401360544	TRB:CASSPTGGNSGNTLYF;TRA:CAVSGGSNAKLTF	TRB:TGTGCCAGCAGCCCGACAGGGGGGAATTCTGGAAATACGCTCTATTTT;TRA:TGTGCTGTGAGCGGAGGAAGCAATGCAAAGCTAACCTTC
PBS	clonotype606	1	0.0008503401360544	TRB:CASSQERTVSYNSPLYF;TRA:CAVSIDMGYKLTF	TRB:TGTGCCAGCAGCCAAGAAAGGACAGTTTCCTATAATTCGCCCCTCTACTTT;TRA:TGTGCTGTGAGCATAGACATGGGCTACAAACTTACCTTC
PBS	clonotype607	1	0.0008503401360544	TRB:CASSQERDWGGFYEQYF;TRA:CAVSKGNSNNRIFF	TRB:TGTGCCAGCAGCCAAGAACGGGACTGGGGGGGTTTCTATGAACAGTACTTC;TRA:TGTGCAGTGAGCAAGGGGAATAGCAATAACAGAATCTTCTTT
PBS	clonotype608	1	0.0008503401360544	TRB:CTCSPGTANTGQLYF;TRA:CAARGGNNRIFF	TRB:TGCACCTGCAGTCCCGGGACAGCAAACACCGGGCAGCTCTACTTT;TRA:TGTGCAGCAAGAGGGGGCAATAACAGAATCTTCTTT	TRB:gene
PBS	clonotype609	1	0.0008503401360544	TRB:CASSSGTGDYEQYF;TRA:CAVSLMSNYNVLYF	TRB:TGTGCCAGCAGCAGCGGGACAGGGGACTATGAACAGTACTTC;TRA:TGTGCTGTGAGCCTAATGTCTAATTACAACGTGCTTTACTTC		TRB:gene
PBS	clonotype610	1	0.0008503401360544	TRB:CASSMGISNERLFF;TRA:CAVSTSSSSFSKLVF	TRB:TGTGCCAGCAGTATGGGGATTTCCAACGAAAGATTATTTTTC;TRA:TGTGCAGTGAGCACCTCATCCTCCTCCTTCAGCAAGCTGGTGTTT		TRB:gene
PBS	clonotype611	1	0.0008503401360544	TRB:CTCSAGLGGSYEQYF;TRA:CVLSAGTGGYKVVF	TRB:TGCACCTGCAGTGCAGGACTGGGGGGCTCCTATGAACAGTACTTC;TRA:TGTGTTTTGAGCGCGGGGACTGGAGGCTATAAAGTGGTCTTT	TRB:gene
PBS	clonotype612	1	0.0008503401360544	TRB:CTCSAGGASQNTLYF;TRA:CAAGMDYANKMIF	TRB:TGCACCTGCAGTGCAGGGGGGGCTAGTCAAAACACCTTGTACTTT;TRA:TGTGCAGCAGGCATGGACTATGCAAACAAGATGATCTTT	TRB:gene
PBS	clonotype613	1	0.0008503401360544	TRB:CTCSAVGGYQDTQYF;TRA:CAAYGSSGNKLIF	TRB:TGCACCTGCAGTGCAGTAGGGGGCTACCAAGACACCCAGTACTTT;TRA:TGTGCAGCTTATGGGAGCAGTGGCAACAAGCTCATCTTT	TRB:gene
PBS	clonotype614	1	0.0008503401360544	TRB:CASSSDWGGGAETLYF;TRA:CAASAGYNQGKLIF	TRB:TGTGCCAGCAGTTCCGACTGGGGGGGCGGTGCAGAAACGCTGTATTTT;TRA:TGTGCTGCAAGTGCAGGGTATAACCAGGGGAAGCTTATCTTT
PBS	clonotype615	1	0.0008503401360544	TRB:CASGDRQAPLF;TRA:CVLGDDVGDNSKLIW	TRB:TGTGCCAGCGGGGACAGACAGGCTCCGCTTTTT;TRA:TGTGTTCTGGGTGATGATGTTGGTGACAACAGTAAGCTGATTTGG	TRB:gene	TRB:gene
PBS	clonotype616	1	0.0008503401360544	TRB:CTCSQLGGNYAEQFF;TRA:CALYNTNTGKLTF	TRB:TGCACCTGCAGTCAGCTGGGGGGTAACTATGCTGAGCAGTTCTTC;TRA:TGTGCTCTCTATAACACCAATACAGGCAAATTAACCTTT	TRB:gene
PBS	clonotype617	1	0.0008503401360544	TRB:CASSPWGNYAEQFF;TRA:CALSEGGSSGNKLIF	TRB:TGTGCCAGCAGCCCCTGGGGGAACTATGCTGAGCAGTTCTTC;TRA:TGTGCTTTGAGTGAAGGTGGGAGCAGTGGCAACAAGCTCATCTTT		TRB:gene
PBS	clonotype618	1	0.0008503401360544	TRB:CASRTGWGAETLYF;TRA:CAVSAGTQVVGQLTF	TRB:TGTGCCAGCAGGACAGGGTGGGGTGCAGAAACGCTGTATTTT;TRA:TGCGCAGTCAGTGCGGGGACACAGGTTGTGGGGCAGCTCACTTTC		TRB:gene
PBS	clonotype619	1	0.0008503401360544	TRB:CTCSETGGDYAEQFF;TRA:CALSGTQVVGQLTF	TRB:TGCACCTGCAGTGAGACTGGGGGGGATTATGCTGAGCAGTTCTTC;TRA:TGTGCTCTGAGTGGGACACAGGTTGTGGGGCAGCTCACTTTC	TRB:gene
PBS	clonotype620	1	0.0008503401360544	TRB:CTCSADLISGNTLYF;TRA:CVVGDRGSALGRLHF	TRB:TGCACCTGCAGTGCAGATCTCATTTCTGGAAATACGCTCTATTTT;TRA:TGTGTGGTGGGAGATAGAGGTTCAGCCTTAGGGAGGCTGCATTTT	TRA:gene;TRB:gene
PBS	clonotype621	1	0.0008503401360544	TRB:CTCSASQGANERLFF;TRA:CAARNYGSSGNKLIF	TRB:TGCACCTGCAGTGCATCACAGGGGGCCAACGAAAGATTATTTTTC;TRA:TGTGCAGCAAGGAATTATGGGAGCAGTGGCAACAAGCTCATCTTT	TRB:gene
PBS	clonotype622	1	0.0008503401360544	TRB:CTCSADWGGSYEQYF;TRA:CAMRDQGGSAKLIF	TRB:TGCACCTGCAGTGCGGACTGGGGGGGCTCCTATGAACAGTACTTC;TRA:TGTGCTATGAGAGATCAAGGAGGGTCTGCGAAGCTCATCTTT	TRB:gene
PBS	clonotype623	1	0.0008503401360544	TRB:CASSMYSLYAEQFF;TRA:CAMRECNMGYKLTF	TRB:TGTGCCAGCAGTATGTACAGCCTCTATGCTGAGCAGTTCTTC;TRA:TGTGCTATGAGAGAGTGCAACATGGGCTACAAACTTACCTTC		TRB:gene
PBS	clonotype624	1	0.0008503401360544	TRB:CASRLGGPFNQDTQYF;TRA:CAMREGDYSNNRLTL	TRB:TGTGCAAGCAGACTGGGGGGACCCTTTAACCAAGACACCCAGTACTTT;TRA:TGTGCTATGAGAGAGGGTGACTACAGCAACAACAGACTTACTTTG
PBS	clonotype625	1	0.0008503401360544	TRB:CASSQEGQGEEDTEVFF;TRA:CAMREDTGSGGKLTL	TRB:TGTGCCAGCAGCCAAGAAGGACAGGGGGAAGAGGACACAGAAGTCTTCTTT;TRA:TGTGCTATGAGAGAGGACACTGGCAGTGGTGGAAAACTCACTTTG
PBS	clonotype626	1	0.0008503401360544	TRB:CTCSTVGGGAETLYF;TRA:CALGENYNQGKLIF	TRB:TGCACCTGCAGCACTGTGGGGGGGGGTGCAGAAACGCTGTATTTT;TRA:TGTGCTCTGGGTGAGAATTATAACCAGGGGAAGCTTATCTTT	TRB:gene
PBS	clonotype627	1	0.0008503401360544	TRB:CTCSAVGGGAETLYF;TRA:CALGMNYNQGKLIF	TRB:TGCACCTGCAGTGCAGTGGGGGGTGGTGCAGAAACGCTGTATTTT;TRA:TGTGCTCTGGGGATGAATTATAACCAGGGGAAGCTTATCTTT	TRB:gene
PBS	clonotype628	1	0.0008503401360544	TRB:CASGRQSSYEQYF;TRB:CASSLSGGAEGAETLYF;TRA:CAMRPSPSSFSKLVF	TRB:TGTGCCAGCGGGAGACAAAGCTCCTATGAACAGTACTTC;TRB:TGTGCTAGCAGTTTATCAGGAGGGGCGGAAGGTGCAGAAACGCTGTATTTT;TRA:TGTGCTATGAGGCCCTCTCCCTCCTCCTTCAGCAAGCTGGTGTTT	TRB:gene
PBS	clonotype629	1	0.0008503401360544	TRB:CTCSADRTGQNTLYF;TRA:CAASEGDYGSSGNKLIF	TRB:TGCACCTGCAGTGCAGACCGGACTGGTCAAAACACCTTGTACTTT;TRA:TGTGCTGCAAGTGAAGGGGATTATGGGAGCAGTGGCAACAAGCTCATCTTT	TRB:gene
PBS	clonotype630	1	0.0008503401360544	TRB:CASSIGQGNTEVFF;TRA:CAARGYNQGKLIF	TRB:TGTGCCAGCAGTATAGGGCAGGGAAACACAGAAGTCTTCTTT;TRA:TGTGCAGCAAGGGGTTATAACCAGGGGAAGCTTATCTTT		TRB:gene
PBS	clonotype631	1	0.0008503401360544	TRB:CASSIGGAEDTQYF;TRB:CASSIRQGPNSDYTF;TRA:CAVYQGGRALIF	TRB:TGTGCCAGCAGTATAGGGGGCGCCGAGGACACCCAGTACTTT;TRB:TGTGCCAGCAGTATTCGACAGGGTCCAAACTCCGACTACACCTTC;TRA:TGTGCAGTCTACCAGGGAGGCAGAGCTCTGATATTT		TRB:gene
PBS	clonotype632	1	0.0008503401360544	TRB:CASSRPPGLGGMGQFF;TRA:CAMREANSGGSNAKLTF	TRB:TGTGCAAGCAGCCGCCCTCCGGGACTGGGGGGTATGGGGCAGTTCTTC;TRA:TGTGCTATGAGAGAGGCTAATTCTGGAGGAAGCAATGCAAAGCTAACCTTC
PBS	clonotype633	1	0.0008503401360544	TRB:CASSHDWGDNYAEQFF;TRA:CAASGYTNKVVF	TRB:TGTGCCAGCAGTCACGACTGGGGGGATAACTATGCTGAGCAGTTCTTC;TRA:TGTGCAGCAAGTGGATATACCAACAAAGTCGTCTTT
PBS	clonotype634	1	0.0008503401360544	TRB:CASSLQGANERLFF;TRA:CAASENNYAQGLTF	TRB:TGTGCCAGCAGTCTACAGGGGGCCAACGAAAGATTATTTTTC;TRA:TGTGCAGCAAGTGAAAATAACTATGCCCAGGGATTAACCTTC		TRB:gene
PBS	clonotype635	1	0.0008503401360544	TRB:CTCSASWGGAETLYF;TRA:CAASLDTGNYKYVF	TRB:TGCACCTGCAGTGCATCCTGGGGGGGCGCAGAAACGCTGTATTTT;TRA:TGTGCAGCAAGTTTGGATACAGGAAACTACAAATACGTCTTT	TRB:gene
PBS	clonotype636	1	0.0008503401360544	TRB:CTCSADLTGGDTQYF;TRA:CALTPDYANKMIF	TRB:TGCACCTGCAGTGCAGATCTGACTGGGGGAGACACCCAGTACTTT;TRA:TGTGCTCTGACCCCGGACTATGCAAACAAGATGATCTTT	TRB:gene
PBS	clonotype637	1	0.0008503401360544	TRB:CASSRGGAGAETLYF	TRB:TGTGCCAGCAGTAGGGGGGGGGCTGGTGCAGAAACGCTGTATTTT		TRB:gene
PBS	clonotype638	1	0.0008503401360544	TRB:CASSIGGLGQNTLYF	TRB:TGTGCCAGCAGTATAGGGGGCTTGGGTCAAAACACCTTGTACTTT		TRB:gene
PBS	clonotype639	1	0.0008503401360544	TRB:CASSMTGGAQNTLYF	TRB:TGTGCCAGCAGTATGACTGGGGGGGCACAAAACACCTTGTACTTT		TRB:gene
PBS	clonotype640	1	0.0008503401360544	TRB:CASSRGGFWAETLYF;TRA:CAAESLSSSFSKLVF;TRA:CAASIDYGNEKITF	TRB:TGTGCCAGCAGCCGGGGGGGCTTTTGGGCAGAAACGCTGTATTTT;TRA:TGTGCTGCTGAATCCTTATCCTCCTCCTTCAGCAAGCTGGTGTTT;TRA:TGTGCAGCAAGCATAGACTATGGAAATGAGAAAATAACTTTT		TRB:gene
PBS	clonotype641	1	0.0008503401360544	TRB:CTCSAAGTGAQDTQYF;TRA:CGAGSGGKLTL	TRB:TGCACCTGCAGTGCAGCCGGGACTGGGGCTCAAGACACCCAGTACTTT;TRA:TGCGGGGCTGGCAGTGGTGGAAAACTCACTTTG	TRB:gene
PBS	clonotype642	1	0.0008503401360544	TRB:CASSIAWVNQDTQYF;TRA:CAVSASSGSWQLIF	TRB:TGTGCCAGCAGTATAGCTTGGGTTAACCAAGACACCCAGTACTTT;TRA:TGTGCTGTGAGCGCATCTTCTGGCAGCTGGCAACTCATCTTT		TRB:gene
PBS	clonotype643	1	0.0008503401360544	TRB:CASSIDGTGEYEQYF;TRA:CAASADTGYQNFYF	TRB:TGTGCCAGCAGTATAGACGGGACTGGGGAATATGAACAGTACTTC;TRA:TGTGCTGCAAGTGCGGACACGGGTTACCAGAACTTCTATTTT		TRB:gene
PBS	clonotype644	1	0.0008503401360544	TRB:CASSIGGDDQNTLYF;TRA:CALSDRYAQGLTF	TRB:TGTGCCAGCAGTATAGGGGGGGACGATCAAAACACCTTGTACTTT;TRA:TGTGCTCTGAGTGATCGCTATGCCCAGGGATTAACCTTC		TRB:gene
PBS	clonotype645	1	0.0008503401360544	TRB:CASGPPTGGAYEQYF;TRB:CASSREGDWGGGSYEQYF;TRA:CVVGDRGSALGRLHF	TRB:TGTGCCAGCGGCCCACCGACAGGGGGCGCCTATGAACAGTACTTC;TRB:TGTGCTAGCAGTAGAGAAGGGGACTGGGGGGGCGGCTCCTATGAACAGTACTTC;TRA:TGTGTGGTGGGGGATAGAGGTTCAGCCTTAGGGAGGCTGCATTTT	TRA:gene
PBS	clonotype646	1	0.0008503401360544	TRB:CASSLGTGGFSNERLFF;TRA:CALVEGSALGRLHF	TRB:TGTGCCAGCAGTTTGGGGACAGGGGGTTTTTCCAACGAAAGATTATTTTTC;TRA:TGTGCTCTGGTTGAAGGTTCAGCCTTAGGGAGGCTGCATTTT
PBS	clonotype647	1	0.0008503401360544	TRB:CTCSADLLGGAETLYF;TRA:CALGVNYNQGKLIF	TRB:TGCACCTGCAGTGCAGATCTACTGGGGGGGGCAGAAACGCTGTATTTT;TRA:TGTGCTCTGGGGGTTAATTATAACCAGGGGAAGCTTATCTTT	TRB:gene
PBS	clonotype648	1	0.0008503401360544	TRB:CASRRDIISNERLFF;TRA:CAARGGGYKVVF	TRB:TGTGCCAGCAGGCGGGACATTATTTCCAACGAAAGATTATTTTTC;TRA:TGTGCAGCAAGGGGTGGAGGCTATAAAGTGGTCTTT		TRB:gene
PBS	clonotype649	1	0.0008503401360544	TRA:CAMEANTGANTGKLTF	TRA:TGTGCTATGGAGGCTAACACTGGAGCTAACACTGGAAAGCTCACGTTT
PBS	clonotype650	1	0.0008503401360544	TRB:CTCSAPSGTGGNTEVFF;TRA:CAGAQGLTF;TRA:CALFYGSSGNKLIF	TRB:TGCACCTGCAGTGCCCCTTCCGGGACAGGGGGAAACACAGAAGTCTTCTTT;TRA:TGTGCAGGTGCCCAGGGATTAACCTTC;TRA:TGTGCTCTTTTTTATGGGAGCAGTGGCAACAAGCTCATCTTT	TRB:gene
PBS	clonotype651	1	0.0008503401360544	TRB:CASSLPARDWGSAETLYF;TRA:CALGNMGYKLTF	TRB:TGTGCCAGCAGCTTACCCGCCCGGGACTGGGGGAGTGCAGAAACGCTGTATTTT;TRA:TGTGCTCTGGGCAACATGGGCTACAAACTTACCTTC
PBS	clonotype652	1	0.0008503401360544	TRB:CASGDGSNERLFF;TRA:CASNSNNRIFF	TRB:TGTGCCAGCGGTGACGGTTCCAACGAAAGATTATTTTTC;TRA:TGTGCTTCGAATAGCAATAACAGAATCTTCTTT	TRB:gene	TRB:gene
PBS	clonotype653	1	0.0008503401360544	TRB:CASSIWTGVSNERLFF;TRA:CAVSTGANTGKLTF	TRB:TGTGCCAGCAGTATCTGGACAGGGGTTTCCAACGAAAGATTATTTTTC;TRA:TGCGCAGTCTCCACTGGAGCTAACACTGGAAAGCTCACGTTT		TRB:gene
PBS	clonotype654	1	0.0008503401360544	TRB:CASGARNSQNTLYF;TRB:CASSIVPDRVDSDYTF;TRA:CVVGDRGSALGRLHF	TRB:TGTGCCAGCGGTGCTCGGAATAGTCAAAACACCTTGTACTTT;TRB:TGTGCCAGCAGTATAGTCCCCGACAGGGTGGACTCCGACTACACCTTC;TRA:TGTGTGGTGGGGGATAGAGGTTCAGCCTTAGGGAGGCTGCATTTT	TRA:gene	TRB:gene
PBS	clonotype655	1	0.0008503401360544	TRB:CTCSADPLWGGAWEQYF;TRA:CALEGFSMATGGNNKLTF	TRB:TGCACCTGCAGTGCAGATCCCCTCTGGGGGGGGGCGTGGGAACAGTACTTC;TRA:TGTGCACTGGAGGGGTTTTCCATGGCTACTGGAGGCAATAATAAGCTGACTTTT	TRB:gene
PBS	clonotype656	1	0.0008503401360544	TRB:CTCSAGTGTTINQDTQYF	TRB:TGCACCTGCAGTGCAGGGACCGGGACAACTATTAACCAAGACACCCAGTACTTT	TRB:gene
PBS	clonotype657	1	0.0008503401360544	TRB:CASSIARTGGSQNTLYF;TRA:CAADYNVLYF;TRA:CAALTSGGNYKPTF	TRB:TGTGCCAGCAGTATAGCTAGGACTGGGGGGTCTCAAAACACCTTGTACTTT;TRA:TGTGCTGCTGACTACAACGTGCTTTACTTC;TRA:TGTGCAGCTCTAACCTCAGGAGGAAACTACAAACCTACGTTT		TRB:gene
PBS	clonotype658	1	0.0008503401360544	TRB:CASSLHTLYF;TRA:CALSLSNYNVLYF	TRB:TGTGCCAGCTCTCTCCACACCTTGTACTTT;TRA:TGCGCTCTGTCCTTGTCTAATTACAACGTGCTTTACTTC
PBS	clonotype659	1	0.0008503401360544	TRB:CASGEGEVFF;TRA:CAMREVGGGSNYKLTF	TRB:TGTGCCAGCGGTGAAGGTGAAGTCTTCTTT;TRA:TGTGCTATGAGAGAGGTAGGTGGAGGCAGCAATTACAAACTGACATTT
PBS	clonotype660	1	0.0008503401360544	TRA:CAVQGGSAKLIF	TRA:TGTGCAGTTCAAGGAGGGTCTGCGAAGCTCATCTTT
PBS	clonotype661	1	0.0008503401360544	TRB:CASGDTDTLYF;TRA:CALWELEWTEGADRLTF;TRA:CAPNNNNAPRF	TRB:TGTGCCAGCGGTGACACGGACACCTTGTACTTT;TRA:TGTGCTCTCTGGGAGCTGGAATGGACAGAAGGTGCAGATAGACTCACCTTT;TRA:TGTGCCCCCAATAACAACAATGCCCCACGATTT
PBS	clonotype662	1	0.0008503401360544	TRB:CASGDAREVFF;TRA:CAVSGSNYNVLYF	TRB:TGTGCCAGCGGTGATGCCAGAGAAGTCTTCTTT;TRA:TGCGCAGTCAGTGGGTCTAATTACAACGTGCTTTACTTC
PBS	clonotype663	1	0.0008503401360544	TRB:CASSQGYEQYF;TRA:CAVTSTGNTGKLIF	TRB:TGTGCCAGCTCTCAGGGGTATGAACAGTACTTC;TRA:TGCGCAGTCACCTCAACAGGCAATACCGGAAAACTCATCTTT
PBS	clonotype664	1	0.0008503401360544	TRB:CASGGYSDYTF;TRA:CAARTNTGANTGKLTF	TRB:TGTGCCAGCGGTGGGTACTCCGACTACACCTTC;TRA:TGTGCTGCACGAACTAACACTGGAGCTAACACTGGAAAGCTCACGTTT
PBS	clonotype665	1	0.0008503401360544	TRB:CASGDGGEQYF;TRA:CAASEGSSSFSKLVF	TRB:TGTGCCAGCGGTGATGGGGGCGAACAGTACTTC;TRA:TGTGCAGCAAGTGAAGGATCCTCCTCCTTCAGCAAGCTGGTGTTT
PBS	clonotype666	1	0.0008503401360544	TRB:CASGNNQDTQYF	TRB:TGTGCCAGCGGTAACAACCAAGACACCCAGTACTTT
PBS	clonotype667	1	0.0008503401360544	TRB:CASSLEGNEQYF	TRB:TGTGCCAGCTCTCTCGAGGGGAATGAACAGTACTTC
PBS	clonotype668	1	0.0008503401360544	TRB:CTCSADREWVWDSSAETLYF;TRA:CAVIDYAQGLTF	TRB:TGCACCTGCAGTGCAGATAGGGAATGGGTTTGGGACTCTAGTGCAGAAACGCTGTATTTT;TRA:TGTGCAGTGATAGACTATGCCCAGGGATTAACCTTC	TRB:gene
PBS	clonotype669	1	0.0008503401360544	TRB:CASGDWGDTQYF;TRA:CAASELMSNYNVLYF;TRA:CAASMSYAQGLTF	TRB:TGTGCCAGCGGTGACTGGGGGGACACCCAGTACTTT;TRA:TGTGCAGCTAGTGAGCTCATGTCTAATTACAACGTGCTTTACTTC;TRA:TGTGCAGCAAGCATGAGCTATGCCCAGGGATTAACCTTC
PBS	clonotype670	1	0.0008503401360544	TRB:CASGDAGAEQFF;TRA:CIVTDWGYGSSGNKLIF	TRB:TGTGCCAGCGGTGATGCAGGTGCTGAGCAGTTCTTC;TRA:TGCATTGTGACTGACTGGGGTTATGGGAGCAGTGGCAACAAGCTCATCTTT
PBS	clonotype671	1	0.0008503401360544	TRB:CASSLGGDTLYF;TRA:CAASNTGYQNFYF;TRA:CAVNTGANTGKLTF	TRB:TGTGCCAGCTCTCTCGGGGGGGACACCTTGTACTTT;TRA:TGTGCAGCAAGTAACACGGGTTACCAGAACTTCTATTTT;TRA:TGTGCAGTGAACACTGGAGCTAACACTGGAAAGCTCACGTTT
PBS	clonotype672	1	0.0008503401360544	TRB:CASGPENTEVFF;TRA:CALRYNTNTGKLTF	TRB:TGTGCCAGCGGCCCGGAAAACACAGAAGTCTTCTTT;TRA:TGTGCTCTGAGGTATAACACCAATACAGGCAAATTAACCTTT
PBS	clonotype673	1	0.0008503401360544	TRB:CASSLWGAEVFF;TRA:CAVSMGTGGYKVVF	TRB:TGTGCCAGCTCTCTGTGGGGGGCAGAAGTCTTCTTT;TRA:TGTGCTGTGAGCATGGGGACTGGAGGCTATAAAGTGGTCTTT
PBS	clonotype674	1	0.0008503401360544	TRB:CASSLVRYEQYF;TRA:CALGDNYGNEKITF	TRB:TGTGCCAGCTCTCTCGTCAGATATGAACAGTACTTC;TRA:TGTGCTCTGGGTGACAACTATGGAAATGAGAAAATAACTTTT
PBS	clonotype675	1	0.0008503401360544	TRB:CASGDARDTQYF;TRA:CVVGDRGSALGRLHF	TRB:TGTGCCAGCGGTGATGCGAGGGACACCCAGTACTTT;TRA:TGTGTGGTGGGGGATAGAGGTTCAGCCTTAGGGAGGCTGCATTTT	TRA:gene
PBS	clonotype676	1	0.0008503401360544	TRB:CASGGHNTEVFF;TRA:CVVGDRGSALGRLHF	TRB:TGTGCCAGCGGTGGACATAACACAGAAGTCTTCTTT;TRA:TGTGTGGTGGGGGATAGAGGTTCAGCCTTAGGGAGGCTGCATTTT	TRA:gene
PBS	clonotype677	1	0.0008503401360544	TRB:CASSSANSDYTF;TRA:CAASASSGSWQLIF;TRA:CALETSGGNYKPTF	TRB:TGTGCCAGCAGCAGTGCAAACTCCGACTACACCTTC;TRA:TGTGCAGCAAGTGCATCTTCTGGCAGCTGGCAACTCATCTTT;TRA:TGTGCTCTGGAGACCTCAGGAGGAAACTACAAACCTACGTTT
PBS	clonotype678	1	0.0008503401360544	TRB:CARPEANTEVFF;TRB:CASSPGTGRETLYF;TRA:CAVSGDRGSALGRLHF	TRB:TGTGCCCGCCCCGAAGCAAACACAGAAGTCTTCTTT;TRB:TGTGCCAGCTCTCCCGGGACTGGGAGAGAAACGCTGTATTTT;TRA:TGCGCAGTCAGTGGAGATAGAGGTTCAGCCTTAGGGAGGCTGCATTTT
PBS	clonotype679	1	0.0008503401360544	TRB:CASGDNSGNTLYF	TRB:TGTGCCAGCGGAGACAATTCTGGAAATACGCTCTATTTT
PBS	clonotype680	1	0.0008503401360544	TRB:CASGDNWGNTLYF	TRB:TGTGCCAGCGGTGATAACTGGGGAAACACCTTGTACTTT
PBS	clonotype681	1	0.0008503401360544	TRB:CASGDRTAYEQYF	TRB:TGTGCCAGCGGTGATAGGACAGCCTATGAACAGTACTTC
PBS	clonotype682	1	0.0008503401360544	TRB:CASGDSLYAEQFF	TRB:TGTGCCAGCGGTGATTCCCTCTATGCTGAGCAGTTCTTC
PBS	clonotype683	1	0.0008503401360544	TRB:CASSSGTGYEQYF	TRB:TGTGCCAGCTCCTCCGGGACTGGGTATGAACAGTACTTC
PBS	clonotype684	1	0.0008503401360544	TRB:CASSLRGQDTQYF	TRB:TGTGCCAGCTCTCTGAGGGGGCAAGACACCCAGTACTTT
PBS	clonotype685	1	0.0008503401360544	TRB:CASSRDWGDTLYF	TRB:TGTGCCAGCTCTAGGGACTGGGGGGACACCTTGTACTTT
PBS	clonotype686	1	0.0008503401360544	TRB:CASSRDWVYEQYF	TRB:TGTGCCAGCTCTCGGGACTGGGTCTATGAACAGTACTTC
PBS	clonotype687	1	0.0008503401360544	TRB:CASGTGDYAEQFF;TRA:CAIDRNSNNRIFF;TRA:CATDPNTNKVVF	TRB:TGTGCCAGCGGGACTGGGGACTATGCTGAGCAGTTCTTC;TRA:TGTGCTATAGATCGGAATAGCAATAACAGAATCTTCTTT;TRA:TGTGCTACTGATCCCAATACCAACAAAGTCGTCTTT
PBS	clonotype688	1	0.0008503401360544	TRB:CASSLLGGSEQFF;TRA:CAHSTNAYKVIF	TRB:TGTGCCAGCTCTCTTTTGGGGGGCTCTGAGCAGTTCTTC;TRA:TGTGCCCATTCCACAAATGCTTACAAAGTCATCTTT
PBS	clonotype689	1	0.0008503401360544	TRB:CASDRGGQNTLYF;TRB:CASGDWGGGNTLYF;TRA:CAIEANSGTYQRF	TRB:TGTGCCAGCGACAGGGGCGGTCAAAACACCTTGTACTTT;TRB:TGTGCCAGCGGTGATTGGGGGGGCGGGAACACCTTGTACTTT;TRA:TGTGCTATAGAAGCAAATTCTGGGACTTACCAGAGGTTT
PBS	clonotype690	1	0.0008503401360544	TRB:CASGDWGVDEQYF;TRA:CAAEAHSGTYQRF	TRB:TGTGCCAGCGGTGACTGGGGGGTGGATGAACAGTACTTC;TRA:TGTGCTGCTGAGGCGCATTCTGGGACTTACCAGAGGTTT
PBS	clonotype691	1	0.0008503401360544	TRB:CASGEDWGDTQYF;TRA:CAVSMGYKLTF	TRB:TGTGCCAGCGGTGAGGACTGGGGGGACACCCAGTACTTT;TRA:TGTGCAGTGAGCATGGGCTACAAACTTACCTTC
PBS	clonotype692	1	0.0008503401360544	TRB:CASGDAGDSDYTF;TRA:CAAQASSGSWQLIF	TRB:TGTGCCAGCGGTGATGCTGGGGACTCCGACTACACCTTC;TRA:TGTGCTGCCCAAGCATCTTCTGGCAGCTGGCAACTCATCTTT
PBS	clonotype693	1	0.0008503401360544	TRB:CASSPGQGYEQYF;TRA:CAVSEKGLTF	TRB:TGTGCCAGCTCTCCGGGACAGGGATATGAACAGTACTTC;TRA:TGCGCAGTCAGTGAGAAGGGATTAACCTTC
PBS	clonotype694	1	0.0008503401360544	TRB:CASGLYRASDYTF;TRA:CAAEVNQGGSAKLIF;TRA:CAMREENTEGADRLTF	TRB:TGTGCCAGCGGCCTCTACAGGGCCTCCGACTACACCTTC;TRA:TGTGCTGCTGAGGTGAATCAAGGAGGGTCTGCGAAGCTCATCTTT;TRA:TGTGCTATGAGAGAGGAGAATACAGAAGGTGCAGATAGACTCACCTTT
PBS	clonotype695	1	0.0008503401360544	TRB:CASGDWGDYEQYF;TRA:CALRDNSNNRIFF;TRA:CAVRETGGYKVVF	TRB:TGTGCCAGCGGTGACTGGGGGGACTATGAACAGTACTTC;TRA:TGTGCTTTGAGGGACAATAGCAATAACAGAATCTTCTTT;TRA:TGTGCTGTGAGGGAGACTGGAGGCTATAAAGTGGTCTTT
PBS	clonotype696	1	0.0008503401360544	TRB:CASGDQGNTEVFF;TRA:CAAERGGSALGRLHF	TRB:TGTGCCAGCGGTGATCAGGGGAACACAGAAGTCTTCTTT;TRA:TGTGCTGCTGAGCGGGGAGGTTCAGCCTTAGGGAGGCTGCATTTT
PBS	clonotype697	1	0.0008503401360544	TRB:CASDWGSAETLYF;TRA:CAASASSGSWQLIF;TRA:CAVSMSGSFNKLTF	TRB:TGTGCCAGCGACTGGGGGAGTGCAGAAACGCTGTATTTT;TRA:TGTGCAGCAAGCGCATCTTCTGGCAGCTGGCAACTCATCTTT;TRA:TGTGCAGTGAGCATGTCTGGTAGCTTCAATAAGTTGACCTTT
PBS	clonotype698	1	0.0008503401360544	TRB:CASGDGTGREVFF;TRA:CALTILSGSFNKLTF	TRB:TGTGCCAGCGGTGACGGGACAGGGAGGGAAGTCTTCTTT;TRA:TGTGCTTTGACCATTTTATCTGGTAGCTTCAATAAGTTGACCTTT
PBS	clonotype699	1	0.0008503401360544	TRB:CASGGGANTEVFF;TRA:CAASNSGGSNAKLTF	TRB:TGTGCCAGCGGTGGGGGGGCAAACACAGAAGTCTTCTTT;TRA:TGTGCAGCAAGCAATTCTGGAGGAAGCAATGCAAAGCTAACCTTC
PBS	clonotype700	1	0.0008503401360544	TRB:CASSLLLGLEQYF;TRA:CALGDRTNNNAPRF;TRA:CAVSGKGSSGNKLIF	TRB:TGTGCCAGCTCTCTCTTACTGGGTCTTGAACAGTACTTC;TRA:TGTGCTCTGGGTGATCGGACGAACAACAATGCCCCACGATTT;TRA:TGTGCAGTGAGCGGGAAGGGGAGCAGTGGCAACAAGCTCATCTTT
PBS	clonotype701	1	0.0008503401360544	TRB:CASSPLEDTEVFF;TRA:CALGVYNQGKLIF	TRB:TGTGCCAGCTCTCCCCTGGAGGACACAGAAGTCTTCTTT;TRA:TGTGCTCTGGGTGTTTATAACCAGGGGAAGCTTATCTTT
PBS	clonotype702	1	0.0008503401360544	TRB:CASSLEGGREQYF;TRA:CALGEGSNNRIFF	TRB:TGTGCCAGCTCTCTCGAAGGGGGAAGGGAACAGTACTTC;TRA:TGTGCTCTGGGTGAGGGTAGCAATAACAGAATCTTCTTT
PBS	clonotype703	1	0.0008503401360544	TRB:CASSLDNYAEQFF;TRA:CALGDDSAGNKLTF	TRB:TGTGCCAGCTCTCTCGACAACTATGCTGAGCAGTTCTTC;TRA:TGTGCTCTGGGTGATGACAGTGCAGGGAACAAGCTAACTTTT
PBS	clonotype704	1	0.0008503401360544	TRB:CASSLVWGYEQYF;TRA:CAASEGTGSKLSF	TRB:TGTGCCAGCTCTCTCGTCTGGGGGTATGAACAGTACTTC;TRA:TGTGCAGCAAGCGAGGGCACTGGGTCTAAGCTGTCATTT
PBS	clonotype705	1	0.0008503401360544	TRB:CASGRQPNSDYTF;TRA:CAASPTASLGKLQF	TRB:TGTGCCAGCGGTCGACAGCCAAACTCCGACTACACCTTC;TRA:TGTGCTGCAAGTCCAACTGCCAGTTTGGGGAAACTGCAGTTT
PBS	clonotype706	1	0.0008503401360544	TRB:CASGEVTNTEVFF;TRA:CVVGDRGSALGRLHF	TRB:TGTGCCAGCGGTGAGGTCACAAACACAGAAGTCTTCTTT;TRA:TGTGTGGTGGGTGATAGAGGTTCAGCCTTAGGGAGGCTGCATTTT	TRA:gene
PBS	clonotype707	1	0.0008503401360544	TRB:CASGDAHNTEVFF;TRA:CVVGDRGSALGRLHF	TRB:TGTGCCAGCGGTGATGCACATAACACAGAAGTCTTCTTT;TRA:TGTGTGGTGGGCGATAGAGGTTCAGCCTTAGGGAGGCTGCATTTT	TRA:gene
PBS	clonotype708	1	0.0008503401360544	TRB:CASGGQGAAEVFF;TRA:CVVGDRGSALGRLHF	TRB:TGTGCCAGCGGTGGACAGGGGGCGGCAGAAGTCTTCTTT;TRA:TGTGTGGTGGGGGATAGAGGTTCAGCCTTAGGGAGGCTGCATTTT	TRA:gene
PBS	clonotype709	1	0.0008503401360544	TRB:CASSDWGEDTQYF;TRA:CALGDLGYNQGKLIF	TRB:TGTGCCAGCTCTGACTGGGGGGAAGACACCCAGTACTTT;TRA:TGTGCTCTGGGTGATCTTGGGTATAACCAGGGGAAGCTTATCTTT
PBS	clonotype710	1	0.0008503401360544	TRB:CASGDWGQDTQYF;TRA:CALGETSSFSKLVF	TRB:TGTGCCAGCGGTGACTGGGGCCAAGACACCCAGTACTTT;TRA:TGTGCTCTGGGTGAGACCTCCTCCTTCAGCAAGCTGGTGTTT
PBS	clonotype711	1	0.0008503401360544	TRB:CASSLEHQDTQYF;TRA:CAMREVSSGSWQLIF	TRB:TGTGCCAGCTCTCTCGAACACCAAGACACCCAGTACTTT;TRA:TGTGCTATGAGAGAGGTATCTTCTGGCAGCTGGCAACTCATCTTT
PBS	clonotype712	1	0.0008503401360544	TRB:CASGDWGGWEQYF;TRA:CALSAPNSGGSNAKLTF	TRB:TGTGCCAGCGGGGACTGGGGGGGCTGGGAACAGTACTTC;TRA:TGTGCTTTGAGTGCCCCAAATTCTGGAGGAAGCAATGCAAAGCTAACCTTC
PBS	clonotype713	1	0.0008503401360544	TRB:CASSLDSNSDYTF;TRA:CALSDLMNYGSSGNKLIF	TRB:TGTGCCAGCTCTCTCGACAGCAACTCCGACTACACCTTC;TRA:TGTGCTCTGAGTGATCTGATGAATTATGGGAGCAGTGGCAACAAGCTCATCTTT
PBS	clonotype714	1	0.0008503401360544	TRB:CASGGTANTEVFF;TRA:CAARSGSFNKLTF	TRB:TGTGCCAGCGGGGGGACAGCAAACACAGAAGTCTTCTTT;TRA:TGTGCAGCAAGGTCTGGTAGCTTCAATAAGTTGACCTTT
PBS	clonotype715	1	0.0008503401360544	TRB:CASGDGDWGYEQYF	TRB:TGTGCCAGCGGTGATGGGGACTGGGGTTATGAACAGTACTTC
PBS	clonotype716	1	0.0008503401360544	TRB:CASGDGGHSYEQYF	TRB:TGTGCCAGCGGTGATGGGGGACATTCCTATGAACAGTACTTC
PBS	clonotype717	1	0.0008503401360544	TRB:CASGAWTEYAEQFF	TRB:TGTGCCAGCGGTGCCTGGACAGAATATGCTGAGCAGTTCTTC
PBS	clonotype718	1	0.0008503401360544	TRB:CASSLLGGTETLYF	TRB:TGTGCCAGCTCTCTCCTGGGGGGCACAGAAACGCTGTATTTT
PBS	clonotype719	1	0.0008503401360544	TRB:CASSRDWGEDTQYF;TRA:CAAGYAQGLTF	TRB:TGTGCCAGCTCTCGGGACTGGGGGGAAGACACCCAGTACTTT;TRA:TGTGCTGCTGGCTATGCCCAGGGATTAACCTTC
PBS	clonotype720	1	0.0008503401360544	TRB:CASGDWGGGDTQYF;TRA:CALNSGGSNAKLTF;TRA:CAPNTNKVVF	TRB:TGTGCCAGCGGTGACTGGGGGGGCGGGGACACCCAGTACTTT;TRA:TGTGCCCTAAATTCTGGAGGAAGCAATGCAAAGCTAACCTTC;TRA:TGTGCTCCCAATACCAACAAAGTCGTCTTT
PBS	clonotype721	1	0.0008503401360544	TRB:CASSDHWDQNTLYF;TRA:CILRVEGTGSKLSF	TRB:TGTGCCAGCTCTGATCACTGGGATCAAAACACCTTGTACTTT;TRA:TGTATCCTGAGAGTAGAGGGCACTGGGTCTAAGCTGTCATTT
PBS	clonotype722	1	0.0008503401360544	TRB:CASFLAGVNTEVFF;TRA:CAMGEDSGTYQRF	TRB:TGTGCCAGCTTCCTCGCAGGGGTTAACACAGAAGTCTTCTTT;TRA:TGTGCTATGGGAGAGGATTCTGGGACTTACCAGAGGTTT
PBS	clonotype723	1	0.0008503401360544	TRB:CASADWGGQDTQYF;TRA:CAAPLTGSGGKLTL;TRA:CALSGPNTNKVVF	TRB:TGTGCCAGCGCCGACTGGGGGGGGCAAGACACCCAGTACTTT;TRA:TGTGCTGCCCCCCTTACTGGCAGTGGTGGAAAACTCACTTTG;TRA:TGTGCTTTGAGTGGTCCCAATACCAACAAAGTCGTCTTT
PBS	clonotype724	1	0.0008503401360544	TRB:CASGPTINQDTQYF;TRA:CAAEVQGGSAKLIF	TRB:TGTGCCAGCGGCCCGACGATTAACCAAGACACCCAGTACTTT;TRA:TGTGCTGCTGAGGTCCAAGGAGGGTCTGCGAAGCTCATCTTT
PBS	clonotype725	1	0.0008503401360544	TRB:CASSLGGLGNTLYF;TRA:CAMKKGGRALIF	TRB:TGTGCCAGCTCTCTCGGGGGGTTGGGAAATACGCTCTATTTT;TRA:TGTGCTATGAAAAAGGGAGGCAGAGCTCTGATATTT
PBS	clonotype726	1	0.0008503401360544	TRB:CASGDGTANSDYTF;TRA:CAVSIRYNVLYF	TRB:TGTGCCAGCGGTGATGGAACAGCAAACTCCGACTACACCTTC;TRA:TGTGCTGTGAGCATACGGTACAACGTGCTTTACTTC
PBS	clonotype727	1	0.0008503401360544	TRB:CASSPDWGYAEQFF;TRA:CAARDYSNNRLTL;TRA:CAVNNAGAKLTF	TRB:TGTGCCAGCTCTCCGGACTGGGGGTATGCTGAGCAGTTCTTC;TRA:TGTGCAGCAAGGGACTACAGCAACAACAGACTTACTTTG;TRA:TGCGCAGTTAATAATGCAGGTGCCAAGCTCACATTC
PBS	clonotype728	1	0.0008503401360544	TRB:CASSLGEDNQAPLF;TRA:CAANNYAQGLTF;TRA:CAVSGNSNNRIFF	TRB:TGTGCCAGCTCTCTAGGGGAGGACAACCAGGCTCCGCTTTTT;TRA:TGTGCTGCAAATAACTATGCCCAGGGATTAACCTTC;TRA:TGTGCAGTGAGCGGGAATAGCAATAACAGAATCTTCTTT
PBS	clonotype729	1	0.0008503401360544	TRB:CASSPRQGFYEQYF;TRA:CAVRGNNNAPRF	TRB:TGTGCCAGCTCCCCCCGACAGGGGTTCTATGAACAGTACTTC;TRA:TGTGCTGTGAGAGGTAACAACAATGCCCCACGATTT
PBS	clonotype730	1	0.0008503401360544	TRB:CASGNWGGGDTQYF;TRA:CALSENYNQGKLIF	TRB:TGTGCCAGCGGGAACTGGGGGGGAGGGGACACCCAGTACTTT;TRA:TGTGCTCTGAGTGAGAATTATAACCAGGGGAAGCTTATCTTT
PBS	clonotype731	1	0.0008503401360544	TRB:CASGEDVGAETLYF;TRA:CAATDMGYKLTF	TRB:TGTGCCAGCGGTGAGGATGTTGGTGCAGAAACGCTGTATTTT;TRA:TGTGCTGCAACCGACATGGGCTACAAACTTACCTTC
PBS	clonotype732	1	0.0008503401360544	TRB:CASGDETGGYEQYF;TRA:CAQTASLGKLQF	TRB:TGTGCCAGCGGTGATGAAACTGGGGGATATGAACAGTACTTC;TRA:TGTGCTCAAACTGCCAGTTTGGGGAAACTGCAGTTT
PBS	clonotype733	1	0.0008503401360544	TRB:CASGALDRGREQYF;TRA:CAVSPDYSNNRLTL	TRB:TGTGCCAGCGGTGCCCTCGACAGGGGGCGGGAACAGTACTTC;TRA:TGTGCAGTGAGCCCGGACTACAGCAACAACAGACTTACTTTG
PBS	clonotype734	1	0.0008503401360544	TRB:CASSLGGRSYEQYF;TRA:CAAKANSAGNKLTF	TRB:TGTGCCAGCTCACTGGGGGGGCGCTCCTATGAACAGTACTTC;TRA:TGTGCAGCAAAGGCTAACAGTGCAGGGAACAAGCTAACTTTT
PBS	clonotype735	1	0.0008503401360544	TRB:CASSLRDRNTEVFF;TRA:CAPDYSNNRLTL	TRB:TGTGCCAGCTCTCTCCGGGACAGAAACACAGAAGTCTTCTTT;TRA:TGTGCGCCTGACTACAGCAACAACAGACTTACTTTG
PBS	clonotype736	1	0.0008503401360544	TRB:CASGDARDRPYEQYF;TRB:CASSLGQGASDYTF;TRA:CAAGAATGGNNKLTF;TRA:CAVSNQGGSAKLIF	TRB:TGTGCCAGCGGTGATGCTCGGGACAGGCCCTATGAACAGTACTTC;TRB:TGTGCCAGCTCTCTCGGACAGGGGGCCTCCGACTACACCTTC;TRA:TGCGCAGCAGGTGCAGCTACTGGAGGCAATAATAAGCTGACTTTT;TRA:TGTGCAGTGAGCAATCAAGGAGGGTCTGCGAAGCTCATCTTT
PBS	clonotype737	1	0.0008503401360544	TRB:CASSLGLGGYEQYF;TRA:CALSNNNAPRF	TRB:TGTGCCAGCTCTCTCGGACTGGGGGGATATGAACAGTACTTC;TRA:TGTGCTCTGAGCAACAACAATGCCCCACGATTT
PBS	clonotype738	1	0.0008503401360544	TRB:CASSLWASQNTLYF;TRA:CVLSLTGNYKYVF	TRB:TGTGCCAGCTCTCTCTGGGCCAGTCAAAACACCTTGTACTTT;TRA:TGTGTTTTGAGCCTTACAGGAAACTACAAATACGTCTTT
PBS	clonotype739	1	0.0008503401360544	TRB:CASSLDWGHYEQYF;TRA:CAVSSGGSNYKLTF	TRB:TGTGCCAGCTCTCTGGACTGGGGACACTATGAACAGTACTTC;TRA:TGTGCAGTGAGCAGTGGAGGCAGCAATTACAAACTGACATTT
PBS	clonotype740	1	0.0008503401360544	TRB:CASSLHWGAYEQYF;TRA:CAVRQGTGSKLSF	TRB:TGTGCCAGCTCTCTTCACTGGGGGGCCTATGAACAGTACTTC;TRA:TGTGCTGTGAGGCAAGGCACTGGGTCTAAGCTGTCATTT
PBS	clonotype741	1	0.0008503401360544	TRB:CASSLPTGSGQLYF;TRA:CAVSGGGADRLTF	TRB:TGTGCCAGCTCTCTCCCGACTGGGTCCGGGCAGCTCTACTTT;TRA:TGTGCTGTGAGCGGAGGAGGTGCAGATAGACTCACCTTT
PBS	clonotype742	1	0.0008503401360544	TRB:CASGDRAGDYEQYF;TRA:CAPLHYGNEKITF	TRB:TGTGCCAGCGGTGATCGGGCAGGGGACTATGAACAGTACTTC;TRA:TGTGCTCCTCTACACTATGGAAATGAGAAAATAACTTTT
PBS	clonotype743	1	0.0008503401360544	TRB:CASGGGRNYAEQFF;TRA:CALRMDYANKMIF	TRB:TGTGCCAGCGGTGGGGGACGGAACTATGCTGAGCAGTTCTTC;TRA:TGCGCTCTGAGAATGGACTATGCAAACAAGATGATCTTT
PBS	clonotype744	1	0.0008503401360544	TRB:CASSLWTGGYEQYF;TRA:CAPNTGYQNFYF	TRB:TGTGCCAGCTCTCTCTGGACAGGGGGCTATGAACAGTACTTC;TRA:TGTGCTCCGAACACGGGTTACCAGAACTTCTATTTT
PBS	clonotype745	1	0.0008503401360544	TRB:CASSLWGLQDTQYF;TRA:CAVRLTGSGGKLTL	TRB:TGTGCCAGCTCTCTCTGGGGACTCCAAGACACCCAGTACTTT;TRA:TGTGCTGTGAGGCTTACTGGCAGTGGTGGAAAACTCACTTTG
PBS	clonotype746	1	0.0008503401360544	TRB:CASSLTISNERLFF;TRA:CAASYTEGADRLTF	TRB:TGTGCCAGCTCCCTCACCATTTCCAACGAAAGATTATTTTTC;TRA:TGTGCTGCAAGTTATACAGAAGGTGCAGATAGACTCACCTTT
PBS	clonotype747	1	0.0008503401360544	TRB:CASSLDWGQNTLYF;TRA:CALSEGNTNKVVF	TRB:TGTGCCAGCTCTCTCGACTGGGGGCAAAACACCTTGTACTTT;TRA:TGCGCTCTCTCGGAAGGCAATACCAACAAAGTCGTCTTT
PBS	clonotype748	1	0.0008503401360544	TRB:CASSPTGDRDTQYF;TRA:CALGETGSGGKLTL	TRB:TGTGCCAGCTCCCCCACGGGGGACCGAGACACCCAGTACTTT;TRA:TGTGCTCTGGGTGAGACTGGCAGTGGTGGAAAACTCACTTTG
PBS	clonotype749	1	0.0008503401360544	TRB:CASSLGQGNQAPLF;TRA:CAASMNYNQGKLIF	TRB:TGTGCCAGCTCTCTCGGACAGGGGAACCAGGCTCCGCTTTTT;TRA:TGTGCAGCAAGCATGAATTATAACCAGGGGAAGCTTATCTTT
PBS	clonotype750	1	0.0008503401360544	TRB:CASSLTGRRDTQYF;TRA:CAVGGNYGSSGNKLIF	TRB:TGTGCCAGCTCTCTGACAGGGAGGAGAGACACCCAGTACTTT;TRA:TGTGCAGTGGGGGGGAATTATGGGAGCAGTGGCAACAAGCTCATCTTT
PBS	clonotype751	1	0.0008503401360544	TRB:CASSAGTGGIEQYF;TRA:CALSMNYNQGKLIF	TRB:TGTGCCAGCTCTGCCGGGACTGGGGGGATTGAACAGTACTTC;TRA:TGTGCTTTGAGCATGAATTATAACCAGGGGAAGCTTATCTTT
PBS	clonotype752	1	0.0008503401360544	TRB:CASGGTGGEDTQYF;TRA:CVVGDRGSALGRLHF	TRB:TGTGCCAGCGGGGGGACTGGGGGGGAGGACACCCAGTACTTT;TRA:TGTGTGGTGGGAGATAGAGGTTCAGCCTTAGGGAGGCTGCATTTT	TRA:gene
PBS	clonotype753	1	0.0008503401360544	TRB:CASGEGQGALEQYF;TRA:CVVGDRGSALGRLHF	TRB:TGTGCCAGCGGTGAGGGACAGGGGGCGCTTGAACAGTACTTC;TRA:TGTGTGGTGGGCGATAGAGGTTCAGCCTTAGGGAGGCTGCATTTT	TRA:gene
PBS	clonotype754	1	0.0008503401360544	TRB:CASGDRTANSDYTF;TRA:CVVGDRGSALGRLHF	TRB:TGTGCCAGCGGTGATAGGACAGCAAACTCCGACTACACCTTC;TRA:TGTGTGGTGGGAGATAGAGGTTCAGCCTTAGGGAGGCTGCATTTT	TRA:gene
PBS	clonotype755	1	0.0008503401360544	TRB:CASGDALTGCEQYF;TRA:CVVGDRGSALGRLHF	TRB:TGTGCCAGCGGTGATGCCCTGACTGGGTGTGAACAGTACTTC;TRA:TGTGTGGTGGGCGATAGAGGTTCAGCCTTAGGGAGGCTGCATTTT	TRA:gene
PBS	clonotype756	1	0.0008503401360544	TRB:CASGDAGQGPEVFF;TRA:CVVGDRGSALGRLHF	TRB:TGTGCCAGCGGTGATGCGGGACAGGGCCCAGAAGTCTTCTTT;TRA:TGTGTGGTGGGCGATAGAGGTTCAGCCTTAGGGAGGCTGCATTTT	TRA:gene
PBS	clonotype757	1	0.0008503401360544	TRB:CASGDAGGRDTLYF;TRA:CAAGAGGNNKLTF;TRA:CALGDLAYGNEKITF	TRB:TGTGCCAGCGGTGATGCGGGGGGCCGGGACACCTTGTACTTT;TRA:TGCGCAGCAGGTGCTGGAGGCAATAATAAGCTGACTTTT;TRA:TGTGCTCTGGGTGATCTCGCTTATGGAAATGAGAAAATAACTTTT
PBS	clonotype758	1	0.0008503401360544	TRB:CASGDVGGRNTLYF;TRA:CVVGDRGSALGRLHF	TRB:TGTGCCAGCGGTGATGTGGGGGGACGAAACACCTTGTACTTT;TRA:TGTGTGGTGGGAGATAGAGGTTCAGCCTTAGGGAGGCTGCATTTT	TRA:gene
PBS	clonotype759	1	0.0008503401360544	TRB:CASGADRGNTEVFF;TRA:CVVGDRGSALGRLHF	TRB:TGTGCCAGCGGTGCCGACAGGGGAAACACAGAAGTCTTCTTT;TRA:TGTGTGGTGGGCGATCGAGGTTCAGCCTTAGGGAGGCTGCATTTT	TRA:gene
PBS	clonotype760	1	0.0008503401360544	TRB:CASGDWGVDTEVFF;TRA:CAMREDNYAQGLTF	TRB:TGTGCCAGCGGTGATTGGGGAGTGGACACAGAAGTCTTCTTT;TRA:TGTGCTATGAGAGAAGATAACTATGCCCAGGGATTAACCTTC
PBS	clonotype761	1	0.0008503401360544	TRB:CASSLLDNYAEQFF;TRA:CALSPYGSSGNKLIF	TRB:TGTGCCAGCTCTCTCCTGGACAACTATGCTGAGCAGTTCTTC;TRA:TGTGCTCTGAGCCCTTATGGGAGCAGTGGCAACAAGCTCATCTTT
PBS	clonotype762	1	0.0008503401360544	TRB:CASSPWINYAEQFF;TRA:CALSRASSSFSKLVF;TRA:CAMREANYGNEKITF	TRB:TGTGCCAGCTCTCCCTGGATTAACTATGCTGAGCAGTTCTTC;TRA:TGTGCTCTGAGTCGGGCATCCTCCTCCTTCAGCAAGCTGGTGTTT;TRA:TGTGCTATGAGAGAGGCCAACTATGGAAATGAGAAAATAACTTTT
PBS	clonotype763	1	0.0008503401360544	TRB:CASSLPWGGPEQYF;TRA:CAMREGSSGSWQLIF	TRB:TGTGCCAGCTCTCTCCCCTGGGGGGGCCCCGAACAGTACTTC;TRA:TGTGCTATGAGAGAGGGCTCTTCTGGCAGCTGGCAACTCATCTTT
PBS	clonotype764	1	0.0008503401360544	TRB:CASSLSGGYAEQFF;TRA:CAMRASSSFSKLVF	TRB:TGTGCCAGCTCTCTCTCTGGGGGCTATGCTGAGCAGTTCTTC;TRA:TGTGCTATGAGAGCATCCTCCTCCTTCAGCAAGCTGGTGTTT
PBS	clonotype765	1	0.0008503401360544	TRB:CASLPGHHSGNTLYF;TRB:CASSRTGDTGQLYF;TRA:CALGDQGGSNAKLTF	TRB:TGTGCCAGCTTACCGGGACACCATTCTGGAAATACGCTCTATTTT;TRB:TGTGCCAGCTCCCGAACAGGGGACACCGGGCAGCTCTACTTT;TRA:TGTGCTCTGGGTGATCAGGGAGGAAGCAATGCAAAGCTAACCTTC
PBS	clonotype766	1	0.0008503401360544	TRB:CASSPGTGGDEQYF;TRA:CAAYSNYQLIW	TRB:TGTGCCAGCTCTCCCGGGACTGGGGGGGATGAACAGTACTTC;TRA:TGTGCGGCCTATAGCAACTATCAGTTGATCTGG
PBS	clonotype767	1	0.0008503401360544	TRB:CASSLFPIQNTLYF;TRA:CAARGNYAQGLTF	TRB:TGTGCCAGCTCTCTCTTCCCGATTCAAAACACCTTGTACTTT;TRA:TGTGCAGCAAGAGGTAACTATGCCCAGGGATTAACCTTC
PBS	clonotype768	1	0.0008503401360544	TRB:CASFPGHNNQAPLF;TRA:CAASGTGGYKVVF	TRB:TGTGCCAGCTTCCCGGGACATAACAACCAGGCTCCGCTTTTT;TRA:TGTGCAGCAAGTGGGACTGGAGGCTATAAAGTGGTCTTT
PBS	clonotype769	1	0.0008503401360544	TRB:CASSLRDRGAEQFF;TRA:CAASGNNYAQGLTF	TRB:TGTGCCAGCTCCCTCCGAGACAGGGGTGCTGAGCAGTTCTTC;TRA:TGTGCAGCAAGTGGGAATAACTATGCCCAGGGATTAACCTTC
PBS	clonotype770	1	0.0008503401360544	TRB:CASSLEGGTYEQYF;TRA:CALSGSNYQLIW	TRB:TGTGCCAGCTCTCTCGAGGGGGGGACCTATGAACAGTACTTC;TRA:TGTGCTCTGAGTGGTAGCAACTATCAGTTGATCTGG
PBS	clonotype771	1	0.0008503401360544	TRB:CASGDALGAETLYF;TRA:CALSGNVGDNSKLIW	TRB:TGTGCCAGCGGTGATGCATTGGGTGCAGAAACGCTGTATTTT;TRA:TGTGCTCTGAGTGGTAATGTTGGTGACAACAGTAAGCTGATTTGG
PBS	clonotype772	1	0.0008503401360544	TRB:CASGDAQGGYAEQFF	TRB:TGTGCCAGCGGTGATGCACAGGGAGGCTATGCTGAGCAGTTCTTC
PBS	clonotype773	1	0.0008503401360544	TRB:CASGDARGRDSDYTF	TRB:TGTGCCAGCGGTGATGCGAGGGGGCGCGACTCCGACTACACCTTC
PBS	clonotype774	1	0.0008503401360544	TRB:CASGDGVLGVYEQYF	TRB:TGTGCCAGCGGTGATGGGGTACTGGGGGTCTATGAACAGTACTTC
PBS	clonotype775	1	0.0008503401360544	TRB:CASGARLGGQDTQYF	TRB:TGTGCCAGCGGTGCCCGACTGGGGGGGCAGGACACCCAGTACTTT
PBS	clonotype776	1	0.0008503401360544	TRB:CASGGGLGGLAEQFF	TRB:TGTGCCAGCGGTGGGGGACTGGGGGGGCTTGCTGAGCAGTTCTTC
PBS	clonotype777	1	0.0008503401360544	TRB:CASSLDWGYTGQLYF	TRB:TGTGCCAGCTCCTTGGACTGGGGGTACACCGGGCAGCTCTACTTT
PBS	clonotype778	1	0.0008503401360544	TRB:CASSPRDWGIYEQYF	TRB:TGTGCCAGCTCTCCCCGGGACTGGGGGATCTATGAACAGTACTTC
PBS	clonotype779	1	0.0008503401360544	TRB:CASSPGTISNERLFF	TRB:TGTGCCAGCTCTCCGGGGACAATTTCCAACGAAAGATTATTTTTC
PBS	clonotype780	1	0.0008503401360544	TRB:CASSLLGVNYAEQFF	TRB:TGTGCCAGCTCTCTCCTGGGGGTTAACTATGCTGAGCAGTTCTTC
PBS	clonotype781	1	0.0008503401360544	TRB:CASSLGWGGAGEQYF;TRA:CILRVVGNTGKLIF	TRB:TGTGCCAGCTCTCTCGGCTGGGGGGGCGCTGGGGAACAGTACTTC;TRA:TGTATCCTGAGAGTAGTGGGCAATACCGGAAAACTCATCTTT
PBS	clonotype782	1	0.0008503401360544	TRB:CASGDMRQGNSPLYF;TRA:CILRPRNTGYQNFYF	TRB:TGTGCCAGCGGTGATATGCGACAGGGTAATTCGCCCCTCTACTTT;TRA:TGTATCCTGAGACCGCGGAACACGGGTTACCAGAACTTCTATTTT
PBS	clonotype783	1	0.0008503401360544	TRB:CASGDWDRGGTEVFF;TRA:CAAKAGNTGKLIF;TRA:CALLGTGYQNFYF	TRB:TGTGCCAGCGGTGATTGGGACAGGGGGGGCACAGAAGTCTTCTTT;TRA:TGTGCAGCTAAAGCAGGCAATACCGGAAAACTCATCTTT;TRA:TGTGCTCTTTTGGGCACGGGTTACCAGAACTTCTATTTT
PBS	clonotype784	1	0.0008503401360544	TRB:CASCRTGFNYAEQFF;TRA:CAAEAGGYQNFYF;TRA:CAMRDPGGSNAKLTF	TRB:TGTGCCAGCTGTCGGACTGGGTTTAACTATGCTGAGCAGTTCTTC;TRA:TGTGCTGCTGAGGCTGGGGGTTACCAGAACTTCTATTTT;TRA:TGTGCTATGAGAGATCCTGGAGGAAGCAATGCAAAGCTAACCTTC
PBS	clonotype785	1	0.0008503401360544	TRB:CASSRDWGIPYEQYF;TRA:CAASVASSSFSKLVF;TRA:CILRVGSSSFSKLVF	TRB:TGTGCCAGCTCTCGGGACTGGGGGATACCCTATGAACAGTACTTC;TRA:TGTGCAGCAAGTGTAGCATCCTCCTCCTTCAGCAAGCTGGTGTTT;TRA:TGTATCCTGAGAGTAGGATCCTCCTCCTTCAGCAAGCTGGTGTTT
PBS	clonotype786	1	0.0008503401360544	TRB:CASGGDGSYNSPLYF;TRA:CAAATNSAGNKLTF	TRB:TGTGCCAGCGGTGGCGACGGTTCCTATAATTCGCCCCTCTACTTT;TRA:TGTGCTGCTGCTACTAACAGTGCAGGGAACAAGCTAACTTTT
PBS	clonotype787	1	0.0008503401360544	TRB:CASSLGGRSQNTLYF;TRA:CAVLNNNNAPRF	TRB:TGTGCCAGCTCTCTCGGGGGGCGGAGTCAAAACACCTTGTACTTT;TRA:TGTGCAGTCCTCAATAACAACAATGCCCCACGATTT
PBS	clonotype788	1	0.0008503401360544	TRB:CASGETGANTGQLYF;TRA:CAAKGYNQGKLIF;TRA:CALSDYNQGKLIF	TRB:TGTGCCAGCGGTGAAACAGGGGCAAACACCGGGCAGCTCTACTTT;TRA:TGTGCAGCAAAGGGTTATAACCAGGGGAAGCTTATCTTT;TRA:TGTGCTCTGAGCGACTATAACCAGGGGAAGCTTATCTTT
PBS	clonotype789	1	0.0008503401360544	TRB:CASGDAHISNERLFF;TRA:CASNSGTYQRF	TRB:TGTGCCAGCGGTGATGCTCACATTTCCAACGAAAGATTATTTTTC;TRA:TGTGCCTCAAATTCTGGGACTTACCAGAGGTTT
PBS	clonotype790	1	0.0008503401360544	TRB:CASSVDWGGAYEQYF;TRA:CARGSNNRIFF	TRB:TGTGCCAGCTCTGTCGACTGGGGGGGCGCCTATGAACAGTACTTC;TRA:TGTGCTCGGGGGAGCAATAACAGAATCTTCTTT
PBS	clonotype791	1	0.0008503401360544	TRB:CASSLGLSSAETLYF;TRA:CAASHYSNNRLTL	TRB:TGTGCCAGCTCTCTGGGACTTTCTAGTGCAGAAACGCTGTATTTT;TRA:TGTGCAGCAAGCCACTACAGCAACAACAGACTTACTTTG
PBS	clonotype792	1	0.0008503401360544	TRB:CASGEPPGGAREQYF;TRA:CAASEGPNTNKVVF	TRB:TGTGCCAGCGGTGAGCCCCCGGGGGGGGCGCGGGAACAGTACTTC;TRA:TGTGCAGCTAGCGAGGGGCCCAATACCAACAAAGTCGTCTTT
PBS	clonotype793	1	0.0008503401360544	TRB:CASGVTYSYNSPLYF;TRA:CAVSFRNTNTGKLTF;TRA:CAVSPSNTNKVVF	TRB:TGTGCCAGCGGTGTGACCTATTCCTATAATTCGCCCCTCTACTTT;TRA:TGCGCAGTCAGTTTCCGTAACACCAATACAGGCAAATTAACCTTT;TRA:TGTGCTGTGAGCCCTTCCAATACCAACAAAGTCGTCTTT
PBS	clonotype794	1	0.0008503401360544	TRB:CASSPDWGRAETLYF;TRA:CAASDNAGAKLTF;TRA:CAVSRNYNQGKLIF	TRB:TGTGCCAGCTCTCCCGACTGGGGGAGGGCAGAAACGCTGTATTTT;TRA:TGTGCAGCAAGTGACAATGCAGGTGCCAAGCTCACATTC;TRA:TGTGCAGTGAGCCGGAATTATAACCAGGGGAAGCTTATCTTT
PBS	clonotype795	1	0.0008503401360544	TRB:CASSPGLGGQNTLYF;TRA:CATDADYNQGKLIF	TRB:TGTGCCAGCTCTCCCGGACTGGGGGGTCAAAACACCTTGTACTTT;TRA:TGTGCTACTGATGCTGATTATAACCAGGGGAAGCTTATCTTT
PBS	clonotype796	1	0.0008503401360544	TRB:CASSLTGGNQDTQYF;TRA:CALSEGNYAQGLTF	TRB:TGTGCCAGCTCTCTAACTGGGGGTAACCAAGACACCCAGTACTTT;TRA:TGTGCTTTGAGTGAAGGGAACTATGCCCAGGGATTAACCTTC
PBS	clonotype797	1	0.0008503401360544	TRB:CASGDERTGKRAPLF;TRA:CAVSTTGFASALTF	TRB:TGTGCCAGCGGTGATGAGAGGACAGGGAAGAGGGCTCCGCTTTTT;TRA:TGTGCAGTGAGCACGACAGGCTTTGCAAGTGCGCTGACATTT
PBS	clonotype798	1	0.0008503401360544	TRB:CASGDARGQNSDYTF;TRA:CALGENSGTYQRF;TRA:CVVGDRGSALGRLHF	TRB:TGTGCCAGCGGTGATGCGAGGGGGCAAAACTCCGACTACACCTTC;TRA:TGTGCTCTGGGTGAAAATTCTGGGACTTACCAGAGGTTT;TRA:TGTGTGGTGGGAGATAGAGGTTCAGCCTTAGGGAGGCTGCATTTT	TRA:gene
PBS	clonotype799	1	0.0008503401360544	TRB:CASGDGTGGYAEQFF;TRA:CALWERVTSGGNYKPTF;TRA:CAVVYQGGRALIF	TRB:TGTGCCAGCGGTGATGGGACTGGGGGCTATGCTGAGCAGTTCTTC;TRA:TGTGCTCTCTGGGAGCGGGTAACCTCAGGAGGAAACTACAAACCTACGTTT;TRA:TGCGCAGTCGTTTACCAGGGAGGCAGAGCTCTGATATTT
PBS	clonotype800	1	0.0008503401360544	TRB:CASGGRDRGYSDYTF;TRA:CAASRTGGYKVVF	TRB:TGTGCCAGCGGTGGCCGGGACAGGGGATACTCCGACTACACCTTC;TRA:TGTGCAGCAAGCAGGACTGGAGGCTATAAAGTGGTCTTT
PBS	clonotype801	1	0.0008503401360544	TRB:CASSLGQGYNSPLYF;TRA:CAVRPSGSWQLIF	TRB:TGTGCCAGCTCCCTAGGACAGGGGTATAATTCGCCCCTCTACTTT;TRA:TGCGCAGTCAGACCTTCTGGCAGCTGGCAACTCATCTTT
PBS	clonotype802	1	0.0008503401360544	TRB:CASGDAGGRTGQLYF;TRA:CAVKPSGGNYKPTF	TRB:TGTGCCAGCGGTGATGCAGGGGGAAGGACCGGGCAGCTCTACTTT;TRA:TGCGCAGTCAAACCCTCAGGAGGAAACTACAAACCTACGTTT
PBS	clonotype803	1	0.0008503401360544	TRB:CASGDARAVNERLFF;TRA:CAVSAETGGYKVVF	TRB:TGTGCCAGCGGTGATGCCAGGGCGGTCAACGAAAGATTATTTTTC;TRA:TGCGCAGTCAGTGCCGAGACTGGAGGCTATAAAGTGGTCTTT
PBS	clonotype804	1	0.0008503401360544	TRB:CASGDAGGEAETLYF;TRA:CAASPATGYQNFYF	TRB:TGTGCCAGCGGTGATGCGGGGGGCGAGGCAGAAACGCTGTATTTT;TRA:TGTGCTGCAAGTCCGGCCACGGGTTACCAGAACTTCTATTTT
PBS	clonotype805	1	0.0008503401360544	TRB:CASGDGSRGDSDYTF;TRA:CALSVNSNNRIFF	TRB:TGTGCCAGCGGTGATGGGAGCAGGGGGGACTCCGACTACACCTTC;TRA:TGTGCTCTGAGTGTGAATAGCAATAACAGAATCTTCTTT
PBS	clonotype806	1	0.0008503401360544	TRB:CASGGGQGAGNTLYF;TRA:CAALGPSGSWQLIF	TRB:TGTGCCAGCGGTGGGGGACAGGGGGCTGGAAATACGCTCTATTTT;TRA:TGTGCTGCACTAGGGCCTTCTGGCAGCTGGCAACTCATCTTT
PBS	clonotype807	1	0.0008503401360544	TRB:CASSPDWGATGQLYF;TRA:CALGENNYAQGLTF	TRB:TGTGCCAGCTCTCCCGACTGGGGGGCCACCGGGCAGCTCTACTTT;TRA:TGTGCTCTGGGTGAGAATAACTATGCCCAGGGATTAACCTTC
PBS	clonotype808	1	0.0008503401360544	TRB:CASSLDQGENSDYTF;TRA:CAISNQGGSAKLIF	TRB:TGTGCCAGCTCTCTCGATCAGGGGGAAAACTCCGACTACACCTTC;TRA:TGCGCAATCTCCAATCAAGGAGGGTCTGCGAAGCTCATCTTT
PBS	clonotype809	1	0.0008503401360544	TRB:CASSGRDWGFYEQYF;TRA:CAAPGNTGKLIF;TRA:CAVSAAGNTGKLIF	TRB:TGTGCCAGCTCTGGCCGGGACTGGGGGTTCTATGAACAGTACTTC;TRA:TGTGCAGCACCAGGCAATACCGGAAAACTCATCTTT;TRA:TGCGCAGTCAGTGCAGCAGGCAATACCGGAAAACTCATCTTT
PBS	clonotype810	1	0.0008503401360544	TRB:CASSLDWSNQDTQYF;TRA:CAAKGTNTGKLTF;TRA:CAMRGSNNRIFF	TRB:TGTGCCAGCTCTCTCGACTGGAGTAACCAAGACACCCAGTACTTT;TRA:TGTGCAGCAAAGGGCACCAATACAGGCAAATTAACCTTT;TRA:TGTGCTATGAGAGGGAGCAATAACAGAATCTTCTTT
PBS	clonotype811	1	0.0008503401360544	TRB:CASFRDWGSSYEQYF;TRA:CAASEGTGGYKVVF	TRB:TGTGCCAGCTTTCGGGACTGGGGGAGCTCCTATGAACAGTACTTC;TRA:TGTGCTGCAAGTGAGGGGACTGGAGGCTATAAAGTGGTCTTT
PBS	clonotype812	1	0.0008503401360544	TRB:CASGDPGQGVQAPLF;TRA:CVVGDRGSALGRLHF	TRB:TGTGCCAGCGGTGACCCGGGACAGGGGGTCCAGGCTCCGCTTTTT;TRA:TGTGTGGTGGGCGATAGAGGTTCAGCCTTAGGGAGGCTGCATTTT	TRA:gene
PBS	clonotype813	1	0.0008503401360544	TRB:CASGEPEISNERLFF;TRA:CALSDLEGGRALIF	TRB:TGTGCCAGCGGTGAGCCAGAAATTTCCAACGAAAGATTATTTTTC;TRA:TGTGCTCTGAGTGATCTGGAGGGAGGCAGAGCTCTGATATTT
PBS	clonotype814	1	0.0008503401360544	TRB:CASGDTGGYQDTQYF;TRA:CAVTPTSGGNYKPTF	TRB:TGTGCCAGCGGTGATACTGGGGGATATCAAGACACCCAGTACTTT;TRA:TGCGCAGTCACCCCAACCTCAGGAGGAAACTACAAACCTACGTTT
PBS	clonotype815	1	0.0008503401360544	TRB:CASGDPWGSSYEQYF;TRA:CVVGDRGSALGRLHF	TRB:TGTGCCAGCGGTGATCCCTGGGGGAGCTCCTATGAACAGTACTTC;TRA:TGTGTGGTGGGAGATAGAGGTTCAGCCTTAGGGAGGCTGCATTTT	TRA:gene
PBS	clonotype816	1	0.0008503401360544	TRB:CASGDAQGGNQAPLF;TRA:CVVGDRGSALGRLHF	TRB:TGTGCCAGCGGTGATGCACAGGGAGGGAACCAGGCTCCGCTTTTT;TRA:TGTGTGGTGGGCGATAGAGGTTCAGCCTTAGGGAGGCTGCATTTT	TRA:gene
PBS	clonotype817	1	0.0008503401360544	TRB:CASGDAALGAYEQYF;TRA:CALGEGSNNRIFF	TRB:TGTGCCAGCGGTGATGCGGCGCTGGGGGCCTATGAACAGTACTTC;TRA:TGTGCTCTGGGTGAGGGGAGCAATAACAGAATCTTCTTT
PBS	clonotype818	1	0.0008503401360544	TRB:CASGDAAGGDAEQFF;TRA:CALSDRYSNNRLTL	TRB:TGTGCCAGCGGTGATGCGGCTGGGGGAGATGCTGAGCAGTTCTTC;TRA:TGTGCTCTGAGTGATCGCTACAGCAACAACAGACTTACTTTG
PBS	clonotype819	1	0.0008503401360544	TRB:CASGDAGGRGAEQFF;TRA:CAMRATSSGQKLVF	TRB:TGTGCCAGCGGTGATGCGGGGGGGCGCGGTGCTGAGCAGTTCTTC;TRA:TGTGCTATGAGAGCAACTTCAAGTGGCCAGAAGCTGGTTTTT
PBS	clonotype820	1	0.0008503401360544	TRB:CASGDAGGNQDTQYF;TRA:CVVGDRGSALGRLHF	TRB:TGTGCCAGCGGTGATGCGGGTGGTAACCAAGACACCCAGTACTTT;TRA:TGTGTGGTGGGAGATAGAGGTTCAGCCTTAGGGAGGCTGCATTTT	TRA:gene
PBS	clonotype821	1	0.0008503401360544	TRB:CASGDGETGNQAPLF;TRA:CVVGDRGSALGRLHF	TRB:TGTGCCAGCGGTGATGGTGAGACAGGCAACCAGGCTCCGCTTTTT;TRA:TGTGTGGTGGGCGATAGAGGTTCAGCCTTAGGGAGGCTGCATTTT	TRA:gene
PBS	clonotype822	1	0.0008503401360544	TRB:CASGHRGPSAETLYF;TRA:CAMREADYAQGLTF	TRB:TGTGCCAGCGGCCACAGGGGGCCTAGTGCAGAAACGCTGTATTTT;TRA:TGTGCTATGAGAGAGGCGGACTATGCCCAGGGATTAACCTTC
PBS	clonotype823	1	0.0008503401360544	TRB:CASSLDGTGDDTQYF;TRA:CALGEDYGNEKITF	TRB:TGTGCCAGCTCTCTCGACGGGACAGGGGACGACACCCAGTACTTT;TRA:TGTGCTCTGGGTGAGGACTATGGAAATGAGAAAATAACTTTT
PBS	clonotype824	1	0.0008503401360544	TRB:CASGAWTYSGNTLYF;TRA:CAMREGPSGSWQLIF	TRB:TGTGCCAGCGGTGCCTGGACATATTCTGGAAATACGCTCTATTTT;TRA:TGTGCTATGAGAGAGGGCCCTTCTGGCAGCTGGCAACTCATCTTT
PBS	clonotype825	1	0.0008503401360544	TRB:CASSPDWDNQDTQYF;TRA:CALSEVPGTGSNRLTF	TRB:TGTGCCAGCTCTCCGGACTGGGATAACCAAGACACCCAGTACTTT;TRA:TGTGCTCTGAGTGAGGTACCAGGCACTGGGAGTAACAGGCTCACTTTT
PBS	clonotype826	1	0.0008503401360544	TRB:CASSRDWGGGDTQYF;TRA:CAASDYNQGKLIF	TRB:TGTGCCAGCTCCCGGGACTGGGGGGGCGGTGACACCCAGTACTTT;TRA:TGTGCAGCAAGTGATTATAACCAGGGGAAGCTTATCTTT
PBS	clonotype827	1	0.0008503401360544	TRB:CASGDPGGSNSDYTF;TRA:CAASSDTNAYKVIF	TRB:TGTGCCAGCGGTGATCCAGGGGGTTCAAACTCCGACTACACCTTC;TRA:TGTGCAGCAAGTTCTGACACAAATGCTTACAAAGTCATCTTT
PBS	clonotype828	1	0.0008503401360544	TRB:CASSHHWGGSYEQYF;TRA:CAASPTGSGGKLTL	TRB:TGTGCCAGCTCACACCACTGGGGGGGTTCCTATGAACAGTACTTC;TRA:TGTGCAGCAAGTCCGACTGGCAGTGGTGGAAAACTCACTTTG
PBS	clonotype829	1	0.0008503401360544	TRB:CASSLDWGHQDTQYF;TRA:CALSDRTGANTGKLTF	TRB:TGTGCCAGCTCTCTCGACTGGGGCCACCAAGACACCCAGTACTTT;TRA:TGTGCTCTGAGTGATCGAACTGGAGCTAACACTGGAAAGCTCACGTTT
PBS	clonotype830	1	0.0008503401360544	TRB:CASSLVWGGGAETLYF	TRB:TGTGCCAGCTCTCTCGTCTGGGGGGGAGGGGCAGAAACGCTGTATTTT
PBS	clonotype831	1	0.0008503401360544	TRB:CASSLEMGGSSYEQYF	TRB:TGTGCCAGCTCTCTCGAGATGGGGGGGAGCTCCTATGAACAGTACTTC
PBS	clonotype832	1	0.0008503401360544	TRB:CASGDAGGANTGQLYF;TRA:CAIDLLSGSFNKLTF;TRA:CAPDYSNNRLTL	TRB:TGTGCCAGCGGTGATGCGGGGGGGGCAAACACCGGGCAGCTCTACTTT;TRA:TGTGCTATAGATCTGTTATCTGGTAGCTTCAATAAGTTGACCTTT;TRA:TGTGCACCCGACTACAGCAACAACAGACTTACTTTG
PBS	clonotype833	1	0.0008503401360544	TRB:CASSHLGGPSAETLYF;TRA:CAASEISSGSWQLIF;TRA:CAVTYNQGKLIF	TRB:TGTGCCAGCTCTCATCTGGGGGGGCCTAGTGCAGAAACGCTGTATTTT;TRA:TGTGCAGCAAGTGAGATCTCTTCTGGCAGCTGGCAACTCATCTTT;TRA:TGTGCAGTGACTTATAACCAGGGGAAGCTTATCTTT
PBS	clonotype834	1	0.0008503401360544	TRB:CASGDAGTGGGYEQYF;TRA:CAASRTGNTGKLIF;TRA:CVVGWAYNVGDNSKLIW	TRB:TGTGCCAGCGGTGATGCAGGGACTGGGGGGGGGTATGAACAGTACTTC;TRA:TGTGCAGCAAGCAGAACAGGCAATACCGGAAAACTCATCTTT;TRA:TGTGTGGTGGGCTGGGCGTATAATGTTGGTGACAACAGTAAGCTGATTTGG
PBS	clonotype835	1	0.0008503401360544	TRB:CASSLPGLGGRNTQYF;TRA:CAVRITGGNNKLTF	TRB:TGTGCCAGCTCTCTGCCGGGACTGGGGGGGCGGAACACCCAGTACTTT;TRA:TGTGCTGTGAGGATTACTGGAGGCAATAATAAGCTGACTTTT
PBS	clonotype836	1	0.0008503401360544	TRB:CASSLGTGGWDAEQFF;TRA:CALRNNNNAPRF	TRB:TGTGCCAGCTCTCTCGGGACTGGGGGCTGGGATGCTGAGCAGTTCTTC;TRA:TGTGCTCTGCGCAATAACAACAATGCCCCACGATTT
PBS	clonotype837	1	0.0008503401360544	TRB:CASSLVGAPSAETLYF;TRA:CATDRDRGSALGRLHF	TRB:TGTGCCAGCTCTCTCGTTGGGGCACCTAGTGCAGAAACGCTGTATTTT;TRA:TGTGCTACTGACCGTGATAGAGGTTCAGCCTTAGGGAGGCTGCATTTT
PBS	clonotype838	1	0.0008503401360544	TRB:CASSSDWGTSAETLYF;TRA:CAVSAPSSGQKLVF	TRB:TGTGCCAGCTCTTCGGACTGGGGGACTAGTGCAGAAACGCTGTATTTT;TRA:TGCGCAGTCAGTGCACCTTCAAGTGGCCAGAAGCTGGTTTTT
PBS	clonotype839	1	0.0008503401360544	TRB:CASSHRDIYNYAEQFF;TRA:CAASFGYNQGKLIF	TRB:TGTGCCAGCTCTCATAGGGACATTTATAACTATGCTGAGCAGTTCTTC;TRA:TGTGCTGCAAGTTTCGGTTATAACCAGGGGAAGCTTATCTTT
PBS	clonotype840	1	0.0008503401360544	TRB:CASGDPTGQDTGQLYF;TRA:CVVGDRGSALGRLHF	TRB:TGTGCCAGCGGTGACCCGACAGGGCAAGACACCGGGCAGCTCTACTTT;TRA:TGTGTGGTGGGGGATAGAGGTTCAGCCTTAGGGAGGCTGCATTTT	TRA:gene
PBS	clonotype841	1	0.0008503401360544	TRB:CASGDDGGVNNQAPLF;TRA:CVVGDRGSALGRLHF	TRB:TGTGCCAGCGGTGATGACGGGGGGGTTAACAACCAGGCTCCGCTTTTT;TRA:TGTGTGGTGGGCGATAGAGGTTCAGCCTTAGGGAGGCTGCATTTT	TRA:gene
PBS	clonotype842	1	0.0008503401360544	TRB:CASGEPGQGENSDYTF;TRA:CAARYNQGKLIF	TRB:TGTGCCAGCGGTGAACCGGGACAGGGGGAAAACTCCGACTACACCTTC;TRA:TGTGCAGCAAGGTATAACCAGGGGAAGCTTATCTTT
PBS	clonotype843	1	0.0008503401360544	TRA:CALSVGFASALTF	TRA:TGTGCTCTGAGTGTGGGCTTTGCAAGTGCGCTGACATTT
PBS	clonotype844	1	0.0008503401360544	TRB:CASSLGDWGSRAETLYF	TRB:TGTGCCAGCTCTCTCGGGGACTGGGGGTCTCGTGCAGAAACGCTGTATTTT
PBS	clonotype845	1	0.0008503401360544	TRB:CASSQLFGTNSGNTLYF;TRA:CAVRSTGNTGKLIF	TRB:TGTGCCAGCTCCCAACTTTTCGGGACAAATTCTGGAAATACGCTCTATTTT;TRA:TGCGCAGTCAGATCAACAGGCAATACCGGAAAACTCATCTTT
PBS	clonotype846	1	0.0008503401360544	TRB:CASGPPGLGVNYAEQFF;TRA:CVVGDRGSALGRLHF	TRB:TGTGCCAGCGGTCCACCGGGACTGGGGGTTAACTATGCTGAGCAGTTCTTC;TRA:TGTGTGGTGGGCGATAGAGGTTCAGCCTTAGGGAGGCTGCATTTT	TRA:gene
PBS	clonotype847	1	0.0008503401360544	TRB:CASSLERQGVSGNTLYF;TRA:CAMRDDDTNAYKVIF	TRB:TGTGCCAGCTCTCTCGAGCGACAGGGGGTTTCTGGAAATACGCTCTATTTT;TRA:TGTGCTATGAGAGATGATGACACAAATGCTTACAAAGTCATCTTT
PBS	clonotype848	1	0.0008503401360544	TRB:CASSLDWGAFNQDTQYF;TRA:CAAGGIASSSFSKLVF	TRB:TGTGCCAGCTCTCTCGACTGGGGGGCCTTTAACCAAGACACCCAGTACTTT;TRA:TGCGCAGCAGGGGGGATAGCATCCTCCTCCTTCAGCAAGCTGGTGTTT
antiPD1	clonotype1	195	0.113109048723898	TRB:CASRTGDNYAEQFF;TRA:CAVSDGSGYNKLTF	TRB:TGTGCCAGCAGGACAGGGGATAACTATGCTGAGCAGTTCTTC;TRA:TGCGCAGTCAGTGACGGGTCGGGATACAACAAACTCACTTTT		TRB:gene
antiPD1	clonotype2	124	0.0719257540603248	TRB:CASARTGGYEQYF;TRB:CASSEGTGGTPNSDYTF;TRA:CALSDQGGSAKLIF	TRB:TGTGCCAGCGCCCGGACTGGGGGTTATGAACAGTACTTC;TRB:TGTGCCAGCAGTGAGGGGACAGGGGGGACCCCAAACTCCGACTACACCTTC;TRA:TGTGCTCTGAGTGATCAAGGAGGGTCTGCGAAGCTCATCTTT		TRB:gene
antiPD1	clonotype3	101	0.0585846867749419	TRB:CASSLELGGLEQYF;TRA:CAVTPDYSNNRLTL	TRB:TGTGCAAGCAGCTTAGAACTGGGGGGGCTTGAACAGTACTTC;TRA:TGCGCAGTCACCCCGGACTACAGCAACAACAGACTTACTTTG
antiPD1	clonotype4	74	0.0429234338747099	TRB:CAWSQQGRAEQFF;TRB:CGARDVGLGVPEQFF;TRA:CAAEEESNNRIFF;TRA:CVLGLNNAGAKLTF	TRB:TGTGCCTGGAGTCAACAGGGTAGGGCTGAGCAGTTCTTC;TRB:TGTGGTGCTAGGGATGTAGGACTGGGGGTCCCTGAGCAGTTCTTC;TRA:TGTGCTGCTGAGGAAGAAAGCAATAACAGAATCTTCTTT;TRA:TGTGTTCTGGGACTAAATAATGCAGGTGCCAAGCTCACATTC
antiPD1	clonotype5	46	0.0266821345707656	TRB:CASSLAGGSQNTLYF;TRA:CAVSAKNNAGAKLTF	TRB:TGTGCCAGCTCTCTCGCTGGGGGCAGTCAAAACACCTTGTACTTT;TRA:TGTGCTGTGAGCGCGAAAAATAATGCAGGTGCCAAGCTCACATTC
antiPD1	clonotype6	33	0.0191415313225058	TRB:CASSDRGGQNTLYF;TRA:CALRYTGANTGKLTF	TRB:TGTGCCAGCAGTGACAGGGGTGGTCAAAACACCTTGTACTTT;TRA:TGTGCTTTGAGATACACTGGAGCTAACACTGGAAAGCTCACGTTT		TRB:gene
antiPD1	clonotype7	33	0.0191415313225058	TRB:CASSLLQDTQYF;TRA:CAASDYNQGKLIF;TRA:CAVSQRPGTGSNRLTF	TRB:TGTGCCAGCTCTCTCTTACAAGACACCCAGTACTTT;TRA:TGTGCAGCAAGTGACTATAACCAGGGGAAGCTTATCTTT;TRA:TGTGCAGTGAGCCAACGACCAGGCACTGGGAGTAACAGGCTCACTTTT
antiPD1	clonotype8	24	0.0139211136890951	TRB:CASARTGGYEQYF;TRB:CASSVTGASQNTLYF;TRA:CAMSDTDYSNNRLTL	TRB:TGTGCCAGCGCCCGGACTGGGGGTTATGAACAGTACTTC;TRB:TGTGCCAGCAGCGTGACTGGGGCTAGTCAAAACACCTTGTACTTT;TRA:TGTGCTATGAGTGATACGGACTACAGCAACAACAGACTTACTTTG		TRB:gene
antiPD1	clonotype9	13	0.0075406032482598	TRB:CASARTGGYEQYF;TRB:CASSGTSYNSPLYF;TRA:CAASEDTNAYKVIF	TRB:TGTGCCAGCGCCCGGACTGGGGGTTATGAACAGTACTTC;TRB:TGTGCCAGCAGCGGGACATCCTATAATTCGCCCCTCTACTTT;TRA:TGTGCTGCAAGTGAAGACACAAATGCTTACAAAGTCATCTTT		TRB:gene
antiPD1	clonotype10	13	0.0075406032482598	TRB:CASGRLGGQDTQYF;TRA:CAVSLVLNTGANTGKLTF	TRB:TGTGCCAGCGGCCGACTGGGGGGTCAAGACACCCAGTACTTT;TRA:TGTGCAGTGAGCCTGGTCCTTAACACTGGAGCTAACACTGGAAAGCTCACGTTT
antiPD1	clonotype11	12	0.0069605568445475	TRB:CASSLGPSAETLYF;TRA:CAMWVSGSFNKLTF	TRB:TGTGCCAGCAGCCTGGGCCCTAGTGCAGAAACGCTGTATTTT;TRA:TGTGCTATGTGGGTATCTGGTAGCTTCAATAAGTTGACCTTT
antiPD1	clonotype12	11	0.0063805104408352	TRB:CAWSQQGRAEQFF;TRB:CGARDVGLGVPEQFF;TRA:CAAEEESNNRIFF	TRB:TGTGCCTGGAGTCAACAGGGTAGGGCTGAGCAGTTCTTC;TRB:TGTGGTGCTAGGGATGTAGGACTGGGGGTCCCTGAGCAGTTCTTC;TRA:TGTGCTGCTGAGGAAGAAAGCAATAACAGAATCTTCTTT
antiPD1	clonotype13	11	0.0063805104408352	TRB:CGARDRGRNTEVFF;TRA:CAASRDNTGKLTF;TRA:CAPVNTGNYKYVF	TRB:TGTGGTGCTAGGGACAGGGGGCGGAACACAGAAGTCTTCTTT;TRA:TGTGCAGCAAGCAGAGACAATACAGGCAAATTAACCTTT;TRA:TGTGCTCCCGTTAATACAGGAAACTACAAATACGTCTTT
antiPD1	clonotype14	11	0.0063805104408352	TRB:CASSGRDRGGDERLFF;TRA:CATDGTGGYKVVF	TRB:TGTGCCAGCAGCGGCCGGGACAGGGGCGGGGACGAAAGATTATTTTTC;TRA:TGTGCTACAGATGGGACTGGAGGCTATAAAGTGGTCTTT
antiPD1	clonotype15	9	0.0052204176334106	TRB:CAWSLEGAQNTLYF;TRB:CTCSADDGGNYAEQFF;TRA:CIVTDPATSSGQKLVF	TRB:TGTGCCTGGAGTCTTGAGGGGGCTCAAAACACCTTGTACTTT;TRB:TGCACCTGCAGTGCAGATGACGGGGGGAACTATGCTGAGCAGTTCTTC;TRA:TGCATTGTGACTGATCCTGCAACTTCAAGTGGCCAGAAGCTGGTTTTT	TRB:gene
antiPD1	clonotype16	9	0.0052204176334106	TRB:CASSLELGGREQYF;TRA:CAASDYSNNRLTL	TRB:TGTGCAAGCAGCTTAGAACTGGGGGGGCGCGAACAGTACTTC;TRA:TGTGCAGCAAGCGACTACAGCAACAACAGACTTACTTTG
antiPD1	clonotype17	7	0.004060324825986	TRB:CASARTGGYEQYF;TRB:CASRGGQYAEQFF;TRA:CALGNMGYKLTF	TRB:TGTGCCAGCGCCCGGACTGGGGGTTATGAACAGTACTTC;TRB:TGTGCCAGCAGAGGGGGACAATATGCTGAGCAGTTCTTC;TRA:TGTGCTCTGGGCAACATGGGCTACAAACTTACCTTC		TRB:gene
antiPD1	clonotype18	7	0.004060324825986	TRB:CTCSADPGSDYTF;TRA:CAIPRSNYNVLYF	TRB:TGCACCTGCAGTGCAGATCCCGGCTCCGACTACACCTTC;TRA:TGTGCTATCCCTCGGTCTAATTACAACGTGCTTTACTTC	TRB:gene
antiPD1	clonotype19	7	0.004060324825986	TRB:CAEQYF;TRB:CTCSADHNTGQLYF;TRA:CAVSPSSNTNKVVF	TRB:TGTGCCGAACAGTACTTC;TRB:TGCACCTGCAGTGCAGATCACAACACCGGGCAGCTCTACTTT;TRA:TGTGCTGTGAGCCCATCTTCCAATACCAACAAAGTCGTCTTT	TRB:gene	TRB:gene
antiPD1	clonotype20	6	0.0034802784222737	TRB:CASSPPGGQDTQYF;TRA:CAAKDYSNNRLTL	TRB:TGTGCCAGCTCGCCACCCGGGGGCCAAGACACCCAGTACTTT;TRA:TGTGCAGCAAAAGACTACAGCAACAACAGACTTACTTTG
antiPD1	clonotype21	6	0.0034802784222737	TRB:CASSTGANSDYTF;TRA:CALRDNRIFF;TRA:CAMRELASSSFSKLVF	TRB:TGTGCTAGCAGCACGGGAGCAAACTCCGACTACACCTTC;TRA:TGTGCTCTGAGGGATAACAGAATCTTCTTT;TRA:TGTGCTATGAGAGAGTTAGCATCCTCCTCCTTCAGCAAGCTGGTGTTT	TRB:gene
antiPD1	clonotype22	6	0.0034802784222737	TRB:CASSLELGGLEQYF	TRB:TGTGCAAGCAGCTTAGAACTGGGGGGGCTTGAACAGTACTTC
antiPD1	clonotype23	6	0.0034802784222737	TRB:CASSLELGGLEQYF;TRA:CAMEPDYSNNRLTL;TRA:CPHPGTGSNRLTF	TRB:TGTGCAAGCAGCTTAGAACTGGGGGGGCTTGAACAGTACTTC;TRA:TGTGCTATGGAACCGGACTACAGCAACAACAGACTTACTTTG;TRA:TGTCCCCACCCAGGCACTGGGAGTAACAGGCTCACTTTT
antiPD1	clonotype24	5	0.0029002320185614	TRB:CAWSLEGAQNTLYF;TRB:CTCSADDGGNYAEQFF;TRA:CAVRGGNYGSSGNKLIF;TRA:CIVTDPATSSGQKLVF	TRB:TGTGCCTGGAGTCTTGAGGGGGCTCAAAACACCTTGTACTTT;TRB:TGCACCTGCAGTGCAGATGACGGGGGGAACTATGCTGAGCAGTTCTTC;TRA:TGTGCTGTGAGGGGGGGGAATTATGGGAGCAGTGGCAACAAGCTCATCTTT;TRA:TGCATTGTGACTGATCCTGCAACTTCAAGTGGCCAGAAGCTGGTTTTT	TRB:gene
antiPD1	clonotype25	5	0.0029002320185614	TRB:CASSDAGVNTGQLYF;TRA:CAVSRNNAGAKLTF	TRB:TGTGCCAGCAGTGATGCTGGGGTAAACACCGGGCAGCTCTACTTT;TRA:TGCGCAGTCAGTAGGAATAATGCAGGTGCCAAGCTCACATTC		TRB:gene
antiPD1	clonotype26	5	0.0029002320185614	TRB:CASSLAGGSQNTLYF;TRB:CASSLGDNSPLYF;TRA:CAVGGNTGKLIF	TRB:TGTGCCAGCTCTCTCGCTGGGGGCAGTCAAAACACCTTGTACTTT;TRB:TGTGCCAGCTCTCTCGGGGACAATTCGCCCCTCTACTTT;TRA:TGTGCAGTGGGAGGCAATACCGGAAAACTCATCTTT
antiPD1	clonotype27	5	0.0029002320185614	TRB:CASSPRGDNYAEQFF;TRA:CALELANTNKVVF;TRA:CAMREMDTGNYKYVF	TRB:TGTGCCAGCTCTCCCAGGGGGGATAACTATGCTGAGCAGTTCTTC;TRA:TGTGCTTTGGAACTGGCCAATACCAACAAAGTCGTCTTT;TRA:TGTGCTATGAGAGAGATGGATACAGGAAACTACAAATACGTCTTT
antiPD1	clonotype28	5	0.0029002320185614	TRB:CASSLTGGSQNTLYF;TRA:CAVRVTNSAGNKLTF	TRB:TGTGCCAGCTCCCTTACAGGGGGTAGTCAAAACACCTTGTACTTT;TRA:TGCGCAGTCAGGGTGACTAACAGTGCAGGGAACAAGCTAACTTTT
antiPD1	clonotype29	4	0.0023201856148491	TRB:CASSQEGGDNSPLYF;TRA:CAVSEPGYQNFYF	TRB:TGTGCCAGCAGCCAAGAAGGGGGGGATAATTCGCCCCTCTACTTT;TRA:TGCGCAGTCAGTGAGCCGGGTTACCAGAACTTCTATTTT
antiPD1	clonotype30	4	0.0023201856148491	TRB:CASSLELGGLEQYF;TRB:CASSSGQNTEVFF;TRA:CALGDRDGGNNKLTF	TRB:TGTGCAAGCAGCTTAGAACTGGGGGGGCTTGAACAGTACTTC;TRB:TGTGCAAGCAGCTCGGGACAGAACACAGAAGTCTTCTTT;TRA:TGTGCTCTGGGTGATAGGGACGGAGGCAATAATAAGCTGACTTTT
antiPD1	clonotype31	4	0.0023201856148491	TRB:CTCSAEGGGTEVFF;TRA:CAASDYSNNRLTL	TRB:TGCACCTGCAGTGCAGAGGGGGGAGGCACAGAAGTCTTCTTT;TRA:TGTGCAGCAAGCGACTACAGCAACAACAGACTTACTTTG	TRB:gene
antiPD1	clonotype32	4	0.0023201856148491	TRB:CASSNRGSGNTLYF;TRA:CAASRGNYKYVF	TRB:TGTGCCAGCAGCAACAGGGGTTCTGGAAATACGCTCTATTTT;TRA:TGTGCAGCAAGTCGAGGAAACTACAAATACGTCTTT		TRB:gene
antiPD1	clonotype33	4	0.0023201856148491	TRB:CASGDAPGNTLYF;TRA:CAASPNNYAQGLTF;TRA:CALVVNGSGGKLTL	TRB:TGTGCCAGCGGTGATGCTCCCGGAAACACCTTGTACTTT;TRA:TGTGCAGCAAGCCCAAATAACTATGCCCAGGGATTAACCTTC;TRA:TGTGCTCTGGTTGTGAATGGCAGTGGTGGAAAACTCACTTTG
antiPD1	clonotype34	4	0.0023201856148491	TRB:CASSPGGGSQNTLYF;TRA:CAVTVTNSAGNKLTF	TRB:TGTGCCAGCTCTCCCGGGGGGGGGAGTCAAAACACCTTGTACTTT;TRA:TGCGCAGTCACCGTGACTAACAGTGCAGGGAACAAGCTAACTTTT
antiPD1	clonotype35	3	0.0017401392111368	TRB:CASSSQGAEQFF;TRA:CAVTHTGNYKYVF	TRB:TGTGCCAGCAGCTCACAGGGGGCTGAGCAGTTCTTC;TRA:TGTGCTGTGACCCATACAGGAAACTACAAATACGTCTTT
antiPD1	clonotype36	3	0.0017401392111368	TRB:CAWSLEGAQNTLYF;TRB:CTCSADDGGNYAEQFF;TRA:CAVRGGNYGSSGNKLIF;TRA:CIVTDPATSSGQKLVF	TRB:TGTGCCTGGAGTCTTGAGGGGGCTCAAAACACCTTGTACTTT;TRB:TGCACCTGCAGTGCAGATGACGGGGGGAACTATGCTGAGCAGTTCTTC;TRA:TGTGCTGTGAGGGGGGGGAATTATGGGAGCAGTGGCAACAAGCTCATCTTT;TRA:TGCATTGTGACTGATCCTGCAACTTCAAGTGGCCAGAAGCTGGTTTTT	TRB:gene
antiPD1	clonotype37	3	0.0017401392111368	TRB:CASSPPGAETLYF;TRA:CAAKDYSNNRLTL	TRB:TGTGCCAGCAGCCCCCCGGGGGCAGAAACGCTGTATTTT;TRA:TGTGCAGCAAAGGACTACAGCAACAACAGACTTACTTTG
antiPD1	clonotype38	3	0.0017401392111368	TRB:CASGDAGKDTQYF;TRA:CAASETGGYKVVF;TRA:CAMREGYANSGTYQRF	TRB:TGTGCCAGCGGTGATGCAGGGAAAGACACCCAGTACTTT;TRA:TGTGCAGCTAGTGAGACTGGAGGCTATAAAGTGGTCTTT;TRA:TGTGCTATGAGAGAGGGCTATGCAAATTCTGGGACTTACCAGAGGTTT
antiPD1	clonotype39	3	0.0017401392111368	TRB:CASSPLDGSTEVFF;TRA:CAASVITGNTGKLIF;TRA:CAVSMRGSSGNKLIF	TRB:TGTGCCAGCAGCCCCCTAGACGGGAGCACAGAAGTCTTCTTT;TRA:TGTGCTGCAAGTGTAATAACAGGCAATACCGGAAAACTCATCTTT;TRA:TGTGCAGTGAGCATGAGGGGGAGCAGTGGCAACAAGCTCATCTTT
antiPD1	clonotype40	3	0.0017401392111368	TRB:CASSFWGAYEQYF;TRA:CAVAYNTNTGKLTF	TRB:TGTGCAAGCAGCTTTTGGGGGGCCTATGAACAGTACTTC;TRA:TGTGCAGTGGCCTATAACACCAATACAGGCAAATTAACCTTT
antiPD1	clonotype41	3	0.0017401392111368	TRB:CASSQEGQGNERLFF;TRA:CALGEANAYKVIF	TRB:TGTGCCAGCAGCCAAGAGGGACAGGGGAACGAAAGATTATTTTTC;TRA:TGTGCTCTGGGTGAGGCAAATGCTTACAAAGTCATCTTT
antiPD1	clonotype42	3	0.0017401392111368	TRB:CTCSPGQVAEQFF;TRA:CALGLNYNQGKLIF	TRB:TGCACCTGCAGTCCGGGACAGGTTGCTGAGCAGTTCTTC;TRA:TGTGCTCTGGGCCTGAATTATAACCAGGGGAAGCTTATCTTT	TRB:gene
antiPD1	clonotype43	3	0.0017401392111368	TRB:CASSLGQNSGNTLYF;TRA:CAASTNSAGNKLTF	TRB:TGTGCCAGCAGTCTGGGACAGAATTCTGGAAATACGCTCTATTTT;TRA:TGTGCAGCCTCGACTAACAGTGCAGGGAACAAGCTAACTTTT
antiPD1	clonotype44	3	0.0017401392111368	TRB:CASSLAGGSQNTLYF	TRB:TGTGCCAGCTCTCTCGCTGGGGGCAGTCAAAACACCTTGTACTTT
antiPD1	clonotype45	2	0.0011600928074245	TRB:CASSQGAEVFF;TRB:CAWSLAGEVFF;TRA:CAASGGGRALIF;TRA:CAVSAGYNQGKLIF	TRB:TGTGCCAGCAGTCAGGGGGCAGAAGTCTTCTTT;TRB:TGTGCCTGGAGTCTAGCCGGAGAAGTCTTCTTT;TRA:TGTGCTGCAAGTGGGGGAGGCAGAGCTCTGATATTT;TRA:TGTGCTGTGAGCGCAGGGTATAACCAGGGGAAGCTTATCTTT
antiPD1	clonotype46	2	0.0011600928074245	TRB:CASGDDEQYF;TRA:CAIVNMGYKLTF	TRB:TGTGCCAGCGGTGATGATGAACAGTACTTC;TRA:TGTGCTATAGTCAACATGGGCTACAAACTTACCTTC
antiPD1	clonotype47	2	0.0011600928074245	TRB:CASSGGGAETLYF;TRB:CASSQEGTLYF;TRA:CAMREPYNTNTGKLTF	TRB:TGTGCCAGCAGTGGGGGGGGTGCAGAAACGCTGTATTTT;TRB:TGTGCCAGCAGCCAAGAGGGAACGCTGTATTTT;TRA:TGTGCTATGAGAGAGCCTTATAACACCAATACAGGCAAATTAACCTTT		TRB:gene
antiPD1	clonotype48	2	0.0011600928074245	TRB:CGARVGADTQYF;TRA:CALSGSFNKLTF;TRA:CAVSPSDYSNNRLTL	TRB:TGTGGTGCTAGGGTGGGGGCGGACACCCAGTACTTT;TRA:TGTGCTTTATCTGGTAGCTTCAATAAGTTGACCTTT;TRA:TGTGCAGTGAGCCCCTCGGACTACAGCAACAACAGACTTACTTTG
antiPD1	clonotype49	2	0.0011600928074245	TRB:CGARTGGSAETLYF;TRA:CAAASSGSWQLIF	TRB:TGTGGTGCTAGGACTGGGGGGAGTGCAGAAACGCTGTATTTT;TRA:TGTGCTGCTGCATCTTCTGGCAGCTGGCAACTCATCTTT
antiPD1	clonotype50	2	0.0011600928074245	TRB:CASARTGGYEQYF	TRB:TGTGCCAGCGCCCGGACTGGGGGTTATGAACAGTACTTC		TRB:gene
antiPD1	clonotype51	2	0.0011600928074245	TRB:CGARDVGLGVPEQFF;TRB:CGASPEGNQAPLF;TRA:CAASFYTGNYKYVF	TRB:TGTGGTGCTAGGGATGTAGGACTGGGGGTCCCTGAGCAGTTCTTC;TRB:TGTGGTGCTAGTCCAGAGGGCAACCAGGCTCCGCTTTTT;TRA:TGTGCAGCAAGCTTTTATACAGGAAACTACAAATACGTCTTT
antiPD1	clonotype52	2	0.0011600928074245	TRB:CAWRGTGGPAEQFF;TRA:CAAANSAGNKLTF	TRB:TGTGCCTGGAGGGGGACTGGGGGCCCGGCTGAGCAGTTCTTC;TRA:TGTGCTGCTGCTAACAGTGCAGGGAACAAGCTAACTTTT
antiPD1	clonotype53	2	0.0011600928074245	TRB:CASSFIDTQYF;TRB:CASSQEGQGTNERLFF;TRA:CALGANSGTYQRF	TRB:TGTGCCAGCAGCTTCATAGACACCCAGTACTTT;TRB:TGTGCCAGCAGCCAAGAGGGACAGGGGACCAACGAAAGATTATTTTTC;TRA:TGTGCTCTGGGTGCAAATTCTGGGACTTACCAGAGGTTT
antiPD1	clonotype54	2	0.0011600928074245	TRB:CGARDRGQGDEQYF;TRA:CAASGGSGGKLTL;TRA:CALASPTYGSSGNKLIF	TRB:TGTGGTGCTAGGGATCGTGGACAGGGGGATGAACAGTACTTC;TRA:TGTGCAGCAAGCGGTGGCAGTGGTGGAAAACTCACTTTG;TRA:TGTGCTTTGGCCTCTCCGACCTATGGGAGCAGTGGCAACAAGCTCATCTTT
antiPD1	clonotype55	2	0.0011600928074245	TRB:CAGHYWGGAETLYF;TRA:CAPNYGNEKITF;TRA:CAPYSGGSNAKLTF	TRB:TGTGCCGGCCATTACTGGGGGGGCGCAGAAACGCTGTATTTT;TRA:TGTGCTCCGAACTATGGAAATGAGAAAATAACTTTT;TRA:TGTGCCCCTTATTCTGGAGGAAGCAATGCAAAGCTAACCTTC
antiPD1	clonotype56	2	0.0011600928074245	TRB:CAWSPDWGGYEQYF;TRA:CAACRYNQGKLIF;TRA:CALENSNNRIFF	TRB:TGTGCCTGGAGCCCGGACTGGGGGGGTTATGAACAGTACTTC;TRA:TGTGCTGCTTGTCGATATAACCAGGGGAAGCTTATCTTT;TRA:TGTGCTTTGGAAAATAGCAATAACAGAATCTTCTTT
antiPD1	clonotype57	2	0.0011600928074245	TRB:CGARDRGRNTEVFF;TRB:CGARDVGLGVPEQFF;TRA:CAASRDNTGKLTF;TRA:CAPVNTGNYKYVF	TRB:TGTGGTGCTAGGGACAGGGGGCGGAACACAGAAGTCTTCTTT;TRB:TGTGGTGCTAGGGATGTAGGACTGGGGGTCCCTGAGCAGTTCTTC;TRA:TGTGCAGCAAGCAGAGACAATACAGGCAAATTAACCTTT;TRA:TGTGCTCCCGTTAATACAGGAAACTACAAATACGTCTTT
antiPD1	clonotype58	2	0.0011600928074245	TRB:CASSINQDTQYF;TRA:CAVSASSSFSKLVF	TRB:TGTGCTAGCAGTATTAACCAAGACACCCAGTACTTT;TRA:TGTGCAGTGAGCGCATCCTCCTCCTTCAGCAAGCTGGTGTTT
antiPD1	clonotype59	2	0.0011600928074245	TRB:CASSRDGGSSYEQYF;TRA:CAARNNYAQGLTF	TRB:TGTGCTAGCAGTAGAGATGGGGGGAGCTCCTATGAACAGTACTTC;TRA:TGTGCAGCTAGAAATAACTATGCCCAGGGATTAACCTTC
antiPD1	clonotype60	2	0.0011600928074245	TRB:CASAGTTNTEVFF;TRB:CAWSQGAEQFF;TRA:CAARYQGGRALIF;TRA:CAASDTGKLTF	TRB:TGTGCCAGCGCCGGGACAACAAACACAGAAGTCTTCTTT;TRB:TGTGCCTGGAGTCAGGGTGCTGAGCAGTTCTTC;TRA:TGTGCAGCAAGGTACCAGGGAGGCAGAGCTCTGATATTT;TRA:TGTGCTGCAAGTGATACAGGCAAATTAACCTTT
antiPD1	clonotype61	2	0.0011600928074245	TRB:CASSDAGTNTGQLYF;TRA:CAVSHNNAGAKLTF	TRB:TGTGCCAGCAGTGATGCGGGGACAAACACCGGGCAGCTCTACTTT;TRA:TGCGCAGTCAGTCATAATAATGCAGGTGCCAAGCTCACATTC		TRB:gene
antiPD1	clonotype62	2	0.0011600928074245	TRB:CGARDWGGEGNTLYF;TRA:CAVSATGSGGKLTL	TRB:TGTGGTGCTAGAGACTGGGGGGGCGAGGGGAACACCTTGTACTTT;TRA:TGTGCTGTGAGCGCGACTGGCAGTGGTGGAAAACTCACTTTG
antiPD1	clonotype63	2	0.0011600928074245	TRB:CASSPTGGAPLF;TRA:CAASGTGNYKYVF	TRB:TGTGCCAGCAGCCCGACAGGAGGGGCTCCGCTTTTT;TRA:TGTGCAGCAAGTGGTACAGGAAACTACAAATACGTCTTT
antiPD1	clonotype64	2	0.0011600928074245	TRB:CASSYRGGEQYF;TRA:CAVSSMDYANKMIF	TRB:TGTGCCAGCAGCTATCGGGGCGGTGAACAGTACTTC;TRA:TGTGCTGTGAGCTCCATGGACTATGCAAACAAGATGATCTTT
antiPD1	clonotype65	2	0.0011600928074245	TRB:CASSLAGTEQFF;TRA:CAASPNYGNEKITF	TRB:TGTGCCAGCAGTTTAGCCGGGACTGAGCAGTTCTTC;TRA:TGTGCAGCAAGCCCCAACTATGGAAATGAGAAAATAACTTTT
antiPD1	clonotype66	2	0.0011600928074245	TRB:CASSPWGVAETLYF;TRA:CAAGRSYQGGSAKLIF;TRA:CAMREGLRSSFSKLVF	TRB:TGTGCCAGCAGCCCCTGGGGGGTCGCAGAAACGCTGTATTTT;TRA:TGCGCAGCCGGCCGCTCCTATCAAGGAGGGTCTGCGAAGCTCATCTTT;TRA:TGTGCTATGAGAGAGGGCCTGAGGTCCTCCTTCAGCAAGCTGGTGTTT
antiPD1	clonotype67	2	0.0011600928074245	TRB:CASSLEDTYAEQFF	TRB:TGTGCTAGCAGTTTAGAGGACACCTATGCTGAGCAGTTCTTC	TRB:gene
antiPD1	clonotype68	2	0.0011600928074245	TRB:CASSQDWGVAETLYF;TRA:CAATNNAGAKLTF	TRB:TGTGCCAGCAGCCAAGATTGGGGGGTTGCAGAAACGCTGTATTTT;TRA:TGTGCTGCAACGAATAATGCAGGTGCCAAGCTCACATTC
antiPD1	clonotype69	2	0.0011600928074245	TRB:CASSHPGTGGYEQYF;TRA:CVLSSNSNNRIFF	TRB:TGTGCCAGCAGCCACCCCGGGACTGGGGGCTATGAACAGTACTTC;TRA:TGTGTTTTGAGCTCGAATAGCAATAACAGAATCTTCTTT
antiPD1	clonotype70	2	0.0011600928074245	TRB:CAWSLGDRGGAETLYF	TRB:TGTGCCTGGAGTCTAGGGGACAGGGGGGGTGCAGAAACGCTGTATTTT
antiPD1	clonotype71	2	0.0011600928074245	TRB:CASSYRTNSDYTF;TRA:CAVSIGSSGNKLIF	TRB:TGTGCCAGCAGCTACAGAACAAACTCCGACTACACCTTC;TRA:TGTGCTGTGAGCATCGGGAGCAGTGGCAACAAGCTCATCTTT
antiPD1	clonotype72	2	0.0011600928074245	TRB:CASSRDWGAYEQYF;TRA:CALGSHSNNRIFF	TRB:TGTGCCAGCAGTCGGGACTGGGGGGCCTATGAACAGTACTTC;TRA:TGTGCTCTGGGTAGCCATAGCAATAACAGAATCTTCTTT
antiPD1	clonotype73	2	0.0011600928074245	TRB:CASSQDWGIYAEQFF;TRA:CAARTGGNYKPTF	TRB:TGTGCCAGCAGCCAAGACTGGGGGATCTATGCTGAGCAGTTCTTC;TRA:TGTGCAGCAAGGACAGGAGGAAACTACAAACCTACGTTT
antiPD1	clonotype74	2	0.0011600928074245	TRB:CASSQQGGQDTQYF;TRA:CAVSPSGGNYKPTF;TRA:CVPYNTNTGKLTF	TRB:TGTGCCAGCAGTCAACAGGGAGGCCAAGACACCCAGTACTTT;TRA:TGTGCAGTTAGCCCCTCAGGAGGAAACTACAAACCTACGTTT;TRA:TGTGTCCCCTATAACACCAATACAGGCAAATTAACCTTT
antiPD1	clonotype75	2	0.0011600928074245	TRB:CASSDASGQGNTEVFF;TRA:CIVTDIRSNNRIFF	TRB:TGTGCCAGCAGTGATGCCTCGGGACAGGGAAACACAGAAGTCTTCTTT;TRA:TGCATTGTGACTGACATCCGGAGCAATAACAGAATCTTCTTT		TRB:gene
antiPD1	clonotype76	2	0.0011600928074245	TRB:CASSPQGGQNTLYF;TRA:CAASISGGNYKPTF	TRB:TGTGCCAGCAGTCCCCAGGGTGGCCAAAACACCTTGTACTTT;TRA:TGTGCAGCAAGCATCTCAGGAGGAAACTACAAACCTACGTTT
antiPD1	clonotype77	2	0.0011600928074245	TRB:CASSSGTGNERLFF;TRA:CAAGEDTGNYKYVF;TRA:CALISNTGYQNFYF	TRB:TGTGCCAGCAGTTCCGGGACAGGGAACGAAAGATTATTTTTC;TRA:TGCGCAGCAGGTGAAGATACAGGAAACTACAAATACGTCTTT;TRA:TGTGCTCTGATTTCGAACACGGGTTACCAGAACTTCTATTTT
antiPD1	clonotype78	2	0.0011600928074245	TRB:CASSLGLGEYEQYF;TRA:CAASGAGNTGKLIF	TRB:TGTGCCAGCAGCTTGGGACTGGGGGAGTATGAACAGTACTTC;TRA:TGTGCAGCAAGCGGGGCAGGCAATACCGGAAAACTCATCTTT
antiPD1	clonotype79	2	0.0011600928074245	TRB:CASTRTGEDTQYF;TRA:CAVSGSWQLIF	TRB:TGTGCCAGCACTCGGACTGGGGAAGACACCCAGTACTTT;TRA:TGTGCAGTGTCTGGCAGCTGGCAACTCATCTTT		TRB:gene
antiPD1	clonotype80	2	0.0011600928074245	TRB:CTCSPRGRDTEVFF;TRA:CAVSMGSGNTGKLIF	TRB:TGCACCTGCAGTCCCAGGGGGCGCGACACAGAAGTCTTCTTT;TRA:TGTGCAGTGAGCATGGGGTCAGGCAATACCGGAAAACTCATCTTT	TRB:gene
antiPD1	clonotype81	2	0.0011600928074245	TRB:CTCSADGSAETLYF;TRA:CAASDYSNNRLTL	TRB:TGCACCTGCAGTGCAGACGGGAGTGCAGAAACGCTGTATTTT;TRA:TGTGCAGCAAGCGACTACAGCAACAACAGACTTACTTTG	TRB:gene
antiPD1	clonotype82	2	0.0011600928074245	TRB:CASSLDWGYTGQLYF;TRA:CALKRQGGRALIF	TRB:TGTGCCAGCAGCTTGGACTGGGGTTACACCGGGCAGCTCTACTTT;TRA:TGTGCTCTTAAACGGCAGGGAGGCAGAGCTCTGATATTT
antiPD1	clonotype83	2	0.0011600928074245	TRB:CASSFSGTGGPDYTF;TRA:CALGADTNAYKVIF	TRB:TGTGCCAGCAGCTTCTCCGGGACAGGGGGCCCCGACTACACCTTC;TRA:TGTGCTCTGGGGGCGGACACAAATGCTTACAAAGTCATCTTT
antiPD1	clonotype84	2	0.0011600928074245	TRB:CASSDWGDYAEQFF;TRA:CAMRDMGYKLTF	TRB:TGTGCCAGCAGCGACTGGGGGGACTATGCTGAGCAGTTCTTC;TRA:TGTGCTATGAGGGACATGGGCTACAAACTTACCTTC		TRB:gene
antiPD1	clonotype85	2	0.0011600928074245	TRB:CASGDWGENTLYF;TRB:CASSMTGGYAEQFF;TRA:CAAFDTNAYKVIF	TRB:TGTGCCAGCGGTGACTGGGGGGAAAACACCTTGTACTTT;TRB:TGTGCCAGCAGTATGACAGGGGGCTATGCTGAGCAGTTCTTC;TRA:TGTGCAGCTTTTGACACAAATGCTTACAAAGTCATCTTT		TRB:gene
antiPD1	clonotype86	2	0.0011600928074245	TRB:CASSFRDWPLSYEQYF;TRA:CALYMDYANKMIF	TRB:TGTGCCAGCAGCTTCCGGGACTGGCCTCTCTCCTATGAACAGTACTTC;TRA:TGTGCTTTGTACATGGACTATGCAAACAAGATGATCTTT
antiPD1	clonotype87	2	0.0011600928074245	TRB:CASSQGLGSSYEQYF;TRA:CAANRSNNRLTL;TRA:CALSDRDYSNNRLTL	TRB:TGTGCCAGCAGTCAGGGACTGGGGAGCTCCTATGAACAGTACTTC;TRA:TGTGCAGCAAATCGCAGCAACAACAGACTTACTTTG;TRA:TGTGCTTTGAGTGATCGCGACTACAGCAACAACAGACTTACTTTG		TRB:gene
antiPD1	clonotype88	2	0.0011600928074245	TRB:CASGDAEYEQYF;TRA:CVLSVGQGGRALIF	TRB:TGTGCCAGCGGTGATGCGGAATATGAACAGTACTTC;TRA:TGTGTTCTGAGCGTGGGGCAGGGAGGCAGAGCTCTGATATTT
antiPD1	clonotype89	2	0.0011600928074245	TRB:CASSRTNSGNTLYF;TRA:CAVSSDYSNNRLTL	TRB:TGTGCCAGCTCTCGGACAAATTCTGGAAATACGCTCTATTTT;TRA:TGCGCAGTCAGCTCGGACTACAGCAACAACAGACTTACTTTG
antiPD1	clonotype90	2	0.0011600928074245	TRB:CASSHWDSQNTLYF;TRA:CAVRGGGSALGRLHF	TRB:TGTGCCAGCTCTCACTGGGATAGTCAAAACACCTTGTACTTT;TRA:TGTGCAGTGAGGGGAGGGGGTTCAGCCTTAGGGAGGCTGCATTTT
antiPD1	clonotype91	1	0.0005800464037122	TRB:CSSRDQGGF	TRB:TGTAGTTCTAGAGACCAGGGGGGCTTT
antiPD1	clonotype92	1	0.0005800464037122	TRB:CASSDNTEVFF;TRB:CGARDQQFF;TRA:CVLSAYQGGRALIF	TRB:TGTGCCAGCAGTGACAACACAGAAGTCTTCTTT;TRB:TGTGGTGCTAGGGATCAGCAGTTCTTC;TRA:TGTGTTTTGTCCGCCTACCAGGGAGGCAGAGCTCTGATATTT		TRB:gene
antiPD1	clonotype93	1	0.0005800464037122	TRB:CASSGDTQYF;TRA:CALSNTGNYKYVF	TRB:TGTGCCAGCAGTGGTGACACCCAGTACTTT;TRA:TGTGCTTTGAGTAATACAGGAAACTACAAATACGTCTTT		TRB:gene
antiPD1	clonotype94	1	0.0005800464037122	TRB:CASMGTEVFF;TRA:CAASASSGSWQLIF	TRB:TGTGCCAGCATGGGCACAGAAGTCTTCTTT;TRA:TGTGCAGCAAGCGCATCTTCTGGCAGCTGGCAACTCATCTTT		TRB:gene
antiPD1	clonotype95	1	0.0005800464037122	TRB:CASGCEGWDTEVFF;TRB:CAWSLEVYTF;TRA:CVVGDRGSALGRLHF	TRB:TGTGCCAGCGGATGCGAGGGGTGGGACACAGAAGTCTTCTTT;TRB:TGTGCCTGGAGTCTAGAGGTCTACACCTTC;TRA:TGTGTGGTGGGCGATAGAGGTTCAGCCTTAGGGAGGCTGCATTTT	TRA:gene
antiPD1	clonotype96	1	0.0005800464037122	TRB:CARLGGAEQFF;TRB:CASSPGLAQDTQYF;TRA:CAAHVNTGNYKYVF	TRB:TGTGCCAGACTGGGGGGGGCTGAGCAGTTCTTC;TRB:TGTGCCAGCAGCCCCGGACTGGCTCAAGACACCCAGTACTTT;TRA:TGTGCTGCCCACGTTAATACAGGAAACTACAAATACGTCTTT		TRB:gene
antiPD1	clonotype97	1	0.0005800464037122	TRB:CASSDPREVFF;TRA:CIVTVYNVGDNSKLIW	TRB:TGTGCCAGCAGTGATCCCAGAGAAGTCTTCTTT;TRA:TGCATTGTGACTGTGTATAATGTTGGTGACAACAGTAAGCTGATTTGG		TRB:gene
antiPD1	clonotype98	1	0.0005800464037122	TRB:CASSRYEQYF;TRA:CAPGGSNNRIFF	TRB:TGTGCCAGCAGCCGTTATGAACAGTACTTC;TRA:TGTGCCCCTGGGGGGAGCAATAACAGAATCTTCTTT		TRB:gene
antiPD1	clonotype99	1	0.0005800464037122	TRB:CSSRDNYEQYF;TRA:CALGDMGYKLTF	TRB:TGTAGTTCTAGGGACAACTATGAACAGTACTTC;TRA:TGTGCTCTGGGAGACATGGGCTACAAACTTACCTTC
antiPD1	clonotype100	1	0.0005800464037122	TRB:CAWSPQDTQYF;TRA:CVLRPNTNTGKLTF	TRB:TGTGCCTGGAGCCCCCAAGACACCCAGTACTTT;TRA:TGTGTTTTGAGGCCCAACACCAATACAGGCAAATTAACCTTT
antiPD1	clonotype101	1	0.0005800464037122	TRB:CASGVTEVFF;TRA:CVLSPNYGNEKITF	TRB:TGTGCCAGCGGAGTAACAGAAGTCTTCTTT;TRA:TGTGTTTTGAGTCCCAACTATGGAAATGAGAAAATAACTTTT		TRB:gene
antiPD1	clonotype102	1	0.0005800464037122	TRB:CGARDYAEQFF;TRA:CALSDPGGNYKPTF	TRB:TGTGGTGCTAGGGACTATGCTGAGCAGTTCTTC;TRA:TGTGCTCTGAGTGATCCAGGAGGAAACTACAAACCTACGTTT
antiPD1	clonotype103	1	0.0005800464037122	TRB:CASGDAPGYF;TRA:CAATNTGYQNFYF	TRB:TGTGCCAGCGGTGATGCACCTGGGTACTTT;TRA:TGTGCAGCCACGAACACGGGTTACCAGAACTTCTATTTT	TRB:gene	TRB:gene
antiPD1	clonotype104	1	0.0005800464037122	TRB:CAWSLADSDYTF	TRB:TGTGCCTGGAGTCTAGCCGACTCCGACTACACCTTC
antiPD1	clonotype105	1	0.0005800464037122	TRB:CAWDWAQDTQYF	TRB:TGTGCCTGGGACTGGGCCCAAGACACCCAGTACTTT
antiPD1	clonotype106	1	0.0005800464037122	TRB:CASSDSLEQYF	TRB:TGTGCCAGCAGTGACAGCCTCGAACAGTACTTC		TRB:gene
antiPD1	clonotype107	1	0.0005800464037122	TRB:CGARQNYAEQFF	TRB:TGTGGTGCTAGACAGAACTATGCTGAGCAGTTCTTC
antiPD1	clonotype108	1	0.0005800464037122	TRB:CASSPSRGTEVFF;TRB:CAWSLGCTEVFF;TRA:CALGDYSNNRLTL;TRA:CAVRANYNVLYF	TRB:TGTGCAAGCAGCCCCAGCAGGGGCACAGAAGTCTTCTTT;TRB:TGTGCCTGGAGTCTAGGGTGCACAGAAGTCTTCTTT;TRA:TGTGCTCTGGGTGACTACAGCAACAACAGACTTACTTTG;TRA:TGTGCTGTGAGGGCTAATTACAACGTGCTTTACTTC
antiPD1	clonotype109	1	0.0005800464037122	TRB:CGARGYQNTLYF;TRA:CAIMSNYNVLYF;TRA:CAVSASSNNRIFF	TRB:TGTGGTGCTAGGGGGTATCAAAACACCTTGTACTTT;TRA:TGTGCTATCATGTCTAATTACAACGTGCTTTACTTC;TRA:TGTGCTGTGAGCGCGAGTAGCAATAACAGAATCTTCTTT
antiPD1	clonotype110	1	0.0005800464037122	TRB:CASSDGNSPLYF;TRA:CALVNNAGAKLTF	TRB:TGTGCCAGCAGTGATGGCAATTCGCCCCTCTACTTT;TRA:TGTGCTTTGGTCAATAATGCAGGTGCCAAGCTCACATTC		TRB:gene
antiPD1	clonotype111	1	0.0005800464037122	TRB:CASSLGDRGQDTQYF;TRB:CGARSANSDYTF;TRA:CALAGGYKVVF	TRB:TGTGCCAGCAGTTTGGGGGACAGGGGCCAAGACACCCAGTACTTT;TRB:TGTGGTGCTAGGAGTGCAAACTCCGACTACACCTTC;TRA:TGTGCTTTGGCTGGAGGCTATAAAGTGGTCTTT
antiPD1	clonotype112	1	0.0005800464037122	TRB:CASSAGYEQYF;TRA:CALSDYAQGLTF	TRB:TGTGCCAGCAGTGCCGGATATGAACAGTACTTC;TRA:TGTGCTTTGAGTGATTATGCCCAGGGATTAACCTTC		TRB:gene
antiPD1	clonotype113	1	0.0005800464037122	TRB:CASSGLGGFQYF;TRA:CAAEVGTNTGKLTF	TRB:TGTGCCAGCAGTGGACTGGGGGGCTTCCAGTACTTC;TRA:TGTGCTGCTGAGGTTGGCACCAATACAGGCAAATTAACCTTT		TRB:gene
antiPD1	clonotype114	1	0.0005800464037122	TRB:CAWSLTSYEQYF;TRA:CVLALNNNNAPRF	TRB:TGTGCCTGGAGTCTCACCTCCTATGAACAGTACTTC;TRA:TGTGTTCTGGCCCTCAATAACAACAATGCCCCACGATTT
antiPD1	clonotype115	1	0.0005800464037122	TRB:CASSRTEQYF;TRA:CALESNTNKVVF	TRB:TGTGCCAGCAGTCGGACAGAACAGTACTTC;TRA:TGTGCACTGGAGTCCAATACCAACAAAGTCGTCTTT
antiPD1	clonotype116	1	0.0005800464037122	TRB:CASSPTTEVFF;TRB:CTCSAAFSQNTLYF;TRA:CSARNSNNRIFF	TRB:TGTGCCAGCAGCCCAACAACAGAAGTCTTCTTT;TRB:TGCACCTGCAGTGCGGCATTTAGTCAAAACACCTTGTACTTT;TRA:TGCTCAGCAAGGAATAGCAATAACAGAATCTTCTTT	TRB:gene
antiPD1	clonotype117	1	0.0005800464037122	TRB:CASSDRGEQYF;TRA:CAVSWAGGNNKLTF	TRB:TGTGCCAGCAGTGACAGGGGGGAACAGTACTTC;TRA:TGTGCTGTGAGTTGGGCTGGAGGCAATAATAAGCTGACTTTT		TRB:gene
antiPD1	clonotype118	1	0.0005800464037122	TRB:CASSDNSDYTF;TRA:CVVGDRGSALGRLHF	TRB:TGTGCCAGCAGTGACAACTCCGACTACACCTTC;TRA:TGTGTGGTGGGAGATAGAGGTTCAGCCTTAGGGAGGCTGCATTTT	TRA:gene	TRB:gene
antiPD1	clonotype119	1	0.0005800464037122	TRB:CGARTDRTEVFF;TRA:CALSEDNVGDNSKLIW	TRB:TGTGGTGCTAGAACGGACAGGACAGAAGTCTTCTTT;TRA:TGCGCTCTGAGTGAGGATAATGTTGGTGACAACAGTAAGCTGATTTGG
antiPD1	clonotype120	1	0.0005800464037122	TRB:CGARAFQDTQYF;TRA:CAASAGNNRIFF	TRB:TGTGGTGCTAGGGCCTTTCAAGACACCCAGTACTTT;TRA:TGTGCAGCAAGTGCAGGCAATAACAGAATCTTCTTT
antiPD1	clonotype121	1	0.0005800464037122	TRB:CAWSTGRTEVFF;TRA:CAAMDQGGSAKLIF	TRB:TGTGCCTGGAGTACGGGCAGAACAGAAGTCTTCTTT;TRA:TGTGCAGCAATGGATCAAGGAGGGTCTGCGAAGCTCATCTTT
antiPD1	clonotype122	1	0.0005800464037122	TRB:CGARYSAETLYF;TRA:CAASMANYGNEKITF	TRB:TGTGGTGCTAGATACAGTGCAGAAACGCTGTATTTT;TRA:TGTGCAGCAAGTATGGCCAACTATGGAAATGAGAAAATAACTTTT
antiPD1	clonotype123	1	0.0005800464037122	TRB:CASSDAGTEQFF;TRA:CALSAPGYQNFYF	TRB:TGTGCCAGCAGTGATGCAGGGACTGAGCAGTTCTTC;TRA:TGTGCTCTGAGTGCTCCGGGTTACCAGAACTTCTATTTT		TRB:gene
antiPD1	clonotype124	1	0.0005800464037122	TRA:CAAEEESNNRIFF	TRA:TGTGCTGCTGAGGAAGAAAGCAATAACAGAATCTTCTTT
antiPD1	clonotype125	1	0.0005800464037122	TRB:CAWSQQGRAEQFF	TRB:TGTGCCTGGAGTCAACAGGGTAGGGCTGAGCAGTTCTTC
antiPD1	clonotype126	1	0.0005800464037122	TRB:CASSDNRETLYF	TRB:TGTGCCAGCAGTGATAACAGGGAAACGCTGTATTTT		TRB:gene
antiPD1	clonotype127	1	0.0005800464037122	TRB:CASSEGGAEQFF	TRB:TGTGCCAGCTCAGAAGGGGGGGCTGAGCAGTTCTTC		TRB:gene
antiPD1	clonotype128	1	0.0005800464037122	TRB:CGASPDRGYEQYF	TRB:TGTGGTGCTAGCCCGGACAGGGGATATGAACAGTACTTC
antiPD1	clonotype129	1	0.0005800464037122	TRB:CAWSLGGAYEQYF;TRA:CILRVQGGSAKLIF	TRB:TGTGCCTGGAGTCTGGGGGGGGCCTATGAACAGTACTTC;TRA:TGTATCCTGAGAGTACAAGGAGGGTCTGCGAAGCTCATCTTT
antiPD1	clonotype130	1	0.0005800464037122	TRB:CASSNRVAEQFF;TRA:CALEPNAYKVIF	TRB:TGTGCCAGCAGCAACAGGGTTGCTGAGCAGTTCTTC;TRA:TGTGCTTTGGAACCAAATGCTTACAAAGTCATCTTT		TRB:gene
antiPD1	clonotype131	1	0.0005800464037122	TRB:CGARDRGHTEVFF;TRA:CVASNYQLIW	TRB:TGTGGTGCTAGGGACAGGGGTCACACAGAAGTCTTCTTT;TRA:TGTGTCGCTAGCAACTATCAGTTGATCTGG
antiPD1	clonotype132	1	0.0005800464037122	TRB:CASSETNTEVFF;TRA:CAIDYNAGAKLTF	TRB:TGTGCCAGCAGTGAGACAAACACAGAAGTCTTCTTT;TRA:TGTGCTATAGATTATAATGCAGGTGCCAAGCTCACATTC		TRB:gene
antiPD1	clonotype133	1	0.0005800464037122	TRB:CASGTTNTEVFF;TRA:CAMEPPSGSWQLIF	TRB:TGTGCCAGCGGGACAACAAACACAGAAGTCTTCTTT;TRA:TGTGCTATGGAACCACCTTCTGGCAGCTGGCAACTCATCTTT		TRB:gene
antiPD1	clonotype134	1	0.0005800464037122	TRB:CASKGNNNQAPLF;TRA:CALGDRTGNTGKLIF;TRA:CILRVPSGGSNAKLTF	TRB:TGTGCCAGCAAAGGGAATAACAACCAGGCTCCGCTTTTT;TRA:TGTGCTCTGGGTGATCGAACAGGCAATACCGGAAAACTCATCTTT;TRA:TGTATCCTGAGAGTCCCTTCTGGAGGAAGCAATGCAAAGCTAACCTTC		TRB:gene
antiPD1	clonotype135	1	0.0005800464037122	TRB:CGARDRGRAEQFF;TRA:CALSYNTNTGKLTF;TRA:CAVSRDTGKLTF	TRB:TGTGGTGCTAGAGACAGGGGGCGAGCTGAGCAGTTCTTC;TRA:TGCGCTCTGTCCTATAACACCAATACAGGCAAATTAACCTTT;TRA:TGTGCAGTGAGCCGGGATACAGGCAAATTAACCTTT
antiPD1	clonotype136	1	0.0005800464037122	TRB:CASSPRDRWGNTLYF;TRB:CGARGGRRDTQYF;TRA:CAIIASSGSWQLIF	TRB:TGTGCAAGCAGCCCCCGGGACAGGTGGGGAAATACGCTCTATTTT;TRB:TGTGGTGCTAGGGGGGGAAGGAGAGACACCCAGTACTTT;TRA:TGTGCTATAATCGCATCTTCTGGCAGCTGGCAACTCATCTTT
antiPD1	clonotype137	1	0.0005800464037122	TRB:CAWSLWGEDTQYF;TRA:CALRTGSGGKLTL;TRA:CAVSPNYAQGLTF	TRB:TGTGCCTGGAGTCTCTGGGGGGAAGACACCCAGTACTTT;TRA:TGTGCTCTGAGAACTGGCAGTGGTGGAAAACTCACTTTG;TRA:TGCGCAGTCAGCCCAAACTATGCCCAGGGATTAACCTTC
antiPD1	clonotype138	1	0.0005800464037122	TRB:CASEGANSDYTF;TRA:CAMDYNQGKLIF;TRA:CAVSQGGRALIF	TRB:TGTGCCAGTGAGGGGGCAAACTCCGACTACACCTTC;TRA:TGTGCTATGGATTATAACCAGGGGAAGCTTATCTTT;TRA:TGTGCTGTGAGCCAGGGAGGCAGAGCTCTGATATTT		TRB:gene
antiPD1	clonotype139	1	0.0005800464037122	TRB:CASRAGGWHEQYF;TRA:CAASSNYQLIW	TRB:TGTGCCAGCAGGGCAGGGGGCTGGCATGAACAGTACTTC;TRA:TGTGCTGCAAGTAGCAACTATCAGTTGATCTGG		TRB:gene
antiPD1	clonotype140	1	0.0005800464037122	TRB:CASSPSGQYEQYF;TRA:CAVRDGSGGKLTL	TRB:TGTGCCAGCAGTCCCTCTGGACAATATGAACAGTACTTC;TRA:TGTGCAGTGAGGGATGGCAGTGGTGGAAAACTCACTTTG		TRB:gene
antiPD1	clonotype141	1	0.0005800464037122	TRB:CASSDWRYDTQYF;TRA:CILRVPGTSSSFSKLVF	TRB:TGTGCCAGCAGTGATTGGAGATATGACACCCAGTACTTT;TRA:TGTATCCTGAGAGTACCGGGGACATCCTCCTCCTTCAGCAAGCTGGTGTTT		TRB:gene
antiPD1	clonotype142	1	0.0005800464037122	TRB:CASSLGQEEVFF;TRA:CAASENYGNEKITF;TRA:CAASKGDSNYQLIW	TRB:TGTGCCAGCAGCCTCGGACAGGAAGAAGTCTTCTTT;TRA:TGTGCAGCAAGTGAAAACTATGGAAATGAGAAAATAACTTTT;TRA:TGTGCAGCAAGCAAGGGGGATAGCAACTATCAGTTGATCTGG
antiPD1	clonotype143	1	0.0005800464037122	TRB:CASRGQTNTEVFF;TRA:CAVSPSNTNKVVF;TRA:CVVGDRGSALGRLHF	TRB:TGTGCCAGCAGGGGACAGACAAACACAGAAGTCTTCTTT;TRA:TGTGCTGTGAGCCCTTCCAATACCAACAAAGTCGTCTTT;TRA:TGTGTGGTGGGAGATAGAGGTTCAGCCTTAGGGAGGCTGCATTTT	TRA:gene	TRB:gene
antiPD1	clonotype144	1	0.0005800464037122	TRB:CASSDGDTGQLYF;TRA:CAASATSSGQKLVF;TRA:CATLNVGDNSKLIW	TRB:TGTGCCAGCAGTGACGGGGACACCGGGCAGCTCTACTTT;TRA:TGTGCAGCAAGTGCAACTTCAAGTGGCCAGAAGCTGGTTTTT;TRA:TGTGCTACTCTTAATGTTGGTGACAACAGTAAGCTGATTTGG		TRB:gene
antiPD1	clonotype145	1	0.0005800464037122	TRB:CGASKGDNQAPLF;TRA:CAARRSGSFNKLTF	TRB:TGTGGTGCTAGCAAGGGGGACAACCAGGCTCCGCTTTTT;TRA:TGTGCAGCAAGGCGGTCTGGTAGCTTCAATAAGTTGACCTTT
antiPD1	clonotype146	1	0.0005800464037122	TRB:CGASGRDQDTQYF;TRA:CAALITGNTGKLIF	TRB:TGTGGTGCTTCAGGGAGGGACCAAGACACCCAGTACTTT;TRA:TGTGCAGCCCTTATAACAGGCAATACCGGAAAACTCATCTTT
antiPD1	clonotype147	1	0.0005800464037122	TRB:CASSDSAETLYF;TRA:CALSEDGNEKITF	TRB:TGTGCCAGCAGTGACAGTGCAGAAACGCTGTATTTT;TRA:TGTGCTTTGAGTGAGGATGGAAATGAGAAAATAACTTTT		TRB:gene
antiPD1	clonotype148	1	0.0005800464037122	TRB:CASSDGAVEQYF;TRB:CASSLQLNERLFF;TRA:CALSGNQGKLIF	TRB:TGTGCCAGCAGTGATGGGGCGGTTGAACAGTACTTC;TRB:TGTGCCAGCAGCTTACAGCTCAACGAAAGATTATTTTTC;TRA:TGTGCTCTGAGTGGTAACCAGGGGAAGCTTATCTTT		TRB:gene
antiPD1	clonotype149	1	0.0005800464037122	TRB:CASSRDSAETLYF;TRA:CAVSRGGSSGNKLIF	TRB:TGTGCCAGCAGCCGGGACAGTGCAGAAACGCTGTATTTT;TRA:TGTGCAGTGAGCAGAGGTGGGAGCAGTGGCAACAAGCTCATCTTT		TRB:gene
antiPD1	clonotype150	1	0.0005800464037122	TRB:CASRGTANTEVFF;TRA:CAPDQGGRALIF	TRB:TGTGCCAGCAGGGGGACAGCAAACACAGAAGTCTTCTTT;TRA:TGTGCTCCGGACCAGGGAGGCAGAGCTCTGATATTT		TRB:gene
antiPD1	clonotype151	1	0.0005800464037122	TRB:CASSDADKTEVFF;TRA:CALDTGGNYKPTF	TRB:TGTGCCAGCAGTGATGCAGACAAGACAGAAGTCTTCTTT;TRA:TGTGCTTTGGACACAGGAGGAAACTACAAACCTACGTTT		TRB:gene
antiPD1	clonotype152	1	0.0005800464037122	TRB:CASSDAGVAEVFF;TRA:CAVSQTGFASALTF	TRB:TGTGCCAGCAGTGATGCGGGGGTGGCAGAAGTCTTCTTT;TRA:TGTGCAGTGAGCCAGACAGGCTTTGCAAGTGCGCTGACATTT		TRB:gene
antiPD1	clonotype153	1	0.0005800464037122	TRB:CASSLSSETLYF;TRB:CGARGQGTGQLYF;TRA:CAVRSSGSWQLIF	TRB:TGTGCTAGCAGTTTATCGTCAGAAACGCTGTATTTT;TRB:TGTGGTGCTAGGGGACAGGGCACCGGGCAGCTCTACTTT;TRA:TGCGCAGTCAGATCTTCTGGCAGCTGGCAACTCATCTTT	TRB:gene
antiPD1	clonotype154	1	0.0005800464037122	TRB:CASSQDNERLFF;TRA:CAASVGTNTGKLTF	TRB:TGTGCCAGCAGCCAGGACAACGAAAGATTATTTTTC;TRA:TGTGCAGCAAGCGTCGGCACCAATACAGGCAAATTAACCTTT
antiPD1	clonotype155	1	0.0005800464037122	TRB:CASSRGYEQYF;TRA:CALSGGSNAKLTF	TRB:TGTGCTAGCAGTAGAGGCTATGAACAGTACTTC;TRA:TGTGCTCTGTCTGGAGGAAGCAATGCAAAGCTAACCTTC
antiPD1	clonotype156	1	0.0005800464037122	TRB:CASGDAQGEVFF;TRB:CASRLGGRSQDTQYF;TRA:CSASSDTNAYKVIF	TRB:TGTGCCAGCGGTGATGCGCAGGGAGAAGTCTTCTTT;TRB:TGTGCAAGCAGACTGGGGGGGCGCTCCCAAGACACCCAGTACTTT;TRA:TGCTCAGCAAGCAGTGACACAAATGCTTACAAAGTCATCTTT	TRB:gene	TRB:gene
antiPD1	clonotype157	1	0.0005800464037122	TRB:CASSHSYEQYF;TRA:CALSVGTGGYKVVF	TRB:TGTGCCAGCAGCCACTCCTATGAACAGTACTTC;TRA:TGCGCTCTGAGTGTGGGGACTGGAGGCTATAAAGTGGTCTTT
antiPD1	clonotype158	1	0.0005800464037122	TRB:CGARQGVQNTLYF;TRA:CAMVANSNNRIFF	TRB:TGTGGTGCTAGGCAGGGGGTTCAAAACACCTTGTACTTT;TRA:TGTGCTATGGTGGCGAATAGCAATAACAGAATCTTCTTT
antiPD1	clonotype159	1	0.0005800464037122	TRB:CASRQGATEVFF;TRA:CALSDPAGSFNKLTF	TRB:TGTGCCAGCAGACAGGGAGCCACAGAAGTCTTCTTT;TRA:TGTGCTTTGAGTGATCCGGCTGGTAGCTTCAATAAGTTGACCTTT		TRB:gene
antiPD1	clonotype160	1	0.0005800464037122	TRB:CASSEGYNSPLYF;TRA:CAASPNQGGSAKLIF	TRB:TGTGCCAGCAGTGAGGGATATAATTCGCCCCTCTACTTT;TRA:TGTGCAGCAAGCCCCAATCAAGGAGGGTCTGCGAAGCTCATCTTT		TRB:gene
antiPD1	clonotype161	1	0.0005800464037122	TRB:CASSDGGGTEVFF;TRA:CAVRRASSSFSKLVF	TRB:TGTGCCAGCAGTGATGGGGGGGGCACAGAAGTCTTCTTT;TRA:TGCGCAGTCAGGCGGGCATCCTCCTCCTTCAGCAAGCTGGTGTTT		TRB:gene
antiPD1	clonotype162	1	0.0005800464037122	TRB:CGASGTHQDTQYF;TRA:CAVSVKSSGSWQLIF	TRB:TGTGGTGCTTCCGGGACACACCAAGACACCCAGTACTTT;TRA:TGCGCAGTCAGTGTGAAGTCTTCTGGCAGCTGGCAACTCATCTTT
antiPD1	clonotype163	1	0.0005800464037122	TRB:CAWSGQGRSDYTF;TRA:CALGKTGNTGKLIF	TRB:TGTGCCTGGAGCGGACAGGGGAGATCCGACTACACCTTC;TRA:TGTGCTCTGGGGAAAACAGGCAATACCGGAAAACTCATCTTT
antiPD1	clonotype164	1	0.0005800464037122	TRB:CASSEQGYERLFF;TRA:CAMREGPTGYQNFYF	TRB:TGTGCCAGCAGTGAACAGGGCTACGAAAGATTATTTTTC;TRA:TGTGCTATGAGAGAGGGCCCCACGGGTTACCAGAACTTCTATTTT		TRB:gene
antiPD1	clonotype165	1	0.0005800464037122	TRB:CGAGRTGNSDYTF;TRA:CAMREDYSNNRLTL	TRB:TGTGGTGCAGGGAGGACAGGAAACTCCGACTACACCTTC;TRA:TGTGCTATGAGAGAGGACTACAGCAACAACAGACTTACTTTG
antiPD1	clonotype166	1	0.0005800464037122	TRB:CGARRQGYSDYTF;TRA:CAMREGASSGSWQLIF	TRB:TGTGGTGCTAGGAGGCAGGGTTACTCCGACTACACCTTC;TRA:TGTGCTATGAGAGAGGGTGCATCTTCTGGCAGCTGGCAACTCATCTTT
antiPD1	clonotype167	1	0.0005800464037122	TRB:CASSVWDQDTQYF;TRB:CTCSSDRGATEVFF;TRA:CAARLYANKMIF	TRB:TGTGCCAGCAGTGTCTGGGACCAAGACACCCAGTACTTT;TRB:TGCACCTGCAGTTCCGACAGGGGTGCCACAGAAGTCTTCTTT;TRA:TGTGCAGCAAGACTCTATGCAAACAAGATGATCTTT	TRB:gene	TRB:gene
antiPD1	clonotype168	1	0.0005800464037122	TRB:CAWSPRDNQAPLF;TRA:CAANHQGGSAKLIF	TRB:TGTGCCTGGAGTCCCCGGGACAACCAGGCTCCGCTTTTT;TRA:TGTGCAGCAAACCATCAAGGAGGGTCTGCGAAGCTCATCTTT
antiPD1	clonotype169	1	0.0005800464037122	TRB:CASRLSSGNTLYF;TRA:CAASDTEGADRLTF	TRB:TGTGCCAGCCGACTGTCTTCTGGAAATACGCTCTATTTT;TRA:TGTGCAGCAAGTGATACAGAAGGTGCAGATAGACTCACCTTT		TRB:gene
antiPD1	clonotype170	1	0.0005800464037122	TRB:CASTGNYAEQFF;TRA:CAASLSGGNYKPTF	TRB:TGTGCCAGTACAGGAAACTATGCTGAGCAGTTCTTC;TRA:TGTGCAGCAAGTCTCTCAGGAGGAAACTACAAACCTACGTTT		TRB:gene
antiPD1	clonotype171	1	0.0005800464037122	TRB:CASARVGQDTQYF;TRA:CALVNQGGSAKLIF	TRB:TGTGCCAGCGCCCGGGTGGGGCAAGACACCCAGTACTTT;TRA:TGTGCTCTGGTGAATCAAGGAGGGTCTGCGAAGCTCATCTTT		TRB:gene
antiPD1	clonotype172	1	0.0005800464037122	TRB:CASSSTGIEQYF	TRB:TGTGCTAGCAGTTCGACAGGGATTGAACAGTACTTC	TRB:gene
antiPD1	clonotype173	1	0.0005800464037122	TRB:CASSQWGGAEQYF	TRB:TGTGCCAGCAGCCAATGGGGGGGCGCTGAACAGTACTTC
antiPD1	clonotype174	1	0.0005800464037122	TRA:CAAEAGYNQGKLIF	TRA:TGTGCTGCTGAGGCAGGTTATAACCAGGGGAAGCTTATCTTT
antiPD1	clonotype175	1	0.0005800464037122	TRB:CAWSRRDWGVEQYF	TRB:TGTGCCTGGAGTCGCCGGGACTGGGGGGTTGAACAGTACTTC
antiPD1	clonotype176	1	0.0005800464037122	TRB:CASSSAETLYF	TRB:TGTGCCAGCAGCTCCGCAGAAACGCTGTATTTT
antiPD1	clonotype177	1	0.0005800464037122	TRB:CASKGQSAETLYF	TRB:TGTGCCAGCAAGGGACAGAGTGCAGAAACGCTGTATTTT		TRB:gene
antiPD1	clonotype178	1	0.0005800464037122	TRB:CASSDRGRNQAPLF	TRB:TGTGCCAGCAGTGACAGGGGGCGCAACCAGGCTCCGCTTTTT		TRB:gene
antiPD1	clonotype179	1	0.0005800464037122	TRB:CASSDWGSSYEQYF	TRB:TGTGCCAGCAGTGACTGGGGGAGCTCCTATGAACAGTACTTC		TRB:gene
antiPD1	clonotype180	1	0.0005800464037122	TRB:CASSDALGGYEQYF	TRB:TGTGCCAGCAGTGATGCACTGGGGGGCTATGAACAGTACTTC		TRB:gene
antiPD1	clonotype181	1	0.0005800464037122	TRB:CASSSDFSNERLFF	TRB:TGTGCCAGCAGTTCAGATTTTTCCAACGAAAGATTATTTTTC		TRB:gene
antiPD1	clonotype182	1	0.0005800464037122	TRB:CASSYPGYEQYF	TRB:TGTGCCAGCAGCTACCCGGGGTATGAACAGTACTTC
antiPD1	clonotype183	1	0.0005800464037122	TRB:CGARNWGGHAEQFF	TRB:TGTGGTGCTAGGAACTGGGGGGGCCATGCTGAGCAGTTCTTC
antiPD1	clonotype184	1	0.0005800464037122	TRB:CGAREWGSQDTQYF	TRB:TGTGGTGCTAGGGAATGGGGGTCCCAAGACACCCAGTACTTT
antiPD1	clonotype185	1	0.0005800464037122	TRB:CASSPRGQVFF;TRA:CAANNNNAPRF	TRB:TGTGCCAGCAGTCCGAGGGGGCAAGTCTTCTTT;TRA:TGTGCTGCCAATAACAACAATGCCCCACGATTT
antiPD1	clonotype186	1	0.0005800464037122	TRB:CGAREGPSGNTLYF;TRA:CAAGNNNAPRF;TRA:CAASDVGDNSKLIW	TRB:TGTGGTGCTAGGGAAGGCCCTTCTGGAAATACGCTCTATTTT;TRA:TGTGCTGCTGGCAACAACAATGCCCCACGATTT;TRA:TGTGCAGCAAGTGATGTTGGTGACAACAGTAAGCTGATTTGG
antiPD1	clonotype187	1	0.0005800464037122	TRB:CAWSLAWDQDTQYF;TRA:CAAHQGGRALIF;TRA:CALSLLTSGGNYKPTF	TRB:TGTGCCTGGAGTCTAGCTTGGGACCAAGACACCCAGTACTTT;TRA:TGTGCTGCCCACCAGGGAGGCAGAGCTCTGATATTT;TRA:TGTGCTTTGAGCCTCTTAACCTCAGGAGGAAACTACAAACCTACGTTT
antiPD1	clonotype188	1	0.0005800464037122	TRB:CAWSPGQGSDEQYF;TRA:CATDARGMGYKLTF	TRB:TGTGCCTGGAGTCCGGGACAGGGGTCGGATGAACAGTACTTC;TRA:TGTGCTACTGATGCGAGGGGCATGGGCTACAAACTTACCTTC
antiPD1	clonotype189	1	0.0005800464037122	TRB:CAWSLEGAQNTLYF;TRB:CTCSADDGGNYAEQFF;TRA:CAVRGGNYGSSGNKLIF;TRA:CIVTDPATSSGQKLVF	TRB:TGTGCCTGGAGTCTTGAGGGGGCTCAAAACACCTTGTACTTT;TRB:TGCACCTGCAGTGCAGATGACGGGGGGAACTATGCTGAGCAGTTCTTC;TRA:TGTGCTGTGAGGGGGGGGAATTATGGGAGCAGTGGCAACAAGCTCATCTTT;TRA:TGCATTGTGACTGATCCTGCAACTTCAAGTGGCCAGAAGCTGGTTTTT	TRB:gene
antiPD1	clonotype190	1	0.0005800464037122	TRB:CASSPGGADEQYF;TRA:CAAEGLSAGNKLTF	TRB:TGTGCCAGCAGTCCTGGGGGGGCGGATGAACAGTACTTC;TRA:TGTGCTGCTGAGGGCCTCAGTGCAGGGAACAAGCTAACTTTT		TRB:gene
antiPD1	clonotype191	1	0.0005800464037122	TRB:CASSDGQRNTLYF;TRA:CALSALPQGLTF	TRB:TGTGCCAGCAGTGATGGACAGCGAAATACGCTCTATTTT;TRA:TGTGCTTTGAGTGCCCTCCCCCAGGGATTAACCTTC		TRB:gene
antiPD1	clonotype192	1	0.0005800464037122	TRB:CASGVPGAHNNQAPLF;TRB:CASSPGQGFTEVFF;TRA:CAIDNNNAGAKLTF;TRA:CAVSGTTASLGKLQF	TRB:TGTGCCAGCGGTGTCCCAGGGGCCCATAACAACCAGGCTCCGCTTTTT;TRB:TGTGCCAGCAGTCCGGGACAGGGGTTCACAGAAGTCTTCTTT;TRA:TGTGCTATAGATAATAATAATGCAGGTGCCAAGCTCACATTC;TRA:TGTGCTGTGAGCGGGACAACTGCCAGTTTGGGGAAACTGCAGTTT		TRB:gene
antiPD1	clonotype193	1	0.0005800464037122	TRB:CASSLGTGEVFF;TRA:CAASAPTNAYKVIF;TRA:CVWGGSNAKLTF	TRB:TGTGCTAGCAGTTTGGGGACAGGGGAAGTCTTCTTT;TRA:TGTGCTGCAAGTGCACCCACAAATGCTTACAAAGTCATCTTT;TRA:TGTGTTTGGGGAGGAAGCAATGCAAAGCTAACCTTC	TRB:gene
antiPD1	clonotype194	1	0.0005800464037122	TRB:CASSDRPAGQLYF;TRA:CAPATSSGQKLVF	TRB:TGTGCCAGCAGTGATCGCCCTGCCGGGCAGCTCTACTTT;TRA:TGTGCACCCGCAACTTCAAGTGGCCAGAAGCTGGTTTTT		TRB:gene
antiPD1	clonotype195	1	0.0005800464037122	TRB:CASSDGTGGSEQYF;TRA:CALFAYKVIF	TRB:TGTGCCAGCAGTGATGGTACTGGGGGGTCTGAACAGTACTTC;TRA:TGTGCTCTGTTTGCTTACAAAGTCATCTTT		TRB:gene
antiPD1	clonotype196	1	0.0005800464037122	TRB:CASSDSRAQDTQYF;TRA:CVLGDSNYQLIW	TRB:TGTGCCAGCAGTGATTCCAGGGCCCAAGACACCCAGTACTTT;TRA:TGTGTTCTGGGTGATAGCAACTATCAGTTGATCTGG		TRB:gene
antiPD1	clonotype197	1	0.0005800464037122	TRB:CASSDSGNSYEQYF;TRA:CATDDSGSWQLIF	TRB:TGTGCCAGCAGTGATTCGGGCAACTCCTATGAACAGTACTTC;TRA:TGTGCTACAGATGATTCTGGCAGCTGGCAACTCATCTTT		TRB:gene
antiPD1	clonotype198	1	0.0005800464037122	TRB:CASSVGTASYEQYF;TRA:CATDAGSNNRIFF	TRB:TGTGCCAGCAGTGTCGGGACTGCCTCCTATGAACAGTACTTC;TRA:TGTGCTACAGATGCCGGTAGCAATAACAGAATCTTCTTT		TRB:gene
antiPD1	clonotype199	1	0.0005800464037122	TRB:CSSTVGVRYAEQFF;TRA:CALDSFTEGADRLTF	TRB:TGTAGTTCTACCGTGGGGGTCCGCTATGCTGAGCAGTTCTTC;TRA:TGTGCTTTGGATTCCTTTACAGAAGGTGCAGATAGACTCACCTTT
antiPD1	clonotype200	1	0.0005800464037122	TRB:CAWKIGGSQNTLYF;TRA:CAVSVSSNYQLIW	TRB:TGTGCCTGGAAAATCGGGGGAAGTCAAAACACCTTGTACTTT;TRA:TGTGCTGTGAGCGTTAGTAGCAACTATCAGTTGATCTGG
antiPD1	clonotype201	1	0.0005800464037122	TRB:CASRRDNYEQYF;TRA:CAVSMDYNQGKLIF	TRB:TGTGCTAGCAGACGGGACAACTATGAACAGTACTTC;TRA:TGTGCAGTGAGCATGGATTATAACCAGGGGAAGCTTATCTTT
antiPD1	clonotype202	1	0.0005800464037122	TRB:CASSDREGYEQYF;TRA:CAVSMNYNQGKLIF	TRB:TGTGCCAGCAGTGACAGGGAGGGGTATGAACAGTACTTC;TRA:TGTGCAGTGAGCATGAATTATAACCAGGGGAAGCTTATCTTT		TRB:gene
antiPD1	clonotype203	1	0.0005800464037122	TRB:CASSLTGYEQYF;TRA:CAARGTGNTGKLIF	TRB:TGTGCCAGCAGCTTGACAGGTTATGAACAGTACTTC;TRA:TGTGCAGCAAGAGGGACAGGCAATACCGGAAAACTCATCTTT
antiPD1	clonotype204	1	0.0005800464037122	TRB:CGARDGLGGYEQYF;TRA:CACNNAGAKLTF	TRB:TGTGGTGCTAGGGATGGACTGGGGGGATATGAACAGTACTTC;TRA:TGTGCTTGCAATAATGCAGGTGCCAAGCTCACATTC
antiPD1	clonotype205	1	0.0005800464037122	TRB:CAGWTGGAEQFF;TRA:CAASMLRNSNNRIFF;TRA:CALSEDSGYNKLTF	TRB:TGTGCTGGCTGGACTGGGGGGGCTGAGCAGTTCTTC;TRA:TGTGCAGCAAGCATGCTTCGGAATAGCAATAACAGAATCTTCTTT;TRA:TGTGCTCTGAGTGAAGACTCGGGATACAACAAACTCACTTTT	TRB:gene
antiPD1	clonotype206	1	0.0005800464037122	TRB:CASSQPGGYEQYF;TRA:CALSTGYQNFYF	TRB:TGTGCCAGCAGCCAACCGGGGGGGTATGAACAGTACTTC;TRA:TGTGCTCTGAGCACGGGTTACCAGAACTTCTATTTT
antiPD1	clonotype207	1	0.0005800464037122	TRB:CASRYDWGNQDTQYF;TRB:CASSQNRGERLFF;TRA:CALGHTGYQNFYF	TRB:TGTGCCAGCAGATACGACTGGGGGAACCAAGACACCCAGTACTTT;TRB:TGTGCCAGCAGCCAGAACAGGGGCGAAAGATTATTTTTC;TRA:TGTGCTCTGGGTCACACGGGTTACCAGAACTTCTATTTT
antiPD1	clonotype208	1	0.0005800464037122	TRB:CAWSQGYNNQAPLF;TRA:CAVSGGTGGNNKLTF	TRB:TGTGCCTGGAGTCAGGGGTATAACAACCAGGCTCCGCTTTTT;TRA:TGTGCTGTGAGCGGGGGTACTGGAGGCAATAATAAGCTGACTTTT
antiPD1	clonotype209	1	0.0005800464037122	TRB:CAWGGHISNERLFF;TRA:CAVSARQGGSAKLIF	TRB:TGTGCCTGGGGGGGGCATATTTCCAACGAAAGATTATTTTTC;TRA:TGTGCTGTGAGCGCGCGACAAGGAGGGTCTGCGAAGCTCATCTTT
antiPD1	clonotype210	1	0.0005800464037122	TRB:CASSDEQLSYEQYF;TRA:CAVNPDYSNNRLTL	TRB:TGTGCCAGCAGTGATGAACAGCTCTCCTATGAACAGTACTTC;TRA:TGTGCTGTGAACCCGGACTACAGCAACAACAGACTTACTTTG		TRB:gene
antiPD1	clonotype211	1	0.0005800464037122	TRB:CGAKTGGSQNTLYF;TRA:CALNPLMDYANKMIF	TRB:TGTGGTGCTAAGACTGGGGGTAGTCAAAACACCTTGTACTTT;TRA:TGTGCTTTGAATCCCCTCATGGACTATGCAAACAAGATGATCTTT
antiPD1	clonotype212	1	0.0005800464037122	TRB:CASTNTNTEVFF;TRA:CAISGGSNAKLTF	TRB:TGTGCTAGCACCAACACAAACACAGAAGTCTTCTTT;TRA:TGTGCTATCTCTGGAGGAAGCAATGCAAAGCTAACCTTC	TRB:gene
antiPD1	clonotype213	1	0.0005800464037122	TRB:CAWTRDRGRYEQYF;TRA:CALSDDNYAQGLTF	TRB:TGTGCCTGGACCCGGGACAGGGGGCGATATGAACAGTACTTC;TRA:TGCGCTCTGAGTGATGATAACTATGCCCAGGGATTAACCTTC
antiPD1	clonotype214	1	0.0005800464037122	TRB:CASSSNERLFF;TRA:CALSDPGGYKVVF	TRB:TGTGCCAGCAGTTCCAACGAAAGATTATTTTTC;TRA:TGTGCTCTGAGTGATCCTGGAGGCTATAAAGTGGTCTTT
antiPD1	clonotype215	1	0.0005800464037122	TRB:CASRDSLSYEQYF;TRA:CVLSLYNTNTGKLTF	TRB:TGTGCCAGCAGAGACAGCCTCTCCTATGAACAGTACTTC;TRA:TGTGTTTTGAGCCTTTATAACACCAATACAGGCAAATTAACCTTT		TRB:gene
antiPD1	clonotype216	1	0.0005800464037122	TRB:CASSPGVDTEVFF;TRA:CVLSAASGGNYKPTF	TRB:TGTGCCAGCAGCCCGGGGGTTGACACAGAAGTCTTCTTT;TRA:TGTGTTCTGAGCGCAGCCTCAGGAGGAAACTACAAACCTACGTTT		TRB:gene
antiPD1	clonotype217	1	0.0005800464037122	TRB:CASSEQGAGERLFF;TRA:CAVSPLITGNTGKLIF	TRB:TGTGCCAGCAGTGAACAGGGGGCGGGCGAAAGATTATTTTTC;TRA:TGTGCAGTGAGCCCCCTTATAACAGGCAATACCGGAAAACTCATCTTT		TRB:gene
antiPD1	clonotype218	1	0.0005800464037122	TRB:CASSGDWGSYEQYF;TRA:CALQNYNQGKLIF	TRB:TGTGCCAGCAGTGGAGACTGGGGGTCCTATGAACAGTACTTC;TRA:TGTGCTCTGCAGAATTATAACCAGGGGAAGCTTATCTTT		TRB:gene
antiPD1	clonotype219	1	0.0005800464037122	TRB:CASSQDRNTEVFF;TRA:CALSPRGSALGRLHF	TRB:TGTGCCAGCAGCCAAGACAGAAACACAGAAGTCTTCTTT;TRA:TGTGCTTTGAGTCCTAGAGGTTCAGCCTTAGGGAGGCTGCATTTT
antiPD1	clonotype220	1	0.0005800464037122	TRB:CASSPTVFYEQYF;TRA:CALSHMSNYNVLYF	TRB:TGTGCCAGCAGCCCGACTGTTTTTTATGAACAGTACTTC;TRA:TGTGCTCTGAGTCACATGTCTAATTACAACGTGCTTTACTTC
antiPD1	clonotype221	1	0.0005800464037122	TRB:CASSDSGAETLYF;TRA:CALSWDGYANKMIF	TRB:TGTGCCAGCAGTGACTCGGGTGCAGAAACGCTGTATTTT;TRA:TGTGCTCTGAGTTGGGATGGCTATGCAAACAAGATGATCTTT		TRB:gene
antiPD1	clonotype222	1	0.0005800464037122	TRB:CASSDVTGGYEQYF;TRA:CAVSEASSSFSKLVF	TRB:TGTGCCAGCAGTGATGTGACAGGGGGCTATGAACAGTACTTC;TRA:TGCGCAGTCAGTGAGGCATCCTCCTCCTTCAGCAAGCTGGTGTTT		TRB:gene
antiPD1	clonotype223	1	0.0005800464037122	TRB:CASSVQGAGAEQFF;TRA:CAASVITGNTGKLIF	TRB:TGTGCCAGCAGTGTACAGGGGGCGGGGGCTGAGCAGTTCTTC;TRA:TGTGCTGCAAGTGTTATAACAGGCAATACCGGAAAACTCATCTTT		TRB:gene
antiPD1	clonotype224	1	0.0005800464037122	TRB:CGARDRGLGDTLYF;TRA:CAASAPGFASALTF;TRA:CAASGGSGGKLTL	TRB:TGTGGTGCTAGGGATAGGGGACTGGGGGACACCTTGTACTTT;TRA:TGTGCTGCAAGTGCACCAGGCTTTGCAAGTGCGCTGACATTT;TRA:TGTGCAGCAAGTGGTGGCAGTGGTGGAAAACTCACTTTG
antiPD1	clonotype225	1	0.0005800464037122	TRB:CASSEGLDAETLYF;TRA:CALGVSGGNYKPTF	TRB:TGTGCCAGCAGTGAGGGGTTGGATGCAGAAACGCTGTATTTT;TRA:TGTGCTCTGGGTGTCTCAGGAGGAAACTACAAACCTACGTTT		TRB:gene
antiPD1	clonotype226	1	0.0005800464037122	TRB:CASAEGYEQYF;TRA:CAMREDDTNAYKVIF	TRB:TGTGCCAGCGCAGAGGGATATGAACAGTACTTC;TRA:TGTGCTATGAGAGAGGATGACACAAATGCTTACAAAGTCATCTTT
antiPD1	clonotype227	1	0.0005800464037122	TRB:CASSDDWGPYEQYF;TRA:CAMREGGMDYANKMIF	TRB:TGTGCCAGCAGTGATGACTGGGGCCCTTATGAACAGTACTTC;TRA:TGTGCTATGAGAGAGGGAGGGATGGACTATGCAAACAAGATGATCTTT		TRB:gene
antiPD1	clonotype228	1	0.0005800464037122	TRB:CASSSGFSGNTLYF;TRA:CAMREGTSSGQKLVF	TRB:TGTGCCAGCAGTTCAGGGTTTTCTGGAAATACGCTCTATTTT;TRA:TGTGCTATGAGAGAGGGAACTTCAAGTGGCCAGAAGCTGGTTTTT		TRB:gene
antiPD1	clonotype229	1	0.0005800464037122	TRB:CASSQAWGYEQYF;TRA:CAAGVQGTGSKLSF	TRB:TGTGCCAGCAGCCAAGCCTGGGGGTATGAACAGTACTTC;TRA:TGCGCAGCAGGTGTGCAAGGCACTGGGTCTAAGCTGTCATTT
antiPD1	clonotype230	1	0.0005800464037122	TRB:CGARDVGLGVPEQFF;TRB:CGATDRGSGNTLYF;TRA:CAAKGGSGGKLTL	TRB:TGTGGTGCTAGGGATGTAGGACTGGGGGTCCCTGAGCAGTTCTTC;TRB:TGTGGTGCTACAGACAGGGGATCTGGAAATACGCTCTATTTT;TRA:TGTGCAGCAAAGGGTGGCAGTGGTGGAAAACTCACTTTG
antiPD1	clonotype231	1	0.0005800464037122	TRB:CGARDRGAGDTQYF;TRA:CAASGGSGGKLTL	TRB:TGTGGTGCTAGGGATCGGGGGGCGGGGGACACCCAGTACTTT;TRA:TGTGCAGCAAGTGGTGGCAGTGGTGGAAAACTCACTTTG
antiPD1	clonotype232	1	0.0005800464037122	TRB:CASSEDNSNSDYTF;TRB:CTCSAHRGNSDYTF;TRA:CAASASSGSWQLIF	TRB:TGTGCCAGCAGTGAAGACAACTCAAACTCCGACTACACCTTC;TRB:TGCACCTGCAGTGCACACAGGGGGAACTCCGACTACACCTTC;TRA:TGTGCAGCAAGTGCATCTTCTGGCAGCTGGCAACTCATCTTT	TRB:gene	TRB:gene
antiPD1	clonotype233	1	0.0005800464037122	TRB:CASSQEGRDTQYF;TRA:CALSGNYGNEKITF	TRB:TGTGCCAGCAGCCAAGAGGGGAGAGACACCCAGTACTTT;TRA:TGTGCTCTGAGTGGGAACTATGGAAATGAGAAAATAACTTTT
antiPD1	clonotype234	1	0.0005800464037122	TRB:CASRDWGNYAEQFF;TRA:CALSYQGGSAKLIF	TRB:TGTGCCAGCAGAGACTGGGGGAACTATGCTGAGCAGTTCTTC;TRA:TGTGCTCTGAGTTACCAAGGAGGGTCTGCGAAGCTCATCTTT		TRB:gene
antiPD1	clonotype235	1	0.0005800464037122	TRA:CAARGYNQGKLIF	TRA:TGTGCAGCAAGAGGGTATAACCAGGGGAAGCTTATCTTT
antiPD1	clonotype236	1	0.0005800464037122	TRA:CAARNTGNYKYVF	TRA:TGTGCAGCAAGGAATACAGGAAACTACAAATACGTCTTT
antiPD1	clonotype237	1	0.0005800464037122	TRB:CASSLTGGGNTLYF	TRB:TGTGCCAGCAGCCTGACAGGGGGGGGAAATACGCTCTATTTT
antiPD1	clonotype238	1	0.0005800464037122	TRA:CALKSGSFNKLTF	TRA:TGTGCTTTGAAATCTGGTAGCTTCAATAAGTTGACCTTT
antiPD1	clonotype239	1	0.0005800464037122	TRB:CASSLRGYEQYF	TRB:TGTGCCAGCAGCTTAAGGGGCTATGAACAGTACTTC
antiPD1	clonotype240	1	0.0005800464037122	TRB:CASSLNNYEQYF	TRB:TGTGCAAGCAGCTTAAACAACTATGAACAGTACTTC
antiPD1	clonotype241	1	0.0005800464037122	TRB:CASSDKISNERLFF	TRB:TGTGCCAGCAGTGATAAGATTTCCAACGAAAGATTATTTTTC		TRB:gene
antiPD1	clonotype242	1	0.0005800464037122	TRB:CASSDAGQQNTLYF	TRB:TGTGCCAGCAGTGATGCAGGGCAGCAAAACACCTTGTACTTT		TRB:gene
antiPD1	clonotype243	1	0.0005800464037122	TRB:CASGDDRGEDTQYF	TRB:TGTGCCAGCGGTGATGACCGGGGAGAGGACACCCAGTACTTT	TRB:gene	TRB:gene
antiPD1	clonotype244	1	0.0005800464037122	TRB:CASSEGRRSGNTLYF	TRB:TGTGCCAGCAGTGAAGGCAGGCGTTCTGGAAATACGCTCTATTTT		TRB:gene
antiPD1	clonotype245	1	0.0005800464037122	TRB:CARDRGHYAEQFF	TRB:TGTGCCAGGGACAGGGGGCACTATGCTGAGCAGTTCTTC
antiPD1	clonotype246	1	0.0005800464037122	TRB:CGARDWGANYAEQFF	TRB:TGTGGTGCTAGGGACTGGGGGGCGAACTATGCTGAGCAGTTCTTC
antiPD1	clonotype247	1	0.0005800464037122	TRB:CGARDVGLGVPEQFF	TRB:TGTGGTGCTAGGGATGTAGGACTGGGGGTCCCTGAGCAGTTCTTC
antiPD1	clonotype248	1	0.0005800464037122	TRB:CAWSLVGLSNERLFF;TRA:CAADSGSWQLIF	TRB:TGTGCCTGGAGTCTAGTGGGTCTTTCCAACGAAAGATTATTTTTC;TRA:TGTGCTGCTGATTCTGGCAGCTGGCAACTCATCTTT
antiPD1	clonotype249	1	0.0005800464037122	TRB:CASSYSQNTLYF;TRA:CAADYNQGKLIF	TRB:TGTGCCAGCAGTTATAGTCAAAACACCTTGTACTTT;TRA:TGTGCTGCTGATTATAACCAGGGGAAGCTTATCTTT
antiPD1	clonotype250	1	0.0005800464037122	TRB:CASSPQGGEQYF;TRA:CAMDRTGYQNFYF	TRB:TGTGCCAGCAGCCCTCAGGGCGGTGAACAGTACTTC;TRA:TGTGCTATGGATCGCACGGGTTACCAGAACTTCTATTTT
antiPD1	clonotype251	1	0.0005800464037122	TRB:CASSLTGGDEQYF;TRA:CAVGTGGYKVVF	TRB:TGTGCTAGCAGTTTAACAGGGGGCGATGAACAGTACTTC;TRA:TGTGCAGTTGGGACTGGAGGCTATAAAGTGGTCTTT	TRB:gene
antiPD1	clonotype252	1	0.0005800464037122	TRB:CASSQEDWGREQYF;TRA:CAAINNAPRF	TRB:TGTGCCAGCAGCCAAGAAGACTGGGGGCGGGAACAGTACTTC;TRA:TGTGCAGCAATCAACAATGCCCCACGATTT
antiPD1	clonotype253	1	0.0005800464037122	TRB:CASSQDDSGNTLYF;TRA:CAVDTNAYKVIF	TRB:TGTGCCAGCAGCCAAGATGATTCTGGAAATACGCTCTATTTT;TRA:TGTGCAGTGGACACAAATGCTTACAAAGTCATCTTT
antiPD1	clonotype254	1	0.0005800464037122	TRB:CASRGTGEEVFF;TRB:CASSAGGAGAETLYF;TRA:CAAGTGGYKVVF	TRB:TGTGCCAGCAGGGGGACGGGGGAAGAAGTCTTCTTT;TRB:TGTGCCAGCTCGGCTGGGGGGGCGGGGGCAGAAACGCTGTATTTT;TRA:TGTGCAGCCGGGACTGGAGGCTATAAAGTGGTCTTT
antiPD1	clonotype255	1	0.0005800464037122	TRB:CASNRDTNTGQLYF;TRB:CASSFMGQGNERLFF;TRA:CAAHHAGNTGKLIF	TRB:TGTGCCAGCAACCGGGACACAAACACCGGGCAGCTCTACTTT;TRB:TGTGCCAGCAGTTTCATGGGACAGGGAAACGAAAGATTATTTTTC;TRA:TGTGCTGCCCACCACGCAGGCAATACCGGAAAACTCATCTTT		TRB:gene
antiPD1	clonotype256	1	0.0005800464037122	TRB:CASSQDPRDDTQYF;TRA:CAVSLNSNNRIFF	TRB:TGTGCCAGCAGCCAAGATCCCAGGGACGACACCCAGTACTTT;TRA:TGTGCAGTGAGCCTGAATAGCAATAACAGAATCTTCTTT
antiPD1	clonotype257	1	0.0005800464037122	TRB:CASSPGTGVYEQYF;TRA:CAVHQGGRALIF	TRB:TGTGCCAGCAGCCCCGGGACTGGGGTCTATGAACAGTACTTC;TRA:TGTGCTGTGCACCAGGGAGGCAGAGCTCTGATATTT
antiPD1	clonotype258	1	0.0005800464037122	TRB:CAWSPWTANTGQLYF;TRA:CAVSMNNQGKLIF	TRB:TGTGCCTGGAGCCCTTGGACAGCAAACACCGGGCAGCTCTACTTT;TRA:TGTGCAGTGAGCATGAATAACCAGGGGAAGCTTATCTTT
antiPD1	clonotype259	1	0.0005800464037122	TRB:CASSRRDYEQYF;TRA:CAHNVGDNSKLIW	TRB:TGTGCAAGCAGCCGCCGGGACTATGAACAGTACTTC;TRA:TGTGCTCATAATGTTGGTGACAACAGTAAGCTGATTTGG
antiPD1	clonotype260	1	0.0005800464037122	TRB:CASTGTGYEQYF;TRA:CAVRELNTNTGKLTF	TRB:TGTGCCAGCACCGGGACAGGGTATGAACAGTACTTC;TRA:TGTGCTGTGAGGGAGCTGAACACCAATACAGGCAAATTAACCTTT
antiPD1	clonotype261	1	0.0005800464037122	TRB:CASSDHGGQNTLYF;TRA:CAVRSYSNNRIFF	TRB:TGTGCCAGCAGTGATCACGGGGGTCAAAACACCTTGTACTTT;TRA:TGTGCTGTGAGGTCTTATAGCAATAACAGAATCTTCTTT		TRB:gene
antiPD1	clonotype262	1	0.0005800464037122	TRB:CASSGRDNYAEQFF;TRA:CAASRNNQGKLIF	TRB:TGTGCCAGCAGTGGCCGGGACAACTATGCTGAGCAGTTCTTC;TRA:TGTGCAGCAAGCAGGAATAACCAGGGGAAGCTTATCTTT		TRB:gene
antiPD1	clonotype263	1	0.0005800464037122	TRB:CASGAGTGAYEQYF;TRA:CASTNSAGNKLTF	TRB:TGTGCCAGCGGCGCCGGGACTGGGGCCTATGAACAGTACTTC;TRA:TGTGCTTCGACTAACAGTGCAGGGAACAAGCTAACTTTT	TRB:gene	TRB:gene
antiPD1	clonotype264	1	0.0005800464037122	TRB:CASSTGSNSPLYF;TRA:CAVSRDTNAYKVIF	TRB:TGTGCTAGCAGTACAGGGAGTAATTCGCCCCTCTACTTT;TRA:TGTGCAGTGAGCCGAGACACAAATGCTTACAAAGTCATCTTT	TRB:gene
antiPD1	clonotype265	1	0.0005800464037122	TRB:CASGETSANTEVFF;TRB:CASSSWGTYEQYF;TRA:CAVRLSGSFNKLTF;TRA:CAVSMRSSSGQKLVF	TRB:TGTGCCAGCGGGGAAACCTCTGCAAACACAGAAGTCTTCTTT;TRB:TGTGCTAGCAGTTCCTGGGGGACTTATGAACAGTACTTC;TRA:TGTGCAGTGAGGTTATCTGGTAGCTTCAATAAGTTGACCTTT;TRA:TGTGCTGTGAGCATGAGATCTTCAAGTGGCCAGAAGCTGGTTTTT	TRB:gene
antiPD1	clonotype266	1	0.0005800464037122	TRB:CASSSGHQDTQYF;TRA:CAVSMGYGNEKITF	TRB:TGTGCTAGCAGTTCGGGACACCAAGACACCCAGTACTTT;TRA:TGTGCAGTGAGCATGGGCTATGGAAATGAGAAAATAACTTTT	TRB:gene
antiPD1	clonotype267	1	0.0005800464037122	TRB:CASSLGANSDYTF;TRA:CALDYSNNRLTL	TRB:TGTGCTAGCAGTTTGGGGGCGAACTCCGACTACACCTTC;TRA:TGTGCTTTAGACTACAGCAACAACAGACTTACTTTG	TRB:gene
antiPD1	clonotype268	1	0.0005800464037122	TRB:CASSQAWGSYEQYF;TRA:CAVSSGGSNYKLTF	TRB:TGTGCCAGCAGCCAAGCCTGGGGGTCCTATGAACAGTACTTC;TRA:TGTGCAGTGAGCAGTGGAGGCAGCAATTACAAACTGACATTT
antiPD1	clonotype269	1	0.0005800464037122	TRB:CASSRDWLQDTQYF;TRA:CAASITGNTGKLIF	TRB:TGTGCCAGCAGCCGAGACTGGCTCCAAGACACCCAGTACTTT;TRA:TGTGCAGCAAGTATAACAGGCAATACCGGAAAACTCATCTTT
antiPD1	clonotype270	1	0.0005800464037122	TRB:CASSLTGVEQYF;TRA:CVLSASGYQNFYF	TRB:TGTGCCAGCAGCCTCACAGGGGTTGAACAGTACTTC;TRA:TGTGTTTTGAGCGCGTCGGGTTACCAGAACTTCTATTTT
antiPD1	clonotype271	1	0.0005800464037122	TRB:CASSLGGYEQYF;TRA:CALEHNRIFF	TRB:TGTGCCAGCAGTTTAGGGGGTTATGAACAGTACTTC;TRA:TGTGCTCTGGAGCATAACAGAATCTTCTTT
antiPD1	clonotype272	1	0.0005800464037122	TRB:CASRGQRGAETLYF;TRA:CAVGNYNQGKLIF	TRB:TGTGCCAGCAGGGGACAACGAGGTGCAGAAACGCTGTATTTT;TRA:TGTGCTGTGGGGAATTATAACCAGGGGAAGCTTATCTTT		TRB:gene
antiPD1	clonotype273	1	0.0005800464037122	TRB:CASGDELGAETLYF;TRA:CAVTPNTGNYKYVF	TRB:TGTGCCAGCGGTGATGAACTGGGTGCAGAAACGCTGTATTTT;TRA:TGTGCAGTTACCCCTAATACAGGAAACTACAAATACGTCTTT	TRB:gene	TRB:gene
antiPD1	clonotype274	1	0.0005800464037122	TRB:CASSDEQGWDSDYTF;TRA:CAVRGQGGSAKLIF	TRB:TGTGCCAGCAGTGATGAACAGGGTTGGGACTCCGACTACACCTTC;TRA:TGTGCAGTGAGAGGGCAAGGAGGGTCTGCGAAGCTCATCTTT		TRB:gene
antiPD1	clonotype275	1	0.0005800464037122	TRB:CASSVDRGLLAEQFF;TRA:CAASNTEGADRLTF	TRB:TGTGCCAGCAGTGTTGACAGGGGCCTCTTGGCTGAGCAGTTCTTC;TRA:TGTGCAGCTAGTAATACAGAAGGTGCAGATAGACTCACCTTT		TRB:gene
antiPD1	clonotype276	1	0.0005800464037122	TRB:CASSYQGASEQYF;TRA:CVLSVTNTGKLTF	TRB:TGTGCCAGCAGCTACCAGGGGGCATCTGAACAGTACTTC;TRA:TGTGTTTTGAGCGTCACCAATACAGGCAAATTAACCTTT
antiPD1	clonotype277	1	0.0005800464037122	TRB:CASSSGGRNTLYF;TRA:CAVSALGSGGKLTL	TRB:TGTGCCAGCAGCTCGGGCGGGAGAAACACCTTGTACTTT;TRA:TGTGCTGTGAGCGCGCTTGGCAGTGGTGGAAAACTCACTTTG
antiPD1	clonotype278	1	0.0005800464037122	TRB:CAWSLGGSSAETLYF;TRA:CAASGGNNNAPRF	TRB:TGTGCCTGGAGTCTAGGGGGGTCTAGTGCAGAAACGCTGTATTTT;TRA:TGTGCTGCAAGTGGGGGTAACAACAATGCCCCACGATTT
antiPD1	clonotype279	1	0.0005800464037122	TRB:CASSRQGRGTQYF;TRA:CAVRTTASLGKLQF	TRB:TGTGCTAGCAGTCGACAGGGTAGGGGCACCCAGTACTTT;TRA:TGTGCTGTGAGGACAACTGCCAGTTTGGGGAAACTGCAGTTT
antiPD1	clonotype280	1	0.0005800464037122	TRB:CASRRDREEQYF;TRA:CAVSDTGYQNFYF	TRB:TGTGCCAGCAGGCGGGACAGGGAGGAACAGTACTTC;TRA:TGCGCAGTCAGTGACACGGGTTACCAGAACTTCTATTTT
antiPD1	clonotype281	1	0.0005800464037122	TRB:CASSAWASQNTLYF;TRA:CALSDHNNNAPRF	TRB:TGTGCCAGCAGTGCCTGGGCTAGTCAAAACACCTTGTACTTT;TRA:TGTGCTTTGAGTGACCATAACAACAATGCCCCACGATTT		TRB:gene
antiPD1	clonotype282	1	0.0005800464037122	TRB:CASGDEGDRAEQFF;TRA:CAVPFYNQGKLIF	TRB:TGTGCCAGCGGTGATGAGGGGGACAGAGCTGAGCAGTTCTTC;TRA:TGCGCAGTCCCCTTTTATAACCAGGGGAAGCTTATCTTT	TRB:gene	TRB:gene
antiPD1	clonotype283	1	0.0005800464037122	TRB:CASSEGLGAAETLYF;TRB:CASSQGDRGPETLYF;TRA:CAARGLSGSFNKLTF;TRA:CALSHTGYQNFYF	TRB:TGTGCCAGCAGTGAGGGACTGGGGGCTGCAGAAACGCTGTATTTT;TRB:TGTGCCAGCAGCCAAGGGGACAGGGGGCCAGAAACGCTGTATTTT;TRA:TGTGCAGCAAGGGGGTTATCTGGTAGCTTCAATAAGTTGACCTTT;TRA:TGTGCTCTGAGTCACACGGGTTACCAGAACTTCTATTTT		TRB:gene
antiPD1	clonotype284	1	0.0005800464037122	TRB:CASSGNRGANSDYTF;TRA:CAVRTTASLGKLQF	TRB:TGTGCCAGCAGTGGGAACAGGGGTGCAAACTCCGACTACACCTTC;TRA:TGTGCTGTGAGGACAACTGCCAGTTTGGGGAAACTGCAGTTT		TRB:gene
antiPD1	clonotype285	1	0.0005800464037122	TRB:CASSQDRGSDYTF;TRA:CAVSPGANTGKLTF	TRB:TGTGCCAGCAGCCAAGACAGGGGGTCCGACTACACCTTC;TRA:TGTGCTGTGAGCCCCGGAGCTAACACTGGAAAGCTCACGTTT
antiPD1	clonotype286	1	0.0005800464037122	TRB:CASSLQGRAEVFF;TRA:CAAAGGSGTYQRF	TRB:TGTGCCAGCAGCTTACAGGGGAGAGCAGAAGTCTTCTTT;TRA:TGTGCAGCAGCCGGGGGTTCTGGGACTTACCAGAGGTTT
antiPD1	clonotype287	1	0.0005800464037122	TRB:CASSLLRGYEQYF;TRA:CALSDRCSNNRIFF	TRB:TGTGCTAGCAGTTTATTACGGGGGTATGAACAGTACTTC;TRA:TGTGCTTTGAGTGATCGTTGTAGCAATAACAGAATCTTCTTT	TRB:gene
antiPD1	clonotype288	1	0.0005800464037122	TRB:CASSQEAATYEQYF;TRA:CAARVSSNTGANTGKLTF;TRA:CALGDCSYANKMIF	TRB:TGTGCCAGCAGCCAAGAGGCAGCCACCTATGAACAGTACTTC;TRA:TGTGCAGCAAGGGTCTCCTCTAACACTGGAGCTAACACTGGAAAGCTCACGTTT;TRA:TGTGCTCTGGGTGATTGTTCCTATGCAAACAAGATGATCTTT
antiPD1	clonotype289	1	0.0005800464037122	TRB:CAWSLRQGGNSDYTF;TRA:CALASSNNRIFF	TRB:TGTGCCTGGAGCCTCCGCCAGGGGGGAAACTCCGACTACACCTTC;TRA:TGTGCTCTGGCCTCTAGCAATAACAGAATCTTCTTT
antiPD1	clonotype290	1	0.0005800464037122	TRB:CASSWGAPNTLYF;TRA:CALSDRDQGGSAKLIF;TRA:CAVSASGGSNYKLTF	TRB:TGTGCTAGCAGCTGGGGGGCCCCAAACACCTTGTACTTT;TRA:TGTGCTCTGAGTGATCGGGATCAAGGAGGGTCTGCGAAGCTCATCTTT;TRA:TGTGCTGTGAGCGCCAGTGGAGGCAGCAATTACAAACTGACATTT
antiPD1	clonotype291	1	0.0005800464037122	TRB:CASSLARDEQYF;TRA:CAVSAWNNAGAKLTF	TRB:TGTGCAAGCAGCTTAGCCAGGGATGAACAGTACTTC;TRA:TGTGCTGTGAGCGCGTGGAATAATGCAGGTGCCAAGCTCACATTC
antiPD1	clonotype292	1	0.0005800464037122	TRB:CAKVPYNSPLYF;TRB:CTCSGGQNTGQLYF;TRA:CALGPNTNKVVF	TRB:TGTGCCAAAGTCCCCTATAATTCGCCCCTCTACTTT;TRB:TGCACCTGCAGTGGGGGACAGAACACCGGGCAGCTCTACTTT;TRA:TGTGCTCTGGGTCCCAATACCAACAAAGTCGTCTTT	TRB:gene
antiPD1	clonotype293	1	0.0005800464037122	TRB:CASTPGLGGREQYF;TRA:CAASVLTNSAGNKLTF	TRB:TGTGCCAGCACCCCGGGACTGGGGGGGCGAGAACAGTACTTC;TRA:TGTGCAGCTAGTGTCTTGACTAACAGTGCAGGGAACAAGCTAACTTTT		TRB:gene
antiPD1	clonotype294	1	0.0005800464037122	TRB:CASSDACRGREQYF;TRA:CAARSNSGGSNYKLTF	TRB:TGTGCCAGCAGTGATGCTTGCAGGGGGCGAGAACAGTACTTC;TRA:TGTGCAGCTAGATCGAACAGTGGAGGCAGCAATTACAAACTGACATTT		TRB:gene
antiPD1	clonotype295	1	0.0005800464037122	TRB:CASSALGVYAEQFF;TRA:CASMATGGNNKLTF	TRB:TGTGCCAGCAGTGCGCTGGGAGTCTATGCTGAGCAGTTCTTC;TRA:TGTGCTTCCATGGCTACTGGAGGCAATAATAAGCTGACTTTT		TRB:gene
antiPD1	clonotype296	1	0.0005800464037122	TRB:CASSGTVSGNTLYF;TRA:CAASKGDYAQGLTF	TRB:TGTGCCAGCAGTGGGACAGTTTCTGGAAATACGCTCTATTTT;TRA:TGTGCAGCAAGCAAGGGGGACTATGCCCAGGGATTAACCTTC		TRB:gene
antiPD1	clonotype297	1	0.0005800464037122	TRB:CASSDRLGDYAEQFF;TRA:CALSASYGNEKITF	TRB:TGTGCCAGCAGTGATCGACTGGGGGACTATGCTGAGCAGTTCTTC;TRA:TGTGCTTTGAGTGCGTCCTATGGAAATGAGAAAATAACTTTT		TRB:gene
antiPD1	clonotype298	1	0.0005800464037122	TRB:CASSDAGSNTGQLYF;TRA:CAVSANSAGNKLTF	TRB:TGTGCCAGCAGTGATGCAGGGTCAAACACCGGGCAGCTCTACTTT;TRA:TGCGCAGTCAGTGCTAACAGTGCAGGGAACAAGCTAACTTTT		TRB:gene
antiPD1	clonotype299	1	0.0005800464037122	TRB:CASSQGTDSDYTF;TRA:CALGPMSNYNVLYF	TRB:TGTGCCAGCAGCCAAGGGACAGACTCCGACTACACCTTC;TRA:TGTGCTCTGGGTCCCATGTCTAATTACAACGTGCTTTACTTC
antiPD1	clonotype300	1	0.0005800464037122	TRB:CASRDWGVAEQFF;TRB:CASSRLGGTGQLYF;TRA:CACIASSSFSKLVF;TRA:CALGDLTGANTGKLTF	TRB:TGTGCCAGCAGAGACTGGGGGGTTGCTGAGCAGTTCTTC;TRB:TGTGCCAGCAGCCGACTGGGGGGCACCGGGCAGCTCTACTTT;TRA:TGCGCTTGTATAGCATCCTCCTCCTTCAGCAAGCTGGTGTTT;TRA:TGTGCTCTGGGTGACCTCACTGGAGCTAACACTGGAAAGCTCACGTTT
antiPD1	clonotype301	1	0.0005800464037122	TRB:CASRDWGGYEQYF;TRA:CALSDTEGADRLTF	TRB:TGTGCCAGCAGGGACTGGGGGGGCTATGAACAGTACTTC;TRA:TGTGCTTTGAGTGATACAGAAGGTGCAGATAGACTCACCTTT
antiPD1	clonotype302	1	0.0005800464037122	TRB:CGARDLRLSNERLFF;TRA:CALRRNNYAQGLTF	TRB:TGTGGTGCTAGGGATCTGAGGCTTTCCAACGAAAGATTATTTTTC;TRA:TGCGCTCTGAGGCGAAATAACTATGCCCAGGGATTAACCTTC
antiPD1	clonotype303	1	0.0005800464037122	TRB:CASSQDGSQNTLYF;TRA:CAASAITGNTGKLIF	TRB:TGTGCCAGCAGCCAAGACGGCAGCCAAAACACCTTGTACTTT;TRA:TGTGCTGCAAGTGCTATAACAGGCAATACCGGAAAACTCATCTTT
antiPD1	clonotype304	1	0.0005800464037122	TRB:CASSQDPANTEVFF;TRA:CAVSARTGNTGKLIF	TRB:TGTGCCAGCAGCCAAGATCCTGCAAACACAGAAGTCTTCTTT;TRA:TGCGCAGTCAGTGCGAGGACAGGCAATACCGGAAAACTCATCTTT
antiPD1	clonotype305	1	0.0005800464037122	TRB:CASSPTGVSYEQYF;TRA:CAMRDPSNTNKVVF	TRB:TGTGCCAGCAGCCCCACTGGGGTCTCCTATGAACAGTACTTC;TRA:TGTGCTATGAGAGACCCTTCCAATACCAACAAAGTCGTCTTT
antiPD1	clonotype306	1	0.0005800464037122	TRB:CASSFSSYEQYF;TRA:CAMRDNTNTGKLTF	TRB:TGTGCAAGCAGCTTCAGCTCCTATGAACAGTACTTC;TRA:TGTGCTATGAGAGATAACACCAATACAGGCAAATTAACCTTT
antiPD1	clonotype307	1	0.0005800464037122	TRB:CASSLGTYEQYF;TRA:CALSDRAGGYKVVF	TRB:TGTGCCAGCAGTCTGGGGACATATGAACAGTACTTC;TRA:TGTGCTCTGAGTGATCGGGCTGGAGGCTATAAAGTGGTCTTT
antiPD1	clonotype308	1	0.0005800464037122	TRB:CASSLGDWVQYF;TRA:CAASPITGNTGKLIF	TRB:TGTGCCAGCAGTTTAGGGGACTGGGTACAGTACTTC;TRA:TGTGCAGCAAGCCCCATAACAGGCAATACCGGAAAACTCATCTTT
antiPD1	clonotype309	1	0.0005800464037122	TRB:CASSDRGVSYEQYF;TRA:CAMRGDSNYQLIW	TRB:TGTGCCAGCAGTGATCGGGGGGTCTCCTATGAACAGTACTTC;TRA:TGTGCTATGAGAGGGGATAGCAACTATCAGTTGATCTGG		TRB:gene
antiPD1	clonotype310	1	0.0005800464037122	TRB:CASSDHRIANTEVFF;TRA:CVVGDRGSALGRLHF	TRB:TGTGCCAGCAGTGATCACCGCATTGCAAACACAGAAGTCTTCTTT;TRA:TGTGTGGTGGGCGATAGAGGTTCAGCCTTAGGGAGGCTGCATTTT	TRA:gene	TRB:gene
antiPD1	clonotype311	1	0.0005800464037122	TRB:CASSSGTANTEVFF;TRA:CALSDDPGGNYKPTF	TRB:TGTGCCAGCAGCTCCGGGACAGCAAACACAGAAGTCTTCTTT;TRA:TGTGCTCTGAGTGATGACCCAGGAGGAAACTACAAACCTACGTTT
antiPD1	clonotype312	1	0.0005800464037122	TRB:CASSPQENTLYF;TRA:CALGARNSNNRIFF	TRB:TGTGCAAGCAGCCCCCAGGAAAACACCTTGTACTTT;TRA:TGTGCTCTGGGTGCCCGGAATAGCAATAACAGAATCTTCTTT
antiPD1	clonotype313	1	0.0005800464037122	TRB:CASSLLGYEQYF;TRA:CALSADNTNTGKLTF	TRB:TGTGCCAGCAGTTTACTGGGGTATGAACAGTACTTC;TRA:TGTGCTCTGAGTGCGGATAACACCAATACAGGCAAATTAACCTTT
antiPD1	clonotype314	1	0.0005800464037122	TRB:CASRTGTGIYEQYF;TRB:CASSLQGADTGQLYF;TRA:CALSQNTGGLSGKLTF	TRB:TGTGCCAGCAGAACCGGGACAGGCATCTATGAACAGTACTTC;TRB:TGTGCCAGCAGTCTACAGGGGGCAGACACCGGGCAGCTCTACTTT;TRA:TGCGCTCTGAGTCAGAATACTGGAGGACTAAGTGGTAAATTAACATTC		TRB:gene
antiPD1	clonotype315	1	0.0005800464037122	TRB:CASSDWGAQNTLYF;TRA:CALGAFNVGDNSKLIW	TRB:TGTGCCAGCAGTGATTGGGGGGCCCAAAACACCTTGTACTTT;TRA:TGTGCTCTGGGTGCCTTCAATGTTGGTGACAACAGTAAGCTGATTTGG		TRB:gene
antiPD1	clonotype316	1	0.0005800464037122	TRB:CASGRLGGQDTQYF;TRA:CAVSLVLNTGANTGKLTF	TRB:TGTGCCAGCGGCCGACTGGGGGGTCAAGACACCCAGTACTTT;TRA:TGTGCAGTGAGCCTGGTCCTTAACACTGGAGCTAACACTGGAAAGCTCACGTTT	TRB:gene	TRB:gene
antiPD1	clonotype317	1	0.0005800464037122	TRB:CASSDRGQGNQAPLF;TRA:CAMREGSSSFSKLVF	TRB:TGTGCCAGCAGTGATAGGGGACAGGGGAACCAGGCTCCGCTTTTT;TRA:TGTGCTATGAGAGAGGGCTCCTCCTCCTTCAGCAAGCTGGTGTTT		TRB:gene
antiPD1	clonotype318	1	0.0005800464037122	TRB:CASSFLGYEQYF;TRA:CAAGANYGNEKITF	TRB:TGTGCCAGCAGCTTCCTGGGATATGAACAGTACTTC;TRA:TGCGCAGCAGGGGCCAACTATGGAAATGAGAAAATAACTTTT
antiPD1	clonotype319	1	0.0005800464037122	TRB:CASSPQGPTLYF;TRA:CAAGSNYGNEKITF	TRB:TGTGCCAGCAGCCCTCAGGGACCCACGCTGTATTTT;TRA:TGCGCAGCAGGTAGTAACTATGGAAATGAGAAAATAACTTTT
antiPD1	clonotype320	1	0.0005800464037122	TRB:CASSDASDRGLEQYF;TRA:CAARYYAQGLTF	TRB:TGTGCCAGCAGTGATGCATCGGACAGGGGGCTTGAACAGTACTTC;TRA:TGTGCAGCAAGGTACTATGCCCAGGGATTAACCTTC		TRB:gene
antiPD1	clonotype321	1	0.0005800464037122	TRB:CASRKNTLYF;TRA:CAADANYGNEKITF	TRB:TGTGCCAGCCGGAAAAACACCTTGTACTTT;TRA:TGTGCAGCCGATGCCAACTATGGAAATGAGAAAATAACTTTT		TRB:gene
antiPD1	clonotype322	1	0.0005800464037122	TRB:CASSEGLGDAEQFF;TRA:CAASGGTGYQNFYF	TRB:TGTGCCAGCAGTGAAGGACTGGGGGATGCTGAGCAGTTCTTC;TRA:TGTGCAGCAAGTGGGGGCACGGGTTACCAGAACTTCTATTTT		TRB:gene
antiPD1	clonotype323	1	0.0005800464037122	TRB:CGARGGQFSGNTLYF;TRA:CAASANYGNEKITF	TRB:TGTGGTGCTAGGGGGGGACAATTTTCTGGAAATACGCTCTATTTT;TRA:TGTGCAGCAAGCGCCAACTATGGAAATGAGAAAATAACTTTT
antiPD1	clonotype324	1	0.0005800464037122	TRB:CASSLEGAEVFF;TRA:CAASARGSSGNKLIF	TRB:TGTGCCAGCAGCTTAGAGGGGGCAGAGGTCTTCTTT;TRA:TGTGCAGCAAGTGCACGGGGGAGCAGTGGCAACAAGCTCATCTTT
antiPD1	clonotype325	1	0.0005800464037122	TRB:CASSNVWGQDTQYF;TRA:CALSGDTGNYKYVF	TRB:TGTGCCAGCAGTAACGTCTGGGGACAAGACACCCAGTACTTT;TRA:TGTGCTCTGAGTGGGGATACAGGAAACTACAAATACGTCTTT		TRB:gene
antiPD1	clonotype326	1	0.0005800464037122	TRB:CASSRDISQNTLYF	TRB:TGTGCTAGCAGCCGGGACATTAGTCAAAACACCTTGTACTTT	TRB:gene
antiPD1	clonotype327	1	0.0005800464037122	TRB:CASSSGTDYAEQFF	TRB:TGTGCTAGCAGTTCTGGGACGGACTATGCTGAGCAGTTCTTC	TRB:gene
antiPD1	clonotype328	1	0.0005800464037122	TRB:CASSLPGHQDTQYF	TRB:TGTGCTAGCAGTTTACCCGGACACCAAGACACCCAGTACTTT	TRB:gene
antiPD1	clonotype329	1	0.0005800464037122	TRB:CASSQRTGNTGQLYF	TRB:TGTGCCAGCAGCCAACGGACAGGGAACACCGGGCAGCTCTACTTT
antiPD1	clonotype330	1	0.0005800464037122	TRB:CASSQGLPVAETLYF	TRB:TGTGCCAGCAGCCAGGGACTGCCTGTTGCAGAAACGCTGTATTTT
antiPD1	clonotype331	1	0.0005800464037122	TRB:CASSPDRVNTLYF	TRB:TGTGCCAGCAGCCCCGACAGGGTAAACACCTTGTACTTT
antiPD1	clonotype332	1	0.0005800464037122	TRB:CASSYSGEDTQYF	TRB:TGTGCCAGCAGCTACTCAGGGGAAGACACCCAGTACTTT
antiPD1	clonotype333	1	0.0005800464037122	TRB:CASSSTANSDYTF	TRB:TGTGCCAGCAGCTCCACAGCAAACTCCGACTACACCTTC
antiPD1	clonotype334	1	0.0005800464037122	TRB:CASSWDNAETLYF	TRB:TGTGCCAGCAGCTGGGACAATGCAGAAACGCTGTATTTT
antiPD1	clonotype335	1	0.0005800464037122	TRB:CASSGTGGARQYF	TRB:TGTGCCAGCAGTGGGACTGGGGGGGCGCGTCAGTACTTC
antiPD1	clonotype336	1	0.0005800464037122	TRB:CASSFLGVYEQYF	TRB:TGTGCCAGCAGTTTCCTGGGGGTGTATGAACAGTACTTC
antiPD1	clonotype337	1	0.0005800464037122	TRB:CASSFTGQNTLYF	TRB:TGTGCCAGCAGTTTTACGGGTCAAAACACCTTGTACTTT
antiPD1	clonotype338	1	0.0005800464037122	TRB:CASSQDRGRERLFF	TRB:TGTGCCAGCAGCCAAGATCGGGGGCGCGAAAGATTATTTTTC
antiPD1	clonotype339	1	0.0005800464037122	TRB:CASSRQGTGDTQYF	TRB:TGTGCCAGCAGTCGACAGGGGACGGGGGACACCCAGTACTTT
antiPD1	clonotype340	1	0.0005800464037122	TRB:CASSEGTGSAETLYF;TRA:CAPYGNYKYVF	TRB:TGTGCCAGCAGTGAGGGGACTGGTAGTGCAGAAACGCTGTATTTT;TRA:TGTGCCCCCTACGGAAACTACAAATACGTCTTT		TRB:gene
antiPD1	clonotype341	1	0.0005800464037122	TRB:CASGQGAANERLFF;TRA:CATDATNAYKVIF;TRA:CATPNSAGNKLTF	TRB:TGTGCTAGCGGACAGGGGGCGGCCAACGAAAGATTATTTTTC;TRA:TGTGCTACTGATGCCACAAATGCTTACAAAGTCATCTTT;TRA:TGTGCTACACCTAACAGTGCAGGGAACAAGCTAACTTTT	TRB:gene
antiPD1	clonotype342	1	0.0005800464037122	TRB:CASSQEGGANSDYTF;TRA:CILRVSSNTNKVVF	TRB:TGTGCCAGCAGCCAAGAGGGGGGTGCAAACTCCGACTACACCTTC;TRA:TGTATCCTGAGAGTCTCTTCCAATACCAACAAAGTCGTCTTT
antiPD1	clonotype343	1	0.0005800464037122	TRB:CASSQDWGATGQLYF;TRA:CATAGTGGYKVVF	TRB:TGTGCCAGCAGCCAAGATTGGGGGGCCACCGGGCAGCTCTACTTT;TRA:TGTGCTACTGCCGGGACTGGAGGCTATAAAGTGGTCTTT
antiPD1	clonotype344	1	0.0005800464037122	TRB:CASSLALRTEVFF;TRA:CAPNYGNEKITF	TRB:TGTGCCAGCAGTTTAGCGCTAAGGACAGAAGTCTTCTTT;TRA:TGTGCTCCTAACTATGGAAATGAGAAAATAACTTTT
antiPD1	clonotype345	1	0.0005800464037122	TRB:CASSADWENQDTQYF;TRA:CAADTNAYKVIF	TRB:TGTGCCAGCAGTGCCGACTGGGAGAACCAAGACACCCAGTACTTT;TRA:TGTGCTGCTGACACAAATGCTTACAAAGTCATCTTT		TRB:gene
antiPD1	clonotype346	1	0.0005800464037122	TRB:CASSQDWGGAGQLYF;TRA:CAIDTEGADRLTF	TRB:TGTGCCAGCAGCCAAGACTGGGGGGGCGCCGGGCAGCTCTACTTT;TRA:TGTGCTATAGATACAGAAGGTGCAGATAGACTCACCTTT
antiPD1	clonotype347	1	0.0005800464037122	TRB:CASSPGQGTGQLYF;TRB:CASSPHRAANTEVFF;TRA:CAAEAGGNYKYVF;TRA:CAASEGNYGNEKITF	TRB:TGTGCTAGCAGTCCGGGACAGGGTACCGGGCAGCTCTACTTT;TRB:TGTGCCAGCAGCCCCCACCGGGCTGCAAACACAGAAGTCTTCTTT;TRA:TGTGCTGCTGAGGCCGGAGGAAACTACAAATACGTCTTT;TRA:TGTGCAGCAAGTGAGGGCAACTATGGAAATGAGAAAATAACTTTT
antiPD1	clonotype348	1	0.0005800464037122	TRB:CASSRDRSQNTLYF;TRA:CAIDRNNNNAPRF	TRB:TGTGCTAGCAGTAGAGATCGAAGTCAAAACACCTTGTACTTT;TRA:TGTGCTATAGATCGAAATAACAACAATGCCCCACGATTT
antiPD1	clonotype349	1	0.0005800464037122	TRB:CASSPGTGVEQYF;TRA:CAALNTNTGKLTF	TRB:TGTGCCAGCAGTCCCGGGACAGGGGTTGAACAGTACTTC;TRA:TGTGCTGCTCTTAACACCAATACAGGCAAATTAACCTTT
antiPD1	clonotype350	1	0.0005800464037122	TRB:CASSLDRYAEQFF;TRA:CALELTNTGKLTF	TRB:TGTGCCAGCAGTTTGGACAGGTATGCTGAGCAGTTCTTC;TRA:TGTGCTTTGGAACTCACCAATACAGGCAAATTAACCTTT
antiPD1	clonotype351	1	0.0005800464037122	TRB:CASSFTAGNTLYF;TRA:CAAEGDYANKMIF	TRB:TGTGCCAGCAGTTTTACAGCTGGAAATACGCTCTATTTT;TRA:TGTGCTGCTGAAGGGGACTATGCAAACAAGATGATCTTT
antiPD1	clonotype352	1	0.0005800464037122	TRB:CASSLVGGRSAETLYF;TRB:CASSQLGSQNTLYF;TRA:CAASGPSSFSKLVF;TRA:CALERTGYQNFYF	TRB:TGTGCAAGCAGCTTAGTGGGGGGGCGTAGTGCAGAAACGCTGTATTTT;TRB:TGTGCCAGCAGCCAACTGGGGTCTCAAAACACCTTGTACTTT;TRA:TGTGCTGCAAGTGGGCCCTCCTCCTTCAGCAAGCTGGTGTTT;TRA:TGTGCTTTGGAACGCACGGGTTACCAGAACTTCTATTTT
antiPD1	clonotype353	1	0.0005800464037122	TRB:CASSHGVDSYEQYF;TRA:CAGPNTGNYKYVF;TRA:CVRATNSAGNKLTF	TRB:TGTGCCAGCAGCCATGGGGTAGACTCCTATGAACAGTACTTC;TRA:TGTGCTGGCCCTAATACAGGAAACTACAAATACGTCTTT;TRA:TGTGTCCGTGCGACTAACAGTGCAGGGAACAAGCTAACTTTT
antiPD1	clonotype354	1	0.0005800464037122	TRB:CASSSDWGGYEQYF;TRA:CALERYNQGKLIF	TRB:TGTGCCAGCAGCTCGGACTGGGGGGGCTATGAACAGTACTTC;TRA:TGTGCTTTGGAACGTTATAACCAGGGGAAGCTTATCTTT
antiPD1	clonotype355	1	0.0005800464037122	TRB:CTCSADRDEQYF;TRA:CATDSNYQLIW	TRB:TGCACCTGCAGTGCAGACAGGGATGAACAGTACTTC;TRA:TGTGCTACTGATAGCAACTATCAGTTGATCTGG	TRB:gene
antiPD1	clonotype356	1	0.0005800464037122	TRB:CASSPGQTNSDYTF;TRA:CAVSNMGYKLTF	TRB:TGTGCTAGCAGTCCGGGACAGACAAACTCCGACTACACCTTC;TRA:TGTGCAGTCTCCAACATGGGCTACAAACTTACCTTC	TRB:gene
antiPD1	clonotype357	1	0.0005800464037122	TRB:CASSVGGGTGQLYF;TRB:CGAGPGTGGRDNQAPLF;TRA:CAAETNTGYQNFYF	TRB:TGTGCTAGCAGTGTTGGGGGGGGCACCGGGCAGCTCTACTTT;TRB:TGTGGTGCTGGTCCCGGGACAGGGGGCAGAGACAACCAGGCTCCGCTTTTT;TRA:TGTGCTGCTGAGACTAACACGGGTTACCAGAACTTCTATTTT	TRB:gene
antiPD1	clonotype358	1	0.0005800464037122	TRB:CASSWGASAETLYF;TRA:CALSDSNYQLIW	TRB:TGTGCTAGCAGTTGGGGGGCTAGTGCAGAAACGCTGTATTTT;TRA:TGTGCTCTGAGTGATAGCAACTATCAGTTGATCTGG	TRB:gene
antiPD1	clonotype359	1	0.0005800464037122	TRB:CASSLEGANTEVFF;TRA:CAMRNMGYKLTF	TRB:TGTGCTAGCAGTTTAGAGGGCGCAAACACAGAAGTCTTCTTT;TRA:TGTGCTATGCGCAACATGGGCTACAAACTTACCTTC	TRB:gene
antiPD1	clonotype360	1	0.0005800464037122	TRB:CASSLGLGGEQYF;TRA:CAAEAENAGAKLTF	TRB:TGTGCCAGCAGCTTAGGACTGGGGGGTGAACAGTACTTC;TRA:TGTGCTGCTGAGGCAGAGAATGCAGGTGCCAAGCTCACATTC
antiPD1	clonotype361	1	0.0005800464037122	TRB:CASSLQNYAEQFF;TRA:CAAVLSGSFNKLTF	TRB:TGTGCCAGCAGTCTCCAAAACTATGCTGAGCAGTTCTTC;TRA:TGTGCTGCCGTGTTATCTGGTAGCTTCAATAAGTTGACCTTT
antiPD1	clonotype362	1	0.0005800464037122	TRB:CASRHWGQNTLYF;TRA:CAVERAGNTGKLIF	TRB:TGTGCCAGCAGGCACTGGGGGCAAAACACCTTGTACTTT;TRA:TGTGCTGTTGAGAGAGCAGGCAATACCGGAAAACTCATCTTT
antiPD1	clonotype363	1	0.0005800464037122	TRB:CASSWDSSYEQYF;TRA:CAMVASSGSWQLIF	TRB:TGTGCCAGCAGTTGGGACAGCTCCTATGAACAGTACTTC;TRA:TGTGCTATGGTTGCATCTTCTGGCAGCTGGCAACTCATCTTT
antiPD1	clonotype364	1	0.0005800464037122	TRB:CASSERLGSSYEQYF;TRA:CAIDPMSNYNVLYF	TRB:TGTGCCAGCAGTGAGAGACTGGGGAGCTCCTATGAACAGTACTTC;TRA:TGTGCTATAGATCCGATGTCTAATTACAACGTGCTTTACTTC		TRB:gene
antiPD1	clonotype365	1	0.0005800464037122	TRB:CASSDELGGNYAEQFF;TRA:CALDAGAKLTF	TRB:TGTGCCAGCAGTGATGAACTGGGGGGGAACTATGCTGAGCAGTTCTTC;TRA:TGTGCTCTAGACGCAGGTGCCAAGCTCACATTC		TRB:gene
antiPD1	clonotype366	1	0.0005800464037122	TRB:CASSDATGGGYAEQFF;TRA:CAARESNYQLIW	TRB:TGTGCCAGCAGTGATGCAACTGGGGGGGGCTATGCTGAGCAGTTCTTC;TRA:TGTGCAGCAAGGGAGAGCAACTATCAGTTGATCTGG		TRB:gene
antiPD1	clonotype367	1	0.0005800464037122	TRB:CASRLGVSPYEQYF;TRA:CANSGTYQRF	TRB:TGTGCTAGCAGGCTCGGGGTGTCTCCCTATGAACAGTACTTC;TRA:TGTGCTAATTCTGGGACTTACCAGAGGTTT	TRB:gene
antiPD1	clonotype368	1	0.0005800464037122	TRB:CASSQDWVHYAEQFF;TRA:CAASTVSNNRLTL	TRB:TGTGCCAGCAGCCAAGATTGGGTCCACTATGCTGAGCAGTTCTTC;TRA:TGTGCAGCAAGCACGGTCAGCAACAACAGACTTACTTTG
antiPD1	clonotype369	1	0.0005800464037122	TRB:CASSHEDRGGAEQFF;TRA:CAVTNTGYQNFYF	TRB:TGTGCCAGCAGCCACGAGGACAGGGGAGGGGCTGAGCAGTTCTTC;TRA:TGTGCAGTTACGAACACGGGTTACCAGAACTTCTATTTT
antiPD1	clonotype370	1	0.0005800464037122	TRB:CASSRQYQDTQYF;TRA:CAMERKASSSFSKLVF;TRA:CAMERTAGNTGKLIF	TRB:TGTGCCAGCAGCCGACAGTACCAAGACACCCAGTACTTT;TRA:TGTGCTATGGAACGTAAAGCATCCTCCTCCTTCAGCAAGCTGGTGTTT;TRA:TGTGCTATGGAACGGACAGCAGGCAATACCGGAAAACTCATCTTT
antiPD1	clonotype371	1	0.0005800464037122	TRB:CASSWTNQDTQYF;TRA:CAASANSAGNKLTF;TRA:CARGGTGGYKVVF	TRB:TGTGCCAGCAGTTGGACAAACCAAGACACCCAGTACTTT;TRA:TGTGCTGCAAGTGCAAACAGTGCAGGGAACAAGCTAACTTTT;TRA:TGTGCTCGAGGGGGGACTGGAGGCTATAAAGTGGTCTTT
antiPD1	clonotype372	1	0.0005800464037122	TRB:CASGTVANTEVFF;TRB:CASSLDSAETLYF;TRA:CALQGGRALIF;TRA:CAVSAINNAGAKLTF	TRB:TGTGCCAGCGGGACAGTTGCAAACACAGAAGTCTTCTTT;TRB:TGTGCCAGCAGTTTAGACAGTGCAGAAACGCTGTATTTT;TRA:TGCGCTCTTCAGGGAGGCAGAGCTCTGATATTT;TRA:TGTGCTGTGAGCGCGATCAATAATGCAGGTGCCAAGCTCACATTC
antiPD1	clonotype373	1	0.0005800464037122	TRB:CASSQDGGLAEQFF;TRA:CAMRVSSNNRIFF	TRB:TGTGCCAGCAGCCAAGATGGGGGGCTGGCTGAGCAGTTCTTC;TRA:TGTGCTATGAGAGTTAGTAGCAATAACAGAATCTTCTTT
antiPD1	clonotype374	1	0.0005800464037122	TRB:CASSPTGGVYEQYF;TRA:CALSDYNQGKLIF;TRA:CAMREYTNTGKLTF	TRB:TGTGCCAGCAGCCCTACTGGGGGGGTCTATGAACAGTACTTC;TRA:TGTGCTCTGAGTGATTATAACCAGGGGAAGCTTATCTTT;TRA:TGTGCTATGAGAGAGTACACCAATACAGGCAAATTAACCTTT
antiPD1	clonotype375	1	0.0005800464037122	TRB:CTCSAGQYEQYF;TRA:CAALDYNQGKLIF	TRB:TGCACCTGCAGTGCGGGACAGTATGAACAGTACTTC;TRA:TGTGCAGCATTAGATTATAACCAGGGGAAGCTTATCTTT	TRB:gene
antiPD1	clonotype376	1	0.0005800464037122	TRB:CASSLGQNTEVFF;TRA:CATDRSGSFNKLTF	TRB:TGTGCCAGCAGCTTAGGGCAGAACACAGAAGTCTTCTTT;TRA:TGTGCTACTGATCGCTCTGGTAGCTTCAATAAGTTGACCTTT
antiPD1	clonotype377	1	0.0005800464037122	TRB:CASSLGGQNTLYF;TRA:CAASPNTNKVVF	TRB:TGTGCCAGCAGCTTAGGGGGCCAAAACACCTTGTACTTT;TRA:TGTGCTGCAAGTCCCAATACCAACAAAGTCGTCTTT
antiPD1	clonotype378	1	0.0005800464037122	TRB:CASRGDRGREQYF;TRA:CAVSLNNYAQGLTF	TRB:TGTGCCAGCAGGGGGGACAGGGGGCGCGAACAGTACTTC;TRA:TGTGCAGTGAGTCTAAATAACTATGCCCAGGGATTAACCTTC
antiPD1	clonotype379	1	0.0005800464037122	TRB:CASRDSSGNTLYF;TRA:CAVRSGSGGKLTL	TRB:TGTGCCAGCAGGGACTCTTCTGGAAATACGCTCTATTTT;TRA:TGTGCTGTGAGATCTGGCAGTGGTGGAAAACTCACTTTG
antiPD1	clonotype380	1	0.0005800464037122	TRB:CASSLERGEEQFF;TRA:CAPNTGYQNFYF	TRB:TGTGCCAGCAGTTTAGAGAGGGGAGAGGAGCAGTTCTTC;TRA:TGTGCTCCGAACACGGGTTACCAGAACTTCTATTTT
antiPD1	clonotype381	1	0.0005800464037122	TRB:CASSFGLGDYEQYF;TRA:CATDEYYNQGKLIF	TRB:TGTGCCAGCAGCTTTGGACTGGGGGACTATGAACAGTACTTC;TRA:TGTGCTACAGATGAGTATTATAACCAGGGGAAGCTTATCTTT
antiPD1	clonotype382	1	0.0005800464037122	TRB:CASRQGFSQNTLYF;TRA:CAVSPSNTNKVVF	TRB:TGTGCCAGCAGGCAGGGGTTTAGTCAAAACACCTTGTACTTT;TRA:TGTGCTGTGAGCCCTTCCAATACCAACAAAGTCGTCTTT
antiPD1	clonotype383	1	0.0005800464037122	TRB:CTCSAIAETLYF;TRA:CVLSDNYAQGLTF	TRB:TGCACCTGCAGTGCAATTGCAGAAACGCTGTATTTT;TRA:TGTGTTTTGAGCGATAACTATGCCCAGGGATTAACCTTC	TRB:gene
antiPD1	clonotype384	1	0.0005800464037122	TRB:CTCSAEGREQYF;TRA:CAFGTNTGKLTF	TRB:TGCACCTGCAGTGCAGAAGGGAGAGAACAGTACTTC;TRA:TGTGCTTTTGGCACCAATACAGGCAAATTAACCTTT	TRB:gene
antiPD1	clonotype385	1	0.0005800464037122	TRB:CASSTGQNERLFF;TRA:CAVASSGSWQLIF	TRB:TGTGCCAGCAGCACGGGACAGAACGAAAGATTATTTTTC;TRA:TGCGCAGTAGCATCTTCTGGCAGCTGGCAACTCATCTTT
antiPD1	clonotype386	1	0.0005800464037122	TRB:CASSLDRADTQYF;TRA:CASSPASSGSWQLIF	TRB:TGTGCCAGCAGCTTAGACAGGGCAGACACCCAGTACTTT;TRA:TGTGCTTCGTCCCCCGCATCTTCTGGCAGCTGGCAACTCATCTTT
antiPD1	clonotype387	1	0.0005800464037122	TRB:CASSRDPGQDTQYF;TRA:CAVTPPSNMGYKLTF	TRB:TGTGCTAGCAGTAGAGATCCTGGGCAAGACACCCAGTACTTT;TRA:TGTGCAGTTACCCCCCCTAGCAACATGGGCTACAAACTTACCTTC
antiPD1	clonotype388	1	0.0005800464037122	TRB:CASSQEGANSDYTF;TRA:CALRDYSNNRLTL	TRB:TGTGCCAGCAGCCAAGAAGGAGCAAACTCCGACTACACCTTC;TRA:TGCGCTCTGAGGGACTACAGCAACAACAGACTTACTTTG
antiPD1	clonotype389	1	0.0005800464037122	TRB:CASSPQGSANERLFF;TRA:CALCSGYNKLTF	TRB:TGTGCCAGCAGCCCCCAGGGGAGTGCCAACGAAAGATTATTTTTC;TRA:TGTGCCCTTTGCTCGGGATACAACAAACTCACTTTT
antiPD1	clonotype390	1	0.0005800464037122	TRB:CAWSLDRAANTGQLYF;TRA:CAVSAPAEGADRLTF	TRB:TGTGCCTGGAGTCTAGACAGGGCCGCAAACACCGGGCAGCTCTACTTT;TRA:TGTGCTGTGAGCGCTCCGGCAGAAGGTGCAGATAGACTCACCTTT
antiPD1	clonotype391	1	0.0005800464037122	TRB:CAWSGGRIFSNERLFF;TRA:CAPMATGGNNKLTF	TRB:TGTGCCTGGAGTGGAGGCAGAATTTTTTCCAACGAAAGATTATTTTTC;TRA:TGTGCCCCTATGGCTACTGGAGGCAATAATAAGCTGACTTTT
antiPD1	clonotype392	1	0.0005800464037122	TRB:CASSPIGGETLYF;TRA:CAVSLVTGSGGKLTL	TRB:TGTGCCAGCAGCCCCATAGGGGGGGAAACGCTGTATTTT;TRA:TGTGCTGTGAGCCTAGTTACTGGCAGTGGTGGAAAACTCACTTTG
antiPD1	clonotype393	1	0.0005800464037122	TRB:CASSWGAQDTQYF;TRA:CALGDHYGNEKITF	TRB:TGTGCCAGCAGCTGGGGGGCCCAAGACACCCAGTACTTT;TRA:TGTGCTCTGGGTGATCACTATGGAAATGAGAAAATAACTTTT
antiPD1	clonotype394	1	0.0005800464037122	TRB:CASRTGDQDTQYF;TRA:CALRTSSGQKLVF	TRB:TGTGCCAGCAGGACTGGGGACCAAGACACCCAGTACTTT;TRA:TGTGCTCTGAGGACTTCAAGTGGCCAGAAGCTGGTTTTT
antiPD1	clonotype395	1	0.0005800464037122	TRB:CASSRGQVGNTLYF;TRA:CASRSSNTNKVVF	TRB:TGTGCTAGCAGTAGAGGGCAGGTTGGAAATACGCTCTATTTT;TRA:TGTGCTTCCAGATCTTCCAATACCAACAAAGTCGTCTTT
antiPD1	clonotype396	1	0.0005800464037122	TRB:CASSPRDWDEQYF;TRA:CALGPYAQGLTF	TRB:TGTGCAAGCAGCCCCCGGGACTGGGATGAACAGTACTTC;TRA:TGTGCTCTGGGCCCCTATGCCCAGGGATTAACCTTC
antiPD1	clonotype397	1	0.0005800464037122	TRB:CASSLDRGQEQYF;TRA:CALHNTNTGKLTF	TRB:TGTGCCAGCAGTTTGGACAGGGGGCAAGAACAGTACTTC;TRA:TGTGCTCTCCATAACACCAATACAGGCAAATTAACCTTT
antiPD1	clonotype398	1	0.0005800464037122	TRB:CASSYGQINSPLYF;TRA:CALRITGNTGKLIF	TRB:TGTGCCAGCAGCTATGGACAAATTAATTCGCCCCTCTACTTT;TRA:TGTGCTTTGAGGATAACAGGCAATACCGGAAAACTCATCTTT
antiPD1	clonotype399	1	0.0005800464037122	TRB:CASSQDEAPTERLFF;TRA:CAARSSGGSNYKLTF	TRB:TGTGCCAGCAGCCAAGATGAGGCCCCCACCGAAAGATTATTTTTC;TRA:TGTGCTGCAAGGTCCAGTGGAGGCAGCAATTACAAACTGACATTT
antiPD1	clonotype400	1	0.0005800464037122	TRB:CASSHGGSYEQYF;TRA:CAASPNQGGSAKLIF	TRB:TGTGCCAGCAGCCATGGAGGCTCCTATGAACAGTACTTC;TRA:TGTGCTGCAAGTCCTAATCAAGGAGGGTCTGCGAAGCTCATCTTT
antiPD1	clonotype401	1	0.0005800464037122	TRB:CASTLGGFAEQFF;TRA:CAVSPLSGGNYKPTF	TRB:TGTGCCAGCACCCTGGGGGGGTTTGCTGAGCAGTTCTTC;TRA:TGCGCAGTCAGCCCCCTCTCAGGAGGAAACTACAAACCTACGTTT
antiPD1	clonotype402	1	0.0005800464037122	TRB:CASSRDRGAEQFF;TRA:CALSDEGGSNAKLTF	TRB:TGTGCCAGCAGCCGGGACAGGGGTGCTGAGCAGTTCTTC;TRA:TGTGCTTTGAGTGATGAGGGAGGAAGCAATGCAAAGCTAACCTTC
antiPD1	clonotype403	1	0.0005800464037122	TRB:CASSNWGGNYAEQFF;TRA:CALGVHSNNRIFF	TRB:TGTGCCAGCAGCAACTGGGGGGGGAACTATGCTGAGCAGTTCTTC;TRA:TGTGCTCTGGGGGTTCATAGCAATAACAGAATCTTCTTT		TRB:gene
antiPD1	clonotype404	1	0.0005800464037122	TRB:CASSGTGGVQDTQYF;TRB:CASSLGQGTYEQYF;TRA:CAASASDTGYQNFYF	TRB:TGTGCCAGCAGTGGGACTGGGGGGGTCCAAGACACCCAGTACTTT;TRB:TGTGCCAGCAGCTTGGGACAGGGGACCTATGAACAGTACTTC;TRA:TGTGCTGCAAGTGCATCTGACACGGGTTACCAGAACTTCTATTTT		TRB:gene
antiPD1	clonotype405	1	0.0005800464037122	TRB:CASGDAGGDYAEQFF;TRA:CVVGDRGSALGRLHF	TRB:TGTGCCAGCGGTGATGCTGGGGGCGACTATGCTGAGCAGTTCTTC;TRA:TGTGTGGTGGGCGATAGAGGTTCAGCCTTAGGGAGGCTGCATTTT	TRA:gene;TRB:gene	TRB:gene
antiPD1	clonotype406	1	0.0005800464037122	TRB:CTCSADNTEVFF;TRA:CAVSALSGGSNYKLTF	TRB:TGCACCTGCAGTGCAGACAACACAGAAGTCTTCTTT;TRA:TGTGCTGTGAGCGCGCTCAGTGGAGGCAGCAATTACAAACTGACATTT	TRB:gene
antiPD1	clonotype407	1	0.0005800464037122	TRB:CASSLRAGGYEQYF;TRA:CAMREGWNSNNRIFF	TRB:TGTGCTAGCAGTTTAAGGGCTGGGGGTTATGAACAGTACTTC;TRA:TGTGCTATGAGAGAGGGCTGGAATAGCAATAACAGAATCTTCTTT	TRB:gene
antiPD1	clonotype408	1	0.0005800464037122	TRB:CASSGTGGYEQYF;TRA:CAAGDYANKMIF;TRA:CALSDHGGSNYKLTF	TRB:TGTGCAAGCAGCGGGACTGGGGGTTATGAACAGTACTTC;TRA:TGCGCAGCAGGGGACTATGCAAACAAGATGATCTTT;TRA:TGTGCTCTGAGTGATCATGGAGGCAGCAATTACAAACTGACATTT
antiPD1	clonotype409	1	0.0005800464037122	TRB:CASSDEGGWYAEQFF;TRA:CAMRSYGSSGNKLIF	TRB:TGTGCCAGCAGTGATGAAGGGGGATGGTATGCTGAGCAGTTCTTC;TRA:TGTGCTATGAGGTCTTATGGGAGCAGTGGCAACAAGCTCATCTTT		TRB:gene
antiPD1	clonotype410	1	0.0005800464037122	TRB:CASSSGLGGLEQYF;TRA:CAVDYSNNRLTL	TRB:TGTGCTAGCAGTTCGGGACTGGGGGGGCTTGAACAGTACTTC;TRA:TGTGCAGTAGACTACAGCAACAACAGACTTACTTTG	TRB:gene
antiPD1	clonotype411	1	0.0005800464037122	TRB:CASSQEGTGGVEQYF;TRA:CAASAGNYKYVF;TRA:CAASGGTGSNRLTF	TRB:TGTGCCAGCAGCCAAGAAGGGACAGGGGGCGTTGAACAGTACTTC;TRA:TGTGCAGCAAGTGCAGGAAACTACAAATACGTCTTT;TRA:TGTGCAGCAAGTGGAGGCACTGGGAGTAACAGGCTCACTTTT
antiPD1	clonotype412	1	0.0005800464037122	TRB:CASGERTGVHSDYTF;TRA:CAARASSGSWQLIF	TRB:TGTGCCAGCGGTGAGCGAACAGGGGTGCACTCCGACTACACCTTC;TRA:TGTGCAGCAAGGGCATCTTCTGGCAGCTGGCAACTCATCTTT	TRB:gene	TRB:gene
antiPD1	clonotype413	1	0.0005800464037122	TRB:CASSGGARGDTQYF;TRA:CAASISSNTNKVVF	TRB:TGTGCCAGCAGCGGGGGGGCGCGAGGAGACACCCAGTACTTT;TRA:TGTGCAGCAAGTATCTCTTCCAATACCAACAAAGTCGTCTTT
antiPD1	clonotype414	1	0.0005800464037122	TRB:CASSQDWGNYAEQFF;TRA:CAASRTSGSWQLIF	TRB:TGTGCCAGCAGCCAAGATTGGGGGAACTATGCTGAGCAGTTCTTC;TRA:TGTGCAGCAAGTCGGACTTCTGGCAGCTGGCAACTCATCTTT
antiPD1	clonotype415	1	0.0005800464037122	TRB:CASSTGTENTLYF;TRA:CAASASSGSWQLIF	TRB:TGTGCCAGCAGCACCGGGACAGAAAACACCTTGTACTTT;TRA:TGTGCAGCAAGTGCATCTTCTGGCAGCTGGCAACTCATCTTT
antiPD1	clonotype416	1	0.0005800464037122	TRB:CASSFGTAYEQYF;TRA:CAASRASSSFSKLVF	TRB:TGTGCCAGCAGCTTCGGGACAGCTTATGAACAGTACTTC;TRA:TGTGCAGCAAGTAGGGCATCCTCCTCCTTCAGCAAGCTGGTGTTT
antiPD1	clonotype417	1	0.0005800464037122	TRB:CASRPTGDSDYTF;TRA:CAASETGFASALTF	TRB:TGTGCCAGCAGACCAACAGGGGACTCCGACTACACCTTC;TRA:TGTGCAGCAAGTGAAACAGGCTTTGCAAGTGCGCTGACATTT
antiPD1	clonotype418	1	0.0005800464037122	TRB:CASSRGCTEVFF	TRB:TGTGCCAGCAGTAGGGGTTGCACAGAAGTCTTCTTT		TRB:gene
antiPD1	clonotype419	1	0.0005800464037122	TRB:CASSIGLYEQYF	TRB:TGTGCCAGCAGTATCGGTCTTTATGAACAGTACTTC		TRB:gene
antiPD1	clonotype420	1	0.0005800464037122	TRB:CASSSQNSDYTF	TRB:TGTGCCAGCAGTTCTCAGAACTCCGACTACACCTTC		TRB:gene
antiPD1	clonotype421	1	0.0005800464037122	TRA:CAMSTPDYSNNRLTL	TRA:TGTGCTATGAGTACCCCGGACTACAGCAACAACAGACTTACTTTG
antiPD1	clonotype422	1	0.0005800464037122	TRA:CVLEATSSGQKLVF	TRA:TGTGTTCTGGAAGCAACTTCAAGTGGCCAGAAGCTGGTTTTT
antiPD1	clonotype423	1	0.0005800464037122	TRA:CALSDWNNNAPRF	TRA:TGTGCTTTGAGTGACTGGAACAACAATGCCCCACGATTT
antiPD1	clonotype424	1	0.0005800464037122	TRA:CAVSPRNNYAQGLTF	TRA:TGTGCAGTGAGCCCTCGAAATAACTATGCCCAGGGATTAACCTTC
antiPD1	clonotype425	1	0.0005800464037122	TRA:CAVSIGTNAYKVIF	TRA:TGTGCTGTGAGCATCGGCACAAATGCTTACAAAGTCATCTTT
antiPD1	clonotype426	1	0.0005800464037122	TRB:CASSYWGGAETLYF	TRB:TGTGCCAGCAGCTACTGGGGGGGTGCAGAAACGCTGTATTTT
antiPD1	clonotype427	1	0.0005800464037122	TRB:CASSSGLGGYEQYF	TRB:TGTGCCAGCAGCTCGGGACTGGGGGGCTATGAACAGTACTTC
antiPD1	clonotype428	1	0.0005800464037122	TRB:CASSWDINQDTQYF	TRB:TGTGCCAGCAGCTGGGACATTAACCAAGACACCCAGTACTTT
antiPD1	clonotype429	1	0.0005800464037122	TRB:CASSLRPGQNTLYF	TRB:TGTGCCAGCAGCTTACGGCCGGGTCAAAACACCTTGTACTTT
antiPD1	clonotype430	1	0.0005800464037122	TRB:CASSLEGSQNTLYF	TRB:TGTGCCAGCAGCTTAGAGGGTAGTCAAAACACCTTGTACTTT
antiPD1	clonotype431	1	0.0005800464037122	TRB:CASSLGGSSYEQYF	TRB:TGTGCCAGCAGCTTAGGGGGGAGCTCCTATGAACAGTACTTC
antiPD1	clonotype432	1	0.0005800464037122	TRB:CASSLVWGAHEQYF	TRB:TGTGCCAGCAGCTTAGTGTGGGGGGCCCATGAACAGTACTTC
antiPD1	clonotype433	1	0.0005800464037122	TRB:CASSFGTGGYEQYF	TRB:TGTGCCAGCAGCTTCGGGACAGGGGGCTATGAACAGTACTTC
antiPD1	clonotype434	1	0.0005800464037122	TRB:CASSPPQGNNQAPLF	TRB:TGTGCTAGCAGCCCCCCGCAGGGAAACAACCAGGCTCCGCTTTTT
antiPD1	clonotype435	1	0.0005800464037122	TRB:CASSRDWGGQDTQYF	TRB:TGTGCTAGCAGTAGAGACTGGGGGGGCCAAGACACCCAGTACTTT
antiPD1	clonotype436	1	0.0005800464037122	TRB:CASSHRGVNTGQLYF	TRB:TGTGCTAGCAGTCACAGGGGGGTAAACACCGGGCAGCTCTACTTT
antiPD1	clonotype437	1	0.0005800464037122	TRB:CASSLQQGGTEVFF	TRB:TGTGCAAGCAGCCTCCAACAGGGAGGCACAGAAGTCTTCTTT
antiPD1	clonotype438	1	0.0005800464037122	TRB:CASSLEAGGDTQYF	TRB:TGTGCAAGCAGCTTAGAGGCAGGGGGAGACACCCAGTACTTT
antiPD1	clonotype439	1	0.0005800464037122	TRB:CASSLGTGYAEQFF	TRB:TGTGCCAGCAGTCTTGGGACAGGCTATGCTGAGCAGTTCTTC
antiPD1	clonotype440	1	0.0005800464037122	TRB:CASSDPGTVSSQNTLYF	TRB:TGTGCCAGCAGTGATCCCGGGACTGTTTCTAGTCAAAACACCTTGTACTTT		TRB:gene
antiPD1	clonotype441	1	0.0005800464037122	TRB:CASSLGQMTNSDYTF	TRB:TGTGCCAGCAGCTTGGGACAGATGACAAACTCCGACTACACCTTC
antiPD1	clonotype442	1	0.0005800464037122	TRB:CASRDWGASAETLYF	TRB:TGTGCCAGCAGGGACTGGGGGGCTAGTGCAGAAACGCTGTATTTT
antiPD1	clonotype443	1	0.0005800464037122	TRB:CSSSQDWGDAEQFF	TRB:TGCTCCAGCAGTCAAGACTGGGGGGATGCTGAGCAGTTCTTC
antiPD1	clonotype444	1	0.0005800464037122	TRB:CTCSEGVYAEQFF	TRB:TGCACCTGCAGTGAGGGGGTCTATGCTGAGCAGTTCTTC	TRB:gene
antiPD1	clonotype445	1	0.0005800464037122	TRB:CTCSAPSSYEQYF	TRB:TGCACCTGCAGTGCACCAAGCTCCTATGAACAGTACTTC	TRB:gene
antiPD1	clonotype446	1	0.0005800464037122	TRB:CASSSAAGQNTLYF;TRA:CATGSNNRIFF	TRB:TGTGCCAGCAGCTCAGCCGCGGGTCAAAACACCTTGTACTTT;TRA:TGTGCTACAGGGAGCAATAACAGAATCTTCTTT
antiPD1	clonotype447	1	0.0005800464037122	TRB:CASSLGASAETLYF;TRB:CASSRGHSNSDYTF;TRA:CAVNSNNRIFF	TRB:TGTGCCAGCAGCTTAGGAGCTAGTGCAGAAACGCTGTATTTT;TRB:TGTGCCAGCAGCAGGGGACACTCAAACTCCGACTACACCTTC;TRA:TGTGCTGTCAATAGCAATAACAGAATCTTCTTT
antiPD1	clonotype448	1	0.0005800464037122	TRB:CASSLDGDTGQLYF;TRA:CATDAPGYQNFYF	TRB:TGTGCCAGCAGCTTAGACGGGGACACCGGGCAGCTCTACTTT;TRA:TGTGCTACTGATGCCCCGGGTTACCAGAACTTCTATTTT
antiPD1	clonotype449	1	0.0005800464037122	TRB:CASSLVRFYAEQFF;TRA:CALEDSNYQLIW	TRB:TGTGCCAGCAGCTTAGTCAGGTTCTATGCTGAGCAGTTCTTC;TRA:TGTGCTTTGGAAGATAGCAACTATCAGTTGATCTGG
antiPD1	clonotype450	1	0.0005800464037122	TRB:CASSLVGEGNTLYF;TRA:CAYNNAGAKLTF	TRB:TGTGCCAGCAGCTTAGTGGGGGAGGGAAACACCTTGTACTTT;TRA:TGTGCTTATAATAATGCAGGTGCCAAGCTCACATTC
antiPD1	clonotype451	1	0.0005800464037122	TRB:CASSPGGRHTGQLYF;TRA:CALTGNTGKLIF	TRB:TGTGCCAGCAGCCCGGGGGGGCGCCACACCGGGCAGCTCTACTTT;TRA:TGTGCTCTAACAGGCAATACCGGAAAACTCATCTTT
antiPD1	clonotype452	1	0.0005800464037122	TRB:CTCSAGQADTQYF;TRA:CAPDTNAYKVIF	TRB:TGCACCTGCAGTGCAGGACAGGCAGACACCCAGTACTTT;TRA:TGTGCCCCTGACACAAATGCTTACAAAGTCATCTTT	TRB:gene
antiPD1	clonotype453	1	0.0005800464037122	TRB:CASSLLGGRYEQYF;TRA:CAVNYAQGLTF;TRA:CAVSMNYNQGKLIF	TRB:TGTGCCAGCAGCTTACTGGGGGGGCGCTATGAACAGTACTTC;TRA:TGTGCAGTTAACTATGCCCAGGGATTAACCTTC;TRA:TGTGCTGTGAGCATGAATTATAACCAGGGGAAGCTTATCTTT
antiPD1	clonotype454	1	0.0005800464037122	TRB:CASSFFGGSYEQYF;TRB:CASSLGDSAETLYF;TRA:CAKRGTNTGKLTF	TRB:TGTGCAAGCAGCTTTTTTGGGGGCTCCTATGAACAGTACTTC;TRB:TGTGCCAGCAGCTTAGGGGACAGTGCAGAAACGCTGTATTTT;TRA:TGTGCTAAAAGGGGCACCAATACAGGCAAATTAACCTTT
antiPD1	clonotype455	1	0.0005800464037122	TRB:CASSRDWGDYEQYF;TRA:CAFSGGSNAKLTF	TRB:TGTGCAAGCAGCCGGGACTGGGGGGACTATGAACAGTACTTC;TRA:TGTGCTTTTTCTGGAGGAAGCAATGCAAAGCTAACCTTC
antiPD1	clonotype456	1	0.0005800464037122	TRB:CASSLRLGENTLYF;TRA:CAADGGSNYKLTF;TRA:CAVRLTGANTGKLTF	TRB:TGTGCCAGCAGTTTACGACTGGGGGAAAACACCTTGTACTTT;TRA:TGTGCTGCTGACGGAGGCAGCAATTACAAACTGACATTT;TRA:TGCGCAGTCAGGCTCACTGGAGCTAACACTGGAAAGCTCACGTTT
antiPD1	clonotype457	1	0.0005800464037122	TRB:CASSQDKVNQDTQYF;TRA:CALERDSNNRIFF	TRB:TGTGCCAGCAGCCAAGATAAGGTTAACCAAGACACCCAGTACTTT;TRA:TGTGCTTTGGAACGGGATAGCAATAACAGAATCTTCTTT
antiPD1	clonotype458	1	0.0005800464037122	TRB:CASSQGQNSGNTLYF;TRA:CAMGPNSGTYQRF	TRB:TGTGCCAGCAGCCAAGGACAGAATTCTGGAAATACGCTCTATTTT;TRA:TGTGCTATGGGTCCAAATTCTGGGACTTACCAGAGGTTT
antiPD1	clonotype459	1	0.0005800464037122	TRB:CASSRDSSGNTLYF;TRA:CAAEVNYNQGKLIF;TRA:CALRANSGTYQRF	TRB:TGTGCCAGCAGCCGGGACAGTTCTGGAAATACGCTCTATTTT;TRA:TGTGCTGCTGAGGTGAATTATAACCAGGGGAAGCTTATCTTT;TRA:TGTGCTCTGAGGGCAAATTCTGGGACTTACCAGAGGTTT
antiPD1	clonotype460	1	0.0005800464037122	TRB:CASSLRRGRDDYTF;TRA:CAGNNYAQGLTF	TRB:TGTGCCAGCAGCTTACGCAGGGGGCGGGACGACTACACCTTC;TRA:TGTGCAGGAAATAACTATGCCCAGGGATTAACCTTC
antiPD1	clonotype461	1	0.0005800464037122	TRB:CASSLRARGSDYTF;TRA:CALVASSGSWQLIF	TRB:TGTGCAAGCAGCTTAAGAGCCAGGGGCTCCGACTACACCTTC;TRA:TGTGCTTTGGTGGCATCTTCTGGCAGCTGGCAACTCATCTTT
antiPD1	clonotype462	1	0.0005800464037122	TRB:CASSPLGTPSQNTLYF;TRB:CASSPTGGGYEQYF;TRA:CAAELNTGNYKYVF;TRA:CAVSMDNMGYKLTF	TRB:TGTGCCAGCTCTCCCCTTGGGACACCTAGTCAAAACACCTTGTACTTT;TRB:TGTGCCAGCAGTCCGACTGGGGGGGGCTATGAACAGTACTTC;TRA:TGTGCTGCTGAGCTTAATACAGGAAACTACAAATACGTCTTT;TRA:TGTGCAGTGAGCATGGACAACATGGGCTACAAACTTACCTTC
antiPD1	clonotype463	1	0.0005800464037122	TRB:CASSPTGGGYEQYF;TRB:CASSQDGGALAEQFF;TRA:CACRGNTGKLIF;TRA:CAVSMDNMGYKLTF	TRB:TGTGCCAGCAGTCCGACTGGGGGGGGCTATGAACAGTACTTC;TRB:TGTGCCAGCAGCCAAGATGGGGGGGCGCTTGCTGAGCAGTTCTTC;TRA:TGTGCTTGCCGGGGCAATACCGGAAAACTCATCTTT;TRA:TGTGCAGTGAGCATGGACAACATGGGCTACAAACTTACCTTC
antiPD1	clonotype464	1	0.0005800464037122	TRB:CASSSGDRDTEVFF;TRA:CALSDSNNRIFF	TRB:TGTGCCAGCAGCTCTGGGGACAGGGACACAGAAGTCTTCTTT;TRA:TGTGCTTTGAGTGATAGCAATAACAGAATCTTCTTT
antiPD1	clonotype465	1	0.0005800464037122	TRB:CASRDWGSSYEQYF;TRA:CATGANTGKLTF;TRA:CILRVAPGANTGKLTF	TRB:TGTGCCAGCAGGGACTGGGGGAGCTCCTATGAACAGTACTTC;TRA:TGTGCCACTGGAGCTAACACTGGAAAGCTCACGTTT;TRA:TGTATCCTGAGAGTAGCTCCTGGAGCTAACACTGGAAAGCTCACGTTT
antiPD1	clonotype466	1	0.0005800464037122	TRB:CASSYGLGGRDEQYF;TRA:CAAEAASSGQKLVF	TRB:TGTGCCAGCAGCTATGGACTGGGGGGGCGCGATGAACAGTACTTC;TRA:TGTGCTGCTGAGGCAGCTTCAAGTGGCCAGAAGCTGGTTTTT
antiPD1	clonotype467	1	0.0005800464037122	TRB:CSSSQNSDQDTQYF;TRA:CAANTNTGKLTF	TRB:TGCTCCAGCAGTCAAAACAGCGACCAAGACACCCAGTACTTT;TRA:TGTGCAGCCAACACCAATACAGGCAAATTAACCTTT
antiPD1	clonotype468	1	0.0005800464037122	TRB:CASSIGTLEVFF;TRA:CAASTYGNEKITF	TRB:TGTGCCAGCAGTATAGGTACATTAGAAGTCTTCTTT;TRA:TGTGCAGCAAGCACCTATGGAAATGAGAAAATAACTTTT		TRB:gene
antiPD1	clonotype469	1	0.0005800464037122	TRB:CASSQDAGGYGNTLYF;TRA:CALIMSNYNVLYF	TRB:TGTGCCAGCAGCCAAGATGCAGGGGGCTATGGAAATACGCTCTATTTT;TRA:TGTGCTCTTATCATGTCTAATTACAACGTGCTTTACTTC
antiPD1	clonotype470	1	0.0005800464037122	TRB:CASSQDSGGLQDTQYF;TRA:CALSEGMGYKLTF	TRB:TGTGCCAGCAGCCAAGATTCTGGGGGGCTTCAAGACACCCAGTACTTT;TRA:TGTGCTTTGAGTGAGGGCATGGGCTACAAACTTACCTTC
antiPD1	clonotype471	1	0.0005800464037122	TRB:CASSLLGGRYEQYF;TRA:CAASEDSNNRIFF	TRB:TGTGCCAGCAGCTTATTGGGGGGGCGCTATGAACAGTACTTC;TRA:TGTGCAGCTAGTGAGGATAGCAATAACAGAATCTTCTTT
antiPD1	clonotype472	1	0.0005800464037122	TRB:CASSDRGPGERLFF;TRA:CALMGYKLTF	TRB:TGTGCCAGCAGTGACAGGGGGCCGGGCGAAAGATTATTTTTC;TRA:TGTGCTCTGATGGGCTACAAACTTACCTTC
antiPD1	clonotype473	1	0.0005800464037122	TRB:CASSDDWGANTGQLYF;TRA:CVLSDMGYKLTF	TRB:TGTGCCAGCAGTGATGACTGGGGGGCAAACACCGGGCAGCTCTACTTT;TRA:TGTGTTTTGAGCGACATGGGCTACAAACTTACCTTC		TRB:gene
antiPD1	clonotype474	1	0.0005800464037122	TRB:CASSDVLGQGNTEVFF;TRA:CALERANTGYQNFYF	TRB:TGTGCCAGCAGTGATGTGCTCGGGCAGGGGAACACAGAAGTCTTCTTT;TRA:TGTGCTTTGGAACGGGCGAACACGGGTTACCAGAACTTCTATTTT		TRB:gene
antiPD1	clonotype475	1	0.0005800464037122	TRB:CASSQERWGGYEQYF;TRA:CAAPYSGGSNAKLTF	TRB:TGTGCCAGCAGCCAAGAACGCTGGGGGGGCTATGAACAGTACTTC;TRA:TGTGCTGCCCCTTATTCTGGAGGAAGCAATGCAAAGCTAACCTTC
antiPD1	clonotype476	1	0.0005800464037122	TRB:CASSQEDRDNSPLYF;TRA:CAVSMDYANKMIF	TRB:TGTGCCAGCAGCCAAGAGGACAGGGATAATTCGCCCCTCTACTTT;TRA:TGTGCAGTGAGCATGGACTATGCAAACAAGATGATCTTT
antiPD1	clonotype477	1	0.0005800464037122	TRB:CSSKDWGDSYEQYF;TRA:CAVSKGSNYQLIW	TRB:TGCTCCAGCAAAGACTGGGGGGACTCCTATGAACAGTACTTC;TRA:TGTGCAGTGAGCAAGGGGAGCAACTATCAGTTGATCTGG
antiPD1	clonotype478	1	0.0005800464037122	TRB:CASLGRDRGTPLYF;TRB:CASSIAGDTQYF;TRA:CAASNNNNAPRF	TRB:TGTGCCAGCTTGGGCCGGGACAGGGGCACCCCCTTGTACTTT;TRB:TGTGCCAGCAGTATAGCGGGAGACACCCAGTACTTT;TRA:TGTGCAGCAAGCAATAACAACAATGCCCCACGATTT		TRB:gene
antiPD1	clonotype479	1	0.0005800464037122	TRB:CASSDGGGYAEQFF;TRA:CAASDNNNAPRF;TRA:CAVSGPSGSWQLIF	TRB:TGTGCCAGCAGCGACGGGGGGGGCTATGCTGAGCAGTTCTTC;TRA:TGTGCTGCAAGTGATAACAACAATGCCCCACGATTT;TRA:TGTGCTGTGAGCGGTCCTTCTGGCAGCTGGCAACTCATCTTT
antiPD1	clonotype480	1	0.0005800464037122	TRB:CASSLGQGYAEQFF;TRA:CAAPTTASLGKLQF	TRB:TGTGCCAGCAGCTTGGGACAGGGCTATGCTGAGCAGTTCTTC;TRA:TGTGCAGCCCCGACAACTGCCAGTTTGGGGAAACTGCAGTTT
antiPD1	clonotype481	1	0.0005800464037122	TRB:CASRPGQGSAETLYF;TRA:CALWEPGGGRALIF;TRA:CATDAGQGGRALIF	TRB:TGTGCTAGCAGGCCGGGACAGGGTAGTGCAGAAACGCTGTATTTT;TRA:TGTGCTCTCTGGGAGCCGGGGGGAGGCAGAGCTCTGATATTT;TRA:TGTGCTACTGATGCGGGGCAGGGAGGCAGAGCTCTGATATTT
antiPD1	clonotype482	1	0.0005800464037122	TRB:CASSRDRGGNTEVFF;TRA:CALSASSGSWQLIF	TRB:TGTGCTAGCAGTAGAGACAGGGGGGGAAACACAGAAGTCTTCTTT;TRA:TGTGCTTTGAGTGCATCTTCTGGCAGCTGGCAACTCATCTTT
antiPD1	clonotype483	1	0.0005800464037122	TRB:CASSPTGGGYEQYF;TRA:CAVSMDNMGYKLTF	TRB:TGTGCCAGCAGTCCGACTGGGGGGGGCTATGAACAGTACTTC;TRA:TGTGCAGTGAGCATGGACAACATGGGCTACAAACTTACCTTC
antiPD1	clonotype484	1	0.0005800464037122	TRB:CASSPQGNQDTQYF;TRA:CAASTSGGNYKPTF	TRB:TGTGCCAGCAGTCCTCAGGGGAATCAAGACACCCAGTACTTT;TRA:TGTGCAGCTTCTACCTCAGGAGGAAACTACAAACCTACGTTT
antiPD1	clonotype485	1	0.0005800464037122	TRB:CASSVRDRGYEQYF;TRA:CAVTGTGGYKVVF	TRB:TGTGCCAGCAGTGTCCGGGACAGGGGGTATGAACAGTACTTC;TRA:TGTGCTGTGACCGGGACTGGAGGCTATAAAGTGGTCTTT
antiPD1	clonotype486	1	0.0005800464037122	TRB:CASSLGTTNTEVFF;TRA:CALRTNYGNEKITF	TRB:TGTGCCAGCAGTTTGGGGACAACAAACACAGAAGTCTTCTTT;TRA:TGTGCTCTGAGGACCAACTATGGAAATGAGAAAATAACTTTT
antiPD1	clonotype487	1	0.0005800464037122	TRB:CASSLDWSNTGQLYF;TRA:CAVRTGYQNFYF	TRB:TGTGCCAGCAGCCTGGACTGGTCAAACACCGGGCAGCTCTACTTT;TRA:TGCGCAGTCAGGACGGGTTACCAGAACTTCTATTTT
antiPD1	clonotype488	1	0.0005800464037122	TRB:CASSSDWGGAGTLYF;TRA:CAVSMSSNTNKVVF	TRB:TGTGCCAGCAGCTCGGACTGGGGGGGCGCGGGCACCTTGTACTTT;TRA:TGTGCAGTGAGCATGTCTTCCAATACCAACAAAGTCGTCTTT
antiPD1	clonotype489	1	0.0005800464037122	TRB:CTCSAGTGYEQYF;TRA:CAVLSGSFNKLTF	TRB:TGCACCTGCAGTGCCGGGACAGGGTATGAACAGTACTTC;TRA:TGTGCTGTGTTATCTGGTAGCTTCAATAAGTTGACCTTT	TRB:gene
antiPD1	clonotype490	1	0.0005800464037122	TRB:CASSLSKTGWKAPLF;TRA:CAVSIPGSFNKLTF	TRB:TGTGCTAGCAGTTTATCGAAGACAGGGTGGAAGGCTCCGCTTTTT;TRA:TGTGCTGTGAGCATTCCTGGTAGCTTCAATAAGTTGACCTTT	TRB:gene
antiPD1	clonotype491	1	0.0005800464037122	TRB:CASSFGQYSGNTLYF;TRA:CAVRDTGANTGKLTF	TRB:TGTGCTAGCAGTTTTGGACAATATTCTGGAAATACGCTCTATTTT;TRA:TGTGCAGTGAGGGACACTGGAGCTAACACTGGAAAGCTCACGTTT	TRB:gene
antiPD1	clonotype492	1	0.0005800464037122	TRB:CASSTGTGVTEVFF;TRA:CAASATGGYKVVF	TRB:TGTGCCAGCAGCACCGGGACAGGGGTCACAGAAGTCTTCTTT;TRA:TGTGCTGCAAGTGCAACTGGAGGCTATAAAGTGGTCTTT
antiPD1	clonotype493	1	0.0005800464037122	TRB:CASSLAGNSYEQYF;TRA:CAVSPMNYNQGKLIF	TRB:TGTGCCAGCAGCTTAGCTGGGAACTCCTATGAACAGTACTTC;TRA:TGTGCTGTGAGCCCTATGAATTATAACCAGGGGAAGCTTATCTTT
antiPD1	clonotype494	1	0.0005800464037122	TRB:CASSRDRWGGYEQYF;TRA:CALSNNNNAPRF	TRB:TGTGCTAGCAGTAGAGATCGCTGGGGGGGATATGAACAGTACTTC;TRA:TGTGCTCTGAGCAATAACAACAATGCCCCACGATTT
antiPD1	clonotype495	1	0.0005800464037122	TRB:CASSPGQGGDTQYF;TRA:CAASDQGGRALIF	TRB:TGTGCAAGCAGCCCCGGACAGGGGGGAGACACCCAGTACTTT;TRA:TGTGCTGCAAGTGACCAGGGAGGCAGAGCTCTGATATTT
antiPD1	clonotype496	1	0.0005800464037122	TRB:CASSWGQGNTEVFF;TRA:CAVSPVSNTNKVVF	TRB:TGTGCAAGCAGCTGGGGACAGGGCAACACAGAAGTCTTCTTT;TRA:TGTGCTGTGAGTCCCGTCTCCAATACCAACAAAGTCGTCTTT
antiPD1	clonotype497	1	0.0005800464037122	TRB:CASRGQGMDTEVFF;TRB:CASSPGRAANTEVFF;TRA:CAVSGQVVGQLTF	TRB:TGTGCCAGCAGGGGACAGGGGATGGACACAGAAGTCTTCTTT;TRB:TGTGCCAGCAGTCCCGGCCGGGCTGCAAACACAGAAGTCTTCTTT;TRA:TGCGCAGTCAGTGGGCAGGTTGTGGGGCAGCTCACTTTC
antiPD1	clonotype498	1	0.0005800464037122	TRB:CASSLTDLGNTLYF;TRA:CAASSNYAQGLTF	TRB:TGTGCCAGCAGTCTTACAGACCTGGGAAATACGCTCTATTTT;TRA:TGTGCAGCAAGCAGTAACTATGCCCAGGGATTAACCTTC
antiPD1	clonotype499	1	0.0005800464037122	TRB:CASSLGTGSYEQYF;TRA:CAPTTASLGKLQF	TRB:TGTGCCAGCAGTTTAGGGACTGGGTCCTATGAACAGTACTTC;TRA:TGTGCCCCGACAACTGCCAGTTTGGGGAAACTGCAGTTT
antiPD1	clonotype500	1	0.0005800464037122	TRB:CASSDRTGGWQNTLYF;TRA:CAARDTNAYKVIF	TRB:TGTGCCAGCAGTGATAGGACTGGGGGATGGCAAAACACCTTGTACTTT;TRA:TGTGCAGCGAGGGACACAAATGCTTACAAAGTCATCTTT		TRB:gene
antiPD1	clonotype501	1	0.0005800464037122	TRB:CASSFGGGGYEQYF;TRA:CAASGNTGNYKYVF	TRB:TGTGCCAGCAGCTTCGGTGGGGGGGGCTATGAACAGTACTTC;TRA:TGTGCTGCAAGTGGAAATACAGGAAACTACAAATACGTCTTT
antiPD1	clonotype502	1	0.0005800464037122	TRB:CASSSWSSNNQAPLF;TRA:CAVRLTNSAGNKLTF	TRB:TGTGCTAGCAGTAGTTGGAGCAGTAACAACCAGGCTCCGCTTTTT;TRA:TGTGCTGTGAGGCTGACTAACAGTGCAGGGAACAAGCTAACTTTT
antiPD1	clonotype503	1	0.0005800464037122	TRB:CASSRHYNNQAPLF;TRA:CALRRENNNAPRF	TRB:TGTGCCAGCAGTCGACACTATAACAACCAGGCTCCGCTTTTT;TRA:TGTGCTCTGAGAAGAGAGAACAACAATGCCCCACGATTT
antiPD1	clonotype504	1	0.0005800464037122	TRB:CASSEPTGVNYAEQFF;TRA:CSASRSSGSWQLIF	TRB:TGTGCCAGCAGTGAACCGACTGGGGTTAACTATGCTGAGCAGTTCTTC;TRA:TGCTCAGCAAGCCGATCTTCTGGCAGCTGGCAACTCATCTTT		TRB:gene
antiPD1	clonotype505	1	0.0005800464037122	TRB:CASSQERLGSYEQYF;TRA:CAASYGSSGNKLIF	TRB:TGTGCCAGCAGCCAAGAGAGGCTGGGCTCTTATGAACAGTACTTC;TRA:TGTGCTGCCAGTTATGGGAGCAGTGGCAACAAGCTCATCTTT
antiPD1	clonotype506	1	0.0005800464037122	TRB:CASSQDNDSSYEQYF;TRA:CAATLYQGGRALIF	TRB:TGTGCCAGCAGCCAAGATAATGACAGCTCCTATGAACAGTACTTC;TRA:TGCGCAGCCACCCTCTACCAGGGAGGCAGAGCTCTGATATTT
antiPD1	clonotype507	1	0.0005800464037122	TRB:CTCSAGQKTEVFF;TRA:CAVRNTEGADRLTF	TRB:TGCACCTGCAGTGCAGGCCAGAAGACAGAAGTCTTCTTT;TRA:TGCGCAGTCAGAAATACAGAAGGTGCAGATAGACTCACCTTT	TRB:gene
antiPD1	clonotype508	1	0.0005800464037122	TRB:CASSFPLGGAETLYF;TRA:CVVGDRGSALGRLHF	TRB:TGTGCTAGCAGTTTCCCGCTGGGGGGTGCAGAAACGCTGTATTTT;TRA:TGTGTGGTGGGCGATAGAGGTTCAGCCTTAGGGAGGCTGCATTTT	TRA:gene;TRB:gene
antiPD1	clonotype509	1	0.0005800464037122	TRB:CASGRTENSGNTLYF;TRA:CVVGDRGSALGRLHF	TRB:TGTGCTAGCGGGAGGACAGAAAATTCTGGAAATACGCTCTATTTT;TRA:TGTGTGGTGGGCGATAGAGGTTCAGCCTTAGGGAGGCTGCATTTT	TRA:gene;TRB:gene
antiPD1	clonotype510	1	0.0005800464037122	TRB:CASSPHRGTYEQYF;TRA:CALGDLNYNQGKLIF	TRB:TGTGCCAGCAGCCCCCACAGGGGGACCTATGAACAGTACTTC;TRA:TGTGCTCTGGGTGATTTGAATTATAACCAGGGGAAGCTTATCTTT
antiPD1	clonotype511	1	0.0005800464037122	TRB:CASSLEGVYAEQFF;TRA:CAMRRGTGNYKYVF	TRB:TGTGCAAGCAGCTTAGAGGGGGTCTATGCTGAGCAGTTCTTC;TRA:TGTGCTATGAGGCGGGGGACAGGAAACTACAAATACGTCTTT
antiPD1	clonotype512	1	0.0005800464037122	TRB:CASSPATFNERLFF;TRA:CAVIMTTASLGKLQF	TRB:TGTGCCAGCAGCCCCGCGACATTCAACGAAAGATTATTTTTC;TRA:TGCGCAGTCATCATGACAACTGCCAGTTTGGGGAAACTGCAGTTT
antiPD1	clonotype513	1	0.0005800464037122	TRB:CASSFREGAYEQYF;TRA:CALGNQGGSAKLIF	TRB:TGTGCCAGCAGTTTCAGGGAGGGGGCTTATGAACAGTACTTC;TRA:TGTGCTCTGGGCAATCAAGGAGGGTCTGCGAAGCTCATCTTT
antiPD1	clonotype514	1	0.0005800464037122	TRB:CASGDLGNTLYF;TRB:CASSEWDREGNTEVFF;TRA:CAASPSNTGYQNFYF	TRB:TGTGCCAGCGGTGATTTGGGGAACACCTTGTACTTT;TRB:TGTGCCAGCAGTGAGTGGGACAGGGAAGGGAACACAGAAGTCTTCTTT;TRA:TGTGCTGCAAGTCCGTCGAACACGGGTTACCAGAACTTCTATTTT		TRB:gene
antiPD1	clonotype515	1	0.0005800464037122	TRB:CASSQETGNNQAPLF;TRA:CAAPNTGGLSGKLTF	TRB:TGTGCCAGCAGCCAAGAGACAGGGAACAACCAGGCTCCGCTTTTT;TRA:TGTGCAGCGCCGAATACTGGAGGACTAAGTGGTAAATTAACATTC
antiPD1	clonotype516	1	0.0005800464037122	TRB:CASSLQGGTGQLYF;TRA:CALSDMNYNQGKLIF	TRB:TGTGCCAGCAGCTTACAGGGAGGGACCGGGCAGCTCTACTTT;TRA:TGTGCTCTGAGTGATATGAATTATAACCAGGGGAAGCTTATCTTT
antiPD1	clonotype517	1	0.0005800464037122	TRB:CASSSHRDRDTLYF;TRA:CAMRVLSGSFNKLTF;TRA:CVVGAMTGGLSGKLTF	TRB:TGTGCCAGCAGTTCCCACCGGGACAGGGACACCTTGTACTTT;TRA:TGTGCTATGAGGGTCTTATCTGGTAGCTTCAATAAGTTGACCTTT;TRA:TGTGTGGTGGGCGCGATGACTGGAGGACTAAGTGGTAAATTAACATTC
antiPD1	clonotype518	1	0.0005800464037122	TRB:CASSRLGDYAEQFF;TRA:CALGALIASSSFSKLVF	TRB:TGTGCCAGCAGTCGACTGGGCGATTATGCTGAGCAGTTCTTC;TRA:TGTGCTCTGGGTGCTCTAATAGCATCCTCCTCCTTCAGCAAGCTGGTGTTT
antiPD1	clonotype519	1	0.0005800464037122	TRB:CASSWDWGYNYAEQFF;TRA:CALGDRGSALGRLHF	TRB:TGTGCCAGCAGCTGGGACTGGGGTTATAACTATGCTGAGCAGTTCTTC;TRA:TGTGCTCTGGGTGATAGAGGTTCAGCCTTAGGGAGGCTGCATTTT		TRB:gene
antiPD1	clonotype520	1	0.0005800464037122	TRB:CAASGNNQAPLF;TRA:CALGDWPNNYAQGLTF	TRB:TGTGCTGCAAGTGGTAACAACCAGGCTCCGCTTTTT;TRA:TGTGCTCTGGGTGATTGGCCTAATAACTATGCCCAGGGATTAACCTTC		TRB:gene
antiPD1	clonotype521	1	0.0005800464037122	TRB:CASSSFRDNYAEQFF;TRA:CAMREGVTGANTGKLTF	TRB:TGTGCCAGCAGCTCCTTCCGGGACAACTATGCTGAGCAGTTCTTC;TRA:TGTGCTATGAGAGAGGGCGTCACTGGAGCTAACACTGGAAAGCTCACGTTT
antiPD1	clonotype522	1	0.0005800464037122	TRB:CASSLQGSQNTLYF;TRA:CAASRNNNAPRF	TRB:TGTGCAAGCAGCTTACAGGGTAGTCAAAACACCTTGTACTTT;TRA:TGTGCAGCAAGTCGAAACAACAATGCCCCACGATTT
antiPD1	clonotype523	1	0.0005800464037122	TRB:CASSLLGGRYEQYF;TRA:CAASANSGTYQRF	TRB:TGTGCCAGCAGTTTACTGGGGGGGCGCTATGAACAGTACTTC;TRA:TGTGCAGCAAGTGCTAATTCTGGGACTTACCAGAGGTTT
antiPD1	clonotype524	1	0.0005800464037122	TRB:CASSRQGADTEVFF;TRA:CAASDNNNAPRF	TRB:TGTGCCAGCAGTCGTCAGGGGGCAGACACAGAAGTCTTCTTT;TRA:TGTGCAGCAAGTGATAACAACAATGCCCCACGATTT
antiPD1	clonotype525	1	0.0005800464037122	TRB:CASSPYREKTGQLYF;TRA:CAASAGMGYKLTF	TRB:TGTGCTAGCAGTCCCTACAGGGAGAAAACCGGGCAGCTCTACTTT;TRA:TGTGCAGCAAGTGCGGGCATGGGCTACAAACTTACCTTC	TRB:gene
antiPD1	clonotype526	1	0.0005800464037122	TRB:CASSLNKANTEVFF;TRA:CAASESNMGYKLTF	TRB:TGTGCCAGCAGCTTAAACAAGGCAAACACAGAAGTCTTCTTT;TRA:TGTGCAGCAAGTGAGAGCAACATGGGCTACAAACTTACCTTC
antiPD1	clonotype527	1	0.0005800464037122	TRB:CASSFTGPLYEQYF;TRA:CAASARSNNRIFF	TRB:TGTGCCAGCAGCTTTACAGGGCCTCTTTATGAACAGTACTTC;TRA:TGTGCAGCAAGTGCACGTAGCAATAACAGAATCTTCTTT
antiPD1	clonotype528	1	0.0005800464037122	TRB:CASSRTGSSYEQYF;TRA:CAASASSGSWQLIF	TRB:TGTGCCAGCAGTCGGACTGGCAGCTCCTATGAACAGTACTTC;TRA:TGTGCAGCAAGTGCATCTTCTGGCAGCTGGCAACTCATCTTT
antiPD1	clonotype529	1	0.0005800464037122	TRB:CASSQDDNYNSPLYF;TRA:CAARDTNAYKVIF	TRB:TGTGCCAGCAGCCAAGATGACAATTATAATTCGCCCCTCTACTTT;TRA:TGTGCAGCAAGAGACACAAATGCTTACAAAGTCATCTTT
antiPD1	clonotype530	1	0.0005800464037122	TRB:CASSPGTSAETLYF;TRA:CAASASSGSWQLIF	TRB:TGTGCCAGCAGCCCCGGGACTAGTGCAGAAACGCTGTATTTT;TRA:TGTGCAGCAAGTGCATCTTCTGGCAGCTGGCAACTCATCTTT
antiPD1	clonotype531	1	0.0005800464037122	TRB:CASTRLGVNYAEQFF;TRA:CALSELITGNTGKLIF	TRB:TGTGCTAGCACCCGACTGGGGGTTAACTATGCTGAGCAGTTCTTC;TRA:TGCGCTCTCTCGGAACTGATCACAGGCAATACCGGAAAACTCATCTTT	TRB:gene
antiPD1	clonotype532	1	0.0005800464037122	TRB:CASSDWGGVAEQFF;TRA:CALSETGNTGKLIF	TRB:TGTGCCAGCAGCGACTGGGGGGGCGTTGCTGAGCAGTTCTTC;TRA:TGTGCTCTGAGTGAGACAGGCAATACCGGAAAACTCATCTTT
antiPD1	clonotype533	1	0.0005800464037122	TRB:CASSLGTGSYEQYF;TRA:CALSDMTTASLGKLQF	TRB:TGTGCCAGCAGCTTAGGGACTGGTTCCTATGAACAGTACTTC;TRA:TGTGCTCTGAGTGACATGACAACTGCCAGTTTGGGGAAACTGCAGTTT
antiPD1	clonotype534	1	0.0005800464037122	TRA:CAVTSDYSNNRLTL	TRA:TGCGCAGTCACTTCGGACTACAGCAACAACAGACTTACTTTG
antiPD1	clonotype535	1	0.0005800464037122	TRA:CAASATQSNNRIFF	TRA:TGTGCTGCAAGTGCAACGCAAAGCAATAACAGAATCTTCTTT
antiPD1	clonotype536	1	0.0005800464037122	TRA:CAVSEYPNSAGNKLTF	TRA:TGTGCAGTTAGTGAGTACCCTAACAGTGCAGGGAACAAGCTAACTTTT
antiPD1	clonotype537	1	0.0005800464037122	TRB:CASSIRGVDEQFF	TRB:TGTGCCAGCAGTATACGGGGGGTGGATGAGCAGTTCTTC		TRB:gene
antiPD1	clonotype538	1	0.0005800464037122	TRB:CASRDWGAETLYF	TRB:TGTGCCAGCCGGGACTGGGGTGCAGAAACGCTGTATTTT		TRB:gene
antiPD1	clonotype539	1	0.0005800464037122	TRA:CALSYNTNTGKLTF	TRA:TGTGCTTTGAGTTATAACACCAATACAGGCAAATTAACCTTT
antiPD1	clonotype540	1	0.0005800464037122	TRA:CALSDDMGYKLTF	TRA:TGTGCTCTGAGTGACGACATGGGCTACAAACTTACCTTC
antiPD1	clonotype541	1	0.0005800464037122	TRB:CASSLARGGQDTQYF	TRB:TGTGCCAGCAGCTTAGCGAGGGGGGGACAAGACACCCAGTACTTT
antiPD1	clonotype542	1	0.0005800464037122	TRB:CASSFRDRGGERLFF	TRB:TGTGCAAGCAGCTTCCGGGACAGGGGTGGCGAAAGATTATTTTTC
antiPD1	clonotype543	1	0.0005800464037122	TRB:CASSFLGSSAETLYF	TRB:TGTGCAAGCAGCTTCTTGGGCTCTAGTGCAGAAACGCTGTATTTT
antiPD1	clonotype544	1	0.0005800464037122	TRB:CASRPGNSYNSPLYF	TRB:TGTGCCAGCAGACCAGGCAATTCCTATAATTCGCCCCTCTACTTT
antiPD1	clonotype545	1	0.0005800464037122	TRB:CASRLWVFNQDTQYF	TRB:TGTGCCAGCAGACTCTGGGTCTTTAACCAAGACACCCAGTACTTT
antiPD1	clonotype546	1	0.0005800464037122	TRB:CASSLVGVNQDTQYF	TRB:TGTGCCAGCAGTTTAGTGGGGGTTAACCAAGACACCCAGTACTTT
antiPD1	clonotype547	1	0.0005800464037122	TRB:CTCSADGTGKAPLF	TRB:TGCACCTGCAGTGCAGATGGGACAGGGAAGGCTCCGCTTTTT	TRB:gene
antiPD1	clonotype548	1	0.0005800464037122	TRB:CASSITGLYEQYF;TRA:CAYQGGRALIF	TRB:TGTGCCAGCAGTATTACAGGGCTCTATGAACAGTACTTC;TRA:TGTGCCTACCAGGGAGGCAGAGCTCTGATATTT		TRB:gene
antiPD1	clonotype549	1	0.0005800464037122	TRB:CTCSVGPSSYEQYF;TRA:CAIASSSFSKLVF;TRA:CLGASSSFSKLVF	TRB:TGCACCTGCAGTGTGGGACCCAGCTCCTATGAACAGTACTTC;TRA:TGTGCTATAGCATCCTCCTCCTTCAGCAAGCTGGTGTTT;TRA:TGTTTGGGGGCATCCTCCTCCTTCAGCAAGCTGGTGTTT	TRB:gene
antiPD1	clonotype550	1	0.0005800464037122	TRB:CTCSADPGGYEQYF;TRA:CAAEGSGTYQRF	TRB:TGCACCTGCAGTGCAGATCCAGGGGGCTATGAACAGTACTTC;TRA:TGTGCTGCTGAGGGTTCTGGGACTTACCAGAGGTTT	TRB:gene
antiPD1	clonotype551	1	0.0005800464037122	TRB:CASTGQANTEVFF;TRA:CAAITGNTGKLIF	TRB:TGTGCCAGCACGGGACAGGCAAACACAGAAGTCTTCTTT;TRA:TGTGCTGCCATAACAGGCAATACCGGAAAACTCATCTTT		TRB:gene
antiPD1	clonotype552	1	0.0005800464037122	TRB:CASSFWGHNYAEQFF;TRA:CATGSFNKLTF	TRB:TGTGCCAGCAGCTTTTGGGGTCATAACTATGCTGAGCAGTTCTTC;TRA:TGTGCTACGGGTAGCTTCAATAAGTTGACCTTT
antiPD1	clonotype553	1	0.0005800464037122	TRB:CASSTLGGPAETLYF;TRA:CAAYSNMGYKLTF	TRB:TGTGCAAGCAGCACTCTGGGGGGGCCGGCAGAAACGCTGTATTTT;TRA:TGTGCTGCCTATAGCAACATGGGCTACAAACTTACCTTC
antiPD1	clonotype554	1	0.0005800464037122	TRB:CASSHSGTGGTEVFF;TRA:CALERASGSWQLIF;TRA:CALGDGDTNAYKVIF	TRB:TGTGCCAGCAGCCACTCCGGGACAGGGGGCACAGAAGTCTTCTTT;TRA:TGTGCTTTGGAACGGGCTTCTGGCAGCTGGCAACTCATCTTT;TRA:TGTGCTCTGGGTGATGGGGACACAAATGCTTACAAAGTCATCTTT
antiPD1	clonotype555	1	0.0005800464037122	TRB:CASSPGTGYNQAPLF;TRA:CAAIDSNNRIFF	TRB:TGTGCCAGCAGCCCCGGGACAGGGTACAACCAGGCTCCGCTTTTT;TRA:TGTGCAGCAATCGATAGCAATAACAGAATCTTCTTT
antiPD1	clonotype556	1	0.0005800464037122	TRB:CASRDWGGYEQYF;TRA:CAASINSGTYQRF	TRB:TGTGCCAGCAGAGACTGGGGGGGCTATGAACAGTACTTC;TRA:TGTGCAGCAAGCATCAATTCTGGGACTTACCAGAGGTTT		TRB:gene
antiPD1	clonotype557	1	0.0005800464037122	TRB:CASSLVPDIQDTQYF;TRA:CAPHDSGYNKLTF	TRB:TGTGCCAGCAGCTTAGTTCCTGACATCCAAGACACCCAGTACTTT;TRA:TGTGCTCCTCATGACTCGGGATACAACAAACTCACTTTT
antiPD1	clonotype558	1	0.0005800464037122	TRB:CASSRRDRKSQNTLYF;TRB:CASSVWGANTGQLYF;TRA:CAVTPSGSWQLIF	TRB:TGTGCTAGCAGTAGAAGGGACAGAAAAAGTCAAAACACCTTGTACTTT;TRB:TGTGCAAGCAGCGTCTGGGGGGCAAACACCGGGCAGCTCTACTTT;TRA:TGTGCAGTGACCCCTTCTGGCAGCTGGCAACTCATCTTT
antiPD1	clonotype559	1	0.0005800464037122	TRB:CASSFGTGGSYAEQFF;TRA:CAVTGGYKVVF	TRB:TGTGCCAGCAGCTTCGGGACTGGGGGCTCCTATGCTGAGCAGTTCTTC;TRA:TGCGCAGTCACTGGAGGCTATAAAGTGGTCTTT
antiPD1	clonotype560	1	0.0005800464037122	TRB:CASSYRGHTEVFF;TRA:CATDRAGNTGKLIF	TRB:TGTGCCAGCAGTTACAGGGGGCACACAGAAGTCTTCTTT;TRA:TGTGCTACTGATAGGGCAGGCAATACCGGAAAACTCATCTTT		TRB:gene
antiPD1	clonotype561	1	0.0005800464037122	TRB:CASSPGLGRSAETLYF;TRA:CAVRGMDSNYQLIW	TRB:TGTGCTAGCAGTCCGGGACTGGGGAGAAGTGCAGAAACGCTGTATTTT;TRA:TGTGCTGTGAGGGGGATGGATAGCAACTATCAGTTGATCTGG	TRB:gene
antiPD1	clonotype562	1	0.0005800464037122	TRB:CASSQDLAGQNYAEQFF;TRA:CAVSVSNYQLIW	TRB:TGTGCCAGCAGCCAAGATCTCGCCGGACAAAACTATGCTGAGCAGTTCTTC;TRA:TGCGCAGTCAGTGTTAGCAACTATCAGTTGATCTGG
antiPD1	clonotype563	1	0.0005800464037122	TRB:CASSLARGHSYEQYF;TRA:CAVSKSNMGYKLTF	TRB:TGTGCCAGCAGCTTAGCCAGGGGGCACTCCTATGAACAGTACTTC;TRA:TGTGCAGTGAGCAAAAGCAACATGGGCTACAAACTTACCTTC
antiPD1	clonotype564	1	0.0005800464037122	TRB:CASSLSRSSGNTLYF;TRA:CALGSGTYQRF;TRA:CAVKNTEGADRLTF	TRB:TGTGCCAGCAGTCTGTCGCGATCTTCTGGAAATACGCTCTATTTT;TRA:TGTGCTCTGGGTTCTGGGACTTACCAGAGGTTT;TRA:TGCGCAGTCAAGAATACAGAAGGTGCAGATAGACTCACCTTT
antiPD1	clonotype565	1	0.0005800464037122	TRB:CASSWDRVTGNTLYF;TRA:CAPSSNTNKVVF	TRB:TGTGCCAGCAGTTGGGACAGGGTGACTGGAAATACGCTCTATTTT;TRA:TGTGCTCCTTCTTCCAATACCAACAAAGTCGTCTTT
antiPD1	clonotype566	1	0.0005800464037122	TRB:CASSSGTGASSYEQYF;TRA:CAAGGNYNVLYF	TRB:TGTGCCAGCAGCTCCGGGACTGGGGCGAGCTCCTATGAACAGTACTTC;TRA:TGTGCAGCAGGGGGTAATTACAACGTGCTTTACTTC
antiPD1	clonotype567	1	0.0005800464037122	TRB:CTCSAEKSSYEQYF;TRA:CAAGTGGYKVVF	TRB:TGCACCTGCAGTGCAGAAAAGAGCTCCTATGAACAGTACTTC;TRA:TGCGCAGCCGGGACTGGAGGCTATAAAGTGGTCTTT	TRB:gene
antiPD1	clonotype568	1	0.0005800464037122	TRB:CTCSADRNYAEQFF;TRA:CAVSTLTGGYKVVF;TRA:CVLGDQPGSALGRLHF	TRB:TGCACCTGCAGTGCGGACAGAAACTATGCTGAGCAGTTCTTC;TRA:TGTGCAGTGAGCACCCTGACTGGAGGCTATAAAGTGGTCTTT;TRA:TGTGTTCTGGGTGATCAACCAGGTTCAGCCTTAGGGAGGCTGCATTTT	TRB:gene
antiPD1	clonotype569	1	0.0005800464037122	TRB:CASSPDRDYEQYF;TRA:CAVSSFTGSGGKLTL	TRB:TGTGCCAGCAGTCCGGACAGGGACTATGAACAGTACTTC;TRA:TGTGCTGTGAGCTCATTTACTGGCAGTGGTGGAAAACTCACTTTG		TRB:gene
antiPD1	clonotype570	1	0.0005800464037122	TRB:CASSPGQNERLFF;TRA:CSAYGSSGNKLIF	TRB:TGTGCCAGCAGTCCGGGACAAAACGAAAGATTATTTTTC;TRA:TGCTCAGCATATGGGAGCAGTGGCAACAAGCTCATCTTT		TRB:gene
antiPD1	clonotype571	1	0.0005800464037122	TRB:CASRYIWGGYAEQFF;TRA:CAATNTGGLSGKLTF	TRB:TGTGCCAGCAGATATATCTGGGGGGGGTATGCTGAGCAGTTCTTC;TRA:TGTGCAGCAACGAATACTGGAGGACTAAGTGGTAAATTAACATTC
antiPD1	clonotype572	1	0.0005800464037122	TRB:CASSPTGGRDTEVFF;TRA:CAASIPNTGKLTF	TRB:TGTGCCAGCAGTCCGACAGGGGGCCGGGACACAGAAGTCTTCTTT;TRA:TGTGCAGCAAGCATCCCCAATACAGGCAAATTAACCTTT
antiPD1	clonotype573	1	0.0005800464037122	TRB:CASSLSRGGNQAPLF;TRA:CALLGSFNKLTF	TRB:TGTGCCAGCAGTCTGTCAAGGGGAGGAAACCAGGCTCCGCTTTTT;TRA:TGTGCTCTGCTGGGTAGCTTCAATAAGTTGACCTTT
antiPD1	clonotype574	1	0.0005800464037122	TRB:CASSQDLGGRAETLYF;TRA:CALEEAEGADRLTF	TRB:TGTGCCAGCAGCCAAGATCTGGGGGGGCGTGCAGAAACGCTGTATTTT;TRA:TGTGCACTGGAGGAGGCAGAAGGTGCAGATAGACTCACCTTT
antiPD1	clonotype575	1	0.0005800464037122	TRB:CTCSADLREGEQYF;TRA:CAVSGNYAQGLTF	TRB:TGCACCTGCAGTGCAGATCTCAGGGAGGGCGAACAGTACTTC;TRA:TGCGCAGTCAGTGGAAACTATGCCCAGGGATTAACCTTC	TRB:gene
antiPD1	clonotype576	1	0.0005800464037122	TRB:CTCSAGGNYAEQFF;TRA:CAASDTNTGKLTF	TRB:TGCACCTGCAGTGCTGGGGGGAACTATGCTGAGCAGTTCTTC;TRA:TGTGCAGCAAGCGACACCAATACAGGCAAATTAACCTTT	TRB:gene
antiPD1	clonotype577	1	0.0005800464037122	TRB:CASRTVSGNTLYF;TRA:CAASAQGGSAKLIF	TRB:TGTGCCAGCAGGACAGTTTCTGGAAATACGCTCTATTTT;TRA:TGTGCTGCAAGTGCCCAAGGAGGGTCTGCGAAGCTCATCTTT		TRB:gene
antiPD1	clonotype578	1	0.0005800464037122	TRB:CASSLGGLGQDTQYF;TRB:CASSQDRTGGRDSPLYF;TRA:CALSAGGSNAKLTF	TRB:TGTGCCAGCTCTCTCGGGGGACTGGGACAAGACACCCAGTACTTT;TRB:TGTGCCAGCAGCCAAGATCGAACAGGGGGGAGGGATTCGCCCCTCTACTTT;TRA:TGTGCTTTGAGTGCCGGAGGAAGCAATGCAAAGCTAACCTTC
antiPD1	clonotype579	1	0.0005800464037122	TRB:CASGRLGGQDTQYF;TRB:CASSTGKLSGNTLYF;TRA:CAMREDSNYQLIW	TRB:TGTGCCAGCGGCCGACTGGGGGGTCAAGACACCCAGTACTTT;TRB:TGTGCCAGCAGCACAGGAAAACTTTCTGGAAATACGCTCTATTTT;TRA:TGTGCTATGAGAGAAGATAGCAACTATCAGTTGATCTGG
antiPD1	clonotype580	1	0.0005800464037122	TRB:CASSRTGGNYAEQFF;TRA:CALGPANSGTYQRF;TRA:CAVSKDTGGLSGKLTF	TRB:TGTGCCAGCAGCCGGACTGGGGGCAACTATGCTGAGCAGTTCTTC;TRA:TGTGCTCTGGGGCCTGCAAATTCTGGGACTTACCAGAGGTTT;TRA:TGTGCAGTGAGCAAGGATACTGGAGGACTAAGTGGTAAATTAACATTC
antiPD1	clonotype581	1	0.0005800464037122	TRB:CASSLTGGNTGQLYF;TRA:CALSDRWEYNQGKLIF	TRB:TGTGCCAGCAGCCTGACTGGGGGAAACACCGGGCAGCTCTACTTT;TRA:TGTGCTCTGAGTGATCGATGGGAATATAACCAGGGGAAGCTTATCTTT
antiPD1	clonotype582	1	0.0005800464037122	TRB:CASSSRLGVYAEQFF;TRA:CAASGSNNRIFF;TRA:CALRGNYAQGLTF	TRB:TGTGCCAGCAGCTCCCGACTGGGGGTCTATGCTGAGCAGTTCTTC;TRA:TGTGCAGCAAGTGGGAGCAATAACAGAATCTTCTTT;TRA:TGTGCTCTGAGAGGGAACTATGCCCAGGGATTAACCTTC
antiPD1	clonotype583	1	0.0005800464037122	TRB:CASSLARGGQNTLYF;TRA:CAAGAGTGYQNFYF;TRA:CALGHTEGADRLTF	TRB:TGTGCCAGCAGCTTAGCGCGGGGGGGTCAAAACACCTTGTACTTT;TRA:TGCGCAGCAGGTGCTGGGACGGGTTACCAGAACTTCTATTTT;TRA:TGTGCTCTGGGGCATACAGAAGGTGCAGATAGACTCACCTTT
antiPD1	clonotype584	1	0.0005800464037122	TRB:CASRRTGGAQDTQYF;TRA:CALRDTNAYKVIF	TRB:TGTGCCAGCAGGCGGACAGGGGGCGCCCAAGACACCCAGTACTTT;TRA:TGTGCTCTGAGGGACACAAATGCTTACAAAGTCATCTTT
antiPD1	clonotype585	1	0.0005800464037122	TRB:CASSSGQGAGNTLYF;TRA:CALWELKGGRALIF;TRA:CAMRQYYNVLYF	TRB:TGTGCCAGCAGTTCGGGACAGGGGGCTGGAAATACGCTCTATTTT;TRA:TGTGCTCTCTGGGAGCTGAAGGGAGGCAGAGCTCTGATATTT;TRA:TGTGCTATGAGACAATATTACAACGTGCTTTACTTC
antiPD1	clonotype586	1	0.0005800464037122	TRB:CASSARLGGGSAETLYF;TRA:CAVSMDPGAGNKLTF	TRB:TGTGCCAGCAGTGCGAGACTGGGGGGGGGGAGTGCAGAAACGCTGTATTTT;TRA:TGTGCTGTGAGCATGGACCCGGGTGCAGGGAACAAGCTAACTTTT		TRB:gene
antiPD1	clonotype587	1	0.0005800464037122	TRB:CASSQGWGGQYAEQFF;TRA:CAAKDQGGSAKLIF;TRA:CALGTPWNSGGSNYKLTF	TRB:TGTGCCAGCAGCCAAGGCTGGGGGGGCCAGTATGCTGAGCAGTTCTTC;TRA:TGTGCTGCAAAGGATCAAGGAGGGTCTGCGAAGCTCATCTTT;TRA:TGTGCTCTGGGCACCCCCTGGAACAGTGGAGGCAGCAATTACAAACTGACATTT
antiPD1	clonotype588	1	0.0005800464037122	TRB:CTCSGDRGNERLFF;TRA:CAVSSASSGSWQLIF	TRB:TGCACCTGCAGTGGGGACAGGGGGAACGAAAGATTATTTTTC;TRA:TGTGCTGTGAGCTCTGCATCTTCTGGCAGCTGGCAACTCATCTTT	TRB:gene
antiPD1	clonotype589	1	0.0005800464037122	TRB:CASSLAGGAANERLFF;TRA:CVVGDRGSALGRLHF	TRB:TGTGCTAGCAGTTTAGCAGGGGGCGCCGCCAACGAAAGATTATTTTTC;TRA:TGTGTGGTGGGGGATAGAGGTTCAGCCTTAGGGAGGCTGCATTTT	TRA:gene;TRB:gene
antiPD1	clonotype590	1	0.0005800464037122	TRB:CASSFRDWPLSYEQYF;TRB:CASSPLGTSAETLYF;TRA:CALGDVNYNQGKLIF	TRB:TGTGCCAGCAGCTTCCGGGACTGGCCTCTCTCCTATGAACAGTACTTC;TRB:TGTGCCAGCAGCCCACTGGGGACTAGTGCAGAAACGCTGTATTTT;TRA:TGTGCTCTGGGTGATGTGAATTATAACCAGGGGAAGCTTATCTTT
antiPD1	clonotype591	1	0.0005800464037122	TRB:CASSLGTGLSYEQYF;TRA:CALSDINTGNYKYVF	TRB:TGTGCCAGCAGTCTGGGGACTGGGCTCTCCTATGAACAGTACTTC;TRA:TGTGCTTTGAGTGATATAAATACAGGAAACTACAAATACGTCTTT
antiPD1	clonotype592	1	0.0005800464037122	TRB:CASSLLRGNYAEQFF;TRA:CALGDQSSGSWQLIF	TRB:TGTGCCAGCAGTCTGTTGAGGGGGAACTATGCTGAGCAGTTCTTC;TRA:TGTGCTCTGGGTGATCAATCTTCTGGCAGCTGGCAACTCATCTTT
antiPD1	clonotype593	1	0.0005800464037122	TRB:CASSQDRVGNYAEQFF;TRA:CALSDLDYSNNRLTL	TRB:TGTGCCAGCAGCCAAGATCGGGTGGGGAACTATGCTGAGCAGTTCTTC;TRA:TGCGCTCTGAGTGATCTGGACTACAGCAACAACAGACTTACTTTG
antiPD1	clonotype594	1	0.0005800464037122	TRB:CASSADWGGVDTQYF;TRA:CALASLSGSFNKLTF	TRB:TGTGCCAGCAGCGCGGACTGGGGGGGCGTTGACACCCAGTACTTT;TRA:TGTGCTCTGGCTTCGTTATCTGGTAGCTTCAATAAGTTGACCTTT
antiPD1	clonotype595	1	0.0005800464037122	TRB:CASSLGTGGYAEQFF;TRA:CAARPGTGSNRLTF;TRA:CALGDLPGGRALIF	TRB:TGTGCCAGCAGCTTAGGGACTGGGGGGTATGCTGAGCAGTTCTTC;TRA:TGTGCAGCAAGACCAGGCACTGGGAGTAACAGGCTCACTTTT;TRA:TGTGCTCTGGGTGATCTTCCGGGAGGCAGAGCTCTGATATTT
antiPD1	clonotype596	1	0.0005800464037122	TRB:CASSFTAGSAETLYF;TRA:CAMREGQGGRALIF	TRB:TGTGCCAGCAGTTTCACGGCTGGGAGTGCAGAAACGCTGTATTTT;TRA:TGTGCTATGAGAGAGGGCCAGGGAGGCAGAGCTCTGATATTT
antiPD1	clonotype597	1	0.0005800464037122	TRB:CASSLDWGSAETLYF;TRA:CALKYNTGNYKYVF	TRB:TGTGCCAGCAGTTTGGACTGGGGTAGTGCAGAAACGCTGTATTTT;TRA:TGTGCTCTGAAGTATAATACAGGAAACTACAAATACGTCTTT
antiPD1	clonotype598	1	0.0005800464037122	TRB:CTCSADRSNERLFF;TRA:CAMREGSYGNEKITF	TRB:TGCACCTGCAGTGCAGATAGGAGCAACGAAAGATTATTTTTC;TRA:TGTGCTATGAGAGAGGGCTCTTATGGAAATGAGAAAATAACTTTT	TRB:gene
antiPD1	clonotype599	1	0.0005800464037122	TRB:CASSLRDRVNERLFF;TRA:CALGDLSGGNYKPTF	TRB:TGTGCCAGCAGCTTACGGGACAGGGTCAACGAAAGATTATTTTTC;TRA:TGTGCTCTGGGTGATCTCTCAGGAGGAAACTACAAACCTACGTTT
antiPD1	clonotype600	1	0.0005800464037122	TRB:CASSTGLGGRYAEQFF;TRB:CTCSAGTVAETLYF;TRA:CAAVYAQGLTF	TRB:TGTGCCAGCTCTACCGGACTGGGGGGGCGCTATGCTGAGCAGTTCTTC;TRB:TGCACCTGCAGTGCAGGGACTGTTGCAGAAACGCTGTATTTT;TRA:TGTGCAGCAGTCTATGCCCAGGGATTAACCTTC	TRB:gene
antiPD1	clonotype601	1	0.0005800464037122	TRB:CASSPTGGDQNTLYF;TRA:CAATGNTGKLIF	TRB:TGTGCCAGCAGCCCGACAGGGGGCGATCAAAACACCTTGTACTTT;TRA:TGTGCAGCAACAGGCAATACCGGAAAACTCATCTTT
antiPD1	clonotype602	1	0.0005800464037122	TRB:CASSLDSYSGNTLYF;TRA:CAAGARRGSAKLIF	TRB:TGTGCAAGCAGCTTAGACAGCTATTCTGGAAATACGCTCTATTTT;TRA:TGCGCAGCAGGTGCAAGGCGAGGGTCTGCGAAGCTCATCTTT
antiPD1	clonotype603	1	0.0005800464037122	TRB:CASSINSQNTLYF;TRA:CAAGARGSALGRLHF	TRB:TGTGCCAGCAGTATAAACAGTCAAAACACCTTGTACTTT;TRA:TGCGCAGCAGGTGCAAGGGGTTCAGCCTTAGGGAGGCTGCATTTT		TRB:gene
antiPD1	clonotype604	1	0.0005800464037122	TRB:CASSLVGTNTGQLYF;TRA:CAASAGSNYQLIW	TRB:TGTGCCAGCAGCTTAGTAGGGACAAACACCGGGCAGCTCTACTTT;TRA:TGTGCAGCAAGTGCAGGGAGCAACTATCAGTTGATCTGG
antiPD1	clonotype605	1	0.0005800464037122	TRB:CASSLSGGVYAEQFF;TRA:CAARRGNYAQGLTF	TRB:TGTGCCAGCAGCTTATCTGGGGGGGTCTATGCTGAGCAGTTCTTC;TRA:TGTGCAGCAAGACGGGGTAACTATGCCCAGGGATTAACCTTC
antiPD1	clonotype606	1	0.0005800464037122	TRB:CASSFRQGASAETLYF;TRA:CAASASSGSWQLIF	TRB:TGTGCCAGCAGCTTTCGACAGGGGGCTAGTGCAGAAACGCTGTATTTT;TRA:TGTGCAGCAAGTGCATCTTCTGGCAGCTGGCAACTCATCTTT
antiPD1	clonotype607	1	0.0005800464037122	TRB:CASSMRDSANSDYTF;TRA:CAASALNSAGNKLTF	TRB:TGTGCCAGCAGCATGCGGGACAGTGCAAACTCCGACTACACCTTC;TRA:TGTGCAGCAAGTGCACTTAACAGTGCAGGGAACAAGCTAACTTTT
antiPD1	clonotype608	1	0.0005800464037122	TRA:CAASGSGGSNYKLTF	TRA:TGTGCTGCAAGTGGCAGTGGAGGCAGCAATTACAAACTGACATTT
antiPD1	clonotype609	1	0.0005800464037122	TRB:CASSSWGGSYEQYF	TRB:TGTGCCAGCAGTAGCTGGGGGGGCTCCTATGAACAGTACTTC		TRB:gene
antiPD1	clonotype610	1	0.0005800464037122	TRA:CAVSDPTQVVGQLTF	TRA:TGCGCAGTCAGTGACCCGACACAGGTTGTGGGGCAGCTCACTTTC
antiPD1	clonotype611	1	0.0005800464037122	TRA:CALTSGGSNAKLTF	TRA:TGTGCTCTGACCTCTGGAGGAAGCAATGCAAAGCTAACCTTC
antiPD1	clonotype612	1	0.0005800464037122	TRB:CASSLVGGPSQNTLYF	TRB:TGTGCCAGCAGCTTAGTGGGGGGACCTAGTCAAAACACCTTGTACTTT
antiPD1	clonotype613	1	0.0005800464037122	TRB:CASSFRDWPLSYEQYF	TRB:TGTGCCAGCAGCTTCCGGGACTGGCCTCTCTCCTATGAACAGTACTTC
antiPD1	clonotype614	1	0.0005800464037122	TRB:CASSPDWGGNTGQLYF	TRB:TGTGCCAGCAGTCCGGACTGGGGGGGCAACACCGGGCAGCTCTACTTT
antiPD1	clonotype615	1	0.0005800464037122	TRB:CTCSASRDGAETLYF	TRB:TGCACCTGCAGTGCCTCCAGGGATGGTGCAGAAACGCTGTATTTT	TRB:gene
antiPD1	clonotype616	1	0.0005800464037122	TRB:CASSLDTTISNERLFF;TRA:CATDDSAGNKLTF	TRB:TGTGCAAGCAGCTTAGATACCACAATTTCCAACGAAAGATTATTTTTC;TRA:TGTGCTACTGATGACAGTGCAGGGAACAAGCTAACTTTT
antiPD1	clonotype617	1	0.0005800464037122	TRB:CTCSAAGGVHAEQFF;TRA:CANSGGSNAKLTF	TRB:TGCACCTGCAGTGCAGCGGGGGGGGTCCATGCTGAGCAGTTCTTC;TRA:TGTGCTAATTCTGGAGGAAGCAATGCAAAGCTAACCTTC	TRB:gene
antiPD1	clonotype618	1	0.0005800464037122	TRB:CTCSADNRGQGTLYF;TRA:CAAGGGGSFNKLTF	TRB:TGCACCTGCAGTGCAGATAACAGGGGGCAGGGCACCTTGTACTTT;TRA:TGTGCTGCTGGGGGGGGTGGTAGCTTCAATAAGTTGACCTTT	TRB:gene
antiPD1	clonotype619	1	0.0005800464037122	TRB:CASTGDRGYAEQFF;TRA:CATEDNYAQGLTF	TRB:TGTGCCAGCACCGGGGACAGGGGCTATGCTGAGCAGTTCTTC;TRA:TGTGCTACTGAGGATAACTATGCCCAGGGATTAACCTTC		TRB:gene
antiPD1	clonotype620	1	0.0005800464037122	TRB:CASSLSPGLGGYEQYF;TRA:CATLTGNTGKLIF	TRB:TGTGCCAGCAGCCTCTCCCCGGGACTGGGGGGGTATGAACAGTACTTC;TRA:TGTGCTACTCTAACAGGCAATACCGGAAAACTCATCTTT
antiPD1	clonotype621	1	0.0005800464037122	TRB:CASTSTGGTNYAEQFF;TRA:CAANNAGAKLTF;TRA:CAASMSNYNVLYF	TRB:TGTGCCAGCACCTCGACTGGGGGGACTAACTATGCTGAGCAGTTCTTC;TRA:TGTGCTGCGAATAATGCAGGTGCCAAGCTCACATTC;TRA:TGTGCTGCAAGTATGTCTAATTACAACGTGCTTTACTTC
antiPD1	clonotype622	1	0.0005800464037122	TRB:CASRDWGAANTGQLYF;TRA:CAMRDYNQGKLIF	TRB:TGTGCCAGCAGGGACTGGGGGGCTGCAAACACCGGGCAGCTCTACTTT;TRA:TGTGCTATGAGAGATTATAACCAGGGGAAGCTTATCTTT
antiPD1	clonotype623	1	0.0005800464037122	TRB:CTCSADRGLNQAPLF;TRA:CALGDMGYKLTF	TRB:TGCACCTGCAGTGCAGACAGGGGGCTCAACCAGGCTCCGCTTTTT;TRA:TGTGCTCTGGGGGACATGGGCTACAAACTTACCTTC	TRB:gene
antiPD1	clonotype624	1	0.0005800464037122	TRB:CTCSAGSSYNSPLYF;TRA:CAVSMSNNNAPRF	TRB:TGCACCTGCAGTGCAGGCAGTTCCTATAATTCGCCCCTCTACTTT;TRA:TGTGCAGTGAGCATGAGCAACAACAATGCCCCACGATTT	TRB:gene
antiPD1	clonotype625	1	0.0005800464037122	TRB:CASRTGTGNSPLYF;TRA:CASNNAGAKLTF	TRB:TGTGCCAGCAGGACCGGGACAGGGAATTCGCCCCTCTACTTT;TRA:TGTGCTTCCAATAATGCAGGTGCCAAGCTCACATTC		TRB:gene
antiPD1	clonotype626	1	0.0005800464037122	TRB:CASSIVFNQDTQYF;TRA:CALRGSALGRLHF	TRB:TGTGCCAGCAGTATAGTCTTTAACCAAGACACCCAGTACTTT;TRA:TGTGCTCTGAGAGGTTCAGCCTTAGGGAGGCTGCATTTT		TRB:gene
antiPD1	clonotype627	1	0.0005800464037122	TRB:CASSLEGTISNERLFF;TRA:CAVSASQGGRALIF	TRB:TGTGCAAGCAGCTTAGAGGGGACAATTTCCAACGAAAGATTATTTTTC;TRA:TGTGCTGTGAGCGCGTCCCAGGGAGGCAGAGCTCTGATATTT
antiPD1	clonotype628	1	0.0005800464037122	TRB:CASSLSGLGNYAEQFF;TRA:CALVPSNTNKVVF;TRA:CAMTPDYSNNRLTL	TRB:TGTGCAAGCAGCTTATCCGGACTGGGGAACTATGCTGAGCAGTTCTTC;TRA:TGTGCTCTGGTCCCCTCCAATACCAACAAAGTCGTCTTT;TRA:TGTGCTATGACCCCGGACTACAGCAACAACAGACTTACTTTG
antiPD1	clonotype629	1	0.0005800464037122	TRB:CASSQEVRNSYNSPLYF;TRA:CAASLNSAGNKLTF	TRB:TGTGCCAGCAGCCAAGAAGTTCGGAATTCCTATAATTCGCCCCTCTACTTT;TRA:TGTGCAGCAAGCCTCAACAGTGCAGGGAACAAGCTAACTTTT
antiPD1	clonotype630	1	0.0005800464037122	TRB:CTCSGGLGGTAEQFF;TRA:CAVSASSNNRIFF	TRB:TGCACCTGCAGTGGGGGACTGGGGGGGACTGCTGAGCAGTTCTTC;TRA:TGTGCTGTGAGCGCGAGTAGCAATAACAGAATCTTCTTT	TRB:gene
antiPD1	clonotype631	1	0.0005800464037122	TRB:CASSIVGGLAEQFF;TRA:CAASEQGGSNAKLTF	TRB:TGTGCCAGCAGTATAGTTGGGGGGCTTGCTGAGCAGTTCTTC;TRA:TGTGCAGCTAGTGAGCAGGGAGGAAGCAATGCAAAGCTAACCTTC		TRB:gene
antiPD1	clonotype632	1	0.0005800464037122	TRB:CASSLGGGRPQNTLYF;TRA:CAVSMLGSFNKLTF	TRB:TGTGCAAGCAGCTTAGGGGGGGGGCGCCCTCAAAACACCTTGTACTTT;TRA:TGTGCTGTGAGCATGCTGGGTAGCTTCAATAAGTTGACCTTT
antiPD1	clonotype633	1	0.0005800464037122	TRB:CASSPNRRRSQNTLYF;TRA:CALSDTYQGGRALIF	TRB:TGTGCCAGCAGCCCAAACAGAAGGAGAAGTCAAAACACCTTGTACTTT;TRA:TGTGCTTTGAGTGATACCTACCAGGGAGGCAGAGCTCTGATATTT
antiPD1	clonotype634	1	0.0005800464037122	TRB:CASSLGLGGSQNTLYF;TRA:CAAGMSNYNVLYF	TRB:TGTGCCAGCAGTCTGGGACTGGGGGGAAGTCAAAACACCTTGTACTTT;TRA:TGTGCTGCAGGGATGTCTAATTACAACGTGCTTTACTTC
antiPD1	clonotype635	1	0.0005800464037122	TRB:CTCSAAWRSQNTLYF;TRA:CAVSAYNQGKLIF	TRB:TGCACCTGCAGTGCAGCCTGGCGAAGTCAAAACACCTTGTACTTT;TRA:TGCGCAGTCAGTGCTTATAACCAGGGGAAGCTTATCTTT	TRB:gene
antiPD1	clonotype636	1	0.0005800464037122	TRB:CASSIGGNYAEQFF;TRA:CALSDRGYAQGLTF	TRB:TGTGCCAGCAGTATAGGGGGGAACTATGCTGAGCAGTTCTTC;TRA:TGTGCTTTGAGTGATCGGGGCTATGCCCAGGGATTAACCTTC		TRB:gene
antiPD1	clonotype637	1	0.0005800464037122	TRB:CASSTPGAGNYAEQFF;TRA:CAVSAPSSGQKLVF	TRB:TGTGCCAGCAGCACACCCGGGGCGGGGAACTATGCTGAGCAGTTCTTC;TRA:TGCGCAGTCAGTGCACCTTCAAGTGGCCAGAAGCTGGTTTTT
antiPD1	clonotype638	1	0.0005800464037122	TRB:CASSLDRGVSNERLFF;TRA:CAVSARGSFNKLTF	TRB:TGTGCCAGCAGTCTCGACAGGGGGGTTTCCAACGAAAGATTATTTTTC;TRA:TGCGCAGTCAGTGCAAGGGGTAGCTTCAATAAGTTGACCTTT
antiPD1	clonotype639	1	0.0005800464037122	TRB:CASSHWGRGDQNTLYF;TRA:CALGEGTNAYKVIF	TRB:TGTGCCAGCAGTCACTGGGGGAGGGGGGATCAAAACACCTTGTACTTT;TRA:TGTGCTCTGGGTGAGGGCACAAATGCTTACAAAGTCATCTTT
antiPD1	clonotype640	1	0.0005800464037122	TRB:CTCSATQGNYAEQFF;TRA:CALSEGTGGYKVVF	TRB:TGCACCTGCAGTGCTACCCAGGGGAACTATGCTGAGCAGTTCTTC;TRA:TGCGCTCTGAGTGAGGGGACTGGAGGCTATAAAGTGGTCTTT	TRB:gene
antiPD1	clonotype641	1	0.0005800464037122	TRB:CASSRQVSNERLFF;TRA:CALSDRYNQGKLIF	TRB:TGTGCCAGCAGTCGACAGGTTTCCAACGAAAGATTATTTTTC;TRA:TGTGCTCTGAGTGATAGGTATAACCAGGGGAAGCTTATCTTT		TRB:gene
antiPD1	clonotype642	1	0.0005800464037122	TRB:CASSDTGPYAEQFF;TRB:CASSFSGGRSAETLYF;TRA:CAVSMNTGGLSGKLTF	TRB:TGTGCCAGCTCTGATACAGGGCCCTATGCTGAGCAGTTCTTC;TRB:TGTGCCAGCAGTTTCTCCGGGGGCCGTAGTGCAGAAACGCTGTATTTT;TRA:TGTGCTGTGAGCATGAATACTGGAGGACTAAGTGGTAAATTAACATTC
antiPD1	clonotype643	1	0.0005800464037122	TRB:CTCSADTANTGQLYF;TRA:CVVGDRGSALGRLHF	TRB:TGCACCTGCAGTGCAGATACAGCAAACACCGGGCAGCTCTACTTT;TRA:TGTGTGGTGGGCGATAGAGGTTCAGCCTTAGGGAGGCTGCATTTT	TRA:gene;TRB:gene
antiPD1	clonotype644	1	0.0005800464037122	TRB:CTCSADAGDQDTQYF;TRA:CALSDRAGGYKVVF	TRB:TGCACCTGCAGTGCAGATGCGGGGGACCAAGACACCCAGTACTTT;TRA:TGTGCTCTGAGTGATCGGGCTGGAGGCTATAAAGTGGTCTTT	TRB:gene
antiPD1	clonotype645	1	0.0005800464037122	TRB:CTCSAVGTKNTEVFF;TRA:CVVGDRGSALGRLHF	TRB:TGCACCTGCAGTGCAGTTGGGACAAAAAACACAGAAGTCTTCTTT;TRA:TGTGTGGTGGGTGATAGAGGTTCAGCCTTAGGGAGGCTGCATTTT	TRA:gene;TRB:gene
antiPD1	clonotype646	1	0.0005800464037122	TRB:CASSPDWGGGQNTLYF;TRA:CAMREGSYGNEKITF	TRB:TGTGCAAGCAGCCCGGACTGGGGGGGTGGTCAAAACACCTTGTACTTT;TRA:TGTGCTATGAGAGAGGGCAGCTATGGAAATGAGAAAATAACTTTT
antiPD1	clonotype647	1	0.0005800464037122	TRB:CTCSALRGGVERLFF;TRA:CAASPMATGGNNKLTF	TRB:TGCACCTGCAGTGCACTCAGGGGGGGAGTCGAAAGATTATTTTTC;TRA:TGTGCTGCAAGTCCCATGGCTACTGGAGGCAATAATAAGCTGACTTTT	TRB:gene
antiPD1	clonotype648	1	0.0005800464037122	TRB:CASSMPGAGAEQFF;TRA:CALGDPNTGNYKYVF	TRB:TGTGCCAGCAGTATGCCAGGGGCGGGTGCTGAGCAGTTCTTC;TRA:TGTGCTCTGGGTGATCCGAATACAGGAAACTACAAATACGTCTTT		TRB:gene
antiPD1	clonotype649	1	0.0005800464037122	TRB:CASSPPGLGGISYEQYF;TRA:CAATTGGYKVVF	TRB:TGTGCCAGCAGCCCTCCGGGACTGGGGGGGATCTCCTATGAACAGTACTTC;TRA:TGTGCAGCAACGACTGGAGGCTATAAAGTGGTCTTT
antiPD1	clonotype650	1	0.0005800464037122	TRB:CASSMGTVNERLFF;TRA:CAASPTGGNNKLTF	TRB:TGTGCCAGCAGTATGGGGACAGTCAACGAAAGATTATTTTTC;TRA:TGTGCAGCAAGTCCTACTGGAGGCAATAATAAGCTGACTTTT		TRB:gene
antiPD1	clonotype651	1	0.0005800464037122	TRB:CASSFPGVDSAETLYF;TRA:CATWRGSALGRLHFGAGTQLIVIPDHCVTNSAGNKLTF	TRB:TGTGCCAGCAGTTTCCCTGGGGTGGATAGTGCAGAAACGCTGTATTTT;TRA:TGTGCTACTTGGAGAGGTTCAGCCTTAGGGAGGCTGCATTTTGGAGCTGGGACTCAGCTGATTGTCATACCTGATCACTGTGTGACTAACAGTGCAGGGAACAAGCTAACTTTT
antiPD1	clonotype652	1	0.0005800464037122	TRA:CAVSLVLNTGANTGKLTF	TRA:TGTGCAGTGAGCCTGGTCCTTAACACTGGAGCTAACACTGGAAAGCTCACGTTT
antiPD1	clonotype653	1	0.0005800464037122	TRA:CALSDPASSGSWQLIF	TRA:TGTGCTTTGAGTGACCCCGCATCTTCTGGCAGCTGGCAACTCATCTTT
antiPD1	clonotype654	1	0.0005800464037122	TRB:CASSIPGGNQDTQYF;TRA:CAMERGYNVLYF	TRB:TGTGCCAGCAGTATACCGGGGGGGAACCAAGACACCCAGTACTTT;TRA:TGTGCTATGGAACGTGGGTACAACGTGCTTTACTTC		TRB:gene
antiPD1	clonotype655	1	0.0005800464037122	TRB:CASSSGTGGFAEQFF;TRA:CAMRSSNTNKVVF;TRA:CAVNNAGAKLTF	TRB:TGTGCCAGCAGTTCCGGGACTGGGGGGTTTGCTGAGCAGTTCTTC;TRA:TGTGCTATGAGGTCTTCCAATACCAACAAAGTCGTCTTT;TRA:TGTGCAGTTAATAATGCAGGTGCCAAGCTCACATTC		TRB:gene
antiPD1	clonotype656	1	0.0005800464037122	TRB:CASRPRQYNNQAPLF;TRA:CAMRDSNTNKVVF	TRB:TGTGCCAGCAGACCCCGACAGTATAACAACCAGGCTCCGCTTTTT;TRA:TGTGCTATGAGGGATTCCAATACCAACAAAGTCGTCTTT		TRB:gene
antiPD1	clonotype657	1	0.0005800464037122	TRB:CTCSADGTANTGQLYF;TRA:CAANSGTYQRF	TRB:TGCACCTGCAGTGCAGATGGGACAGCAAACACCGGGCAGCTCTACTTT;TRA:TGTGCTGCAAATTCTGGGACTTACCAGAGGTTT	TRB:gene
antiPD1	clonotype658	1	0.0005800464037122	TRB:CASSMTGLSNERLFF;TRA:CAASYGADRLTF	TRB:TGTGCCAGCAGTATGACAGGGCTTTCCAACGAAAGATTATTTTTC;TRA:TGTGCTGCAAGTTACGGTGCAGATAGACTCACCTTT		TRB:gene
antiPD1	clonotype659	1	0.0005800464037122	TRB:CTCSADDGGNYAEQFF;TRB:CTCSAGGGAYTGQLYF;TRA:CAMRPNQGGRALIF	TRB:TGCACCTGCAGTGCAGATGACGGGGGGAACTATGCTGAGCAGTTCTTC;TRB:TGCACCTGCAGTGCAGGAGGGGGGGCATACACCGGGCAGCTCTACTTT;TRA:TGTGCTATGAGGCCCAACCAGGGAGGCAGAGCTCTGATATTT	TRB:gene
antiPD1	clonotype660	1	0.0005800464037122	TRB:CTCSAGTGGAGNTLYF;TRA:CAVSLYQGGRALIF	TRB:TGCACCTGCAGTGCAGGGACAGGGGGCGCTGGAAATACGCTCTATTTT;TRA:TGTGCAGTGAGCTTGTACCAGGGAGGCAGAGCTCTGATATTT	TRB:gene
antiPD1	clonotype661	1	0.0005800464037122	TRB:CASSIGQGRNTEVFF;TRA:CALRGTNTGKLTF	TRB:TGTGCCAGCAGTATAGGGCAGGGCAGAAACACAGAAGTCTTCTTT;TRA:TGTGCTTTGAGGGGCACCAATACAGGCAAATTAACCTTT		TRB:gene
antiPD1	clonotype662	1	0.0005800464037122	TRB:CASSILGASAETLYF;TRA:CALADSGYNKLTF	TRB:TGTGCCAGCAGTATCCTGGGGGCTAGTGCAGAAACGCTGTATTTT;TRA:TGCGCTCTGGCTGACTCGGGATACAACAAACTCACTTTT		TRB:gene
antiPD1	clonotype663	1	0.0005800464037122	TRB:CASSRTGGALDTQYF;TRA:CAVSMEGGNYKPTF	TRB:TGTGCCAGCAGTCGGACTGGGGGGGCGCTGGACACCCAGTACTTT;TRA:TGTGCTGTGAGCATGGAGGGAGGAAACTACAAACCTACGTTT		TRB:gene
antiPD1	clonotype664	1	0.0005800464037122	TRB:CTCSQGTGGTAETLYF;TRA:CALAGNSNNRIFF	TRB:TGCACCTGCAGTCAAGGGACTGGGGGGACTGCAGAAACGCTGTATTTT;TRA:TGTGCTCTGGCCGGGAATAGCAATAACAGAATCTTCTTT	TRB:gene
antiPD1	clonotype665	1	0.0005800464037122	TRB:CASSTRDWGDNYAEQFF;TRA:CAVSEDTNAYKVIF	TRB:TGTGCCAGCAGTACCCGGGACTGGGGGGATAACTATGCTGAGCAGTTCTTC;TRA:TGCGCAGTCAGTGAAGACACAAATGCTTACAAAGTCATCTTT
antiPD1	clonotype666	1	0.0005800464037122	TRB:CASSFWDRGHGTGQLYF;TRA:CALEGLNTGYQNFYF	TRB:TGTGCCAGCAGTTTCTGGGACAGGGGGCACGGCACCGGGCAGCTCTACTTT;TRA:TGTGCACTGGAGGGTTTGAACACGGGTTACCAGAACTTCTATTTT
antiPD1	clonotype667	1	0.0005800464037122	TRB:CASSSHGHENSYNSPLYF;TRA:CAVRYNNAGAKLTF	TRB:TGTGCCAGCAGCTCTCATGGACACGAGAATTCCTATAATTCGCCCCTCTACTTT;TRA:TGCGCAGTCAGATATAATAATGCAGGTGCCAAGCTCACATTC
antiPD1	clonotype668	1	0.0005800464037122	TRB:CTCSADSLGSQDTQYF;TRA:CVVGDRGSALGRLHF	TRB:TGCACCTGCAGTGCAGATTCACTGGGGAGTCAAGACACCCAGTACTTT;TRA:TGTGTGGTGGGAGATAGAGGTTCAGCCTTAGGGAGGCTGCATTTT	TRA:gene;TRB:gene
antiPD1	clonotype669	1	0.0005800464037122	TRB:CASSNWGGSAETLYF;TRA:CAMREHTGANTGKLTF	TRB:TGTGCCAGCAGCAACTGGGGGGGGAGTGCAGAAACGCTGTATTTT;TRA:TGTGCTATGAGAGAGCACACTGGAGCTAACACTGGAAAGCTCACGTTT		TRB:gene
antiPD1	clonotype670	1	0.0005800464037122	TRB:CASSLSRQGPFSNERLFF;TRA:CAAGMQQGTGSKLSF	TRB:TGTGCTAGCAGTTTATCGAGACAGGGGCCTTTTTCCAACGAAAGATTATTTTTC;TRA:TGCGCAGCAGGGATGCAGCAAGGCACTGGGTCTAAGCTGTCATTT	TRB:gene
antiPD1	clonotype671	1	0.0005800464037122	TRB:CASSIHWGVGQDTQYF;TRA:CAMRDPTSNTNKVVF;TRA:CAVSNNRIFF	TRB:TGTGCCAGCAGTATACACTGGGGGGTTGGCCAAGACACCCAGTACTTT;TRA:TGTGCTATGAGAGACCCGACTTCCAATACCAACAAAGTCGTCTTT;TRA:TGTGCTGTGAGCAATAACAGAATCTTCTTT		TRB:gene
antiPD1	clonotype672	1	0.0005800464037122	TRB:CASSIVLGGWFAEQFF;TRA:CALVTGSGGKLTL	TRB:TGTGCCAGCAGTATAGTACTGGGGGGATGGTTCGCTGAGCAGTTCTTC;TRA:TGTGCTTTGGTTACTGGCAGTGGTGGAAAACTCACTTTG		TRB:gene
antiPD1	clonotype673	1	0.0005800464037122	TRB:CASSIGTGANYAEQFF;TRA:CATDYNQGKLIF	TRB:TGTGCCAGCAGTATAGGGACTGGGGCTAACTATGCTGAGCAGTTCTTC;TRA:TGTGCTACTGATTATAACCAGGGGAAGCTTATCTTT		TRB:gene
antiPD1	clonotype674	1	0.0005800464037122	TRB:CTCSADLGGLNYAEQFF;TRA:CAVDSGYNKLTF	TRB:TGCACCTGCAGTGCAGATCTTGGGGGGCTAAACTATGCTGAGCAGTTCTTC;TRA:TGTGCAGTTGACTCGGGATACAACAAACTCACTTTT	TRB:gene
antiPD1	clonotype675	1	0.0005800464037122	TRB:CASGQGDFF;TRA:CALSNMGYKLTF	TRB:TGTGCCAGCGGGCAGGGAGACTTCTTT;TRA:TGTGCTCTGAGCAACATGGGCTACAAACTTACCTTC
antiPD1	clonotype676	1	0.0005800464037122	TRB:CASSINWGFESYEQYF;TRA:CAVSASSNNRIFF	TRB:TGTGCCAGCAGTATCAACTGGGGGTTCGAGTCCTATGAACAGTACTTC;TRA:TGTGCTGTGAGCGCGAGTAGCAATAACAGAATCTTCTTT		TRB:gene
antiPD1	clonotype677	1	0.0005800464037122	TRB:CTCSADDRGRTNERLFF;TRA:CAVYLPGTGSNRLTF	TRB:TGCACCTGCAGTGCAGATGACAGGGGGCGGACCAACGAAAGATTATTTTTC;TRA:TGTGCAGTGTATCTACCAGGCACTGGGAGTAACAGGCTCACTTTT	TRB:gene
antiPD1	clonotype678	1	0.0005800464037122	TRB:CASSSPDWENQDTQYF;TRA:CALGDRVNMGYKLTF	TRB:TGTGCCAGCAGTAGCCCGGACTGGGAGAACCAAGACACCCAGTACTTT;TRA:TGTGCTCTGGGTGATCGGGTCAACATGGGCTACAAACTTACCTTC		TRB:gene
antiPD1	clonotype679	1	0.0005800464037122	TRB:CASSILGQNSGNTLYF;TRA:CALSDLYNNNAPRF	TRB:TGTGCCAGCAGTATTCTCGGCCAGAATTCTGGAAATACGCTCTATTTT;TRA:TGTGCTCTGAGTGACCTCTATAACAACAATGCCCCACGATTT		TRB:gene
antiPD1	clonotype680	1	0.0005800464037122	TRB:CTCSAEGWGGAEDTQYF;TRA:CVVGDRGSALGRLHF	TRB:TGCACCTGCAGTGCAGAGGGCTGGGGGGGCGCGGAAGACACCCAGTACTTT;TRA:TGTGTGGTGGGAGATAGAGGTTCAGCCTTAGGGAGGCTGCATTTT	TRA:gene;TRB:gene
antiPD1	clonotype681	1	0.0005800464037122	TRB:CASIRDWGAANTGQLYF;TRA:CATEPITGSGGKLTL	TRB:TGTGCCAGCATCCGGGACTGGGGGGCCGCAAACACCGGGCAGCTCTACTTT;TRA:TGTGCTACTGAGCCCATTACTGGCAGTGGTGGAAAACTCACTTTG		TRB:gene
antiPD1	clonotype682	1	0.0005800464037122	TRB:CASGDAPGYF;TRA:CAATNTGYQNFYF	TRB:TGTGCCAGCGGTGATGCACCTGGGTACTTT;TRA:TGTGCAGCCACGAACACGGGTTACCAGAACTTCTATTTT
antiPD1	clonotype683	1	0.0005800464037122	TRB:CASSLDERLFF;TRA:CAMGGDMGYKLTF	TRB:TGTGCCAGCTCTCTCGACGAAAGATTATTTTTC;TRA:TGTGCTATGGGTGGAGACATGGGCTACAAACTTACCTTC
antiPD1	clonotype684	1	0.0005800464037122	TRB:CASGAGYEQYF;TRA:CALEGSNAKLTF	TRB:TGTGCCAGCGGTGCAGGGTATGAACAGTACTTC;TRA:TGTGCTTTGGAAGGAAGCAATGCAAAGCTAACCTTC
antiPD1	clonotype685	1	0.0005800464037122	TRB:CASVRDWGVYF;TRA:CAASGGTNAYKVIF	TRB:TGTGCCAGCGTTCGGGACTGGGGGGTTTACTTC;TRA:TGTGCAGCAAGCGGGGGCACAAATGCTTACAAAGTCATCTTT
antiPD1	clonotype686	1	0.0005800464037122	TRB:CASSIAGLGGRDYAEQFF;TRA:CAVSLSGSFNKLTF	TRB:TGTGCCAGCAGTATAGCGGGACTGGGGGGGAGGGACTATGCTGAGCAGTTCTTC;TRA:TGTGCTGTGAGCCTATCTGGTAGCTTCAATAAGTTGACCTTT		TRB:gene
antiPD1	clonotype687	1	0.0005800464037122	TRB:CASSLSYEQYF;TRA:CALGDDTNAYKVIF;TRA:CALGDGDSNNRIFF	TRB:TGTGCCAGCTCTCTCTCCTATGAACAGTACTTC;TRA:TGTGCTCTGGGGGATGACACAAATGCTTACAAAGTCATCTTT;TRA:TGTGCTCTGGGTGATGGGGATAGCAATAACAGAATCTTCTTT
antiPD1	clonotype688	1	0.0005800464037122	TRB:CASSPTYEQYF;TRA:CAVTDRGSALGRLHF	TRB:TGTGCCAGCTCCCCGACCTATGAACAGTACTTC;TRA:TGTGCTGTGACCGATAGAGGTTCAGCCTTAGGGAGGCTGCATTTT
antiPD1	clonotype689	1	0.0005800464037122	TRB:CASSLGGEQYF;TRA:CALSDDTNAYKVIF	TRB:TGTGCCAGCTCTCTTGGGGGTGAACAGTACTTC;TRA:TGTGCTTTGAGTGATGACACAAATGCTTACAAAGTCATCTTT
antiPD1	clonotype690	1	0.0005800464037122	TRB:CASGEGLEQYF;TRA:CALRTGANTGKLTF	TRB:TGTGCCAGCGGGGAGGGGCTTGAACAGTACTTC;TRA:TGTGCTCTGAGGACTGGAGCTAACACTGGAAAGCTCACGTTT
antiPD1	clonotype691	1	0.0005800464037122	TRB:CASSLGFEQYF;TRA:CALSDLNNYAQGLTF	TRB:TGTGCCAGCTCCCTGGGTTTTGAACAGTACTTC;TRA:TGTGCTCTGAGTGATCTAAATAACTATGCCCAGGGATTAACCTTC
antiPD1	clonotype692	1	0.0005800464037122	TRB:CASGDGDTQYF;TRA:CAMERTNYGSSGNKLIF	TRB:TGTGCCAGCGGTGATGGAGACACCCAGTACTTT;TRA:TGTGCTATGGAACGTACGAATTATGGGAGCAGTGGCAACAAGCTCATCTTT
antiPD1	clonotype693	1	0.0005800464037122	TRB:CASSLSTEVFF;TRA:CAASASSGSWQLIF	TRB:TGTGCCAGCTCTCTCAGCACAGAAGTCTTCTTT;TRA:TGTGCAGCAAGTGCATCTTCTGGCAGCTGGCAACTCATCTTT
antiPD1	clonotype694	1	0.0005800464037122	TRB:CASGDDNSDYTF	TRB:TGTGCCAGCGGTGATGACAACTCCGACTACACCTTC
antiPD1	clonotype695	1	0.0005800464037122	TRB:CASSDTNSDYTF	TRB:TGTGCCAGCTCTGACACAAACTCCGACTACACCTTC
antiPD1	clonotype696	1	0.0005800464037122	TRB:CASGTANSDYTF;TRB:CASSLGDLNSDYTF;TRA:CALSDAASSGSWQLIF;TRA:CAVRTGGYKVVF	TRB:TGTGCCAGCGGGACAGCAAACTCCGACTACACCTTC;TRB:TGTGCCAGCTCTCTAGGGGACTTAAACTCCGACTACACCTTC;TRA:TGTGCTTTGAGTGACGCCGCATCTTCTGGCAGCTGGCAACTCATCTTT;TRA:TGTGCTGTCCGGACTGGAGGCTATAAAGTGGTCTTT
antiPD1	clonotype697	1	0.0005800464037122	TRB:CASSLGGYEQYF;TRA:CAAGTGANTGKLTF;TRA:CAARGRASSSFSKLVF	TRB:TGTGCCAGCTCTCTAGGGGGGTATGAACAGTACTTC;TRA:TGTGCTGCTGGGACTGGAGCTAACACTGGAAAGCTCACGTTT;TRA:TGTGCTGCAAGGGGAAGAGCATCCTCCTCCTTCAGCAAGCTGGTGTTT
antiPD1	clonotype698	1	0.0005800464037122	TRB:CASSLGGYEQYF;TRA:CAVSGYKLTF	TRB:TGTGCCAGCTCTCTCGGGGGTTATGAACAGTACTTC;TRA:TGCGCAGTCAGTGGCTACAAACTTACCTTC
antiPD1	clonotype699	1	0.0005800464037122	TRB:CASGDWGHTQYF;TRA:CAVTGTNAYKVIF	TRB:TGTGCCAGCGGGGACTGGGGGCACACCCAGTACTTT;TRA:TGTGCAGTGACCGGCACAAATGCTTACAAAGTCATCTTT
antiPD1	clonotype700	1	0.0005800464037122	TRB:CASGERGTEVFF;TRA:CAVKNTGYQNFYF	TRB:TGTGCCAGCGGTGAGAGGGGAACAGAAGTCTTCTTT;TRA:TGTGCAGTGAAAAACACGGGTTACCAGAACTTCTATTTT
antiPD1	clonotype701	1	0.0005800464037122	TRB:CASSPQGTEVFF;TRA:CALSWGGRIFF	TRB:TGTGCCAGCTCTCCTCAGGGCACAGAAGTCTTCTTT;TRA:TGTGCTTTGAGTTGGGGAGGCAGAATCTTCTTT
antiPD1	clonotype702	1	0.0005800464037122	TRB:CASGRDRAEVFF;TRA:CALGPNTGKLTF	TRB:TGTGCCAGCGGCAGGGACAGGGCAGAAGTCTTCTTT;TRA:TGTGCTCTGGGTCCCAATACAGGCAAATTAACCTTT
antiPD1	clonotype703	1	0.0005800464037122	TRB:CASGDASTEVFF;TRA:CAASPSSGSWQLIF	TRB:TGTGCCAGCGGTGATGCCAGCACAGAAGTCTTCTTT;TRA:TGTGCAGCAAGCCCCTCTTCTGGCAGCTGGCAACTCATCTTT
antiPD1	clonotype704	1	0.0005800464037122	TRB:CASSPKNQAPLF;TRA:CAVSDRGSALGRLHF	TRB:TGTGCCAGCTCTCCCAAAAACCAGGCTCCGCTTTTT;TRA:TGCGCAGTCAGTGATAGAGGTTCAGCCTTAGGGAGGCTGCATTTT
antiPD1	clonotype705	1	0.0005800464037122	TRB:CASGDGNSPLYF;TRA:CAMREEATGGNNKLTF	TRB:TGTGCCAGCGGTGATGGGAATTCGCCCCTCTACTTT;TRA:TGTGCTATGAGAGAGGAGGCTACTGGAGGCAATAATAAGCTGACTTTT
antiPD1	clonotype706	1	0.0005800464037122	TRB:CASSRANSDYTF;TRA:CAASAQGTGSKLSF	TRB:TGTGCCAGCTCTCGTGCAAACTCCGACTACACCTTC;TRA:TGTGCAGCAAGTGCGCAAGGCACTGGGTCTAAGCTGTCATTT
antiPD1	clonotype707	1	0.0005800464037122	TRB:CASGDGGYEQYF;TRA:CAASASSGSWQLIF	TRB:TGTGCCAGCGGTGATGGGGGGTATGAACAGTACTTC;TRA:TGTGCAGCAAGTGCATCTTCTGGCAGCTGGCAACTCATCTTT
antiPD1	clonotype708	1	0.0005800464037122	TRA:CAASPSNMGYKLTF	TRA:TGTGCAGCAAGTCCTAGCAACATGGGCTACAAACTTACCTTC
antiPD1	clonotype709	1	0.0005800464037122	TRB:CASGDPGEDTQYF	TRB:TGTGCCAGCGGTGATCCTGGGGAAGACACCCAGTACTTT
antiPD1	clonotype710	1	0.0005800464037122	TRB:CASSLGQGYEQYF	TRB:TGTGCCAGCTCTCTGGGACAGGGGTATGAACAGTACTTC
antiPD1	clonotype711	1	0.0005800464037122	TRB:CASGAQGAIEQYF;TRA:CAASKNNNAPRF;TRA:CRGGSNYKLTF	TRB:TGTGCCAGCGGGGCACAGGGGGCGATTGAACAGTACTTC;TRA:TGTGCAGCAAGCAAGAACAACAATGCCCCACGATTT;TRA:TGTAGGGGAGGCAGCAATTACAAACTGACATTT
antiPD1	clonotype712	1	0.0005800464037122	TRB:CASGDWGAETLYF;TRA:CAADYANKMIF	TRB:TGTGCCAGCGGTGACTGGGGTGCAGAAACGCTGTATTTT;TRA:TGTGCTGCTGACTATGCAAACAAGATGATCTTT
antiPD1	clonotype713	1	0.0005800464037122	TRB:CASSPLNQDTQYF;TRA:CALELGSNNRIFF;TRA:CAMREGDSNYQLIW	TRB:TGTGCCAGCTCTCCCCTTAACCAAGACACCCAGTACTTT;TRA:TGTGCTTTGGAACTGGGTAGCAATAACAGAATCTTCTTT;TRA:TGTGCTATGAGAGAGGGGGATAGCAACTATCAGTTGATCTGG
antiPD1	clonotype714	1	0.0005800464037122	TRB:CASSPGTEYEQYF;TRA:CALDLNSNNRIFF	TRB:TGTGCCAGCTCTCCCGGCACAGAATATGAACAGTACTTC;TRA:TGTGCTTTGGACCTGAATAGCAATAACAGAATCTTCTTT
antiPD1	clonotype715	1	0.0005800464037122	TRB:CASSPDWMDTLYF;TRA:CAAEDSGSWQLIF	TRB:TGTGCCAGCTCTCCGGACTGGATGGACACCTTGTACTTT;TRA:TGTGCTGCTGAGGATTCTGGCAGCTGGCAACTCATCTTT
antiPD1	clonotype716	1	0.0005800464037122	TRB:CASSLLGGREQYF;TRA:CALGGRLHF;TRA:CALSPGTGGYKVVF	TRB:TGTGCCAGCTCTCTACTGGGGGGGCGGGAACAGTACTTC;TRA:TGTGCTCTGGGAGGGAGGCTGCATTTT;TRA:TGTGCTCTGAGTCCCGGGACTGGAGGCTATAAAGTGGTCTTT
antiPD1	clonotype717	1	0.0005800464037122	TRB:CASGDAGVAEQFF;TRA:CAAEANSAGNKLTF	TRB:TGTGCCAGCGGTGATGCTGGGGTTGCTGAGCAGTTCTTC;TRA:TGTGCTGCTGAGGCTAACAGTGCAGGGAACAAGCTAACTTTT
antiPD1	clonotype718	1	0.0005800464037122	TRB:CASSLGGYSDYTF;TRA:CAVVDSNYQLIW	TRB:TGTGCCAGCTCTCTCGGAGGGTACTCCGACTACACCTTC;TRA:TGTGCAGTGGTCGATAGCAACTATCAGTTGATCTGG
antiPD1	clonotype719	1	0.0005800464037122	TRB:CASGDAENSDYTF;TRA:CAATRASNNRIFF	TRB:TGTGCCAGCGGTGATGCAGAGAACTCCGACTACACCTTC;TRA:TGTGCAGCTACTAGGGCTAGCAATAACAGAATCTTCTTT
antiPD1	clonotype720	1	0.0005800464037122	TRB:CASSHRTGYEQYF;TRA:CANSGTYQRF	TRB:TGTGCCAGCTCCCATCGGACTGGGTATGAACAGTACTTC;TRA:TGTGCAAATTCTGGGACTTACCAGAGGTTT
antiPD1	clonotype721	1	0.0005800464037122	TRB:CASGDAEGYEQYF;TRA:CAAGGSNAKLTF	TRB:TGTGCCAGCGGTGATGCGGAGGGTTATGAACAGTACTTC;TRA:TGTGCAGCAGGAGGAAGCAATGCAAAGCTAACCTTC
antiPD1	clonotype722	1	0.0005800464037122	TRB:CASGDLNYAEQFF;TRA:CALRATSSGQKLVF	TRB:TGTGCCAGCGGTGATTTGAACTATGCTGAGCAGTTCTTC;TRA:TGTGCTTTGAGGGCAACTTCAAGTGGCCAGAAGCTGGTTTTT
antiPD1	clonotype723	1	0.0005800464037122	TRB:CASAGGGQNTLYF;TRA:CALGDSNTNKVVF	TRB:TGTGCCAGCGCGGGGGGGGGTCAAAACACCTTGTACTTT;TRA:TGTGCTCTGGGCGATTCCAATACCAACAAAGTCGTCTTT
antiPD1	clonotype724	1	0.0005800464037122	TRB:CASSLESGGEQYF;TRA:CAASGGSNNRIFF	TRB:TGTGCCAGCTCTCTCGAATCGGGGGGAGAACAGTACTTC;TRA:TGTGCTGCAAGTGGGGGTAGCAATAACAGAATCTTCTTT
antiPD1	clonotype725	1	0.0005800464037122	TRB:CASSGQSNTEVFF;TRA:CALSLNYAQGLTF	TRB:TGTGCCAGCTCTGGCCAATCAAACACAGAAGTCTTCTTT;TRA:TGTGCTTTGAGCCTTAACTATGCCCAGGGATTAACCTTC
antiPD1	clonotype726	1	0.0005800464037122	TRB:CASSHDWGREQYF;TRA:CAVSEDSNYQLIW	TRB:TGTGCCAGCTCTCATGACTGGGGGCGTGAACAGTACTTC;TRA:TGCGCAGTCAGTGAGGATAGCAACTATCAGTTGATCTGG
antiPD1	clonotype727	1	0.0005800464037122	TRB:CASSPGQGYEQYF;TRA:CAVSAWYNQGKLIF	TRB:TGTGCCAGCTCTCCGGGACAGGGATATGAACAGTACTTC;TRA:TGTGCTGTGAGCGCGTGGTATAACCAGGGGAAGCTTATCTTT
antiPD1	clonotype728	1	0.0005800464037122	TRB:CASGDGLGSTLYF;TRA:CALGDPWDFGNQGKLIF;TRA:CVLGPSSGGNYKPTF	TRB:TGTGCCAGCGGTGATGGACTGGGGTCAACGCTGTATTTT;TRA:TGTGCTCTGGGTGATCCTTGGGATTTTGGGAACCAGGGGAAGCTTATCTTT;TRA:TGTGTTCTGGGCCCCTCCTCAGGAGGAAACTACAAACCTACGTTT
antiPD1	clonotype729	1	0.0005800464037122	TRB:CASGDWGGTEQFF;TRA:CALSAASNTNKVVF	TRB:TGTGCCAGCGGTGATTGGGGGGGGACCGAGCAGTTCTTC;TRA:TGTGCTTTGAGTGCGGCTTCCAATACCAACAAAGTCGTCTTT
antiPD1	clonotype730	1	0.0005800464037122	TRB:CASVQGSQNTLYF;TRA:CALSADRGSALGRLHF	TRB:TGTGCCAGCGTCCAGGGGAGTCAAAACACCTTGTACTTT;TRA:TGTGCTTTGAGTGCCGATAGAGGTTCAGCCTTAGGGAGGCTGCATTTT
antiPD1	clonotype731	1	0.0005800464037122	TRB:CASSRKNTGQLYF;TRA:CAAPNTGGLSGKLTF	TRB:TGTGCCAGCTCCCGTAAAAACACCGGGCAGCTCTACTTT;TRA:TGTGCTGCCCCGAATACTGGAGGACTAAGTGGTAAATTAACATTC
antiPD1	clonotype732	1	0.0005800464037122	TRB:CASGRDWEGEQYF;TRA:CALSETPGYQNFYF	TRB:TGTGCCAGCGGTCGGGACTGGGAGGGTGAACAGTACTTC;TRA:TGTGCTCTGAGTGAAACTCCGGGTTACCAGAACTTCTATTTT
antiPD1	clonotype733	1	0.0005800464037122	TRB:CASGDGTGYEQYF;TRA:CVVGDRGSALGRLHF	TRB:TGTGCCAGCGGTGACGGGACAGGGTATGAACAGTACTTC;TRA:TGTGTGGTGGGCGATAGAGGTTCAGCCTTAGGGAGGCTGCATTTT	TRA:gene
antiPD1	clonotype734	1	0.0005800464037122	TRB:CASGDFNQDTQYF;TRA:CAMREDTGYQNFYF	TRB:TGTGCCAGCGGTGATTTTAACCAAGACACCCAGTACTTT;TRA:TGTGCTATGAGAGAGGACACGGGTTACCAGAACTTCTATTTT
antiPD1	clonotype735	1	0.0005800464037122	TRB:CASSLLGGLEQYF;TRA:CAMDGDTNAYKVIF	TRB:TGTGCCAGCTCTCTCCTGGGGGGGCTTGAACAGTACTTC;TRA:TGTGCTATGGATGGAGACACAAATGCTTACAAAGTCATCTTT
antiPD1	clonotype736	1	0.0005800464037122	TRB:CASSPGQGYEQYF;TRA:CAASRGYKVVF	TRB:TGTGCCAGCTCTCCAGGACAGGGGTATGAACAGTACTTC;TRA:TGTGCAGCAAGTAGAGGCTATAAAGTGGTCTTT
antiPD1	clonotype737	1	0.0005800464037122	TRB:CASSRDVYAEQFF;TRA:CAMREGEDSNYQLIW	TRB:TGTGCCAGCTCCCGGGACGTCTATGCTGAGCAGTTCTTC;TRA:TGTGCTATGAGAGAGGGGGAGGATAGCAACTATCAGTTGATCTGG
antiPD1	clonotype738	1	0.0005800464037122	TRB:CASSRDCYAEQFF;TRA:CAAGYQGGSAKLIF	TRB:TGTGCCAGCTCTCGGGACTGCTATGCTGAGCAGTTCTTC;TRA:TGCGCAGCAGGGTATCAAGGAGGGTCTGCGAAGCTCATCTTT
antiPD1	clonotype739	1	0.0005800464037122	TRB:CASGIGGGDEQYF;TRA:CAASGGYNQGKLIF	TRB:TGTGCCAGCGGGATTGGGGGCGGGGATGAACAGTACTTC;TRA:TGTGCAGCAAGTGGAGGGTATAACCAGGGGAAGCTTATCTTT
antiPD1	clonotype740	1	0.0005800464037122	TRB:CANSGTANTEVFF;TRA:CAASPNYGNEKITF	TRB:TGTGCCAACTCCGGGACTGCAAACACAGAAGTCTTCTTT;TRA:TGTGCAGCAAGTCCCAACTATGGAAATGAGAAAATAACTTTT
antiPD1	clonotype741	1	0.0005800464037122	TRB:CASSWDRVAEQFF;TRA:CAASASSGSWQLIF	TRB:TGTGCCAGCTCCTGGGACAGGGTGGCTGAGCAGTTCTTC;TRA:TGTGCAGCAAGTGCATCTTCTGGCAGCTGGCAACTCATCTTT
antiPD1	clonotype742	1	0.0005800464037122	TRB:CASSPWGQDTQYF;TRA:CAASTLPGTGSNRLTF	TRB:TGTGCCAGCTCTCCCTGGGGCCAAGACACCCAGTACTTT;TRA:TGTGCAGCAAGTACTCTACCAGGCACTGGGAGTAACAGGCTCACTTTT
antiPD1	clonotype743	1	0.0005800464037122	TRB:CASGAGGRDAEQFF	TRB:TGTGCCAGCGGGGCAGGGGGCAGAGATGCTGAGCAGTTCTTC
antiPD1	clonotype744	1	0.0005800464037122	TRB:CASGDPGEGSDYTF	TRB:TGTGCCAGCGGTGATCCAGGGGAAGGGTCCGACTACACCTTC
antiPD1	clonotype745	1	0.0005800464037122	TRB:CASGDAGEGNTLYF	TRB:TGTGCCAGCGGTGATGCAGGGGAGGGAAATACGCTCTATTTT
antiPD1	clonotype746	1	0.0005800464037122	TRB:CASSPRHSNTEVFF	TRB:TGTGCCAGCTCTCCGAGGCACTCAAACACAGAAGTCTTCTTT
antiPD1	clonotype747	1	0.0005800464037122	TRB:CASSPRTTNSDYTF	TRB:TGTGCCAGCTCTCCGCGGACAACAAACTCCGACTACACCTTC
antiPD1	clonotype748	1	0.0005800464037122	TRB:CASSPGLGKDTQYF	TRB:TGTGCCAGCTCTCCTGGACTGGGGAAAGACACCCAGTACTTT
antiPD1	clonotype749	1	0.0005800464037122	TRB:CASFWGANTGQLYF;TRA:CAAVGASSGSWQLIF;TRA:CALRTNSAGNKLTF	TRB:TGTGCCAGCTTCTGGGGGGCAAACACCGGGCAGCTCTACTTT;TRA:TGTGCAGCAGTAGGTGCATCTTCTGGCAGCTGGCAACTCATCTTT;TRA:TGTGCTCTGAGGACTAACAGTGCAGGGAACAAGCTAACTTTT
antiPD1	clonotype750	1	0.0005800464037122	TRB:CASSPDRDGNTLYF;TRA:CVGADRLTF	TRB:TGTGCCAGCTCTCCCGACAGGGACGGAAATACGCTCTATTTT;TRA:TGTGTGGGTGCAGATAGACTCACCTTT
antiPD1	clonotype751	1	0.0005800464037122	TRB:CASGDWGNTGQLYF;TRA:CAWDNAGAKLTF	TRB:TGTGCCAGCGGGGACTGGGGAAACACCGGGCAGCTCTACTTT;TRA:TGTGCTTGGGATAATGCAGGTGCCAAGCTCACATTC
antiPD1	clonotype752	1	0.0005800464037122	TRB:CASGDRGAGNTLYF;TRA:CAMERGYNVLYF	TRB:TGTGCCAGCGGTGATCGGGGGGCTGGAAATACGCTCTATTTT;TRA:TGTGCTATGGAACGTGGGTACAACGTGCTTTACTTC
antiPD1	clonotype753	1	0.0005800464037122	TRB:CASGPDWGQDTQYF;TRA:CILRGHQGGSAKLIF	TRB:TGTGCCAGCGGCCCCGACTGGGGGCAAGACACCCAGTACTTT;TRA:TGTATCCTGAGAGGCCATCAAGGAGGGTCTGCGAAGCTCATCTTT
antiPD1	clonotype754	1	0.0005800464037122	TRB:CASSLGWGGAEQYF;TRA:CAIEDYNQGKLIF	TRB:TGTGCCAGCTCTCTCGGCTGGGGGGGAGCTGAACAGTACTTC;TRA:TGTGCTATAGAGGATTATAACCAGGGGAAGCTTATCTTT
antiPD1	clonotype755	1	0.0005800464037122	TRB:CASSLAGGSQNTLYF;TRB:CASSRDWEYAEQFF;TRA:CAAGDYAQGLTF	TRB:TGTGCCAGCTCTCTCGCTGGGGGCAGTCAAAACACCTTGTACTTT;TRB:TGTGCCAGCTCTCGGGACTGGGAGTATGCTGAGCAGTTCTTC;TRA:TGTGCAGCAGGGGACTATGCCCAGGGATTAACCTTC
antiPD1	clonotype756	1	0.0005800464037122	TRB:CASSLGGDQDTQYF;TRA:CAVNPGYQNFYF	TRB:TGTGCCAGCTCTCTTGGGGGAGACCAAGACACCCAGTACTTT;TRA:TGTGCAGTGAACCCGGGTTACCAGAACTTCTATTTT
antiPD1	clonotype757	1	0.0005800464037122	TRB:CASSETGDNSPLYF;TRB:CASSLAGGSQNTLYF;TRA:CAMEQSSGSWQLIF	TRB:TGTGCCAGCTCTGAGACAGGGGATAATTCGCCCCTCTACTTT;TRB:TGTGCCAGCTCTCTCGCTGGGGGCAGTCAAAACACCTTGTACTTT;TRA:TGTGCTATGGAACAATCTTCTGGCAGCTGGCAACTCATCTTT
antiPD1	clonotype758	1	0.0005800464037122	TRB:CASGGTGVSYEQYF;TRA:CATDKASNYQLIW	TRB:TGTGCCAGCGGTGGTACTGGGGTCTCCTATGAACAGTACTTC;TRA:TGTGCTACTGATAAGGCGAGCAACTATCAGTTGATCTGG
antiPD1	clonotype759	1	0.0005800464037122	TRB:CASSLRVSNERLFF;TRA:CAVWEGGYKVVF	TRB:TGTGCCAGCTCTCTCCGGGTTTCCAACGAAAGATTATTTTTC;TRA:TGTGCTGTGTGGGAGGGAGGCTATAAAGTGGTCTTT
antiPD1	clonotype760	1	0.0005800464037122	TRB:CASSLTGGAREQYF;TRA:CAAGNTGANTGKLTF	TRB:TGTGCCAGCTCTCTGACTGGGGGGGCGCGGGAACAGTACTTC;TRA:TGTGCTGCTGGTAACACTGGAGCTAACACTGGAAAGCTCACGTTT
antiPD1	clonotype761	1	0.0005800464037122	TRB:CASSLTGEGTEVFF;TRA:CAASKTGSFNKLTF;TRA:CAVSINTNKVVF	TRB:TGTGCCAGCTCTCTTACAGGGGAGGGCACAGAAGTCTTCTTT;TRA:TGTGCTGCAAGTAAAACTGGTAGCTTCAATAAGTTGACCTTT;TRA:TGTGCTGTGAGCATCAATACCAACAAAGTCGTCTTT
antiPD1	clonotype762	1	0.0005800464037122	TRB:CASSLLGGSAEQFF;TRA:CARASSGSWQLIF	TRB:TGTGCCAGCTCTCTACTGGGGGGAAGTGCTGAGCAGTTCTTC;TRA:TGTGCCCGTGCATCTTCTGGCAGCTGGCAACTCATCTTT
antiPD1	clonotype763	1	0.0005800464037122	TRB:CASSLVPWGGEQYF;TRA:CAASVGGNYKYVF	TRB:TGTGCCAGCTCTCTCGTCCCCTGGGGGGGTGAACAGTACTTC;TRA:TGTGCAGCAAGCGTAGGAGGAAACTACAAATACGTCTTT
antiPD1	clonotype764	1	0.0005800464037122	TRB:CASGRDWGYYEQYF;TRA:CALSEGTGGYKVVF	TRB:TGTGCCAGCGGCCGGGACTGGGGGTACTATGAACAGTACTTC;TRA:TGTGCTTTGAGTGAGGGGACTGGAGGCTATAAAGTGGTCTTT
antiPD1	clonotype765	1	0.0005800464037122	TRB:CASGDAGGQNTLYF;TRA:CAVSANSNNRIFF	TRB:TGTGCCAGCGGTGATGCAGGGGGTCAAAACACCTTGTACTTT;TRA:TGTGCTGTGAGCGCGAATAGCAATAACAGAATCTTCTTT
antiPD1	clonotype766	1	0.0005800464037122	TRB:CASGDAAGGYEQYF;TRA:CAARGSTNTGKLTF	TRB:TGTGCCAGCGGTGATGCTGCTGGGGGTTATGAACAGTACTTC;TRA:TGTGCAGCTAGGGGATCCACCAATACAGGCAAATTAACCTTT
antiPD1	clonotype767	1	0.0005800464037122	TRB:CASGDAGGGYEQYF;TRA:CAAEADTGANTGKLTF	TRB:TGTGCCAGCGGTGATGCTGGGGGGGGTTATGAACAGTACTTC;TRA:TGTGCTGCTGAGGCGGACACTGGAGCTAACACTGGAAAGCTCACGTTT
antiPD1	clonotype768	1	0.0005800464037122	TRB:CASSPGQGSYEQYF;TRA:CAVSASQGGRALIF	TRB:TGTGCCAGCTCCCCGGGACAGGGCTCCTATGAACAGTACTTC;TRA:TGTGCTGTGAGCGCGTCCCAGGGAGGCAGAGCTCTGATATTT
antiPD1	clonotype769	1	0.0005800464037122	TRB:CASSRTGGYAEQFF;TRA:CAASIPTGGYKVVF	TRB:TGTGCCAGCTCTCGGACAGGGGGCTATGCTGAGCAGTTCTTC;TRA:TGTGCAGCAAGCATCCCGACTGGAGGCTATAAAGTGGTCTTT
antiPD1	clonotype770	1	0.0005800464037122	TRB:CASSLGTGGNTLYF;TRA:CALSAPSGSWQLIF	TRB:TGTGCCAGCTCTCTTGGGACTGGGGGAAACACCTTGTACTTT;TRA:TGTGCTTTGAGTGCCCCTTCTGGCAGCTGGCAACTCATCTTT
antiPD1	clonotype771	1	0.0005800464037122	TRB:CASGDRNSGNTLYF;TRA:CAVSNTGNYKYVF	TRB:TGTGCCAGCGGTGACCGGAATTCTGGAAATACGCTCTATTTT;TRA:TGCGCAGTCAGTAATACAGGAAACTACAAATACGTCTTT
antiPD1	clonotype772	1	0.0005800464037122	TRB:CASGVGLGGFEQYF;TRA:CAMRDVTGSGGKLTL	TRB:TGTGCCAGCGGTGTGGGACTGGGGGGGTTTGAACAGTACTTC;TRA:TGTGCTATGAGGGACGTTACTGGCAGTGGTGGAAAACTCACTTTG
antiPD1	clonotype773	1	0.0005800464037122	TRB:CASSRTGGSYEQYF;TRA:CAVSEPDYSNNRLTL	TRB:TGTGCCAGCTCTCGGACAGGGGGCTCCTATGAACAGTACTTC;TRA:TGTGCAGTTAGTGAGCCGGACTACAGCAACAACAGACTTACTTTG
antiPD1	clonotype774	1	0.0005800464037122	TRB:CASSLGDRVNTLYF;TRA:CAASVSAGNKLTF	TRB:TGTGCCAGCTCTCTCGGGGACAGGGTAAACACCTTGTACTTT;TRA:TGTGCTGCAAGTGTCAGTGCAGGGAACAAGCTAACTTTT
antiPD1	clonotype775	1	0.0005800464037122	TRB:CASGGTGGDSDYTF;TRA:CALGDDTNAYKVIF	TRB:TGTGCCAGCGGGGGGACAGGGGGAGACTCCGACTACACCTTC;TRA:TGTGCTCTGGGTGATGACACAAATGCTTACAAAGTCATCTTT
antiPD1	clonotype776	1	0.0005800464037122	TRB:CASGPGASQNTLYF;TRA:CALGEGSGYNKLTF	TRB:TGTGCCAGCGGTCCTGGGGCCAGTCAAAACACCTTGTACTTT;TRA:TGTGCTCTGGGTGAGGGCTCGGGATACAACAAACTCACTTTT
antiPD1	clonotype777	1	0.0005800464037122	TRB:CASGGRGSNERLFF;TRA:CALGDLSGSWQLIF	TRB:TGTGCCAGCGGTGGCCGGGGGTCCAACGAAAGATTATTTTTC;TRA:TGTGCTCTGGGTGATCTTTCTGGCAGCTGGCAACTCATCTTT
antiPD1	clonotype778	1	0.0005800464037122	TRB:CASSLWTTNERLFF;TRA:CAAPANYGNEKITF	TRB:TGTGCCAGCTCTCTCTGGACAACCAACGAAAGATTATTTTTC;TRA:TGTGCTGCACCAGCCAACTATGGAAATGAGAAAATAACTTTT
antiPD1	clonotype779	1	0.0005800464037122	TRB:CASGDWGAQDTQYF;TRA:CAASIYGSSGNKLIF	TRB:TGTGCCAGCGGTGACTGGGGGGCCCAAGACACCCAGTACTTT;TRA:TGTGCAGCAAGCATTTATGGGAGCAGTGGCAACAAGCTCATCTTT
antiPD1	clonotype780	1	0.0005800464037122	TRB:CASGEWGGRIEQYF;TRA:CAGGQQGTGSKLSF	TRB:TGTGCCAGCGGTGAGTGGGGGGGCCGGATTGAACAGTACTTC;TRA:TGTGCGGGGGGGCAGCAAGGCACTGGGTCTAAGCTGTCATTT
antiPD1	clonotype781	1	0.0005800464037122	TRB:CASGDAAGNTEVFF;TRA:CVVGDRGSALGRLHF	TRB:TGTGCCAGCGGTGATGCAGCAGGGAACACAGAAGTCTTCTTT;TRA:TGTGTGGTGGGCGATAGAGGTTCAGCCTTAGGGAGGCTGCATTTT	TRA:gene
antiPD1	clonotype782	1	0.0005800464037122	TRB:CASGDAWGQNTLYF;TRA:CVVGDRGSALGRLHF	TRB:TGTGCCAGCGGTGATGCATGGGGGCAAAACACCTTGTACTTT;TRA:TGTGTGGTGGGCGATAGAGGTTCAGCCTTAGGGAGGCTGCATTTT	TRA:gene
antiPD1	clonotype783	1	0.0005800464037122	TRB:CASGDAGLGYEQYF;TRA:CAVSVLSGSFNKLTF	TRB:TGTGCCAGCGGTGATGCGGGACTGGGCTATGAACAGTACTTC;TRA:TGCGCAGTCAGTGTGTTATCTGGTAGCTTCAATAAGTTGACCTTT
antiPD1	clonotype784	1	0.0005800464037122	TRB:CASGDGSGGYEQYF;TRA:CVVGDRGSALGRLHF	TRB:TGTGCCAGCGGTGATGGGTCTGGGGGTTATGAACAGTACTTC;TRA:TGTGTGGTGGGTGATAGAGGTTCAGCCTTAGGGAGGCTGCATTTT	TRA:gene
antiPD1	clonotype785	1	0.0005800464037122	TRB:CASGGGQGDSDYTF;TRA:CVVGDRGSALGRLHF	TRB:TGTGCCAGCGGTGGTGGACAGGGAGACTCCGACTACACCTTC;TRA:TGTGTGGTGGGGGATAGAGGTTCAGCCTTAGGGAGGCTGCATTTT	TRA:gene
antiPD1	clonotype786	1	0.0005800464037122	TRB:CASGVWGTQDTQYF;TRA:CAMRANTGYQNFYF	TRB:TGTGCCAGCGGTGTCTGGGGGACCCAAGACACCCAGTACTTT;TRA:TGTGCTATGAGAGCGAACACGGGTTACCAGAACTTCTATTTT
antiPD1	clonotype787	1	0.0005800464037122	TRB:CASSLAGGSQNTLYF;TRB:CASSLGQYNSPLYF;TRA:CAMRESNTNKVVF	TRB:TGTGCCAGCTCTCTCGCTGGGGGCAGTCAAAACACCTTGTACTTT;TRB:TGTGCCAGCTCCCTGGGACAATATAATTCGCCCCTCTACTTT;TRA:TGTGCTATGAGAGAGTCCAATACCAACAAAGTCGTCTTT
antiPD1	clonotype788	1	0.0005800464037122	TRB:CASSPGQGAGEQYF;TRA:CAMETSGGNYKPTF	TRB:TGTGCCAGCTCGCCGGGACAGGGGGCCGGTGAACAGTACTTC;TRA:TGTGCTATGGAAACCTCAGGAGGAAACTACAAACCTACGTTT
antiPD1	clonotype789	1	0.0005800464037122	TRB:CASSRLGGTGQLYF;TRA:CALSDPGANTGKLTF	TRB:TGTGCCAGCTCTCGACTGGGGGGCACCGGGCAGCTCTACTTT;TRA:TGTGCTTTGAGTGATCCTGGAGCTAACACTGGAAAGCTCACGTTT
antiPD1	clonotype790	1	0.0005800464037122	TRB:CASSRTGGNERLFF;TRA:CALSDRNSAGNKLTF	TRB:TGTGCCAGCTCTCGGACAGGGGGCAACGAAAGATTATTTTTC;TRA:TGCGCTCTGAGTGACCGAAACAGTGCAGGGAACAAGCTAACTTTT
antiPD1	clonotype791	1	0.0005800464037122	TRB:CASSLRAGNSPLYF;TRA:CAASMANSAGNKLTF	TRB:TGTGCCAGCTCTCTCAGGGCGGGGAATTCGCCCCTCTACTTT;TRA:TGTGCAGCAAGCATGGCTAACAGTGCAGGGAACAAGCTAACTTTT
antiPD1	clonotype792	1	0.0005800464037122	TRB:CASSRDGSNERLFF;TRA:CAMREYTGNYKYVF	TRB:TGTGCCAGCTCCCGGGACGGTTCCAACGAAAGATTATTTTTC;TRA:TGTGCTATGAGAGAATATACAGGAAACTACAAATACGTCTTT
antiPD1	clonotype793	1	0.0005800464037122	TRB:CASSLDWGSYEQYF;TRA:CAMALSSGSWQLIF	TRB:TGTGCCAGCTCTCTCGACTGGGGCTCCTATGAACAGTACTTC;TRA:TGTGCTATGGCACTATCTTCTGGCAGCTGGCAACTCATCTTT
antiPD1	clonotype794	1	0.0005800464037122	TRB:CASGEGGGNTEVFF;TRA:CALSDGTQVVGQLTF	TRB:TGTGCCAGCGGTGAGGGAGGGGGAAACACAGAAGTCTTCTTT;TRA:TGTGCTCTGAGTGATGGGACACAGGTTGTGGGGCAGCTCACTTTC
antiPD1	clonotype795	1	0.0005800464037122	TRB:CASGDADSQNTLYF;TRA:CAMREGNSAGNKLTF	TRB:TGTGCCAGCGGTGATGCAGACAGTCAAAACACCTTGTACTTT;TRA:TGTGCTATGAGAGAGGGTAACAGTGCAGGGAACAAGCTAACTTTT
antiPD1	clonotype796	1	0.0005800464037122	TRB:CASGGQISQNTLYF;TRA:CALSDGATASLGKLQF	TRB:TGTGCCAGCGGTGGACAGATTAGTCAAAACACCTTGTACTTT;TRA:TGTGCTCTGAGTGATGGGGCAACTGCCAGTTTGGGGAAACTGCAGTTT
antiPD1	clonotype797	1	0.0005800464037122	TRB:CASGATGGQDTQYF;TRA:CAASRGNNRIFF	TRB:TGTGCCAGCGGCGCGACTGGGGGGCAAGACACCCAGTACTTT;TRA:TGTGCAGCAAGTAGGGGCAATAACAGAATCTTCTTT
antiPD1	clonotype798	1	0.0005800464037122	TRB:CASSQGQGATEVFF;TRA:CAASASSGSWQLIF	TRB:TGTGCCAGCTCTCAGGGACAGGGGGCCACAGAAGTCTTCTTT;TRA:TGTGCAGCAAGTGCATCTTCTGGCAGCTGGCAACTCATCTTT
antiPD1	clonotype799	1	0.0005800464037122	TRB:CASSQDWGGYEQYF;TRA:CAAGASSGSWQLIF	TRB:TGTGCCAGCTCTCAAGACTGGGGGGGGTATGAACAGTACTTC;TRA:TGTGCAGCAGGAGCATCTTCTGGCAGCTGGCAACTCATCTTT
antiPD1	clonotype800	1	0.0005800464037122	TRB:CASSRTGVDTEVFF;TRA:CAAMTNSAGNKLTF	TRB:TGTGCCAGCTCTCGGACAGGGGTGGACACAGAAGTCTTCTTT;TRA:TGTGCGGCGATGACTAACAGTGCAGGGAACAAGCTAACTTTT
antiPD1	clonotype801	1	0.0005800464037122	TRB:CASGDRGAGNTLYF;TRA:CAAGGYNTNTGKLTF	TRB:TGTGCCAGCGGTGATCGGGGGGCTGGAAATACGCTCTATTTT;TRA:TGTGCAGCAGGGGGGTATAACACCAATACAGGCAAATTAACCTTT
antiPD1	clonotype802	1	0.0005800464037122	TRB:CASGDAWGDAEQFF;TRA:CAASANTGNYKYVF	TRB:TGTGCCAGCGGTGATGCCTGGGGGGATGCTGAGCAGTTCTTC;TRA:TGTGCAGCAAGTGCAAATACAGGAAACTACAAATACGTCTTT
antiPD1	clonotype803	1	0.0005800464037122	TRB:CASGDARTTTEVFF;TRA:CAASEVWPNTGKLTF	TRB:TGTGCCAGCGGTGATGCACGGACAACCACAGAAGTCTTCTTT;TRA:TGTGCAGCAAGTGAGGTCTGGCCCAATACAGGCAAATTAACCTTT
antiPD1	clonotype804	1	0.0005800464037122	TRB:CASGETGGQDTQYF;TRA:CALSLDYANKMIF	TRB:TGTGCCAGCGGTGAGACTGGGGGTCAAGACACCCAGTACTTT;TRA:TGTGCTCTGAGTTTGGACTATGCAAACAAGATGATCTTT
antiPD1	clonotype805	1	0.0005800464037122	TRB:CASGDASNSGNTLYF	TRB:TGTGCCAGCGGTGATGCATCCAATTCTGGAAATACGCTCTATTTT
antiPD1	clonotype806	1	0.0005800464037122	TRB:CASGGTGPSQNTLYF;TRA:CAAEANTGKLTF;TRA:CAMREGNMGYKLTF	TRB:TGTGCCAGCGGTGGGACTGGGCCTAGTCAAAACACCTTGTACTTT;TRA:TGTGCTGCTGAAGCCAATACAGGCAAATTAACCTTT;TRA:TGTGCTATGAGAGAGGGCAACATGGGCTACAAACTTACCTTC
antiPD1	clonotype807	1	0.0005800464037122	TRB:CASSQGARSQNTLYF;TRA:CAVLNNNNAPRF	TRB:TGTGCCAGCTCGCAGGGGGCGAGGAGTCAAAACACCTTGTACTTT;TRA:TGTGCTGTCCTCAATAACAACAATGCCCCACGATTT
antiPD1	clonotype808	1	0.0005800464037122	TRB:CASGGGQGRGERLFF;TRA:CAPDTGNYKYVF	TRB:TGTGCCAGCGGTGGGGGACAGGGAAGAGGCGAAAGATTATTTTTC;TRA:TGTGCGCCTGATACAGGAAACTACAAATACGTCTTT
antiPD1	clonotype809	1	0.0005800464037122	TRB:CASGVDRGPNTEVFF;TRA:CALDGGDYANKMIF	TRB:TGTGCCAGCGGTGTGGACAGGGGGCCAAACACAGAAGTCTTCTTT;TRA:TGTGCTTTGGACGGGGGGGACTATGCAAACAAGATGATCTTT
antiPD1	clonotype810	1	0.0005800464037122	TRB:CASSLERGRDTEVFF;TRA:CALNTGGYKVVF	TRB:TGTGCCAGCTCTCTCGAGAGGGGGCGAGACACAGAAGTCTTCTTT;TRA:TGTGCTCTGAATACTGGAGGCTATAAAGTGGTCTTT
antiPD1	clonotype811	1	0.0005800464037122	TRB:CASSPDWGNQDTQYF;TRA:CAADPGTGSNRLTF	TRB:TGTGCCAGCTCCCCGGACTGGGGGAACCAAGACACCCAGTACTTT;TRA:TGTGCTGCTGACCCAGGCACTGGGAGTAACAGGCTCACTTTT
antiPD1	clonotype812	1	0.0005800464037122	TRB:CASSLEGGAPYEQYF;TRA:CAGMGGYKVVF	TRB:TGTGCCAGCTCTCTCGAGGGGGGGGCGCCCTATGAACAGTACTTC;TRA:TGTGCTGGGATGGGAGGCTATAAAGTGGTCTTT
antiPD1	clonotype813	1	0.0005800464037122	TRB:CASSYRGHGAETLYF;TRA:CAAEDTEGADRLTF	TRB:TGTGCCAGCTCTTACAGGGGGCACGGTGCAGAAACGCTGTATTTT;TRA:TGTGCTGCTGAGGATACAGAAGGTGCAGATAGACTCACCTTT
antiPD1	clonotype814	1	0.0005800464037122	TRB:CASGDAGGANSDYTF;TRA:CAARGYNQGKLIF;TRA:CAASSRAGGLSGKLTF	TRB:TGTGCCAGCGGTGATGCAGGGGGCGCAAACTCCGACTACACCTTC;TRA:TGTGCAGCAAGGGGGTATAACCAGGGGAAGCTTATCTTT;TRA:TGTGCAGCAAGCAGCAGGGCTGGAGGACTAAGTGGTAAATTAACATTC
antiPD1	clonotype815	1	0.0005800464037122	TRB:CASGAPTISNERLFF;TRA:CAASSGSWQLIF	TRB:TGTGCCAGCGGTGCCCCGACAATTTCCAACGAAAGATTATTTTTC;TRA:TGTGCTGCATCTTCTGGCAGCTGGCAACTCATCTTT
antiPD1	clonotype816	1	0.0005800464037122	TRB:CASGDRGGSAETLYF;TRA:CATDPSMLSGSFNKLTF	TRB:TGTGCCAGCGGTGACCGGGGGGGCAGTGCAGAAACGCTGTATTTT;TRA:TGTGCTACTGATCCTTCCATGTTATCTGGTAGCTTCAATAAGTTGACCTTT
antiPD1	clonotype817	1	0.0005800464037122	TRB:CASGDALENYAEQFF;TRA:CAVSMSSAGNKLTF	TRB:TGTGCCAGCGGTGATGCACTGGAAAACTATGCTGAGCAGTTCTTC;TRA:TGTGCAGTGAGCATGTCCAGTGCAGGGAACAAGCTAACTTTT
antiPD1	clonotype818	1	0.0005800464037122	TRB:CASSLAGVNNQAPLF;TRA:CAVSIGTNTGKLTF	TRB:TGTGCCAGCTCTCTCGCAGGGGTTAACAACCAGGCTCCGCTTTTT;TRA:TGTGCAGTGAGCATTGGGACCAATACAGGCAAATTAACCTTT
antiPD1	clonotype819	1	0.0005800464037122	TRB:CASSIDWGPSYEQYF;TRA:CAVRTNNNAGAKLTF	TRB:TGTGCCAGCTCTATTGACTGGGGGCCCTCCTATGAACAGTACTTC;TRA:TGTGCTGTGAGGACGAATAATAATGCAGGTGCCAAGCTCACATTC
antiPD1	clonotype820	1	0.0005800464037122	TRB:CASSPDWGEQDTQYF;TRA:CVLGDPRYSNNRLTL	TRB:TGTGCCAGCTCTCCCGACTGGGGGGAACAAGACACCCAGTACTTT;TRA:TGTGTTCTGGGTGATCCGCGCTACAGCAACAACAGACTTACTTTG
antiPD1	clonotype821	1	0.0005800464037122	TRB:CASGDAGQSNTEVFF;TRA:CAVSDSSGSWQLIF	TRB:TGTGCCAGCGGTGATGCAGGACAGTCAAACACAGAAGTCTTCTTT;TRA:TGCGCAGTCAGTGACTCTTCTGGCAGCTGGCAACTCATCTTT
antiPD1	clonotype822	1	0.0005800464037122	TRB:CASGAWGDSQNTLYF;TRA:CAVSAGTNAYKVIF	TRB:TGTGCCAGCGGTGCGTGGGGGGATAGTCAAAACACCTTGTACTTT;TRA:TGCGCAGTCAGTGCAGGCACAAATGCTTACAAAGTCATCTTT
antiPD1	clonotype823	1	0.0005800464037122	TRB:CASSLAGGSQNTLYF;TRA:CAASTNTGYQNFYF	TRB:TGTGCCAGCTCTCTCGCTGGGGGCAGTCAAAACACCTTGTACTTT;TRA:TGTGCAGCAAGCACGAACACGGGTTACCAGAACTTCTATTTT
antiPD1	clonotype824	1	0.0005800464037122	TRB:CASSLGDWGFGQLYF;TRA:CAVSEGTGSNRLTF	TRB:TGTGCCAGCTCTCTCGGGGACTGGGGTTTCGGGCAGCTCTACTTT;TRA:TGCGCAGTCAGTGAAGGCACTGGGAGTAACAGGCTCACTTTT
antiPD1	clonotype825	1	0.0005800464037122	TRB:CASSRDISYNSPLYF;TRA:CAMSDKGSSGSWQLIF	TRB:TGTGCCAGCTCTCGGGACATTTCCTATAATTCGCCCCTCTACTTT;TRA:TGTGCTATGAGTGATAAGGGGTCTTCTGGCAGCTGGCAACTCATCTTT
antiPD1	clonotype826	1	0.0005800464037122	TRB:CASSRPWGGKDTQYF;TRA:CAVSSRPEGADRLTF	TRB:TGTGCCAGCTCTCGTCCCTGGGGGGGCAAAGACACCCAGTACTTT;TRA:TGTGCTGTGAGCTCGCGGCCAGAAGGTGCAGATAGACTCACCTTT
antiPD1	clonotype827	1	0.0005800464037122	TRB:CASSGRELGGRGAEQFF;TRB:CASSLDQGAGERLFF;TRA:CAMSDYSNNRLTL	TRB:TGTGCCAGCTCTGGCCGGGAACTGGGGGGGCGCGGTGCTGAGCAGTTCTTC;TRB:TGTGCCAGCTCTCTCGACCAGGGGGCTGGCGAAAGATTATTTTTC;TRA:TGTGCTATGAGCGACTACAGCAACAACAGACTTACTTTG
antiPD1	clonotype828	1	0.0005800464037122	TRB:CASSLTGGYNSPLYF;TRA:CAVRSSNSAGNKLTF	TRB:TGTGCCAGCTCTCTGACAGGGGGCTATAATTCGCCCCTCTACTTT;TRA:TGTGCTGTGAGGTCATCTAACAGTGCAGGGAACAAGCTAACTTTT
antiPD1	clonotype829	1	0.0005800464037122	TRB:CASGDAGTTNSDYTF;TRA:CAMRENYGNEKITF	TRB:TGTGCCAGCGGTGATGCAGGGACAACAAACTCCGACTACACCTTC;TRA:TGTGCTATGAGAGAGAACTATGGAAATGAGAAAATAACTTTT
antiPD1	clonotype830	1	0.0005800464037122	TRB:CASGDAWGGENTLYF;TRA:CVVGDRGSALGRLHF	TRB:TGTGCCAGCGGTGATGCCTGGGGGGGGGAAAACACCTTGTACTTT;TRA:TGTGTGGTGGGCGATAGAGGTTCAGCCTTAGGGAGGCTGCATTTT	TRA:gene
antiPD1	clonotype831	1	0.0005800464037122	TRB:CASSLAGGSQNTLYF;TRB:CASSPGQISNERLFF;TRA:CAASISNSAGNKLTF	TRB:TGTGCCAGCTCTCTCGCTGGGGGCAGTCAAAACACCTTGTACTTT;TRB:TGTGCCAGCTCCCCGGGACAGATTTCCAACGAAAGATTATTTTTC;TRA:TGTGCAGCAAGCATTTCTAACAGTGCAGGGAACAAGCTAACTTTT
antiPD1	clonotype832	1	0.0005800464037122	TRB:CASGDDWGVGDTQYF;TRA:CAMREGSNTNKVVF	TRB:TGTGCCAGCGGTGATGACTGGGGGGTGGGAGACACCCAGTACTTT;TRA:TGTGCTATGAGAGAGGGCTCCAATACCAACAAAGTCGTCTTT
antiPD1	clonotype833	1	0.0005800464037122	TRB:CASSHYWGLYAEQFF;TRA:CALSENNNAGAKLTF	TRB:TGTGCCAGCTCTCACTACTGGGGTCTCTATGCTGAGCAGTTCTTC;TRA:TGTGCTCTGAGTGAGAATAATAATGCAGGTGCCAAGCTCACATTC
antiPD1	clonotype834	1	0.0005800464037122	TRB:CASGDAGGANERLFF;TRA:CAAGQGTGSKLSF	TRB:TGTGCCAGCGGTGATGCAGGGGGCGCCAACGAAAGATTATTTTTC;TRA:TGCGCAGCAGGTCAAGGCACTGGGTCTAAGCTGTCATTT
antiPD1	clonotype835	1	0.0005800464037122	TRB:CASGDTGGANERLFF;TRA:CAASVGTGSNRLTF	TRB:TGTGCCAGCGGTGATACAGGGGGCGCCAACGAAAGATTATTTTTC;TRA:TGTGCAGCAAGTGTAGGCACTGGGAGTAACAGGCTCACTTTT
antiPD1	clonotype836	1	0.0005800464037122	TRB:CASSLEWGANTEVFF;TRA:CAASGDTGYQNFYF	TRB:TGTGCCAGCTCTCTCGAATGGGGGGCAAACACAGAAGTCTTCTTT;TRA:TGTGCAGCAAGTGGCGACACGGGTTACCAGAACTTCTATTTT
antiPD1	clonotype837	1	0.0005800464037122	TRB:CASSPTGGALYEQYF;TRA:CAASAYYNQGKLIF	TRB:TGTGCCAGCTCGCCCACTGGGGGGGCCCTCTATGAACAGTACTTC;TRA:TGTGCAGCAAGTGCATATTATAACCAGGGGAAGCTTATCTTT
antiPD1	clonotype838	1	0.0005800464037122	TRB:CASGETGGSAETLYF;TRA:CAASWASGSWQLIF	TRB:TGTGCCAGCGGTGAGACTGGGGGTAGTGCAGAAACGCTGTATTTT;TRA:TGTGCAGCAAGTTGGGCTTCTGGCAGCTGGCAACTCATCTTT
antiPD1	clonotype839	1	0.0005800464037122	TRB:CASGDAAGDNSPLYF;TRA:CAASPSSGSWQLIF	TRB:TGTGCCAGCGGTGATGCGGCAGGGGATAATTCGCCCCTCTACTTT;TRA:TGTGCAGCAAGTCCATCTTCTGGCAGCTGGCAACTCATCTTT
antiPD1	clonotype840	1	0.0005800464037122	TRB:CASSLVRGSGNTLYF;TRA:CAAVHRDSNYQLIW	TRB:TGTGCCAGCTCTCTCGTCAGGGGGTCTGGAAATACGCTCTATTTT;TRA:TGTGCAGCCGTTCACAGGGATAGCAACTATCAGTTGATCTGG
antiPD1	clonotype841	1	0.0005800464037122	TRB:CASSRHPSYNSPLYF;TRA:CAASNYGSSGNKLIF	TRB:TGTGCCAGCTCTCGACACCCTTCCTATAATTCGCCCCTCTACTTT;TRA:TGTGCAGCATCGAATTATGGGAGCAGTGGCAACAAGCTCATCTTT
antiPD1	clonotype842	1	0.0005800464037122	TRB:CASGARQGAYNSPLYF	TRB:TGTGCCAGCGGTGCCCGACAGGGGGCGTATAATTCGCCCCTCTACTTT
antiPD1	clonotype843	1	0.0005800464037122	TRB:CASGGGLGSNTGQLYF	TRB:TGTGCCAGCGGTGGGGGGCTGGGGTCAAACACCGGGCAGCTCTACTTT
antiPD1	clonotype844	1	0.0005800464037122	TRB:CASSLDDRENYAEQFF	TRB:TGTGCCAGCTCTCTCGACGACAGGGAGAACTATGCTGAGCAGTTCTTC
antiPD1	clonotype845	1	0.0005800464037122	TRB:CASGVRDRGNTGQLYF;TRA:CALTGSGGKLTL	TRB:TGTGCCAGCGGTGTCCGGGACAGGGGTAACACCGGGCAGCTCTACTTT;TRA:TGTGCTTTGACTGGCAGTGGTGGAAAACTCACTTTG
antiPD1	clonotype846	1	0.0005800464037122	TRB:CASSLLRTGGWEEQYF;TRA:CILRVDTGNYKYVF	TRB:TGTGCCAGCTCTCTACTCCGAACTGGGGGATGGGAAGAACAGTACTTC;TRA:TGTATCCTGAGAGTGGATACAGGAAACTACAAATACGTCTTT
antiPD1	clonotype847	1	0.0005800464037122	TRB:CASSLDWAHSSYEQYF;TRA:CAANSNNRIFF	TRB:TGTGCCAGCTCTCTCGACTGGGCCCATAGCTCCTATGAACAGTACTTC;TRA:TGTGCAGCCAATAGCAATAACAGAATCTTCTTT
antiPD1	clonotype848	1	0.0005800464037122	TRB:CASGSDWGANQDTQYF;TRA:CAMERGAGYNKLTF	TRB:TGTGCCAGCGGGTCGGACTGGGGGGCGAACCAAGACACCCAGTACTTT;TRA:TGTGCTATGGAACGAGGGGCGGGATACAACAAACTCACTTTT
antiPD1	clonotype849	1	0.0005800464037122	TRB:CASGDGTGPRAETLYF;TRA:CAVRSNYNVLYF	TRB:TGTGCCAGCGGTGACGGGACTGGGCCTCGGGCAGAAACGCTGTATTTT;TRA:TGTGCTGTGAGGTCTAATTACAACGTGCTTTACTTC
antiPD1	clonotype850	1	0.0005800464037122	TRB:CASGDAGGGSQNTLYF;TRA:CAVEVVGQLTF	TRB:TGTGCCAGCGGTGATGCTGGGGGGGGGAGTCAAAACACCTTGTACTTT;TRA:TGCGCAGTCGAGGTTGTGGGGCAGCTCACTTTC
antiPD1	clonotype851	1	0.0005800464037122	TRB:CASGNRDWGNYAEQFF;TRA:CAVGSAGNKLTF	TRB:TGTGCCAGCGGTAACCGGGACTGGGGGAACTATGCTGAGCAGTTCTTC;TRA:TGCGCAGTCGGCAGTGCAGGGAACAAGCTAACTTTT
antiPD1	clonotype852	1	0.0005800464037122	TRB:CASGDAGTGGAGQLYF;TRA:CALSDRGSALGRLHF;TRA:CAVSMRGNTGKLTF	TRB:TGTGCCAGCGGTGATGCGGGGACTGGGGGGGCCGGGCAGCTCTACTTT;TRA:TGCGCTCTGAGTGATAGAGGTTCAGCCTTAGGGAGGCTGCATTTT;TRA:TGTGCAGTGAGCATGAGGGGCAATACAGGCAAATTAACCTTT
antiPD1	clonotype853	1	0.0005800464037122	TRB:CASGDVTGGNTGQLYF;TRA:CAMRDLDSNYQLIW	TRB:TGTGCCAGCGGTGATGTGACTGGGGGGAACACCGGGCAGCTCTACTTT;TRA:TGTGCTATGAGAGATCTGGATAGCAACTATCAGTTGATCTGG
antiPD1	clonotype854	1	0.0005800464037122	TRB:CASSLRTGGPQNTLYF;TRA:CAAPGGNYKPTF	TRB:TGTGCCAGCTCTCTACGGACTGGGGGGCCCCAAAACACCTTGTACTTT;TRA:TGTGCAGCACCAGGAGGAAACTACAAACCTACGTTT
antiPD1	clonotype855	1	0.0005800464037122	TRB:CASSLDLGQGFAEQFF;TRA:CAADVNNAGAKLTF	TRB:TGTGCCAGCTCTCTCGACCTGGGACAGGGGTTTGCTGAGCAGTTCTTC;TRA:TGTGCAGCAGACGTTAATAATGCAGGTGCCAAGCTCACATTC
antiPD1	clonotype856	1	0.0005800464037122	TRB:CASGDDPHNSGNTLYF;TRA:CAVSRWTNTGKLTF	TRB:TGTGCCAGCGGTGATGATCCCCACAATTCTGGAAATACGCTCTATTTT;TRA:TGTGCTGTGAGCAGGTGGACCAATACAGGCAAATTAACCTTT
antiPD1	clonotype857	1	0.0005800464037122	TRB:CASGDARVGGTGQLYF;TRA:CALDTNAYKVIF	TRB:TGTGCCAGCGGTGATGCACGGGTAGGGGGCACCGGGCAGCTCTACTTT;TRA:TGTGCTCTCGACACAAATGCTTACAAAGTCATCTTT
antiPD1	clonotype858	1	0.0005800464037122	TRB:CASSLNWGFGQDTQYF;TRA:CAVSADSNNRIFF	TRB:TGTGCCAGCTCTCTCAACTGGGGTTTTGGCCAAGACACCCAGTACTTT;TRA:TGCGCAGTCAGTGCCGATAGCAATAACAGAATCTTCTTT
antiPD1	clonotype859	1	0.0005800464037122	TRB:CASSLEQGATNERLFF;TRA:CAMREGGGEGADRLTF;TRA:CVLSASGGNNKLTF	TRB:TGTGCCAGCTCTCTCGAACAGGGGGCGACCAACGAAAGATTATTTTTC;TRA:TGTGCTATGAGAGAGGGCGGGGGAGAAGGTGCAGATAGACTCACCTTT;TRA:TGTGTTTTGAGCGCGAGTGGAGGCAATAATAAGCTGACTTTT
antiPD1	clonotype860	1	0.0005800464037122	TRB:CASSGTGGSYNSPLYF;TRA:CALFNNNAPRF	TRB:TGTGCCAGCTCTGGGACAGGGGGTTCCTATAATTCGCCCCTCTACTTT;TRA:TGTGCTCTGTTTAACAACAATGCCCCACGATTT
antiPD1	clonotype861	1	0.0005800464037122	TRB:CASGDVRGRGAETLYF;TRA:CALRGDMGYKLTF	TRB:TGTGCCAGCGGTGATGTCAGGGGGCGCGGTGCAGAAACGCTGTATTTT;TRA:TGTGCTCTGAGAGGGGACATGGGCTACAAACTTACCTTC
antiPD1	clonotype862	1	0.0005800464037122	TRB:CASSPGGVYSNERLFF;TRA:CAMREDNNNAPRF	TRB:TGTGCCAGCTCCCCCGGCGGGGTTTATTCCAACGAAAGATTATTTTTC;TRA:TGTGCTATGAGAGAGGATAACAACAATGCCCCACGATTT
antiPD1	clonotype863	1	0.0005800464037122	TRB:CASSLRDWGIYAEQFF;TRA:CAVSPNSGGSNAKLTF	TRB:TGTGCCAGCTCTCTCCGCGACTGGGGGATCTATGCTGAGCAGTTCTTC;TRA:TGTGCTGTGAGCCCTAATTCTGGAGGAAGCAATGCAAAGCTAACCTTC
antiPD1	clonotype864	1	0.0005800464037122	TRB:CASGEPTGGNYAEQFF;TRA:CVVGDRGSALGRLHF	TRB:TGTGCCAGCGGTGAGCCCACTGGGGGGAACTATGCTGAGCAGTTCTTC;TRA:TGTGTGGTGGGCGATAGAGGTTCAGCCTTAGGGAGGCTGCATTTT	TRA:gene
antiPD1	clonotype865	1	0.0005800464037122	TRB:CASGDPGTYNNQAPLF;TRA:CALVDGDYANKMIF	TRB:TGTGCCAGCGGTGATCCCGGGACATATAACAACCAGGCTCCGCTTTTT;TRA:TGTGCTCTGGTTGATGGGGACTATGCAAACAAGATGATCTTT
antiPD1	clonotype866	1	0.0005800464037122	TRB:CASGDAGGFNQDTQYF;TRA:CVVGDRGSALGRLHF	TRB:TGTGCCAGCGGTGATGCAGGGGGTTTTAACCAAGACACCCAGTACTTT;TRA:TGTGTGGTGGGCGATAGAGGTTCAGCCTTAGGGAGGCTGCATTTT	TRA:gene
antiPD1	clonotype867	1	0.0005800464037122	TRB:CASGDAQGGRQDTQYF;TRA:CVVGDRGSALGRLHF	TRB:TGTGCCAGCGGTGATGCCCAGGGGGGGCGTCAAGACACCCAGTACTTT;TRA:TGTGTGGTGGGAGATAGAGGTTCAGCCTTAGGGAGGCTGCATTTT	TRA:gene
antiPD1	clonotype868	1	0.0005800464037122	TRB:CASGDAGRSYNSPLYF;TRA:CALSDRESNYQLIW	TRB:TGTGCCAGCGGTGATGCGGGACGGTCCTATAATTCGCCCCTCTACTTT;TRA:TGTGCTCTGAGTGATCGGGAGAGCAACTATCAGTTGATCTGG
antiPD1	clonotype869	1	0.0005800464037122	TRB:CASGDDRGISNERLFF;TRA:CALSDPNTGNYKYVF	TRB:TGTGCCAGCGGTGATGACAGGGGGATTTCCAACGAAAGATTATTTTTC;TRA:TGTGCTCTGAGTGATCCTAATACAGGAAACTACAAATACGTCTTT
antiPD1	clonotype870	1	0.0005800464037122	TRB:CASGGPGQGYNSPLYF;TRA:CALSDLVGDNSKLIW	TRB:TGTGCCAGCGGTGGCCCGGGACAGGGGTATAATTCGCCCCTCTACTTT;TRA:TGTGCTCTGAGTGATCTTGTTGGTGACAACAGTAAGCTGATTTGG
antiPD1	clonotype871	1	0.0005800464037122	TRB:CASGDAGTGGHERLFF;TRA:CAMRENTGANTGKLTF	TRB:TGTGCCAGCGGTGATGCCGGGACAGGGGGCCACGAAAGATTATTTTTC;TRA:TGTGCTATGAGAGAGAACACTGGAGCTAACACTGGAAAGCTCACGTTT
antiPD1	clonotype872	1	0.0005800464037122	TRB:CASSPRLGGCQNTLYF;TRA:CAASDSGGSNYKLTF	TRB:TGTGCCAGCTCTCCTCGACTGGGGGGGTGTCAAAACACCTTGTACTTT;TRA:TGTGCAGCAAGTGACAGTGGAGGCAGCAATTACAAACTGACATTT
antiPD1	clonotype873	1	0.0005800464037122	TRB:CASSPLDRGYSGNTLYF;TRA:CIVTAMSNYNVLYF	TRB:TGTGCCAGCTCTCCATTGGACAGGGGATATTCTGGAAATACGCTCTATTTT;TRA:TGCATTGTGACTGCGATGTCTAATTACAACGTGCTTTACTTC
antiPD1	clonotype874	1	0.0005800464037122	TRB:CASGGRLGGINQDTQYF;TRA:CAVSVNNNNAPRF;TRA:CSVDAGAKLTF	TRB:TGTGCCAGCGGTGGGAGACTGGGGGGAATTAACCAAGACACCCAGTACTTT;TRA:TGCGCAGTCAGTGTCAATAACAACAATGCCCCACGATTT;TRA:TGCTCAGTTGATGCAGGTGCCAAGCTCACATTC
antiPD1	clonotype875	1	0.0005800464037122	TRB:CASGEPRGQGGAETLYF;TRA:CAAPGTGGYKVVF	TRB:TGTGCCAGCGGTGAGCCCCGGGGACAGGGGGGTGCAGAAACGCTGTATTTT;TRA:TGCGCAGCTCCCGGGACTGGAGGCTATAAAGTGGTCTTT
antiPD1	clonotype876	1	0.0005800464037122	TRB:CASGDEQGAQGNQAPLF;TRA:CVVGDRGSALGRLHF;TRA:CVVGKGYAQGLTF	TRB:TGTGCCAGCGGTGATGAGCAGGGGGCGCAGGGCAACCAGGCTCCGCTTTTT;TRA:TGTGTGGTGGGCGATAGAGGTTCAGCCTTAGGGAGGCTGCATTTT;TRA:TGTGTGGTGGGCAAAGGATATGCCCAGGGATTAACCTTC	TRA:gene
antiPD1	clonotype877	1	0.0005800464037122	TRB:CASGDSGGARDQDTQYF;TRA:CVVGDRGSALGRLHF	TRB:TGTGCCAGCGGTGATTCTGGGGGGGCTCGGGACCAAGACACCCAGTACTTT;TRA:TGTGTGGTGGGGGATAGAGGTTCAGCCTTAGGGAGGCTGCATTTT	TRA:gene
antiPD1	clonotype878	1	0.0005800464037122	TRB:CASSLGLGGRRQNTLYF;TRA:CAASTRGGSFNKLTF	TRB:TGTGCCAGCTCTCTGGGACTGGGGGGGCGCCGTCAAAACACCTTGTACTTT;TRA:TGTGCAGCAAGCACTCGGGGGGGTAGCTTCAATAAGTTGACCTTT
antiPD1	clonotype879	1	0.0005800464037122	TRB:CASSLGTGGALDTGQLYF;TRA:CALSDRNYNQGKLIF	TRB:TGTGCCAGCTCTCTAGGGACTGGGGGGGCGCTGGACACCGGGCAGCTCTACTTT;TRA:TGTGCTCTGAGTGATCGGAATTATAACCAGGGGAAGCTTATCTTT
antiCTLA4	clonotype1	86	0.0477777777777777	TRB:CASSQEGDGERLFF;TRA:CAVSMTNTNKVVF;TRA:CAVSTENSGGSNAKLTF	TRB:TGTGCCAGCAGCCAAGAAGGGGACGGCGAAAGATTATTTTTC;TRA:TGTGCAGTGAGCATGACCAATACCAACAAAGTCGTCTTT;TRA:TGTGCAGTGAGCACCGAGAATTCTGGAGGAAGCAATGCAAAGCTAACCTTC
antiCTLA4	clonotype2	35	0.0194444444444444	TRB:CASSPGTGGYEQYF;TRA:CASNTGYQNFYF	TRB:TGTGCTAGCAGCCCCGGGACTGGGGGTTATGAACAGTACTTC;TRA:TGTGCTTCGAACACGGGTTACCAGAACTTCTATTTT	TRB:gene
antiCTLA4	clonotype3	29	0.0161111111111111	TRB:CASSQDIGWGVYAEQFF;TRA:CALVADSNYQLIW	TRB:TGTGCCAGCAGCCAAGATATCGGCTGGGGGGTTTATGCTGAGCAGTTCTTC;TRA:TGTGCTCTGGTGGCGGATAGCAACTATCAGTTGATCTGG
antiCTLA4	clonotype4	24	0.0133333333333333	TRB:CASSLELGGPEQYF;TRA:CAASDYSNNRLTL	TRB:TGTGCAAGCAGCTTAGAGCTGGGGGGGCCTGAACAGTACTTC;TRA:TGTGCAGCAAGCGACTACAGCAACAACAGACTTACTTTG
antiCTLA4	clonotype5	11	0.0061111111111111	TRB:CASSPQGAGTGQLYF;TRA:CARGSNNRIFF;TRA:CAVSAGDYAQGLTF	TRB:TGTGCCAGCAGTCCTCAGGGGGCAGGCACCGGGCAGCTCTACTTT;TRA:TGTGCTAGGGGGAGCAATAACAGAATCTTCTTT;TRA:TGCGCAGTCAGTGCAGGGGACTATGCCCAGGGATTAACCTTC
antiCTLA4	clonotype6	9	0.005	TRB:CASSDRGEQYF;TRA:CAVMSNYNVLYF	TRB:TGTGCCAGCAGTGACAGGGGCGAACAGTACTTC;TRA:TGTGCTGTGATGTCTAATTACAACGTGCTTTACTTC		TRB:gene
antiCTLA4	clonotype7	8	0.0044444444444444	TRB:CASSRTESSAETLYF;TRA:CALGEGGSNAKLTF	TRB:TGTGCCAGCTCCCGGACAGAATCTAGTGCAGAAACGCTGTATTTT;TRA:TGTGCTCTGGGTGAGGGAGGAAGCAATGCAAAGCTAACCTTC
antiCTLA4	clonotype8	7	0.0038888888888888	TRB:CASSAGINTLYF;TRA:CAASPLSNTNKVVF	TRB:TGTGCCAGCAGTGCCGGGATAAACACCTTGTACTTT;TRA:TGTGCAGCAAGTCCCCTTTCCAATACCAACAAAGTCGTCTTT		TRB:gene
antiCTLA4	clonotype9	7	0.0038888888888888	TRB:CASSLDINYAEQFF;TRA:CAMREVGVGDNSKLIW	TRB:TGTGCCAGCAGCTTGGACATCAACTATGCTGAGCAGTTCTTC;TRA:TGTGCTATGAGAGAGGTGGGAGTTGGTGACAACAGTAAGCTGATTTGG
antiCTLA4	clonotype10	7	0.0038888888888888	TRB:CASSSRDRGTERLFF;TRA:CATDATGGYKVVF	TRB:TGTGCCAGCAGCTCCCGGGACAGGGGGACCGAAAGATTATTTTTC;TRA:TGTGCTACTGATGCGACTGGAGGCTATAAAGTGGTCTTT
antiCTLA4	clonotype11	6	0.0033333333333333	TRB:CSSSPDRGQNTLYF;TRA:CAASPTNSGTYQRF	TRB:TGCTCCAGCAGTCCAGACAGGGGGCAAAACACCTTGTACTTT;TRA:TGTGCAGCAAGCCCAACAAATTCTGGGACTTACCAGAGGTTT
antiCTLA4	clonotype12	5	0.0027777777777777	TRB:CASSFGSYEQYF;TRA:CAAGENQGGSAKLIF	TRB:TGTGCTAGCAGTTTTGGCAGCTATGAACAGTACTTC;TRA:TGCGCAGCAGGGGAGAATCAAGGAGGGTCTGCGAAGCTCATCTTT	TRB:gene
antiCTLA4	clonotype13	5	0.0027777777777777	TRB:CTCSADPGQGSNERLFF;TRA:CAVIPGTGGYKVVF	TRB:TGCACCTGCAGTGCAGATCCAGGGCAGGGGTCCAACGAAAGATTATTTTTC;TRA:TGTGCTGTGATCCCCGGGACTGGAGGCTATAAAGTGGTCTTT	TRB:gene
antiCTLA4	clonotype14	5	0.0027777777777777	TRB:CASSIPGQSYNSPLYF;TRA:CALGGSNAKLTF	TRB:TGTGCCAGCAGTATACCCGGACAATCCTATAATTCGCCCCTCTACTTT;TRA:TGTGCTCTGGGAGGAAGCAATGCAAAGCTAACCTTC		TRB:gene
antiCTLA4	clonotype15	4	0.0022222222222222	TRB:CGAGTGGPETLYF;TRA:CAVASSGSWQLIF	TRB:TGTGGTGCCGGGACTGGGGGGCCAGAAACGCTGTATTTT;TRA:TGCGCAGTTGCATCTTCTGGCAGCTGGCAACTCATCTTT
antiCTLA4	clonotype16	4	0.0022222222222222	TRB:CASSQDPGNTEVFF;TRA:CAAKDYANKMIF	TRB:TGTGCCAGCAGCCAAGATCCGGGAAACACAGAAGTCTTCTTT;TRA:TGTGCTGCAAAAGACTATGCAAACAAGATGATCTTT
antiCTLA4	clonotype17	4	0.0022222222222222	TRB:CASSLAGSGNTLYF;TRB:CASSPGTGGYEQYF;TRA:CAANTGYQNFYF	TRB:TGTGCAAGCAGCTTAGCAGGGTCTGGAAATACGCTCTATTTT;TRB:TGTGCTAGCAGTCCAGGGACAGGGGGCTATGAACAGTACTTC;TRA:TGTGCTGCGAACACGGGTTACCAGAACTTCTATTTT	TRB:gene
antiCTLA4	clonotype18	4	0.0022222222222222	TRB:CASSLGTEVFF;TRB:CASSSTGRSSYEQYF;TRA:CAISSSGSWQLIF	TRB:TGTGCCAGCTCTCTAGGCACAGAAGTCTTCTTT;TRB:TGTGCTAGCAGTTCGACTGGTAGGAGCTCCTATGAACAGTACTTC;TRA:TGTGCTATATCATCTTCTGGCAGCTGGCAACTCATCTTT
antiCTLA4	clonotype19	4	0.0022222222222222	TRB:CASSTGRLNTLYF;TRA:CAVSTGSGGKLTL	TRB:TGTGCCAGCTCTACCGGGAGATTAAACACCTTGTACTTT;TRA:TGTGCAGTGAGCACTGGCAGTGGTGGAAAACTCACTTTG
antiCTLA4	clonotype20	3	0.0016666666666666	TRB:CAWQGRGRANTEVFF;TRA:CAASDYNQGKLIF	TRB:TGTGCCTGGCAGGGGCGCGGGAGGGCAAACACAGAAGTCTTCTTT;TRA:TGTGCAGCAAGTGATTATAACCAGGGGAAGCTTATCTTT
antiCTLA4	clonotype21	3	0.0016666666666666	TRB:CASSLRENSDYTF;TRA:CALSEDYGSSGNKLIF	TRB:TGTGCCAGCAGTCTCCGAGAAAACTCCGACTACACCTTC;TRA:TGTGCTTTGAGTGAAGATTATGGGAGCAGTGGCAACAAGCTCATCTTT
antiCTLA4	clonotype22	3	0.0016666666666666	TRB:CASSYDWGGAYEQYF;TRA:CAMDGNTGKLIF	TRB:TGTGCCAGCAGCTATGACTGGGGGGGCGCCTATGAACAGTACTTC;TRA:TGTGCTATGGACGGCAATACCGGAAAACTCATCTTT
antiCTLA4	clonotype23	3	0.0016666666666666	TRB:CASSLRQGGTEVFF;TRA:CAAGGTGNYKYVF;TRA:CAASKEAGNTGKLIF	TRB:TGTGCAAGCAGCTTAAGACAGGGTGGCACAGAAGTCTTCTTT;TRA:TGTGCAGCAGGGGGTACAGGAAACTACAAATACGTCTTT;TRA:TGTGCAGCAAGCAAAGAGGCAGGCAATACCGGAAAACTCATCTTT
antiCTLA4	clonotype24	3	0.0016666666666666	TRB:CTCSAETGSYEQYF;TRA:CAASGTNTGKLTF	TRB:TGCACCTGCAGTGCAGAAACAGGCTCCTATGAACAGTACTTC;TRA:TGTGCAGCAAGTGGGACCAATACAGGCAAATTAACCTTT	TRB:gene
antiCTLA4	clonotype25	3	0.0016666666666666	TRB:CASSLRQGWGQNTLYF;TRA:CALMLVNTGNYKYVF;TRA:CVLSEGTGNTGKLIF	TRB:TGTGCCAGCAGTCTGAGACAGGGGTGGGGTCAAAACACCTTGTACTTT;TRA:TGTGCTTTGATGCTCGTTAATACAGGAAACTACAAATACGTCTTT;TRA:TGTGTTTTGAGCGAAGGGACAGGCAATACCGGAAAACTCATCTTT
antiCTLA4	clonotype26	2	0.0011111111111111	TRB:CGARENTEVFF;TRA:CAARQQGTGSKLSF	TRB:TGTGGTGCTAGGGAAAACACAGAAGTCTTCTTT;TRA:TGTGCAGCCAGGCAGCAAGGCACTGGGTCTAAGCTGTCATTT
antiCTLA4	clonotype27	2	0.0011111111111111	TRB:CASSQGTGVFF;TRA:CATHTGNYKYVF	TRB:TGTGCCAGCAGCCAAGGGACAGGGGTCTTCTTT;TRA:TGTGCTACTCATACAGGAAACTACAAATACGTCTTT
antiCTLA4	clonotype28	2	0.0011111111111111	TRB:CASSQGYEQYF;TRA:CAVRANSAGNKLTF	TRB:TGTGCCAGCAGCCAAGGGTATGAACAGTACTTC;TRA:TGCGCAGTCAGAGCTAACAGTGCAGGGAACAAGCTAACTTTT
antiCTLA4	clonotype29	2	0.0011111111111111	TRB:CASSRAETLYF;TRA:CAVSNYGNEKITF	TRB:TGTGCTAGCAGCCGCGCAGAAACGCTGTATTTT;TRA:TGTGCTGTGTCCAACTATGGAAATGAGAAAATAACTTTT
antiCTLA4	clonotype30	2	0.0011111111111111	TRB:CASSLGGLGFSQNTLYF;TRB:CASSPGGQLYF;TRA:CAIASSSFSKLVF	TRB:TGTGCAAGCAGCTTAGGGGGACTGGGGTTTAGTCAAAACACCTTGTACTTT;TRB:TGTGCTAGCAGTCCGGGGGGGCAGCTCTACTTT;TRA:TGTGCTATAGCATCCTCCTCCTTCAGCAAGCTGGTGTTT	TRB:gene
antiCTLA4	clonotype31	2	0.0011111111111111	TRB:CASSLWGGEQYF;TRB:CGARDWGGNTLYF;TRA:CAIDRNAGNKLTF	TRB:TGTGCCAGCTCTCTCTGGGGGGGCGAACAGTACTTC;TRB:TGTGGTGCTAGGGACTGGGGGGGAAACACCTTGTACTTT;TRA:TGTGCTATAGATCGAAATGCAGGGAACAAGCTAACTTTT
antiCTLA4	clonotype32	2	0.0011111111111111	TRB:CASSPTYAEQFF;TRA:CAAEAGASSSFSKLVF;TRA:CAVSLNNNNAPRF	TRB:TGTGCCAGCAGCCCCACCTATGCTGAGCAGTTCTTC;TRA:TGTGCTGCTGAGGCCGGAGCATCCTCCTCCTTCAGCAAGCTGGTGTTT;TRA:TGCGCAGTCAGTCTTAATAACAACAATGCCCCACGATTT
antiCTLA4	clonotype33	2	0.0011111111111111	TRB:CASSDRQDTQYF;TRA:CAVRPRSNNRIFF	TRB:TGTGCCAGCAGTGACAGACAAGACACCCAGTACTTT;TRA:TGCGCAGTCAGGCCCCGGAGCAATAACAGAATCTTCTTT		TRB:gene
antiCTLA4	clonotype34	2	0.0011111111111111	TRB:CGASSAANSDYTF;TRA:CAAKANSAGNKLTF	TRB:TGTGGTGCTAGCTCGGCTGCAAACTCCGACTACACCTTC;TRA:TGTGCAGCAAAAGCTAACAGTGCAGGGAACAAGCTAACTTTT
antiCTLA4	clonotype35	2	0.0011111111111111	TRB:CASARTGGYEQYF;TRA:CALSDQGGSAKLIF	TRB:TGTGCCAGCGCCCGGACTGGGGGGTATGAACAGTACTTC;TRA:TGTGCTCTGAGTGATCAAGGAGGGTCTGCGAAGCTCATCTTT		TRB:gene
antiCTLA4	clonotype36	2	0.0011111111111111	TRB:CASSDYGADYAEQFF;TRA:CALGRGGSNAKLTF;TRA:CAVRDTGANTGKLTF	TRB:TGTGCCAGCAGTGATTATGGGGCCGACTATGCTGAGCAGTTCTTC;TRA:TGTGCTTTGGGTAGGGGAGGAAGCAATGCAAAGCTAACCTTC;TRA:TGTGCAGTGAGAGACACTGGAGCTAACACTGGAAAGCTCACGTTT		TRB:gene
antiCTLA4	clonotype37	2	0.0011111111111111	TRB:CAWSPDRLAETLYF;TRA:CALGDPVTGNTGKLIF	TRB:TGTGCCTGGAGTCCGGACAGACTTGCAGAAACGCTGTATTTT;TRA:TGTGCTCTGGGTGATCCGGTAACAGGCAATACCGGAAAACTCATCTTT
antiCTLA4	clonotype38	2	0.0011111111111111	TRB:CASSQDRFTEVFF;TRA:CATADDTNAYKVIF	TRB:TGTGCCAGCAGCCAAGATCGGTTCACAGAAGTCTTCTTT;TRA:TGTGCTACGGCGGATGACACAAATGCTTACAAAGTCATCTTT
antiCTLA4	clonotype39	2	0.0011111111111111	TRB:CASSPPGAETLYF;TRA:CAAKDYSNNRLTL;TRA:CALAANSAGNKLTF	TRB:TGTGCCAGCAGCCCTCCGGGTGCAGAAACGCTGTATTTT;TRA:TGTGCAGCAAAGGACTACAGCAACAACAGACTTACTTTG;TRA:TGCGCTCTGGCCGCTAACAGTGCAGGGAACAAGCTAACTTTT
antiCTLA4	clonotype40	2	0.0011111111111111	TRB:CGARDQGYSYEQYF;TRA:CALSRANYNVLYF	TRB:TGTGGTGCTAGGGATCAGGGGTACTCCTATGAACAGTACTTC;TRA:TGTGCTTTGAGTCGGGCTAATTACAACGTGCTTTACTTC
antiCTLA4	clonotype41	2	0.0011111111111111	TRB:CGAREAGNNQAPLF;TRA:CALVNNYAQGLTF	TRB:TGTGGTGCTAGGGAGGCAGGGAACAACCAGGCTCCGCTTTTT;TRA:TGTGCTCTGGTGAATAACTATGCCCAGGGATTAACCTTC
antiCTLA4	clonotype42	2	0.0011111111111111	TRB:CGARVGQGGDTQYF;TRA:CAAVYGNEKITF;TRA:CALSPHSSGGSNAKLTF	TRB:TGTGGTGCTAGGGTGGGACAGGGAGGAGACACCCAGTACTTT;TRA:TGTGCAGCAGTCTATGGAAATGAGAAAATAACTTTT;TRA:TGTGCTCTGAGTCCCCACTCCTCTGGAGGAAGCAATGCAAAGCTAACCTTC
antiCTLA4	clonotype43	2	0.0011111111111111	TRB:CASSKTGQNTLYF;TRA:CAASDMATGGNNKLTF	TRB:TGTGCCAGCAGTAAGACAGGTCAAAACACCTTGTACTTT;TRA:TGTGCAGCAAGTGACATGGCTACTGGAGGCAATAATAAGCTGACTTTT		TRB:gene
antiCTLA4	clonotype44	2	0.0011111111111111	TRB:CASRAISNERLFF;TRA:CAAKFANKMIF;TRA:CALGETGYQNFYF	TRB:TGTGCCAGCAGGGCAATATCCAACGAAAGATTATTTTTC;TRA:TGTGCTGCAAAATTTGCAAACAAGATGATCTTT;TRA:TGTGCTCTGGGTGAGACGGGTTACCAGAACTTCTATTTT		TRB:gene
antiCTLA4	clonotype45	2	0.0011111111111111	TRB:CASSSGANSDYTF;TRA:CAMRELASSSFSKLVF	TRB:TGTGCTAGCAGTTCCGGGGCGAACTCCGACTACACCTTC;TRA:TGTGCTATGAGAGAGCTAGCATCCTCCTCCTTCAGCAAGCTGGTGTTT	TRB:gene
antiCTLA4	clonotype46	2	0.0011111111111111	TRB:CASSEGLGGLTGQLYF;TRB:CASSFPGWDTQYF;TRA:CAMETNSGGSNAKLTF	TRB:TGTGCCAGCAGCGAGGGACTGGGGGGGCTCACCGGGCAGCTCTACTTT;TRB:TGTGCTAGCAGTTTTCCAGGGTGGGACACCCAGTACTTT;TRA:TGTGCTATGGAAACCAATTCTGGAGGAAGCAATGCAAAGCTAACCTTC	TRB:gene
antiCTLA4	clonotype47	2	0.0011111111111111	TRB:CASSPDRYEQYF	TRB:TGTGCCAGCAGCCCGGACAGATATGAACAGTACTTC
antiCTLA4	clonotype48	2	0.0011111111111111	TRB:CASSLGTGGAQNTLYF;TRB:CASSPKNTEVFF;TRA:CALDFNSNNRIFF	TRB:TGTGCCAGCTCTCTCGGGACTGGGGGGGCCCAAAACACCTTGTACTTT;TRB:TGTGCCAGCAGCCCGAAAAACACAGAAGTCTTCTTT;TRA:TGTGCTTTGGATTTTAATAGCAATAACAGAATCTTCTTT
antiCTLA4	clonotype49	2	0.0011111111111111	TRB:CASSDRDSDYTF;TRA:CAVSMDNYAQGLTF	TRB:TGTGCCAGCAGTGACAGGGACTCCGACTACACCTTC;TRA:TGTGCTGTGAGCATGGATAACTATGCCCAGGGATTAACCTTC
antiCTLA4	clonotype50	2	0.0011111111111111	TRB:CASSQEQKNTLYF;TRA:CAVSAGGSSGNKLIF;TRA:CAVSAGSNYQLIW	TRB:TGTGCCAGCAGCCAAGAACAGAAAAACACCTTGTACTTT;TRA:TGTGCTGTGAGCGCGGGTGGGAGCAGTGGCAACAAGCTCATCTTT;TRA:TGCGCAGTCAGTGCAGGGAGCAACTATCAGTTGATCTGG
antiCTLA4	clonotype51	2	0.0011111111111111	TRB:CASSRLGGSYEQYF;TRB:CASSTANSDYTF;TRA:CAASNGASGGNYKPTF	TRB:TGTGCTAGCAGTAGACTGGGGGGCTCCTATGAACAGTACTTC;TRB:TGTGCCAGCAGTACAGCAAACTCCGACTACACCTTC;TRA:TGTGCAGCAAGTAATGGGGCCTCAGGAGGAAACTACAAACCTACGTTT
antiCTLA4	clonotype52	2	0.0011111111111111	TRB:CASGTGRGDTQYF;TRA:CALERRSALGRLHF;TRA:CAVNYNQGKLIF	TRB:TGTGCAAGCGGGACTGGGAGGGGGGACACCCAGTACTTT;TRA:TGTGCTTTGGAAAGGCGTTCAGCCTTAGGGAGGCTGCATTTT;TRA:TGTGCAGTTAATTATAACCAGGGGAAGCTTATCTTT
antiCTLA4	clonotype53	2	0.0011111111111111	TRB:CASSQGGTGDWEQYF;TRA:CALGTQVVGQLTF	TRB:TGTGCCAGCAGCCAAGGGGGGACAGGGGATTGGGAACAGTACTTC;TRA:TGTGCCTTGGGGACACAGGTTGTGGGGCAGCTCACTTTC
antiCTLA4	clonotype54	2	0.0011111111111111	TRB:CASSRDGGADTQYF;TRA:CALSDLTTASLGKLQF	TRB:TGTGCTAGCAGTAGAGATGGGGGGGCAGACACCCAGTACTTT;TRA:TGTGCTCTGAGTGATCTGACAACTGCCAGTTTGGGGAAACTGCAGTTT
antiCTLA4	clonotype55	2	0.0011111111111111	TRB:CASSLGQGYAEQFF;TRA:CAMRVTAGNTGKLIF	TRB:TGTGCAAGCAGCTTAGGACAGGGGTATGCTGAGCAGTTCTTC;TRA:TGTGCTATGAGAGTGACGGCAGGCAATACCGGAAAACTCATCTTT
antiCTLA4	clonotype56	2	0.0011111111111111	TRB:CASSRKNTEVFF;TRA:CALTGKLTF	TRB:TGTGCCAGCAGTCGGAAAAACACAGAAGTCTTCTTT;TRA:TGTGCTCTTACAGGCAAATTAACCTTT		TRB:gene
antiCTLA4	clonotype57	2	0.0011111111111111	TRB:CASSPDRGRRQLYF;TRA:CATPNAYKVIF	TRB:TGTGCCAGCAGTCCGGACAGGGGGCGACGGCAGCTCTACTTT;TRA:TGTGCTACTCCAAATGCTTACAAAGTCATCTTT
antiCTLA4	clonotype58	2	0.0011111111111111	TRB:CASSLGSTDYEQYF;TRB:CASSLGSTDYF;TRA:CAARMDSNYQLIW	TRB:TGTGCAAGCAGCTTAGGATCGACAGATTATGAACAGTACTTC;TRB:TGTGCAAGCAGCTTAGGATCGACAGATTACTTC;TRA:TGTGCAGCAAGGATGGATAGCAACTATCAGTTGATCTGG
antiCTLA4	clonotype59	2	0.0011111111111111	TRB:CASSRDVGQYAEQFF;TRA:CAARPNYNVLYF	TRB:TGTGCTAGCAGTAGAGATGTGGGACAGTATGCTGAGCAGTTCTTC;TRA:TGTGCAGCAAGGCCTAATTACAACGTGCTTTACTTC
antiCTLA4	clonotype60	2	0.0011111111111111	TRB:CASSLDWGVDEQYF;TRA:CAASAGAASLGKLQF	TRB:TGTGCCAGCAGCCTCGACTGGGGGGTTGATGAACAGTACTTC;TRA:TGTGCAGCAAGTGCAGGGGCTGCCAGTTTGGGGAAACTGCAGTTT
antiCTLA4	clonotype61	2	0.0011111111111111	TRB:CASSTGGAYEQYF;TRA:CALSDRVGSNAKLTF	TRB:TGTGCCAGCAGTACTGGGGGGGCTTATGAACAGTACTTC;TRA:TGTGCTCTGAGTGATCGGGTAGGAAGCAATGCAAAGCTAACCTTC		TRB:gene
antiCTLA4	clonotype62	2	0.0011111111111111	TRB:CASSLGDRANERLFF;TRA:CAMRDNYAQGLTF	TRB:TGTGCCAGCAGCTTAGGGGACAGGGCCAACGAAAGATTATTTTTC;TRA:TGTGCTATGAGAGATAACTATGCCCAGGGATTAACCTTC
antiCTLA4	clonotype63	2	0.0011111111111111	TRA:CAVSTENSGGSNAKLTF	TRA:TGTGCAGTGAGCACCGAGAATTCTGGAGGAAGCAATGCAAAGCTAACCTTC
antiCTLA4	clonotype64	2	0.0011111111111111	TRB:CASSISQGAGEQYF	TRB:TGTGCCAGCAGTATCTCACAGGGGGCAGGGGAACAGTACTTC		TRB:gene
antiCTLA4	clonotype65	2	0.0011111111111111	TRB:CASSIAQGQYEQYF;TRA:CAASASNTGKLTF	TRB:TGTGCCAGCAGTATAGCTCAAGGACAGTATGAACAGTACTTC;TRA:TGTGCTGCAAGTGCATCCAATACAGGCAAATTAACCTTT		TRB:gene
antiCTLA4	clonotype66	2	0.0011111111111111	TRB:CASSRTVSGNTLYF;TRA:CALSDQGTGSKLSF	TRB:TGTGCCAGCAGTAGGACAGTTTCTGGAAATACGCTCTATTTT;TRA:TGTGCTTTGAGTGATCAAGGCACTGGGTCTAAGCTGTCATTT		TRB:gene
antiCTLA4	clonotype67	2	0.0011111111111111	TRB:CASSRTGYYAEQFF;TRA:CAASVNYAQGLTF;TRA:CAVSEHGDSAGNKLTF	TRB:TGTGCCAGCAGTCGGACAGGGTACTATGCTGAGCAGTTCTTC;TRA:TGTGCAGCAAGTGTTAACTATGCCCAGGGATTAACCTTC;TRA:TGTGCAGTTAGTGAGCATGGGGACAGTGCAGGGAACAAGCTAACTTTT		TRB:gene
antiCTLA4	clonotype68	2	0.0011111111111111	TRB:CTCSADRGLVETLYF;TRA:CALGVNTGYQNFYF	TRB:TGCACCTGCAGTGCAGACAGGGGGCTAGTAGAAACGCTGTATTTT;TRA:TGTGCTCTGGGTGTGAACACGGGTTACCAGAACTTCTATTTT	TRB:gene
antiCTLA4	clonotype69	2	0.0011111111111111	TRB:CTCSAVGGGAETLYF;TRA:CALGMNYNQGKLIF	TRB:TGCACCTGCAGTGCAGTTGGGGGGGGTGCAGAAACGCTGTATTTT;TRA:TGTGCTCTGGGTATGAATTATAACCAGGGGAAGCTTATCTTT	TRB:gene
antiCTLA4	clonotype70	2	0.0011111111111111	TRB:CTCSADPGKDTGQLYF;TRA:CAVSPGTGGYKVVF	TRB:TGCACCTGCAGTGCAGATCCAGGGAAGGACACCGGGCAGCTCTACTTT;TRA:TGTGCTGTGAGCCCGGGGACTGGAGGCTATAAAGTGGTCTTT	TRB:gene
antiCTLA4	clonotype71	2	0.0011111111111111	TRB:CASSIRWANTGQLYF;TRA:CAASERASSGSWQLIF	TRB:TGTGCCAGCAGTATCCGCTGGGCAAACACCGGGCAGCTCTACTTT;TRA:TGTGCAGCTAGTGAGCGCGCATCTTCTGGCAGCTGGCAACTCATCTTT		TRB:gene
antiCTLA4	clonotype72	2	0.0011111111111111	TRB:CTCSAELGVSAETLYF;TRA:CAADRGSALGRLHF	TRB:TGCACCTGCAGTGCAGAGCTGGGGGTTAGTGCAGAAACGCTGTATTTT;TRA:TGTGCAGCAGACAGAGGTTCAGCCTTAGGGAGGCTGCATTTT	TRB:gene
antiCTLA4	clonotype73	2	0.0011111111111111	TRB:CASGDSDYTF;TRA:CAVSAGGSAKLIF	TRB:TGTGCCAGCGGTGACTCCGACTACACCTTC;TRA:TGCGCAGTCAGTGCAGGAGGGTCTGCGAAGCTCATCTTT
antiCTLA4	clonotype74	2	0.0011111111111111	TRB:CASGDEGEQYF;TRA:CALRLGSFNKLTF	TRB:TGTGCCAGCGGTGATGAGGGGGAACAGTACTTC;TRA:TGTGCTCTGAGACTGGGTAGCTTCAATAAGTTGACCTTT
antiCTLA4	clonotype75	2	0.0011111111111111	TRB:CASGDWGYEQYF;TRA:CADITGNTGKLIF	TRB:TGTGCCAGCGGTGACTGGGGGTATGAACAGTACTTC;TRA:TGCGCAGATATAACAGGCAATACCGGAAAACTCATCTTT
antiCTLA4	clonotype76	2	0.0011111111111111	TRB:CASGRTGDTEVFF;TRA:CALSDRGLLSGSFNKLTF	TRB:TGTGCCAGCGGAAGGACAGGGGACACAGAAGTCTTCTTT;TRA:TGTGCTTTGAGTGATCGGGGGTTGTTATCTGGTAGCTTCAATAAGTTGACCTTT
antiCTLA4	clonotype77	2	0.0011111111111111	TRB:CASSLGGGQNTLYF;TRA:CAGGAGNTGKLIF	TRB:TGTGCCAGCTCTCTCGGTGGGGGTCAAAACACCTTGTACTTT;TRA:TGTGCGGGGGGGGCAGGCAATACCGGAAAACTCATCTTT
antiCTLA4	clonotype78	2	0.0011111111111111	TRB:CASSTGGCNQAPLF;TRA:CAMRELIASSSFSKLVF	TRB:TGTGCCAGCTCCACAGGGGGCTGCAACCAGGCTCCGCTTTTT;TRA:TGTGCTATGAGAGAGCTTATAGCATCCTCCTCCTTCAGCAAGCTGGTGTTT
antiCTLA4	clonotype79	2	0.0011111111111111	TRB:CASGDWGSQNTLYF;TRA:CAMERRGNTGKLIF	TRB:TGTGCCAGCGGGGACTGGGGGAGTCAAAACACCTTGTACTTT;TRA:TGTGCTATGGAACGTAGAGGCAATACCGGAAAACTCATCTTT
antiCTLA4	clonotype80	2	0.0011111111111111	TRB:CASGDPQGGGNQAPLF;TRB:CASGVWTGSYEQYF;TRA:CVLGGANSGTYQRF	TRB:TGTGCCAGCGGTGACCCACAGGGAGGGGGCAACCAGGCTCCGCTTTTT;TRB:TGTGCCAGCGGTGTTTGGACTGGGTCCTATGAACAGTACTTC;TRA:TGTGTTCTGGGTGGTGCAAATTCTGGGACTTACCAGAGGTTT
antiCTLA4	clonotype81	2	0.0011111111111111	TRB:CASSLGQGATEVFF;TRA:CAASASSSFSKLVF	TRB:TGTGCCAGCTCTCTGGGACAGGGGGCCACAGAAGTCTTCTTT;TRA:TGTGCAGCAAGTGCATCCTCCTCCTTCAGCAAGCTGGTGTTT
antiCTLA4	clonotype82	2	0.0011111111111111	TRB:CASSFPGQGRGQFF;TRA:CAARGSALGRLHF	TRB:TGTGCCAGCTCTTTTCCGGGACAGGGGAGAGGGCAGTTCTTC;TRA:TGTGCAGCCAGAGGTTCAGCCTTAGGGAGGCTGCATTTT
antiCTLA4	clonotype83	2	0.0011111111111111	TRB:CASSLEGAQAETLYF;TRA:CAAPRGGYKLTF;TRA:CAARTGGYKVVF	TRB:TGTGCCAGCTCTCTCGAGGGGGCGCAGGCAGAAACGCTGTATTTT;TRA:TGTGCTGCCCCCCGGGGGGGCTACAAACTTACCTTC;TRA:TGTGCAGCAAGGACTGGAGGCTATAAAGTGGTCTTT
antiCTLA4	clonotype84	2	0.0011111111111111	TRB:CASSRGLGVNYAEQFF;TRA:CALGEDSGTYQRF	TRB:TGTGCCAGCTCCCGGGGACTGGGGGTGAACTATGCTGAGCAGTTCTTC;TRA:TGTGCTCTGGGTGAGGATTCTGGGACTTACCAGAGGTTT
antiCTLA4	clonotype85	1	0.0005555555555555	TRB:CGARGSDYTF;TRA:CAINTGNYKYVF;TRA:CVNTGNYKYVF	TRB:TGTGGTGCTAGGGGCTCCGACTACACCTTC;TRA:TGTGCTATAAATACAGGAAACTACAAATACGTCTTT;TRA:TGTGTTAATACAGGAAACTACAAATACGTCTTT
antiCTLA4	clonotype86	1	0.0005555555555555	TRB:CASSDSEQFF;TRA:CAMESSGSWQLIF	TRB:TGTGCCAGCAGTGATTCTGAGCAGTTCTTC;TRA:TGTGCTATGGAATCTTCTGGCAGCTGGCAACTCATCTTT		TRB:gene
antiCTLA4	clonotype87	1	0.0005555555555555	TRB:CASGGTEVFF;TRA:CAVNTNTGKLTF	TRB:TGTGCCAGCGGAGGCACAGAAGTCTTCTTT;TRA:TGTGCAGTGAACACCAATACAGGCAAATTAACCTTT		TRB:gene
antiCTLA4	clonotype88	1	0.0005555555555555	TRB:CASSQNSDYTF;TRA:CALSLSNYQLIW;TRA:CAMERSSGSWQLIF	TRB:TGTGCCAGCAGTCAGAACTCCGACTACACCTTC;TRA:TGCGCTCTGAGTTTGAGCAACTATCAGTTGATCTGG;TRA:TGTGCTATGGAACGATCTTCTGGCAGCTGGCAACTCATCTTT		TRB:gene
antiCTLA4	clonotype89	1	0.0005555555555555	TRB:CASSDAGEQYF;TRA:CAIDRTGGNNKLTF	TRB:TGTGCCAGCAGTGATGCAGGTGAACAGTACTTC;TRA:TGTGCTATAGATCGAACTGGAGGCAATAATAAGCTGACTTTT		TRB:gene
antiCTLA4	clonotype90	1	0.0005555555555555	TRB:CGAGQNSDYTF;TRA:CAIDRVSGYNKLTF	TRB:TGTGGTGCTGGACAGAACTCCGACTACACCTTC;TRA:TGTGCTATAGATCGGGTCTCGGGATACAACAAACTCACTTTT
antiCTLA4	clonotype91	1	0.0005555555555555	TRB:CASSEGAEQFF;TRA:CAASSGFASALTF;TRA:CALGDWNSNNRIFF	TRB:TGTGCCAGCAGTGAGGGTGCTGAGCAGTTCTTC;TRA:TGTGCAGCAAGCTCAGGCTTTGCAAGTGCGCTGACATTT;TRA:TGTGCTCTGGGTGATTGGAATAGCAATAACAGAATCTTCTTT		TRB:gene
antiCTLA4	clonotype92	1	0.0005555555555555	TRB:CGARDGTEVFF;TRA:CAVSMRGYAQGLTF	TRB:TGTGGTGCTAGGGATGGCACAGAAGTCTTCTTT;TRA:TGTGCAGTGAGCATGAGGGGCTATGCCCAGGGATTAACCTTC
antiCTLA4	clonotype93	1	0.0005555555555555	TRB:CGASWLYEQYF;TRA:CALSHTNNRIFF	TRB:TGTGGTGCTAGTTGGCTGTATGAACAGTACTTC;TRA:TGTGCTCTGAGCCATACCAATAACAGAATCTTCTTT
antiCTLA4	clonotype94	1	0.0005555555555555	TRB:CGAKLQGEVFF;TRA:CALSADTGYQNFYF	TRB:TGTGGTGCTAAACTTCAGGGGGAAGTCTTCTTT;TRA:TGTGCTTTGAGTGCGGACACGGGTTACCAGAACTTCTATTTT
antiCTLA4	clonotype95	1	0.0005555555555555	TRB:CGARQGSDYTF;TRA:CAASLMDSNYQLIW	TRB:TGTGGTGCTAGACAGGGCTCCGACTACACCTTC;TRA:TGTGCAGCAAGCCTCATGGATAGCAACTATCAGTTGATCTGG
antiCTLA4	clonotype96	1	0.0005555555555555	TRB:CGARTNSDYTF;TRA:CALAPQGGSAKLIF;TRA:CALSDLWGNEKITF	TRB:TGTGGTGCTAGGACAAACTCCGACTACACCTTC;TRA:TGTGCTCTGGCCCCTCAAGGAGGGTCTGCGAAGCTCATCTTT;TRA:TGTGCTCTGAGTGATCTATGGGGAAATGAGAAAATAACTTTT
antiCTLA4	clonotype97	1	0.0005555555555555	TRB:CASGDAGGANTEVFF;TRB:CAWRPNSDYTF;TRA:CAASPGTGGYKVVF;TRA:CAASRWAGNTGKLIF	TRB:TGTGCCAGCGGTGATGCAGGGGGCGCAAACACAGAAGTCTTCTTT;TRB:TGTGCCTGGAGACCAAACTCCGACTACACCTTC;TRA:TGTGCAGCAAGCCCCGGGACTGGAGGCTATAAAGTGGTCTTT;TRA:TGTGCAGCAAGCAGGTGGGCAGGCAATACCGGAAAACTCATCTTT	TRB:gene	TRB:gene
antiCTLA4	clonotype98	1	0.0005555555555555	TRB:CGARQGTEVFF;TRA:CAMREGGGGSALGRLHF	TRB:TGTGGTGCTAGGCAGGGCACAGAAGTCTTCTTT;TRA:TGTGCTATGAGAGAGGGCGGGGGAGGTTCAGCCTTAGGGAGGCTGCATTTT
antiCTLA4	clonotype99	1	0.0005555555555555	TRB:CAWVGGRSLYF;TRA:CAARRNNNNAPRF;TRA:CALRNNAGAKLTF	TRB:TGTGCCTGGGTGGGGGGGCGCTCCTTGTACTTT;TRA:TGTGCAGCAAGACGCAATAACAACAATGCCCCACGATTT;TRA:TGTGCTCTGAGGAATAATGCAGGTGCCAAGCTCACATTC
antiCTLA4	clonotype100	1	0.0005555555555555	TRA:CIVTESSALGRLHF	TRA:TGCATTGTGACTGAAAGTTCAGCCTTAGGGAGGCTGCATTTT
antiCTLA4	clonotype101	1	0.0005555555555555	TRB:CASRQGSEVFF	TRB:TGTGCCAGCAGACAGGGGTCAGAAGTCTTCTTT
antiCTLA4	clonotype102	1	0.0005555555555555	TRB:CALTGGTGQLYF	TRB:TGTGCCTTGACCGGGGGCACCGGGCAGCTCTACTTT
antiCTLA4	clonotype103	1	0.0005555555555555	TRB:CASSGHYEQYF	TRB:TGTGCCAGCAGTGGCCATTATGAACAGTACTTC		TRB:gene
antiCTLA4	clonotype104	1	0.0005555555555555	TRB:CASSVTGQLYF	TRB:TGTGCCAGCAGTGTTACCGGGCAGCTCTACTTT		TRB:gene
antiCTLA4	clonotype105	1	0.0005555555555555	TRB:CGASQGNTEVFF	TRB:TGTGGTGCTAGTCAGGGCAACACAGAAGTCTTCTTT
antiCTLA4	clonotype106	1	0.0005555555555555	TRB:CGASYNNQAPLF;TRA:CIVTQRNSNNRIFF	TRB:TGTGGTGCTAGCTATAACAACCAGGCTCCGCTTTTT;TRA:TGCATTGTGACCCAAAGGAATAGCAATAACAGAATCTTCTTT
antiCTLA4	clonotype107	1	0.0005555555555555	TRB:CAWSLLGYEQYF;TRA:CAVSETGNYKYVF;TRA:CAVSMDNNAPRF	TRB:TGTGCCTGGAGTCTACTGGGGTATGAACAGTACTTC;TRA:TGTGCAGTGAGCGAAACAGGAAACTACAAATACGTCTTT;TRA:TGTGCTGTGAGCATGGACAACAATGCCCCACGATTT
antiCTLA4	clonotype108	1	0.0005555555555555	TRB:CASSEQGEQYF;TRB:CASSSANTGQLYF;TRA:CAAEAWGSSGNKLIF	TRB:TGTGCCAGCAGTGAACAGGGTGAACAGTACTTC;TRB:TGTGCTAGCAGTAGCGCAAACACCGGGCAGCTCTACTTT;TRA:TGTGCTGCTGAGGCCTGGGGGAGCAGTGGCAACAAGCTCATCTTT		TRB:gene
antiCTLA4	clonotype109	1	0.0005555555555555	TRB:CASKDYQDTQYF;TRA:CIVTDTMLSGSFNKLTF	TRB:TGTGCCAGCAAAGACTACCAAGACACCCAGTACTTT;TRA:TGCATTGTGACTGACACTATGTTATCTGGTAGCTTCAATAAGTTGACCTTT		TRB:gene
antiCTLA4	clonotype110	1	0.0005555555555555	TRB:CASSLGNSGNTLYF;TRB:CGARDPGNTLYF;TRA:CAVRMDSNYQLIW	TRB:TGTGCCAGCTCTCTCGGGAATTCTGGAAATACGCTCTATTTT;TRB:TGTGGTGCTAGGGATCCTGGAAATACGCTCTATTTT;TRA:TGTGCAGTGAGGATGGATAGCAACTATCAGTTGATCTGG
antiCTLA4	clonotype111	1	0.0005555555555555	TRB:CATGQSYEQYF;TRA:CALSDGNEKITF	TRB:TGTGCCACGGGACAATCCTATGAACAGTACTTC;TRA:TGTGCTTTGAGTGATGGAAATGAGAAAATAACTTTT		TRB:gene
antiCTLA4	clonotype112	1	0.0005555555555555	TRB:CASTGGCAEQFF;TRA:CAVSIREGADRLTF	TRB:TGTGCCAGCACAGGGGGCTGTGCTGAGCAGTTCTTC;TRA:TGTGCAGTGAGCATCAGAGAAGGTGCAGATAGACTCACCTTT		TRB:gene
antiCTLA4	clonotype113	1	0.0005555555555555	TRB:CASSDGGGEQYF;TRA:CVLFDTNAYKVIF	TRB:TGTGCCAGCAGTGATGGGGGAGGAGAACAGTACTTC;TRA:TGTGTTCTTTTTGACACAAATGCTTACAAAGTCATCTTT		TRB:gene
antiCTLA4	clonotype114	1	0.0005555555555555	TRB:CGAREGESDYTF;TRA:CAGGSSGNKLIF	TRB:TGTGGTGCTAGGGAAGGGGAGTCCGACTACACCTTC;TRA:TGTGCGGGGGGGAGCAGTGGCAACAAGCTCATCTTT
antiCTLA4	clonotype115	1	0.0005555555555555	TRB:CAWSLGAAEQFF;TRA:CVLSALSNYNVLYF	TRB:TGTGCCTGGAGTCTAGGGGCTGCTGAGCAGTTCTTC;TRA:TGTGTTTTGAGCGCGTTGTCTAATTACAACGTGCTTTACTTC
antiCTLA4	clonotype116	1	0.0005555555555555	TRB:CASSDAGSDYTF;TRA:CALGEDSNYQLIW	TRB:TGTGCCAGCAGTGATGCAGGGTCCGACTACACCTTC;TRA:TGTGCTCTGGGTGAGGATAGCAACTATCAGTTGATCTGG		TRB:gene
antiCTLA4	clonotype117	1	0.0005555555555555	TRB:CGARDGQTEVFF;TRA:CALRMSNYNVLYF;TRA:CAVSGTQVVGQLTF	TRB:TGTGGTGCTAGGGACGGTCAAACAGAAGTCTTCTTT;TRA:TGCGCTCTGAGGATGTCTAATTACAACGTGCTTTACTTC;TRA:TGTGCTGTGAGCGGGACACAGGTTGTGGGGCAGCTCACTTTC
antiCTLA4	clonotype118	1	0.0005555555555555	TRB:CGAREGGTEVFF;TRA:CVLSSNTGYQNFYF	TRB:TGTGGTGCTAGGGAGGGGGGCACAGAAGTCTTCTTT;TRA:TGTGTTTTGAGCTCGAACACGGGTTACCAGAACTTCTATTTT
antiCTLA4	clonotype119	1	0.0005555555555555	TRB:CASSLEGAQDTQYF;TRB:CGAREGVYEQYF;TRA:CALGDYSNNRLTL	TRB:TGTGCCAGCTCTCTCGAGGGGGCCCAAGACACCCAGTACTTT;TRB:TGTGGTGCTAGGGAGGGGGTCTATGAACAGTACTTC;TRA:TGTGCTCTGGGGGACTACAGCAACAACAGACTTACTTTG
antiCTLA4	clonotype120	1	0.0005555555555555	TRB:CASSGGEQYF;TRA:CAVSPDTNAYKVIF	TRB:TGTGCTAGCAGTGGGGGCGAACAGTACTTC;TRA:TGCGCAGTCAGTCCTGACACAAATGCTTACAAAGTCATCTTT	TRB:gene
antiCTLA4	clonotype121	1	0.0005555555555555	TRB:CASSVRGQLYF;TRA:CAAENPANTGANTGKLTF	TRB:TGTGCCAGCAGTGTCCGCGGGCAGCTCTACTTT;TRA:TGTGCTGCTGAGAATCCAGCTAACACTGGAGCTAACACTGGAAAGCTCACGTTT		TRB:gene
antiCTLA4	clonotype122	1	0.0005555555555555	TRB:CGAGTDQDTQYF;TRA:CALRSPNNNNAPRF	TRB:TGTGGTGCCGGGACAGACCAAGACACCCAGTACTTT;TRA:TGTGCTTTGAGGTCGCCCAATAACAACAATGCCCCACGATTT
antiCTLA4	clonotype123	1	0.0005555555555555	TRB:CGARIGGGTLYF;TRA:CALSPPLGSWQLIF	TRB:TGTGGTGCTAGAATTGGGGGTGGCACCTTGTACTTT;TRA:TGTGCTTTGAGTCCCCCCCTGGGCAGCTGGCAACTCATCTTT
antiCTLA4	clonotype124	1	0.0005555555555555	TRB:CGARDWYAEQFF;TRA:CALSLSNTGYQNFYF	TRB:TGTGGTGCTAGGGACTGGTATGCTGAGCAGTTCTTC;TRA:TGTGCTCTGAGCCTCTCGAACACGGGTTACCAGAACTTCTATTTT
antiCTLA4	clonotype125	1	0.0005555555555555	TRB:CASSDGSYEQYF;TRA:CALGALNYGNEKITF;TRA:CAVSAAPGSGGKLTL	TRB:TGTGCCAGCAGTGATGGCTCCTATGAACAGTACTTC;TRA:TGTGCTCTGGGGGCCCTAAACTATGGAAATGAGAAAATAACTTTT;TRA:TGCGCAGTCAGTGCAGCTCCTGGCAGTGGTGGAAAACTCACTTTG		TRB:gene
antiCTLA4	clonotype126	1	0.0005555555555555	TRB:CASSEGGEQYF;TRA:CALSDLWGSSGNKLIF	TRB:TGTGCCAGCAGTGAGGGGGGTGAACAGTACTTC;TRA:TGTGCTCTGAGTGATCTATGGGGGAGCAGTGGCAACAAGCTCATCTTT		TRB:gene
antiCTLA4	clonotype127	1	0.0005555555555555	TRB:CASSTGVDTQYF;TRA:CAARASSGSWQLIF;TRA:CAMREGRQGGRALIF	TRB:TGTGCCAGCAGTACAGGGGTAGACACCCAGTACTTT;TRA:TGTGCAGCAAGAGCATCTTCTGGCAGCTGGCAACTCATCTTT;TRA:TGTGCTATGAGAGAGGGCCGTCAGGGAGGCAGAGCTCTGATATTT		TRB:gene
antiCTLA4	clonotype128	1	0.0005555555555555	TRB:CASSLSPAGF;TRA:CAAYTGGLSGKLTF	TRB:TGTGCTAGCAGTTTATCCCCAGCGGGATTC;TRA:TGTGCAGCATATACTGGAGGACTAAGTGGTAAATTAACATTC	TRB:gene
antiCTLA4	clonotype129	1	0.0005555555555555	TRB:CASSDDREEVFF;TRA:CAALMNYNQGKLIF	TRB:TGTGCCAGCAGTGACGACAGGGAGGAAGTCTTCTTT;TRA:TGTGCAGCTCTCATGAATTATAACCAGGGGAAGCTTATCTTT		TRB:gene
antiCTLA4	clonotype130	1	0.0005555555555555	TRB:CASGDVQGAGEQYF;TRB:CASVQGAETLYF;TRA:CAASRSSGSWQLIF	TRB:TGTGCCAGCGGTGATGTCCAGGGGGCGGGAGAACAGTACTTC;TRB:TGTGCCAGCGTACAGGGGGCAGAAACGCTGTATTTT;TRA:TGTGCAGCAAGTCGCTCTTCTGGCAGCTGGCAACTCATCTTT		TRB:gene
antiCTLA4	clonotype131	1	0.0005555555555555	TRB:CASSPTGGEANERLFF;TRB:CGARDSNTEVFF;TRA:CAASASSGSWQLIF	TRB:TGTGCAAGCAGCCCGACAGGGGGCGAAGCCAACGAAAGATTATTTTTC;TRB:TGTGGTGCTAGGGACAGTAACACAGAAGTCTTCTTT;TRA:TGTGCAGCAAGTGCATCTTCTGGCAGCTGGCAACTCATCTTT
antiCTLA4	clonotype132	1	0.0005555555555555	TRB:CASSLGGSAETLYF;TRB:CAWRQGADTQYF;TRA:CALSDHSNTNKVVF	TRB:TGTGCAAGCAGCTTAGGGGGTAGTGCAGAAACGCTGTATTTT;TRB:TGTGCCTGGAGACAGGGGGCAGACACCCAGTACTTT;TRA:TGTGCTCTGAGTGACCATTCCAATACCAACAAAGTCGTCTTT
antiCTLA4	clonotype133	1	0.0005555555555555	TRB:CASSRRYEQYF	TRB:TGTGCTAGCAGTAGAAGGTATGAACAGTACTTC
antiCTLA4	clonotype134	1	0.0005555555555555	TRB:CASSQGDQDTQYF	TRB:TGTGCCAGCAGTCAGGGGGACCAAGACACCCAGTACTTT		TRB:gene
antiCTLA4	clonotype135	1	0.0005555555555555	TRB:CASSDARGERLFF	TRB:TGTGCCAGCAGTGATGCCCGGGGCGAAAGATTATTTTTC		TRB:gene
antiCTLA4	clonotype136	1	0.0005555555555555	TRB:CASSVRSAETLYF	TRB:TGTGCCAGCAGTGTCAGGAGTGCAGAAACGCTGTATTTT		TRB:gene
antiCTLA4	clonotype137	1	0.0005555555555555	TRB:CASSQDTYEQYF;TRA:CAAGTNTGKLTF	TRB:TGTGCCAGCAGCCAAGACACATATGAACAGTACTTC;TRA:TGTGCTGCTGGCACCAATACAGGCAAATTAACCTTT
antiCTLA4	clonotype138	1	0.0005555555555555	TRB:CASSLGEQYF;TRA:CALGYSGGSNYKLTF;TRA:CILRENTGYQNFYF	TRB:TGTGCCAGCAGCTTAGGTGAACAGTACTTC;TRA:TGTGCTCTGGGCTACAGTGGAGGCAGCAATTACAAACTGACATTT;TRA:TGTATCCTGAGAGAGAACACGGGTTACCAGAACTTCTATTTT
antiCTLA4	clonotype139	1	0.0005555555555555	TRB:CASSDWGKNTLYF;TRA:CILRVMDYANKMIF	TRB:TGTGCCAGCAGTGATTGGGGGAAAAACACCTTGTACTTT;TRA:TGTATCCTGAGAGTCATGGACTATGCAAACAAGATGATCTTT		TRB:gene
antiCTLA4	clonotype140	1	0.0005555555555555	TRB:CASSQLTEVFF;TRA:CATPFLGYKLTF	TRB:TGTGCCAGCAGCCAACTCACAGAAGTCTTCTTT;TRA:TGTGCTACCCCTTTCCTGGGCTACAAACTTACCTTC
antiCTLA4	clonotype141	1	0.0005555555555555	TRB:CAWSLWNYAEQFF;TRA:CAAEADNNNAPRF	TRB:TGTGCCTGGAGTCTATGGAACTATGCTGAGCAGTTCTTC;TRA:TGTGCTGCTGAGGCGGACAACAACAATGCCCCACGATTT
antiCTLA4	clonotype142	1	0.0005555555555555	TRB:CASSAGPEVFF;TRA:CASSGSWQLIF	TRB:TGTGCTAGCAGTGCGGGGCCAGAAGTCTTCTTT;TRA:TGTGCATCTTCTGGCAGCTGGCAACTCATCTTT
antiCTLA4	clonotype143	1	0.0005555555555555	TRB:CASSQGEQYF;TRA:CAAPNYAQGLTF;TRA:CAMGGNMGYKLTF	TRB:TGTGCCAGCAGTCAGGGTGAACAGTACTTC;TRA:TGTGCAGCACCCAACTATGCCCAGGGATTAACCTTC;TRA:TGTGCTATGGGAGGCAACATGGGCTACAAACTTACCTTC
antiCTLA4	clonotype144	1	0.0005555555555555	TRB:CASSDRNTEVFF;TRA:CAVDYANKMIF	TRB:TGTGCCAGCAGTGACAGAAACACAGAAGTCTTCTTT;TRA:TGTGCAGTCGACTATGCAAACAAGATGATCTTT		TRB:gene
antiCTLA4	clonotype145	1	0.0005555555555555	TRB:CASSETANERLFF;TRA:CAADEYGNEKITF;TRA:CALRNTGANTGKLTF	TRB:TGTGCCAGCAGTGAGACAGCCAACGAAAGATTATTTTTC;TRA:TGTGCTGCTGACGAGTATGGAAATGAGAAAATAACTTTT;TRA:TGTGCTCTGAGGAACACTGGAGCTAACACTGGAAAGCTCACGTTT		TRB:gene
antiCTLA4	clonotype146	1	0.0005555555555555	TRB:CASSAYRVEAPLF;TRA:CAMEKGGSAKLIF	TRB:TGTGCCAGCAGTGCCTACAGGGTTGAGGCTCCGCTTTTT;TRA:TGTGCTATGGAAAAAGGAGGGTCTGCGAAGCTCATCTTT		TRB:gene
antiCTLA4	clonotype147	1	0.0005555555555555	TRB:CAWSLTGGREQYF;TRA:CAMEPGANTGKLTF	TRB:TGTGCCTGGAGTCTAACTGGGGGGAGAGAACAGTACTTC;TRA:TGTGCTATGGAACCTGGAGCTAACACTGGAAAGCTCACGTTT
antiCTLA4	clonotype148	1	0.0005555555555555	TRB:CASGAINSDYTF;TRA:CANSGGNYKPTF	TRB:TGTGCCAGCGGGGCAATAAACTCCGACTACACCTTC;TRA:TGTGCTAACTCAGGAGGAAACTACAAACCTACGTTT	TRB:gene	TRB:gene
antiCTLA4	clonotype149	1	0.0005555555555555	TRB:CASSDAGNQAPLF;TRA:CAIDRGTGGYKVVF	TRB:TGTGCCAGCAGTGATGCCGGAAACCAGGCTCCGCTTTTT;TRA:TGTGCTATAGATCGGGGGACTGGAGGCTATAAAGTGGTCTTT		TRB:gene
antiCTLA4	clonotype150	1	0.0005555555555555	TRB:CASIQGTEVFF;TRA:CALCNNNNAPRF;TRA:CAVMDYANKMIF	TRB:TGTGCTAGCATACAGGGCACAGAAGTCTTCTTT;TRA:TGTGCTCTGTGCAATAACAACAATGCCCCACGATTT;TRA:TGTGCTGTGATGGACTATGCAAACAAGATGATCTTT	TRB:gene
antiCTLA4	clonotype151	1	0.0005555555555555	TRB:CASSPRGDTQYF;TRA:CAASELYAQGLTF	TRB:TGTGCCAGCAGCCCTCGGGGGGACACCCAGTACTTT;TRA:TGTGCAGCTAGTGAGCTCTATGCCCAGGGATTAACCTTC		TRB:gene
antiCTLA4	clonotype152	1	0.0005555555555555	TRB:CASRDRESDYTF;TRA:CALRDQGGRALIF	TRB:TGTGCCAGCAGGGACAGGGAGTCCGACTACACCTTC;TRA:TGTGCTTTGAGAGACCAGGGAGGCAGAGCTCTGATATTT		TRB:gene
antiCTLA4	clonotype153	1	0.0005555555555555	TRB:CASSDGTGEQYF;TRA:CAVSAGSNYQLIW	TRB:TGTGCCAGCAGTGATGGGACTGGGGAACAGTACTTC;TRA:TGTGCTGTGAGCGCGGGTAGCAACTATCAGTTGATCTGG		TRB:gene
antiCTLA4	clonotype154	1	0.0005555555555555	TRB:CASSDRGLYEQYF;TRA:CAASNQGGRALIF	TRB:TGTGCCAGCAGTGACCGGGGGCTTTATGAACAGTACTTC;TRA:TGTGCAGCAAGCAACCAGGGAGGCAGAGCTCTGATATTT		TRB:gene
antiCTLA4	clonotype155	1	0.0005555555555555	TRB:CGARQGGNSDYTF;TRA:CAYNSNNRIFF	TRB:TGTGGTGCTAGACAGGGGGGAAACTCCGACTACACCTTC;TRA:TGTGCTTATAATAGCAATAACAGAATCTTCTTT
antiCTLA4	clonotype156	1	0.0005555555555555	TRB:CAWRDRGNSDYTF;TRA:CAVSIGYNQGKLIF	TRB:TGTGCCTGGAGGGACAGGGGCAACTCCGACTACACCTTC;TRA:TGTGCAGTGAGCATTGGTTATAACCAGGGGAAGCTTATCTTT
antiCTLA4	clonotype157	1	0.0005555555555555	TRB:CASSEGAETLYF;TRA:CALERGYGSSGNKLIF;TRA:CVVGGNTNKVVF	TRB:TGTGCCAGCAGTGAGGGGGCAGAAACGCTGTATTTT;TRA:TGTGCTTTGGAACGGGGTTATGGGAGCAGTGGCAACAAGCTCATCTTT;TRA:TGTGTGGTGGGGGGCAATACCAACAAAGTCGTCTTT		TRB:gene
antiCTLA4	clonotype158	1	0.0005555555555555	TRB:CASSDSGGNTLYF;TRA:CAATPNNYAQGLTF	TRB:TGTGCCAGCAGTGATTCAGGGGGAAATACGCTCTATTTT;TRA:TGTGCAGCTACCCCAAATAACTATGCCCAGGGATTAACCTTC		TRB:gene
antiCTLA4	clonotype159	1	0.0005555555555555	TRB:CASSGAGGYEQYF;TRA:CALGSNTNKVVF	TRB:TGTGCCAGCAGTGGGGCTGGGGGGTATGAACAGTACTTC;TRA:TGTGCTTTGGGTTCCAATACCAACAAAGTCGTCTTT		TRB:gene
antiCTLA4	clonotype160	1	0.0005555555555555	TRB:CGARDRGRDTQYF;TRA:CAMRVDYSNNRLTL	TRB:TGTGGTGCTAGGGACAGGGGGCGAGACACCCAGTACTTT;TRA:TGTGCTATGAGAGTGGACTACAGCAACAACAGACTTACTTTG
antiCTLA4	clonotype161	1	0.0005555555555555	TRB:CGARDLGGLEQYF;TRA:CAMEGNYGSSGNKLIF;TRA:CAVRPSNYNVLYF	TRB:TGTGGTGCTAGGGATCTGGGGGGGCTGGAACAGTACTTC;TRA:TGTGCTATGGAGGGGAATTATGGGAGCAGTGGCAACAAGCTCATCTTT;TRA:TGCGCAGTCAGACCGTCTAATTACAACGTGCTTTACTTC
antiCTLA4	clonotype162	1	0.0005555555555555	TRB:CASSPGQFTEVFF;TRA:CAVSAGNAGAKLTF	TRB:TGTGCCAGCAGTCCGGGACAGTTCACAGAAGTCTTCTTT;TRA:TGTGCTGTGAGCGCGGGTAATGCAGGTGCCAAGCTCACATTC		TRB:gene
antiCTLA4	clonotype163	1	0.0005555555555555	TRB:CGARQGAKGTLYF;TRA:CAASFYGNEKITF	TRB:TGTGGTGCCCGACAGGGGGCGAAAGGCACCTTGTACTTT;TRA:TGTGCAGCAAGCTTCTATGGAAATGAGAAAATAACTTTT
antiCTLA4	clonotype164	1	0.0005555555555555	TRB:CAWSPDNNSPLYF;TRA:CAVPGTQVVGQLTF	TRB:TGTGCCTGGAGTCCCGACAATAATTCGCCCCTCTACTTT;TRA:TGCGCAGTCCCCGGGACACAGGTTGTGGGGCAGCTCACTTTC
antiCTLA4	clonotype165	1	0.0005555555555555	TRB:CAWGQGAHERLFF;TRA:CAEPPMNTEGADRLTF;TRA:CALTPNTGYQNFYF	TRB:TGTGCCTGGGGACAGGGGGCCCACGAAAGATTATTTTTC;TRA:TGCGCGGAACCTCCCATGAATACAGAAGGTGCAGATAGACTCACCTTT;TRA:TGTGCTTTGACCCCGAACACGGGTTACCAGAACTTCTATTTT
antiCTLA4	clonotype166	1	0.0005555555555555	TRB:CASQGYTEVFF;TRA:CAASMGYNQGKLIF	TRB:TGTGCTAGTCAGGGATACACAGAAGTCTTCTTT;TRA:TGTGCAGCAAGCATGGGGTATAACCAGGGGAAGCTTATCTTT
antiCTLA4	clonotype167	1	0.0005555555555555	TRB:CASSPGNYEQYF;TRA:CALTVTGGYKVVF	TRB:TGTGCCAGCAGTCCCGGAAACTATGAACAGTACTTC;TRA:TGTGCTCTGACCGTGACTGGAGGCTATAAAGTGGTCTTT		TRB:gene
antiCTLA4	clonotype168	1	0.0005555555555555	TRB:CASSDDSSYEQYF;TRA:CALSEYSGTYQRF	TRB:TGTGCCAGCAGTGATGACAGCTCCTATGAACAGTACTTC;TRA:TGTGCTCTGAGTGAATATTCTGGGACTTACCAGAGGTTT		TRB:gene
antiCTLA4	clonotype169	1	0.0005555555555555	TRB:CASSDEPNTEVFF;TRA:CAASYGSSGNKLIF;TRA:CAMRDPNTGKLTF	TRB:TGTGCCAGCAGTGATGAGCCCAACACAGAAGTCTTCTTT;TRA:TGTGCAGCAAGTTATGGGAGCAGTGGCAACAAGCTCATCTTT;TRA:TGTGCTATGAGAGACCCCAATACAGGCAAATTAACCTTT		TRB:gene
antiCTLA4	clonotype170	1	0.0005555555555555	TRB:CASSDAEVSPLYF;TRA:CAVSKFHGNEKITF	TRB:TGTGCCAGCAGTGATGCGGAGGTTTCGCCCCTCTACTTT;TRA:TGCGCAGTCAGTAAATTCCATGGAAATGAGAAAATAACTTTT		TRB:gene
antiCTLA4	clonotype171	1	0.0005555555555555	TRB:CSSRARGYAEQFF;TRA:CALSEGTGGYKVVF	TRB:TGTAGTTCTAGAGCCAGGGGCTATGCTGAGCAGTTCTTC;TRA:TGCGCTCTGAGTGAGGGGACTGGAGGCTATAAAGTGGTCTTT
antiCTLA4	clonotype172	1	0.0005555555555555	TRB:CASSQEGERLFF;TRA:CALSAPYGNEKITF	TRB:TGTGCCAGCAGCCAAGAGGGCGAAAGATTATTTTTC;TRA:TGTGCTCTGAGTGCCCCCTATGGAAATGAGAAAATAACTTTT
antiCTLA4	clonotype173	1	0.0005555555555555	TRB:CASSQGNERLFF;TRA:CALSDRYNQGKLIF	TRB:TGTGCCAGCAGCCAGGGCAACGAAAGATTATTTTTC;TRA:TGTGCTCTGAGTGATAGGTATAACCAGGGGAAGCTTATCTTT
antiCTLA4	clonotype174	1	0.0005555555555555	TRB:CACLGGNYAEQFF;TRA:CAMPGTNTGKLTF	TRB:TGTGCCTGCCTGGGGGGTAACTATGCTGAGCAGTTCTTC;TRA:TGTGCTATGCCCGGGACCAATACAGGCAAATTAACCTTT
antiCTLA4	clonotype175	1	0.0005555555555555	TRB:CASSDGRNTEVFF;TRA:CALSDPDSNNRIFF	TRB:TGTGCCAGCAGTGATGGGCGAAACACAGAAGTCTTCTTT;TRA:TGTGCTCTGAGTGATCCGGATAGCAATAACAGAATCTTCTTT		TRB:gene
antiCTLA4	clonotype176	1	0.0005555555555555	TRB:CASSPRDNNNQAPLF;TRB:CGARQGVYAEQFF;TRA:CVVGDRGSALGRLHF	TRB:TGTGCTAGCAGTCCTCGGGACAATAACAACCAGGCTCCGCTTTTT;TRB:TGTGGTGCCAGACAGGGGGTCTATGCTGAGCAGTTCTTC;TRA:TGTGTGGTGGGGGATAGAGGTTCAGCCTTAGGGAGGCTGCATTTT	TRA:gene;TRB:gene
antiCTLA4	clonotype177	1	0.0005555555555555	TRB:CGVGTGDSYEQYF;TRA:CALRPDYSNNRLTL	TRB:TGTGGTGTAGGGACTGGGGACTCCTATGAACAGTACTTC;TRA:TGTGCTCTGAGGCCGGACTACAGCAACAACAGACTTACTTTG
antiCTLA4	clonotype178	1	0.0005555555555555	TRB:CASSQGLREQYF;TRA:CAMREDSGYNKLTF	TRB:TGTGCCAGCAGCCAAGGACTGAGAGAACAGTACTTC;TRA:TGTGCTATGAGAGAGGACTCGGGATACAACAAACTCACTTTT
antiCTLA4	clonotype179	1	0.0005555555555555	TRB:CGAVGGNYAEQFF;TRA:CAMRGPTEGADRLTF	TRB:TGTGGTGCTGTGGGGGGTAACTATGCTGAGCAGTTCTTC;TRA:TGTGCTATGAGAGGGCCTACAGAAGGTGCAGATAGACTCACCTTT
antiCTLA4	clonotype180	1	0.0005555555555555	TRB:CASRLGGREQYF;TRA:CAMREGATGGNNKLTF	TRB:TGTGCCAGCAGACTGGGGGGGCGCGAACAGTACTTC;TRA:TGTGCTATGAGAGAGGGCGCTACTGGAGGCAATAATAAGCTGACTTTT		TRB:gene
antiCTLA4	clonotype181	1	0.0005555555555555	TRB:CASSYWGEVFF;TRA:CAMREGNNNAGAKLTF	TRB:TGTGCCAGCAGCTATTGGGGTGAAGTCTTCTTT;TRA:TGTGCTATGAGAGAGGGGAATAATAATGCAGGTGCCAAGCTCACATTC
antiCTLA4	clonotype182	1	0.0005555555555555	TRB:CGARPTGAYEQYF;TRA:CALGGMLSGSFNKLTF	TRB:TGTGGTGCTAGGCCGACAGGGGCCTATGAACAGTACTTC;TRA:TGTGCTCTGGGGGGGATGTTATCTGGTAGCTTCAATAAGTTGACCTTT
antiCTLA4	clonotype183	1	0.0005555555555555	TRB:CGAYHRDRGEQYF;TRA:CALGPNSGGSNAKLTF	TRB:TGTGGTGCTTACCACCGGGACAGGGGTGAACAGTACTTC;TRA:TGTGCTCTGGGCCCTAATTCTGGAGGAAGCAATGCAAAGCTAACCTTC
antiCTLA4	clonotype184	1	0.0005555555555555	TRB:CASSLYEQYF;TRA:CAAGMATGGNNKLTF	TRB:TGTGCCAGCAGCTTATATGAACAGTACTTC;TRA:TGCGCAGCAGGAATGGCTACTGGAGGCAATAATAAGCTGACTTTT
antiCTLA4	clonotype185	1	0.0005555555555555	TRB:CASSRTTNSDYTF;TRA:CAAGASGGSNYKLTF	TRB:TGTGCCAGCAGTCGGACAACAAACTCCGACTACACCTTC;TRA:TGCGCAGCAGGGGCCAGTGGAGGCAGCAATTACAAACTGACATTT		TRB:gene
antiCTLA4	clonotype186	1	0.0005555555555555	TRB:CASSPQGSQNTLYF;TRB:CGAVRDILYEQYF;TRA:CAAINTGYQNFYF	TRB:TGTGCCAGCTCTCCACAGGGAAGTCAAAACACCTTGTACTTT;TRB:TGTGGTGCAGTCCGGGACATTCTTTATGAACAGTACTTC;TRA:TGTGCAGCAATTAACACGGGTTACCAGAACTTCTATTTT
antiCTLA4	clonotype187	1	0.0005555555555555	TRB:CAWRDWGQNTLYF;TRA:CAASVVYGSSGNKLIF	TRB:TGTGCCTGGAGGGACTGGGGGCAAAACACCTTGTACTTT;TRA:TGTGCAGCAAGTGTGGTTTATGGGAGCAGTGGCAACAAGCTCATCTTT
antiCTLA4	clonotype188	1	0.0005555555555555	TRB:CAWSLGVYAEQFF;TRA:CALSDAGGNNKLTF	TRB:TGTGCCTGGAGTCTGGGGGTCTATGCTGAGCAGTTCTTC;TRA:TGTGCTCTGAGTGATGCTGGAGGCAATAATAAGCTGACTTTT
antiCTLA4	clonotype189	1	0.0005555555555555	TRB:CASSLGFEQYF;TRA:CALSDSGGSNAKLTF	TRB:TGTGCTAGCAGTTTAGGGTTTGAACAGTACTTC;TRA:TGTGCTCTGAGTGATTCTGGAGGAAGCAATGCAAAGCTAACCTTC	TRB:gene
antiCTLA4	clonotype190	1	0.0005555555555555	TRB:CASSFNQDTQYF	TRB:TGTGCTAGCAGTTTTAACCAAGACACCCAGTACTTT	TRB:gene
antiCTLA4	clonotype191	1	0.0005555555555555	TRB:CAWGRGGAQDTQYF	TRB:TGTGCCTGGGGAAGAGGGGGGGCCCAAGACACCCAGTACTTT
antiCTLA4	clonotype192	1	0.0005555555555555	TRB:CASSRDWGSEQYF	TRB:TGTGCCAGCAGTCGGGACTGGGGGTCTGAACAGTACTTC		TRB:gene
antiCTLA4	clonotype193	1	0.0005555555555555	TRB:CASRAQGNNQAPLF	TRB:TGTGCCAGCAGAGCCCAGGGGAACAACCAGGCTCCGCTTTTT		TRB:gene
antiCTLA4	clonotype194	1	0.0005555555555555	TRB:CASSEYRDQDTQYF	TRB:TGTGCCAGCAGTGAGTACAGGGACCAAGACACCCAGTACTTT		TRB:gene
antiCTLA4	clonotype195	1	0.0005555555555555	TRB:CASSQDDNYEQYF;TRA:CAIGNYAQGLTF	TRB:TGTGCCAGCAGCCAAGATGACAACTATGAACAGTACTTC;TRA:TGTGCTATTGGTAACTATGCCCAGGGATTAACCTTC
antiCTLA4	clonotype196	1	0.0005555555555555	TRB:CASSQGQGADYTF;TRA:CASRNNNNAPRF	TRB:TGTGCCAGCAGCCAGGGACAGGGGGCCGACTACACCTTC;TRA:TGTGCTTCGCGCAATAACAACAATGCCCCACGATTT
antiCTLA4	clonotype197	1	0.0005555555555555	TRB:CAWSLLGDQDTQYF;TRA:CATPPSGSWQLIF	TRB:TGTGCCTGGAGTCTACTGGGGGACCAAGACACCCAGTACTTT;TRA:TGTGCTACCCCCCCTTCTGGCAGCTGGCAACTCATCTTT
antiCTLA4	clonotype198	1	0.0005555555555555	TRB:CASSGGWAETLYF;TRA:CAADFAGNKLTF	TRB:TGTGCCAGCAGTGGGGGGTGGGCAGAAACGCTGTATTTT;TRA:TGTGCTGCTGATTTTGCAGGGAACAAGCTAACTTTT		TRB:gene
antiCTLA4	clonotype199	1	0.0005555555555555	TRB:CASSDPCSNERLFF;TRA:CILRVGAGYQNFYF	TRB:TGTGCCAGCAGTGACCCATGTTCCAACGAAAGATTATTTTTC;TRA:TGTATCCTGAGAGTAGGGGCGGGTTACCAGAACTTCTATTTT		TRB:gene
antiCTLA4	clonotype200	1	0.0005555555555555	TRB:CGARTGGSAETLYF;TRA:CIPSNQGGSAKLIF	TRB:TGTGGTGCGAGGACTGGGGGGAGTGCAGAAACGCTGTATTTT;TRA:TGTATCCCCTCGAATCAAGGAGGGTCTGCGAAGCTCATCTTT
antiCTLA4	clonotype201	1	0.0005555555555555	TRB:CASSQGQGYEQYF;TRA:CAADRNYAQGLTF;TRA:CALSMNYNQGKLIF	TRB:TGTGCCAGCAGCCAAGGACAGGGCTATGAACAGTACTTC;TRA:TGTGCTGCTGATAGAAACTATGCCCAGGGATTAACCTTC;TRA:TGTGCTCTGAGCATGAATTATAACCAGGGGAAGCTTATCTTT
antiCTLA4	clonotype202	1	0.0005555555555555	TRB:CASSLGGAPLF;TRA:CALERSNYNVLYF	TRB:TGTGCAAGCAGCTTAGGGGGGGCTCCGCTTTTT;TRA:TGTGCTTTGGAACGGTCTAATTACAACGTGCTTTACTTC
antiCTLA4	clonotype203	1	0.0005555555555555	TRB:CASSWDNQQYF;TRA:CALGLDYAQGLTF	TRB:TGTGCCAGCAGTTGGGACAACCAACAGTACTTC;TRA:TGTGCTTTGGGACTTGACTATGCCCAGGGATTAACCTTC
antiCTLA4	clonotype204	1	0.0005555555555555	TRB:CASSLQDTQYF;TRA:CAPLNYNQGKLIF	TRB:TGTGCCAGCAGTTTACAAGACACCCAGTACTTT;TRA:TGTGCTCCCCTGAATTATAACCAGGGGAAGCTTATCTTT
antiCTLA4	clonotype205	1	0.0005555555555555	TRB:CASGRDRGLTEVFF;TRA:CASGDYNVLYF;TRA:CAVSPLSGSFNKLTF	TRB:TGTGCCAGCGGCCGGGACAGGGGGCTCACAGAAGTCTTCTTT;TRA:TGTGCTAGCGGGGATTACAACGTGCTTTACTTC;TRA:TGTGCTGTGAGCCCATTATCTGGTAGCTTCAATAAGTTGACCTTT		TRB:gene
antiCTLA4	clonotype206	1	0.0005555555555555	TRB:CASSIDNSDYTF;TRB:CGARTGGSAETLYF;TRA:CAAASSGSWQLIF;TRA:CAARTGTGGYKVVF	TRB:TGTGCCAGCAGTATAGACAACTCCGACTACACCTTC;TRB:TGTGGTGCTAGGACAGGGGGTAGTGCAGAAACGCTGTATTTT;TRA:TGTGCTGCCGCATCTTCTGGCAGCTGGCAACTCATCTTT;TRA:TGTGCAGCACGTACCGGGACTGGAGGCTATAAAGTGGTCTTT		TRB:gene
antiCTLA4	clonotype207	1	0.0005555555555555	TRB:CASSQGRNTEVFF;TRA:CALEYGSSGNKLIF	TRB:TGTGCCAGCAGCCAAGGACGAAACACAGAAGTCTTCTTT;TRA:TGTGCTTTGGAGTATGGGAGCAGTGGCAACAAGCTCATCTTT
antiCTLA4	clonotype208	1	0.0005555555555555	TRB:CAWSLTGGVYEQYF;TRA:CAMEPGANTGKLTF	TRB:TGTGCCTGGAGTCTAACTGGGGGGGTCTATGAACAGTACTTC;TRA:TGTGCTATGGAACCTGGAGCTAACACTGGAAAGCTCACGTTT
antiCTLA4	clonotype209	1	0.0005555555555555	TRB:CAWSLGQGATEVFF;TRA:CAIEGSSNTNKVVF	TRB:TGTGCCTGGAGTCTAGGGCAGGGGGCCACAGAAGTCTTCTTT;TRA:TGTGCTATAGAGGGATCTTCCAATACCAACAAAGTCGTCTTT
antiCTLA4	clonotype210	1	0.0005555555555555	TRB:CAWSLGQNNSPLYF;TRA:CAMEPGANTGKLTF	TRB:TGTGCCTGGAGTCTGGGACAGAATAATTCGCCCCTCTACTTT;TRA:TGTGCTATGGAACCCGGAGCTAACACTGGAAAGCTCACGTTT
antiCTLA4	clonotype211	1	0.0005555555555555	TRB:CASSLLETLYF;TRA:CAAEETGGNNKLTF	TRB:TGTGCCAGCAGTCTTTTAGAAACGCTGTATTTT;TRA:TGTGCTGCTGAGGAAACTGGAGGCAATAATAAGCTGACTTTT
antiCTLA4	clonotype212	1	0.0005555555555555	TRB:CASRQGTGNTLYF;TRA:CAVTLYAQGLTF;TRA:CILRVDASSSFSKLVF	TRB:TGTGCCAGCAGACAGGGAACTGGAAATACGCTCTATTTT;TRA:TGCGCAGTCACCCTCTATGCCCAGGGATTAACCTTC;TRA:TGTATCCTGAGAGTAGATGCATCCTCCTCCTTCAGCAAGCTGGTGTTT		TRB:gene
antiCTLA4	clonotype213	1	0.0005555555555555	TRB:CASSPGGSYEQYF;TRA:CAMEPGANTGKLTF	TRB:TGTGCCAGCAGTCCAGGGGGCTCCTATGAACAGTACTTC;TRA:TGTGCTATGGAACCTGGAGCTAACACTGGAAAGCTCACGTTT		TRB:gene
antiCTLA4	clonotype214	1	0.0005555555555555	TRB:CASSPGLGAEQFF;TRA:CAPPVNTGNYKYVF	TRB:TGTGCCAGCAGTCCGGGACTGGGGGCTGAGCAGTTCTTC;TRA:TGTGCTCCCCCCGTTAATACAGGAAACTACAAATACGTCTTT		TRB:gene
antiCTLA4	clonotype215	1	0.0005555555555555	TRB:CASSDPDRYEQYF;TRA:CALDGPGGNYKPTF	TRB:TGTGCCAGCAGTGACCCCGACAGGTATGAACAGTACTTC;TRA:TGTGCTTTGGACGGGCCAGGAGGAAACTACAAACCTACGTTT		TRB:gene
antiCTLA4	clonotype216	1	0.0005555555555555	TRB:CASSADPQNTLYF;TRA:CAAHTNAYKVIF	TRB:TGTGCCAGCAGTGCGGACCCTCAAAACACCTTGTACTTT;TRA:TGTGCAGCCCACACAAATGCTTACAAAGTCATCTTT		TRB:gene
antiCTLA4	clonotype217	1	0.0005555555555555	TRB:CASSGTGYAEQFF;TRA:CAGNNYAQGLTF	TRB:TGTGCCAGCAGTGGGACTGGGTATGCTGAGCAGTTCTTC;TRA:TGTGCAGGAAATAACTATGCCCAGGGATTAACCTTC		TRB:gene
antiCTLA4	clonotype218	1	0.0005555555555555	TRB:CASSDNYNYAEQFF;TRA:CAVSMGYKLTF	TRB:TGTGCCAGCAGTGATAACTATAACTATGCTGAGCAGTTCTTC;TRA:TGTGCTGTGAGCATGGGCTACAAACTTACCTTC		TRB:gene
antiCTLA4	clonotype219	1	0.0005555555555555	TRB:CASSDRAGYTEVFF;TRB:CASSFAWGGEQYF;TRA:CAAGHDSGYNKLTF	TRB:TGTGCCAGCAGTGATCGGGCAGGGTACACAGAAGTCTTCTTT;TRB:TGTGCCAGCAGTTTCGCCTGGGGGGGTGAACAGTACTTC;TRA:TGTGCTGCTGGGCATGACTCGGGATACAACAAACTCACTTTT		TRB:gene
antiCTLA4	clonotype220	1	0.0005555555555555	TRB:CASSDDWGDYEQYF;TRA:CAIDRGTGSNRLTF	TRB:TGTGCCAGCAGTGATGACTGGGGGGATTATGAACAGTACTTC;TRA:TGTGCTATAGATCGGGGCACTGGGAGTAACAGGCTCACTTTT		TRB:gene
antiCTLA4	clonotype221	1	0.0005555555555555	TRB:CASSDWQGCTEVFF;TRA:CAAGGNNAGAKLTF;TRA:CAAGTTGGNNKLTF	TRB:TGTGCCAGCAGTGATTGGCAGGGTTGCACAGAAGTCTTCTTT;TRA:TGTGCAGCAGGGGGGAATAATGCAGGTGCCAAGCTCACATTC;TRA:TGTGCTGCTGGGACTACTGGAGGCAATAATAAGCTGACTTTT		TRB:gene
antiCTLA4	clonotype222	1	0.0005555555555555	TRB:CASSRDIAEQFF;TRA:CALDPSSGSWQLIF;TRA:CALSDWNYNQGKLIF	TRB:TGTGCCAGCAGCCGGGACATTGCTGAGCAGTTCTTC;TRA:TGTGCTTTGGACCCATCTTCTGGCAGCTGGCAACTCATCTTT;TRA:TGTGCTTTGAGTGATTGGAATTATAACCAGGGGAAGCTTATCTTT
antiCTLA4	clonotype223	1	0.0005555555555555	TRB:CASSVRQNTLYF;TRA:CALDASSGSWQLIF	TRB:TGTGCCAGCAGCGTTCGCCAAAACACCTTGTACTTT;TRA:TGTGCTTTGGATGCATCTTCTGGCAGCTGGCAACTCATCTTT
antiCTLA4	clonotype224	1	0.0005555555555555	TRB:CGARGLGNYAEQFF;TRA:CVLGDYNVLYF	TRB:TGTGGTGCTAGGGGACTGGGCAACTATGCTGAGCAGTTCTTC;TRA:TGTGTTCTGGGGGATTACAACGTGCTTTACTTC
antiCTLA4	clonotype225	1	0.0005555555555555	TRB:CGAIDRGANTEVFF;TRA:CAATNQGGSAKLIF	TRB:TGTGGTGCTATAGACAGGGGGGCAAACACAGAAGTCTTCTTT;TRA:TGTGCTGCCACGAATCAAGGAGGGTCTGCGAAGCTCATCTTT
antiCTLA4	clonotype226	1	0.0005555555555555	TRB:CASGRGGDTQYF;TRA:CAMSANSGTYQRF	TRB:TGTGCCAGCGGCAGGGGAGGAGACACCCAGTACTTT;TRA:TGTGCTATGAGTGCAAATTCTGGGACTTACCAGAGGTTT	TRB:gene
antiCTLA4	clonotype227	1	0.0005555555555555	TRB:CASRGQGDTQYF;TRA:CAVSDSNTNKVVF	TRB:TGTGCTAGCAGAGGACAGGGAGACACCCAGTACTTT;TRA:TGTGCAGTGAGCGATTCCAATACCAACAAAGTCGTCTTT	TRB:gene
antiCTLA4	clonotype228	1	0.0005555555555555	TRB:CASSRDNYEQYF;TRA:CAIDREAYNQGKLIF;TRA:CAVSMGNYAQGLTF	TRB:TGTGCTAGCAGCCGGGACAACTATGAACAGTACTTC;TRA:TGTGCTATAGATCGAGAGGCTTATAACCAGGGGAAGCTTATCTTT;TRA:TGTGCAGTGAGCATGGGTAACTATGCCCAGGGATTAACCTTC	TRB:gene
antiCTLA4	clonotype229	1	0.0005555555555555	TRB:CASSTGDSDYTF;TRA:CALSNYQLIW	TRB:TGTGCTAGCAGTACAGGGGACTCCGACTACACCTTC;TRA:TGTGCTCTGAGCAACTATCAGTTGATCTGG	TRB:gene
antiCTLA4	clonotype230	1	0.0005555555555555	TRB:CASSLQGAEVFF;TRA:CAVSDYANKMIF	TRB:TGTGCTAGCAGTTTACAGGGGGCAGAAGTCTTCTTT;TRA:TGTGCTGTGAGTGACTATGCAAACAAGATGATCTTT	TRB:gene
antiCTLA4	clonotype231	1	0.0005555555555555	TRB:CAWSTGVYNSPLYF;TRA:CAADTEGADRLTF	TRB:TGTGCCTGGAGTACCGGGGTTTATAATTCGCCCCTCTACTTT;TRA:TGTGCAGCCGATACAGAAGGTGCAGATAGACTCACCTTT
antiCTLA4	clonotype232	1	0.0005555555555555	TRB:CASSSLGGQYF;TRA:CATDDHMGYKLTF	TRB:TGTGCCAGCAGCTCACTGGGGGGACAGTACTTC;TRA:TGTGCTACAGATGATCACATGGGCTACAAACTTACCTTC
antiCTLA4	clonotype233	1	0.0005555555555555	TRB:CASSGTYEQYF;TRA:CAIDVASSGSWQLIF	TRB:TGTGCCAGCAGTGGGACATATGAACAGTACTTC;TRA:TGTGCTATAGATGTCGCATCTTCTGGCAGCTGGCAACTCATCTTT
antiCTLA4	clonotype234	1	0.0005555555555555	TRB:CASGRDWGDGEQYF;TRB:CASSLRGEVFF;TRA:CAPPSNYNVLYF;TRA:CAVSIGSGTYQRF	TRB:TGTGCCAGCGGTAGGGACTGGGGGGACGGTGAACAGTACTTC;TRB:TGTGCCAGCAGTTTGAGGGGAGAAGTCTTCTTT;TRA:TGTGCTCCCCCGTCTAATTACAACGTGCTTTACTTC;TRA:TGTGCAGTGAGCATCGGTTCTGGGACTTACCAGAGGTTT	TRB:gene	TRB:gene
antiCTLA4	clonotype235	1	0.0005555555555555	TRB:CASTGLGAETLYF;TRA:CAVRGMGYKLTF	TRB:TGTGCCAGCACGGGACTGGGTGCAGAAACGCTGTATTTT;TRA:TGTGCTGTGAGGGGCATGGGCTACAAACTTACCTTC		TRB:gene
antiCTLA4	clonotype236	1	0.0005555555555555	TRB:CASRAGGASYEQYF;TRA:CAVTGFASALTF	TRB:TGTGCCAGCAGGGCTGGGGGGGCCTCCTATGAACAGTACTTC;TRA:TGTGCAGTTACAGGCTTTGCAAGTGCGCTGACATTT		TRB:gene
antiCTLA4	clonotype237	1	0.0005555555555555	TRB:CASSDQGTNSDYTF;TRA:CACSNYQLIW	TRB:TGTGCCAGCAGTGATCAGGGGACAAACTCCGACTACACCTTC;TRA:TGTGCTTGTAGCAACTATCAGTTGATCTGG		TRB:gene
antiCTLA4	clonotype238	1	0.0005555555555555	TRB:CASSDGEIYAEQFF;TRB:CASSFERLFF;TRA:CALENTGGLSGKLTF;TRA:CAVSPNTGNYKYVF	TRB:TGTGCCAGCAGTGATGGGGAGATCTATGCTGAGCAGTTCTTC;TRB:TGTGCCAGCAGTTTCGAAAGATTATTTTTC;TRA:TGTGCTTTGGAGAATACTGGAGGACTAAGTGGTAAATTAACATTC;TRA:TGCGCAGTCAGCCCTAATACAGGAAACTACAAATACGTCTTT		TRB:gene
antiCTLA4	clonotype239	1	0.0005555555555555	TRB:CASSSSAETLYF;TRA:CAVSAGSFNKLTF	TRB:TGTGCCAGCAGCTCTAGTGCAGAAACGCTGTATTTT;TRA:TGTGCTGTGAGCGCCGGTAGCTTCAATAAGTTGACCTTT
antiCTLA4	clonotype240	1	0.0005555555555555	TRB:CTCRGREQYF;TRA:CAASDDMGYKLTF	TRB:TGCACCTGCAGGGGGCGGGAACAGTACTTC;TRA:TGTGCAGCTAGTGATGACATGGGCTACAAACTTACCTTC	TRB:gene
antiCTLA4	clonotype241	1	0.0005555555555555	TRB:CASSLSWYEQYF;TRA:CAASNYAQGLTF;TRA:CALSEGGSNAKLTF	TRB:TGTGCTAGCAGTTTATCGTGGTATGAACAGTACTTC;TRA:TGTGCAGCAAGCAACTATGCCCAGGGATTAACCTTC;TRA:TGTGCTCTGAGTGAGGGAGGAAGCAATGCAAAGCTAACCTTC	TRB:gene
antiCTLA4	clonotype242	1	0.0005555555555555	TRB:CASSRDYEQYF;TRA:CAVRDTNAYKVIF	TRB:TGTGCCAGCAGTCGGGACTATGAACAGTACTTC;TRA:TGTGCTGTGAGGGACACAAATGCTTACAAAGTCATCTTT
antiCTLA4	clonotype243	1	0.0005555555555555	TRB:CASSRQNTLYF;TRA:CATDQGTGGYKVVF	TRB:TGTGCCAGCAGCCGTCAAAACACCTTGTACTTT;TRA:TGTGCTACTGATCAGGGGACTGGAGGCTATAAAGTGGTCTTT
antiCTLA4	clonotype244	1	0.0005555555555555	TRB:CASSDSNYAEQFF;TRA:CAVSMNYANKMIF	TRB:TGTGCCAGCAGTGATAGCAACTATGCTGAGCAGTTCTTC;TRA:TGTGCTGTGAGCATGAACTATGCAAACAAGATGATCTTT		TRB:gene
antiCTLA4	clonotype245	1	0.0005555555555555	TRB:CASSDWGRSYEQYF;TRA:CAASDGSAGNKLTF	TRB:TGTGCCAGCAGTGACTGGGGGCGCTCCTATGAACAGTACTTC;TRA:TGTGCAGCTAGTGACGGGAGTGCAGGGAACAAGCTAACTTTT		TRB:gene
antiCTLA4	clonotype246	1	0.0005555555555555	TRB:CASSFSQNTLYF;TRA:CAASSGSSGNKLIF	TRB:TGTGCCAGCAGCTTTAGTCAAAACACCTTGTACTTT;TRA:TGTGCAGCTAGTTCTGGGAGCAGTGGCAACAAGCTCATCTTT
antiCTLA4	clonotype247	1	0.0005555555555555	TRB:CAWSPGQNQDTQYF;TRB:CGARDGTGDYEQYF;TRA:CSARSSGSWQLIF	TRB:TGTGCCTGGAGTCCGGGACAGAACCAAGACACCCAGTACTTT;TRB:TGTGGTGCTAGGGATGGGACTGGGGACTATGAACAGTACTTC;TRA:TGCTCAGCAAGATCTTCTGGCAGCTGGCAACTCATCTTT
antiCTLA4	clonotype248	1	0.0005555555555555	TRB:CASSSGNTLYF;TRA:CAARENSNNRIFF	TRB:TGTGCAAGCAGCTCTGGAAATACGCTCTATTTT;TRA:TGTGCTGCAAGGGAAAATAGCAATAACAGAATCTTCTTT
antiCTLA4	clonotype249	1	0.0005555555555555	TRB:CASSFSYEQYF;TRA:CALTPYGSSGNKLIF	TRB:TGTGCAAGCAGCTTCTCCTATGAACAGTACTTC;TRA:TGTGCTTTGACCCCTTATGGGAGCAGTGGCAACAAGCTCATCTTT
antiCTLA4	clonotype250	1	0.0005555555555555	TRB:CASSDRQNSDYTF;TRA:CAPSNSAGNKLTF	TRB:TGTGCCAGCAGTGATAGGCAGAACTCCGACTACACCTTC;TRA:TGTGCCCCCTCTAACAGTGCAGGGAACAAGCTAACTTTT		TRB:gene
antiCTLA4	clonotype251	1	0.0005555555555555	TRB:CASSDHKNTEVFF;TRA:CAVSPLVGDNSKLIW	TRB:TGTGCCAGCAGTGATCACAAAAACACAGAAGTCTTCTTT;TRA:TGTGCAGTGAGCCCCCTTGTTGGTGACAACAGTAAGCTGATTTGG		TRB:gene
antiCTLA4	clonotype252	1	0.0005555555555555	TRB:CASGGVSNERLFF;TRA:CAASKGSNNRIFF	TRB:TGTGCCAGCGGCGGGGTTTCCAACGAAAGATTATTTTTC;TRA:TGTGCAGCAAGCAAGGGTAGCAATAACAGAATCTTCTTT		TRB:gene
antiCTLA4	clonotype253	1	0.0005555555555555	TRB:CASSDGHNNQAPLF;TRA:CALGGTGGYKVVF	TRB:TGTGCCAGCAGTGATGGACATAACAACCAGGCTCCGCTTTTT;TRA:TGTGCTCTGGGGGGGACTGGAGGCTATAAAGTGGTCTTT		TRB:gene
antiCTLA4	clonotype254	1	0.0005555555555555	TRB:CASSDGGANTEVFF;TRA:CAVRVQGGSAKLIF	TRB:TGTGCCAGCAGTGATGGAGGGGCAAACACAGAAGTCTTCTTT;TRA:TGTGCTGTGAGGGTTCAAGGAGGGTCTGCGAAGCTCATCTTT		TRB:gene
antiCTLA4	clonotype255	1	0.0005555555555555	TRB:CASSPSGNTEVFF;TRA:CALGGTEGADRLTF;TRA:CAVKEPGTEGADRLTF	TRB:TGTGCCAGCAGCCCCTCAGGGAACACAGAAGTCTTCTTT;TRA:TGTGCTCTGGGAGGGACAGAAGGTGCAGATAGACTCACCTTT;TRA:TGTGCAGTGAAGGAACCCGGGACAGAAGGTGCAGATAGACTCACCTTT
antiCTLA4	clonotype256	1	0.0005555555555555	TRB:CAWSLDGGAGQLYF;TRA:CALNSGGSNYKLTF	TRB:TGTGCCTGGAGTCTAGACGGGGGGGCCGGGCAGCTCTACTTT;TRA:TGTGCTCTTAACAGTGGAGGCAGCAATTACAAACTGACATTT
antiCTLA4	clonotype257	1	0.0005555555555555	TRB:CASSPHTEVFF;TRA:CALGDPYNQGKLIF	TRB:TGTGCCAGCAGCCCCCACACAGAAGTCTTCTTT;TRA:TGTGCTCTGGGTGATCCTTATAACCAGGGGAAGCTTATCTTT
antiCTLA4	clonotype258	1	0.0005555555555555	TRB:CASSSWGYEQYF;TRA:CALGDRTNTNKVVF	TRB:TGTGCTAGCAGTAGCTGGGGGTATGAACAGTACTTC;TRA:TGTGCTCTGGGTGATCGAACCAATACCAACAAAGTCGTCTTT
antiCTLA4	clonotype259	1	0.0005555555555555	TRB:CASSLTGQLYF;TRA:CAASKPSYAQGLTF	TRB:TGTGCCAGCAGTCTCACCGGGCAGCTCTACTTT;TRA:TGTGCAGCAAGCAAGCCTAGCTATGCCCAGGGATTAACCTTC
antiCTLA4	clonotype260	1	0.0005555555555555	TRB:CASSITGGEQYF;TRB:CASSPGGNTEVFF;TRA:CAVRETQVVGQLTF	TRB:TGTGCCAGCAGTATAACAGGGGGTGAACAGTACTTC;TRB:TGTGCCAGCAGTCCGGGCGGCAACACAGAAGTCTTCTTT;TRA:TGCGCAGTCAGGGAGACACAGGTTGTGGGGCAGCTCACTTTC		TRB:gene
antiCTLA4	clonotype261	1	0.0005555555555555	TRB:CASSEAANSDYTF;TRA:CAARTGGLSGKLTF;TRA:CAVSVRDYNQGKLIF	TRB:TGTGCCAGCAGTGAGGCAGCAAACTCCGACTACACCTTC;TRA:TGTGCTGCAAGGACTGGAGGACTAAGTGGTAAATTAACATTC;TRA:TGCGCAGTCAGTGTTAGGGATTATAACCAGGGGAAGCTTATCTTT		TRB:gene
antiCTLA4	clonotype262	1	0.0005555555555555	TRB:CASSLDRANSDYTF;TRA:CAVRDNNAGAKLTF	TRB:TGTGCCAGCAGTCTGGACAGGGCAAACTCCGACTACACCTTC;TRA:TGCGCAGTCAGGGATAATAATGCAGGTGCCAAGCTCACATTC		TRB:gene
antiCTLA4	clonotype263	1	0.0005555555555555	TRB:CASSDRGNYAEQFF;TRA:CAMRETGGYKVVF	TRB:TGTGCCAGCAGTGATCGGGGGAACTATGCTGAGCAGTTCTTC;TRA:TGTGCTATGAGAGAGACTGGAGGCTATAAAGTGGTCTTT		TRB:gene
antiCTLA4	clonotype264	1	0.0005555555555555	TRB:CGARDLGGAETLYF;TRA:CAAKQQGTGSKLSF	TRB:TGTGGTGCTAGGGATCTGGGGGGTGCAGAAACGCTGTATTTT;TRA:TGTGCTGCAAAACAGCAAGGCACTGGGTCTAAGCTGTCATTT
antiCTLA4	clonotype265	1	0.0005555555555555	TRB:CAWSLGTGGNTLYF;TRA:CALSDPSGSWQLIF	TRB:TGTGCCTGGAGTCTGGGGACAGGTGGAAATACGCTCTATTTT;TRA:TGTGCTCTGAGTGACCCTTCTGGCAGCTGGCAACTCATCTTT
antiCTLA4	clonotype266	1	0.0005555555555555	TRB:CASSTGTGREQFF;TRA:CVVGDRGSALGRLHF	TRB:TGTGCCAGCAGTACCGGGACCGGGAGGGAGCAGTTCTTC;TRA:TGTGTGGTGGGGGATAGAGGTTCAGCCTTAGGGAGGCTGCATTTT	TRA:gene	TRB:gene
antiCTLA4	clonotype267	1	0.0005555555555555	TRB:CASSDWGSYEQYF;TRA:CAMERGTGYQNFYF	TRB:TGTGCCAGCAGTGATTGGGGGTCCTATGAACAGTACTTC;TRA:TGTGCTATGGAACGAGGCACGGGTTACCAGAACTTCTATTTT		TRB:gene
antiCTLA4	clonotype268	1	0.0005555555555555	TRB:CASSELGGRYEQYF;TRA:CAMREVYGNEKITF	TRB:TGTGCCAGCAGTGAACTGGGGGGGCGCTATGAACAGTACTTC;TRA:TGTGCTATGAGAGAGGTCTATGGAAATGAGAAAATAACTTTT		TRB:gene
antiCTLA4	clonotype269	1	0.0005555555555555	TRB:CASSDGTANTEVFF;TRA:CALGYGSSGNKLIF	TRB:TGTGCCAGCAGTGATGGGACAGCAAACACAGAAGTCTTCTTT;TRA:TGTGCTCTGGGGTATGGGAGCAGTGGCAACAAGCTCATCTTT		TRB:gene
antiCTLA4	clonotype270	1	0.0005555555555555	TRB:CASGDYRGDTQYF;TRB:CASSGTNNNQAPLF;TRA:CVVGDRGSALGRLHF	TRB:TGTGCCAGCGGTGACTACAGGGGAGACACCCAGTACTTT;TRB:TGTGCCAGCAGTGGGACAAATAACAACCAGGCTCCGCTTTTT;TRA:TGTGTGGTGGGGGATAGAGGTTCAGCCTTAGGGAGGCTGCATTTT	TRA:gene	TRB:gene
antiCTLA4	clonotype271	1	0.0005555555555555	TRB:CASHRGEGSDYTF;TRB:CGATTDPANSDYTF;TRA:CAVSAWNNAGAKLTF	TRB:TGTGCCAGCCATCGGGGGGAGGGCTCCGACTACACCTTC;TRB:TGTGGTGCTACGACAGACCCTGCAAACTCCGACTACACCTTC;TRA:TGCGCAGTCAGTGCGTGGAATAATGCAGGTGCCAAGCTCACATTC
antiCTLA4	clonotype272	1	0.0005555555555555	TRB:CASRPGQQAPLF;TRA:CALGEYNYAQGLTF	TRB:TGTGCTAGCAGACCGGGACAACAGGCTCCGCTTTTT;TRA:TGTGCTCTGGGTGAATATAACTATGCCCAGGGATTAACCTTC	TRB:gene
[truncated: 3,018 more rows]
