# Supplementary material for: Artificial intelligence-powered discovery of small molecules inhibiting CTLA-4 in cancer
Source: BJC Rep. Author manuscript; Available in PMC 2024 Feb 4. (PMC10838660; doi:10.1038/s44276-023-00035-5)
Supplement: Raw Data [file NIHMS1961340-supplement-Raw_Data.zip › RAWData/Figure 5/Figure 5c/Figure 5c.xlsx]

## Sheet: Sheet1
Sample group	0	1	2	3	4	5	6	7	8	9 +CTLs	10	11 +CD4	12	13	14	15	16	17	18	19	20. plasma cells	21	22	23. stromal cells
	Macro		Monocytes		Th2	NKs	DCs	Tregs	CTLs		B-cells		+ CTLs	+ DCs	+	+	mast cells		Th1	+
	phages														CTLs	CTLs				CTLs
1: D11	2068	939	526	801	748	686	906	488	364	391	345	421	223	9	186	141	131	112	61	58	12	24	10	6
2: D11 + anti-PD-1	1740	521	885	467	667	1077	323	104	383	436	299	369	174	102	146	192	124	233	80	30	37	7	24	3
3: control vehicle	484	468	1265	437	241	484	389	464	173	169	249	190	77	335	160	80	183	233	80	30	37	7	24	3
4: Ipilimumab	484	1337	696	1063	763	287	419	366	417	210	250	86	115	228	77	150	96	28	13	98	226	42	17	4
5: anti-PD1	826	1010	556	556	830	500	334	461	392	360	349	344	199	107	192	123	149	43	81	111	16	25	43	6
Sample group	CTLs	Tregs	Macrophages	NKs	Monocytes	B cells	Th1	Th2	DCs	mast cells	plasma cells	stromal cells	Other T-cells				tot. number of cells
1: D11	1393	488	2068	686	526	345	61	748	915	131	12	6	421				1: D11	9656
2: D11 + anti-PD-1	1294	104	1740	1077	885	299	80	667	425	124	37	3	369				2: D11 + anti-PD-1	8423
3: control vehicle	710	464	484	484	1265	249	80	241	724	183	37	3	190				3: control vehicle	6128
4: Ipilimumab	943	366	484	287	696	250	13	763	724	96	226	4	86				4: Ipilimumab	7472
5: anti-PD1	1386	461	826	500	556	349	81	830	647	149	16	6	344				5: anti-PD1	7613
perecentage	CTLs	Tregs	Macrophages	NKs	Monocytes	B cells	Th1	Th2	DCs	mast cells	plasma cells	Other T-cells
1: D11	14.4263	5.05385	21.4167	7.10439	5.44739	3.57291	0.631732	7.74648	9.47597	1.35667	0.124275	4.35998
2: D11 + anti-PD-1	15.3627	1.23471	20.6577	12.7864	10.5069	3.5498	0.94978	7.91879	5.04571	1.47216	0.439273	4.38086
3: control vehicle	11.5862	7.5718	7.89817	7.89817	20.643	4.06332	1.30548	3.93277	11.8146	2.98629	0.603786	3.10052
4: Ipilimumab	12.6204	4.89829	6.47752	3.84101	9.31478	3.34582	0.173983	10.2115	9.68951	1.2848	3.02463	1.15096
5: anti-PD1	18.2057	6.05543	10.8499	6.56771	7.3033	4.58426	1.06397	10.9024	8.49862	1.95718	0.210167	1.12965
The main types of T cells						tot T cells		For each tot T cells =100!
perecentage	CTLs	Tregs	Th1	Th2	Other T-cells
1: D11	10.0663	5.05385	0.631732	7.74648	4.35998	27.8583
2: D11 + anti-PD-1	10.9818	1.23471	0.94978	7.91879	4.38086	25.466
3: control vehicle	8.48564	7.5718	1.30548	3.93277	3.10052	24.3962
4: Ipilimumab	11.4695	4.89829	0.173983	10.2115	1.15096	27.9042
5: anti-PD1	13.3587	6.05543	1.06397	10.9024	1.12965	32.5102
										B+T	For each tot immune cells =100!
The type of immune cell	Macrophages	NKs	Monocytes	DCs	mast cells	plasma cells	B cells	T cells		lymphocytes
1: D11	21.4167	7.10439	5.44739	9.47597	1.35667	0.124275	3.57291	27.8583		31.4312
2: D11 + anti-PD-1	20.6577	12.7864	10.5069	5.04571	1.47216	0.439273	3.5498	25.466		29.0158
3: control vehicle	7.89817	7.89817	20.643	11.8146	2.98629	0.603786	4.06332	24.3962		28.4595
4: Ipilimumab	6.47752	3.84101	9.31478	9.68951	1.2848	3.02463	3.34582	27.9042		31.25
5: anti-PD1	10.8499	6.56771	7.3033	8.49862	1.95718	0.210167	4.58426	32.5102		37.0944
The type of immune cell	Macrophages	NKs	Monocytes	DCs	mast cells	plasma cells	lymphocytes	B cells	T cells	D11				D11 + anti-PD-1		control vehicle		Ipilimumab		anti-PD1
D11	21.4167	7.10439	5.44739	9.47597	1.35667	0.124275	27.0713	3.57291	27.8583	Macrophages	21.4167		Macrophages	20.6577		7.89817		6.47752		10.8499
D11 + anti-PD-1	20.6577	12.7864	10.5069	5.04571	1.47216	0.439273	24.6349	3.5498	25.466	NKs	7.10439		NKs	12.7864		7.89817		3.84101		6.56771
control vehicle	7.89817	7.89817	20.643	11.8146	2.98629	0.603786	25.359	4.06332	24.3962	Monocytes	5.44739		Monocytes	10.5069		20.643		9.31478		7.3033
Ipilimumab	6.47752	3.84101	9.31478	9.68951	1.2848	3.02463	30.099	3.34582	27.9042	DCs	9.47597		DCs	5.04571		11.8146		9.68951		8.49862
anti-PD1	10.8499	6.56771	7.3033	8.49862	1.95718	0.210167	35.9648	4.58426	32.5102	mast cells	1.35667		mast cells	1.47216		2.98629		1.2848		1.95718
										plasma cells	0.124275		plasma cells	0.439273		0.603786		3.02463		0.210167
										lymphocytes	27.0713		lymphocytes	24.6349		25.359		30.099		35.9648
The type of immune cell	Macrophages	NKs	Monocytes	DCs	mast cells	plasma cells	lymphocytes	B cells	T cells
Control	7.89817	7.89817	20.643	11.8146	2.98629	0.603786	25.359	4.06332	24.3962
D11	21.4167	7.10439	5.44739	9.47597	1.35667	0.124275	27.0713	3.57291	27.8583
D11 + anti-PD-1	20.6577	12.7864	10.5069	5.04571	1.47216	0.439273	24.6349	3.5498	25.466
Ipilimumab	6.47752	3.84101	9.31478	9.68951	1.2848	3.02463	30.099	3.34582	27.9042
anti-PD1	10.8499	6.56771	7.3033	8.49862	1.95718	0.210167	35.9648	4.58426	32.5102
												D11				D11 + anti-PD-1		control vehicle		Ipilimumab		anti-PD1
												Macrophages	21.4167		Macrophages	20.6577		7.89817		6.47752		10.8499
												NKs	7.10439		NKs	12.7864		7.89817		3.84101		6.56771
												Monocytes	5.44739		Monocytes	10.5069		20.643		9.31478		7.3033
												DCs	9.47597		DCs	5.04571		11.8146		9.68951		8.49862
												mast cells	1.35667		mast cells	1.47216		2.98629		1.2848		1.95718
												plasma cells	0.124275		plasma cells	0.439273		0.603786		3.02463		0.210167
												lymphocytes	27.0713		lymphocytes	24.6349		25.359		30.099		35.9648
