# Supplementary material for: Artificial intelligence-powered discovery of small molecules inhibiting CTLA-4 in cancer
Source: BJC Rep. Author manuscript; Available in PMC 2024 Feb 4. (PMC10838660; doi:10.1038/s44276-023-00035-5)
Supplement: Raw Data [file NIHMS1961340-supplement-Raw_Data.zip › RAWData/Figure 5/Figure 5d/Figure 5d.xlsx]

## Sheet: Sheet1
The main types of T cells
perecentage	CTLs	Tregs	Th1	Th2	Other T cells
1: D11	10.066	5.0539	0.631732	7.746	4.35998		D11		D11 + anti-PD-1		control vehicle		Ipilimumab		anti-PD1
2: D11 + anti-PD-1	10.982	1.2347	0.94978	7.919	4.38086	CTLs	10.066		10.982		8.4856		11.469		13.359
3: control vehicle	8.4856	7.5718	1.30548	3.933	3.10052	Tregs	5.0539		1.2347		7.5718		4.8983		6.0554
4: Ipilimumab	11.469	4.8983	0.173983	10.21	1.15096	Th1	0.631732		0.94978		1.30548		0.173983		1.06397
5: anti-PD1	13.359	6.0554	1.06397	10.9	1.12965	Th2	7.746		7.919		3.933		10.21		10.9
						Other T cells	4.35998		4.38086		3.10052		1.15096		1.12965
	CTLs	Tregs	Th1	Th2	Other T cells
Control	8.4856	7.5718	1.30548	3.933	3.10052
D11	10.066	5.0539	0.631732	7.746	4.35998
D11 + anti-PD-1	10.982	1.2347	0.94978	7.919	4.38086
Ipilimumab	11.469	4.8983	0.173983	10.21	1.15096
anti-PD1	13.359	6.0554	1.06397	10.9	1.12965
