# Supplementary material for: Artificial intelligence-powered discovery of small molecules inhibiting CTLA-4 in cancer
Source: BJC Rep. Author manuscript; Available in PMC 2024 Feb 4. (PMC10838660; doi:10.1038/s44276-023-00035-5)
Supplement: Raw Data [file NIHMS1961340-supplement-Raw_Data.zip › RAWData/Figure 5/Figure 5e/Figure 5e.csv]

	Gini-index	1-Pielou	Shannon-E	Count
PBS	0.27167765691182144	0.07969928491718326	8.952612150603272	1176
antiPD1	0.4793730483649159	0.18839577986628697	7.937261500357741	1724
antiCTLA4	0.17221548367774775	0.045782661565560434	10.052942429552992	1800
D11	0.3825375039317066	0.12984174522581582	8.63227692741208	1588
D11antiPD1	0.5065228286939658	0.21845441723379444	7.588091566405591	1733
